# Supplementary material for: Reconstruction and In Silico Analysis of Metabolic Network for an Oleaginous Yeast, Yarrowia lipolytica
Source: PLoS One. 2012 Dec 7;7(12):e51535. doi: 10.1371/journal.pone.0051535 (PMC3518092; doi:10.1371/journal.pone.0051535)
Supplement: Additional file S1 — Genes and genome annotations of Yarrowia lipolytica downloaded from KEGG, UniprotKB and IMG databases. (XLSX) [file pone.0051535.s001.xlsx]

## Sheet: Instruction
worksheet's name	content
UniprotKB	Genes, proteins, reactions and other related information in UniprotKB
KEGG	The information of genes and proteins in KEGG
IMG	The information of genes and proteins in IMG

## Sheet: UniprotKB
ID	Status	AC	RecName	EC	GENEname	LocusNames	NCBI_TaxID	CATALYTIC ACTIVITY	COFACTOR	PATHWAY	SUBUNIT	SUBCELLULAR LOCATION	PE
3HAO_YARLI	Reviewed	Q6CFX1;	3-hydroxyanthranilate 3,4-dioxygenase	1.13.11.6	BNA1	YALI0B02852g	284591	3-hydroxyanthranilate + O(2) = 2-amino-3- carboxymuconate semialdehyde.	Fe(2+) ion (By similarity).	Cofactor biosynthesis; NAD(+) biosynthesis; quinolinate from L-kynurenine: step 3/3.		Cytoplasm (By similarity).	3: Inferred from homology;
ACEA_YARLI	Reviewed	P41555; Q6CBN9;	Isocitrate lyase	4.1.3.1	ICL1	YALI0C16885g	284591	Isocitrate = succinate + glyoxylate.		Carbohydrate metabolism; glyoxylate cycle; (S)-malate from isocitrate: step 1/2.	Homotetramer (By similarity).	Glyoxysome.	3: Inferred from homology;
ACH1_YARLI	Reviewed	Q6C3Z9;	Acetyl-CoA hydrolase	3.1.2.1	ACH1	YALI0E30965g	284591	Acetyl-CoA + H(2)O = CoA + acetate.				Cytoplasm (By similarity).	3: Inferred from homology;
ACOX1_YARLI	Reviewed	O74934; Q6C3Q9;	Acyl-coenzyme A oxidase 1	1.3.3.6	POX1	YALI0E32835g	284591	Acyl-CoA + O(2) = trans-2,3-dehydroacyl-CoA + H(2)O(2).	FAD (By similarity).	Lipid metabolism; peroxisomal fatty acid beta-oxidation.	Heteropentamer composed of five different subunits.	Peroxisome.	1: Evidence at protein level;
ACOX2_YARLI	Reviewed	O74935; Q6C248;	Acyl-coenzyme A oxidase 2	1.3.3.6	POX2	YALI0F10857g	284591	Acyl-CoA + O(2) = trans-2,3-dehydroacyl-CoA + H(2)O(2).	FAD.	Lipid metabolism; peroxisomal fatty acid beta-oxidation.	Heteropentamer composed of five different subunits.	Peroxisome.	1: Evidence at protein level;
ACOX3_YARLI	Reviewed	O74936; Q6C7W8;	Acyl-coenzyme A oxidase 3	1.3.3.6	POX3	YALI0D24750g	284591	Acyl-CoA + O(2) = trans-2,3-dehydroacyl-CoA + H(2)O(2).	FAD (By similarity).	Lipid metabolism; peroxisomal fatty acid beta-oxidation.	Heteropentamer composed of five different subunits.	Peroxisome.	1: Evidence at protein level;
ACT_YARLI	Reviewed	Q9UVF3; Q6C9U6;	Actin		ACT1	YALI0D08272g	284591					Cytoplasm, cytoskeleton.	3: Inferred from homology;
ADY2_YEAST	Reviewed	P25613; D6VR19;	Accumulation of dyads protein 2		ADY2	YCR010C	559292					Cell membrane; Multi-pass membrane protein. Vacuole membrane; Multi-pass membrane protein. Note=Localizes to large detergent resistant patches of the cell membrane (DRM) enriched in ergosterol and sphingolipids.	1: Evidence at protein level;
AEP_YARLI	Reviewed	P09230; Q6BZQ0;	Alkaline extracellular protease	3.4.21.-	XPR2	YALI0F31889g	284591					Secreted.	1: Evidence at protein level;
AF9_YARLI	Reviewed	Q6CF24;	Protein AF-9 homolog		YAF9	YALI0B10912g	284591				Component of the SWR1 chromatin-remodeling complex and of the NuA4 histone acetyltransferase complex (By similarity).	Cytoplasm (By similarity). Nucleus (By similarity).	3: Inferred from homology;
AIM11_YARLI	Reviewed	Q6C0R5;	Altered inheritance of mitochondria protein 11		AIM11	YALI0F22367g	284591					Membrane; Multi-pass membrane protein (Potential).	3: Inferred from homology;
AIM14_YARLI	Reviewed	Q6C188;	Probable metalloreductase AIM14	1.16.1.-	AIM14	YALI0F18348g	284591					Membrane; Multi-pass membrane protein (By similarity).	3: Inferred from homology;
AIM24_YARLI	Reviewed	Q6C749;	Altered inheritance of mitochondria protein 24, mitochondrial		AIM24	YALI0E03784g	284591					Mitochondrion (By similarity).	3: Inferred from homology;
AIM31_YARLI	Reviewed	Q6CBQ8;	Altered inheritance of mitochondria protein 31, mitochondrial		AIM31	YALI0C16456g	284591					Mitochondrion membrane; Multi-pass membrane protein (By similarity).	3: Inferred from homology;
AIM34_YARLI	Reviewed	Q6CFD4;	Altered inheritance of mitochondria protein 34, mitochondrial		AIM34	YALI0B08118g	284591					Mitochondrion membrane; Single-pass membrane protein (By similarity).	3: Inferred from homology;
AIM9_YARLI	Reviewed	Q6C8T3;	Altered inheritance of mitochondria protein 9, mitochondrial		AIM9	YALI0D17160g	284591					Mitochondrion (By similarity).	3: Inferred from homology;
AKR1_YARLI	Reviewed	Q6C520;	Palmitoyltransferase AKR1	2.3.1.-	AKR1	YALI0E21780g	284591	Palmitoyl-CoA + protein-cysteine = S-palmitoyl protein + CoA.				Early endosome membrane; Multi-pass membrane protein. Golgi apparatus membrane; Multi-pass membrane protein (By similarity).	3: Inferred from homology;
ALG10_YARLI	Reviewed	Q6CEA5;	Alpha-1,2 glucosyltransferase ALG10	2.4.1.-	ALG10	YALI0B17226g	284591			Protein modification; protein glycosylation.		Endoplasmic reticulum membrane; Multi-pass membrane protein.	3: Inferred from homology;
ALG11_YARLI	Reviewed	Q6C9T3;	Alpha-1,2-mannosyltransferase ALG11	2.4.1.-	ALG11	YALI0D08558g	284591			Protein modification; protein glycosylation.		Endoplasmic reticulum membrane; Multi-pass membrane protein (By similarity).	3: Inferred from homology;
ALG13_YARLI	Reviewed	Q6C3P1;	UDP-N-acetylglucosamine transferase subunit ALG13	2.4.1.141	ALG13	YALI0E33275g	284591	UDP-N-acetyl-D-glucosamine + N-acetyl-D- glucosaminyl-diphosphodolichol = UDP + N,N'-diacetylchitobiosyl- diphosphodolichol.			Heterodimer with ALG14 to form a functional enzyme (By similarity).	Endoplasmic reticulum (By similarity).	3: Inferred from homology;
ALG14_YARLI	Reviewed	Q6CF02;	UDP-N-acetylglucosamine transferase subunit ALG14		ALG14	YALI0B11440g	284591				Heterodimer with ALG13 to form a functional enzyme (By similarity).	Endoplasmic reticulum membrane; Single-pass membrane protein (By similarity).	3: Inferred from homology;
ALG1_YARLI	Reviewed	Q6C3K2;	Chitobiosyldiphosphodolichol beta-mannosyltransferase	2.4.1.142	ALG1	YALI0E34133g	284591	GDP-mannose + chitobiosyldiphosphodolichol = GDP + beta-1,4-D-mannosylchitobiosyldiphosphodolichol.		Protein modification; protein glycosylation.		Endoplasmic reticulum membrane; Multi-pass membrane protein (By similarity).	3: Inferred from homology;
ALG2_YARLI	Reviewed	Q6C3V7;	Alpha-1,3-mannosyltransferase ALG2	2.4.1.-	ALG2	YALI0E31797g	284591			Protein modification; protein glycosylation.		Endoplasmic reticulum membrane; Single-pass membrane protein (By similarity).	3: Inferred from homology;
ALO_YARLI	Reviewed	Q6CG88;	D-arabinono-1,4-lactone oxidase	1.1.3.37	ALO1	YALI0A21263g	284591	D-arabinono-1,4-lactone + O(2) = dehydro-D- arabinono-1,4-lactone + H(2)O(2).	FAD (By similarity).	Cofactor biosynthesis; D-erythroascorbate biosynthesis; dehydro-D-arabinono-1,4-lactone from D-arabinose: step 2/2.		Mitochondrion membrane (By similarity). Note=Membrane-embedded (By similarity).	3: Inferred from homology;
AMN1_YARLI	Reviewed	Q6C725;	Antagonist of mitotic exit network protein 1		AMN1	YALI0E04356g	284591					Cytoplasm (By similarity). Nucleus (By similarity).	3: Inferred from homology;
AMPM2_YARLI	Reviewed	Q6CA79;	Methionine aminopeptidase 2	3.4.11.18	MAP2	YALI0D05159g	284591	Release of N-terminal amino acids, preferentially methionine, from peptides and arylamides.	Binds 2 cobalt ions per subunit (By similarity).			Cytoplasm (By similarity).	3: Inferred from homology;
AOX_YARLI	Reviewed	Q8J0I8; Q6C7H4;	Alternative oxidase, mitochondrial	1.-.-.-	AOX	YALI0E00814g	284591		Binds 2 iron ions per subunit (By similarity).			Mitochondrion inner membrane; Multi-pass membrane protein; Matrix side (By similarity).	3: Inferred from homology;
APTH1_YARLI	Reviewed	Q6CGL4;	Acyl-protein thioesterase 1	3.1.2.-			284591	Palmitoyl-protein + H(2)O = palmitate + protein.				Cytoplasm (By similarity).	3: Inferred from homology;
APT_YARLI	Reviewed	Q6CA53;	Adenine phosphoribosyltransferase	2.4.2.7	APT1	YALI0D05797g	284591	AMP + diphosphate = adenine + 5-phospho-alpha- D-ribose 1-diphosphate.	Magnesium (By similarity).	Purine metabolism; AMP biosynthesis via salvage pathway; AMP from adenine: step 1/1.	Homodimer (By similarity).	Cytoplasm (By similarity). Nucleus (By similarity).	3: Inferred from homology;
ARGD_YARLI	Reviewed	Q6C846;	Acetylornithine aminotransferase, mitochondrial	2.6.1.11	ARG8	YALI0D22847g	284591	N(2)-acetyl-L-ornithine + 2-oxoglutarate = N- acetyl-L-glutamate 5-semialdehyde + L-glutamate.	Pyridoxal phosphate (By similarity).	Amino-acid biosynthesis; L-arginine biosynthesis; N(2)- acetyl-L-ornithine from L-glutamate: step 4/4.		Mitochondrion matrix (By similarity).	3: Inferred from homology;
ARGJ_YARLI	Reviewed	Q6C627;	Arginine biosynthesis bifunctional protein ArgJ beta chain	2.3.1.1			284591	Acetyl-CoA + L-glutamate = CoA + N-acetyl-L- glutamate.		Amino-acid biosynthesis; L-arginine biosynthesis; N(2)- acetyl-L-ornithine from L-glutamate: step 1/4.	Heterodimer of an alpha and a beta chain (By similarity).	Mitochondrion matrix (By similarity).	3: Inferred from homology;
ARO1_YARLI	Reviewed	Q6C1X5;	Shikimate dehydrogenase	1.1.1.25	ARO1	YALI0F12639g	284591	Phosphoenolpyruvate + 3-phosphoshikimate = phosphate + 5-O-(1-carboxyvinyl)-3-phosphoshikimate.	Binds 2 zinc ions per subunit.	Metabolic intermediate biosynthesis; chorismate biosynthesis; chorismate from D-erythrose 4-phosphate and phosphoenolpyruvate: step 6/7.	Homodimer (By similarity).	Cytoplasm (By similarity).	3: Inferred from homology;
ARP4_YARLI	Reviewed	Q6C061;	Actin-related protein 4		ARP4	YALI0F27533g	284591				Component of the NuA4 histone acetyltransferase complex, of the INO80 chromatin remodeling complex, and of the SWR1 chromatin remodeling complex (By similarity).	Nucleus (By similarity).	3: Inferred from homology;
ARP6_YARLI	Reviewed	Q6C982;	Actin-like protein ARP6		ARP6	YALI0D13178g	284591				Component of the SWR1 chromatin remodeling complex (By similarity).	Cytoplasm (By similarity). Cytoplasm, cytoskeleton (By similarity). Nucleus (By similarity).	3: Inferred from homology;
ARX1_YARLI	Reviewed	Q6CCY2;	Probable metalloprotease ARX1	3.-.-.-	ARX1	YALI0C05599g	284591				Component of the nucleoplasmic and cytoplasmic pre-60S ribosomal particles (By similarity).	Cytoplasm (By similarity). Nucleus (By similarity).	3: Inferred from homology;
ASA1_YARLI	Reviewed	Q6CFV3;	ASTRA-associated protein 1		ASA1	YALI0B03388g	284591				Component of the ASTRA chromatin remodeling machinery complex (By similarity).	Nucleus (By similarity).	3: Inferred from homology;
ASF1_YARLI	Reviewed	Q6CI62;	Histone chaperone ASF1		ASF1	YALI0A01375g	284591				Interacts with histone H3 and histone H4 (By similarity).	Nucleus (By similarity).	3: Inferred from homology;
ATC1_YARLI	Reviewed	O43108;	Calcium-transporting ATPase 1	3.6.3.8	PMR1	YALI0E09471g	284591	ATP + H(2)O + Ca(2+)(Cis) = ADP + phosphate + Ca(2+)(Trans).				Golgi apparatus membrane; Multi-pass membrane protein.	3: Inferred from homology;
ATG11_YARLI	Reviewed	Q6CFR0;	Autophagy-related protein 11		ATG11	YALI0B04598g	284591				Homodimer (By similarity).	Vacuole membrane; Peripheral membrane protein (By similarity). Note=Vacuolar and perivacuolar punctate structures. Concentrated in a region of the vacuolar membrane that contacts the peroxisome during the engulfment process (By similarity).	3: Inferred from homology;
ATG12_YARLI	Reviewed	Q6BZZ1;	Ubiquitin-like protein ATG12		ATG12	YALI0F29689g	284591					Cytoplasm (By similarity).	3: Inferred from homology;
ATG13_YARLI	Reviewed	Q6C315;	Autophagy-related protein 13		ATG13	YALI0F03432g	284591					Cytoplasm (By similarity). Membrane; Peripheral membrane protein (By similarity).	3: Inferred from homology;
ATG15_YARLI	Reviewed	Q6C2N7;	Putative lipase ATG15	3.1.1.3	ATG15	YALI0F06358g	284591	Triacylglycerol + H(2)O = diacylglycerol + a carboxylate.				Endoplasmic reticulum membrane; Single-pass type II membrane protein (By similarity). Golgi apparatus membrane; Single-pass type II membrane protein (By similarity). Endosome, multivesicular body membrane; Single-pass type II membrane protein (By similarity). Prevacuolar compartment membrane; Single-pass type II membrane protein (By similarity). Note=From ER, targeted to vacuolar lumen at the MVB…	3: Inferred from homology;
ATG16_YARLI	Reviewed	Q6C4Y4;	Autophagy protein 16		ATG16	YALI0E22737g	284591				Homooligomer (By similarity).	Vacuole (By similarity). Cytoplasmic vesicle (By similarity). Note=Vesicular and vacuolar. Found in punctate structures (By similarity).	3: Inferred from homology;
ATG17_YARLI	Reviewed	Q6C0L6;	Autophagy-related protein 17		ATG17	YALI0F23639g	284591					Cytoplasm (By similarity). Membrane; Peripheral membrane protein (By similarity). Note=Cytoplasmic and punctate structures (By similarity).	3: Inferred from homology;
ATG18_YARLI	Reviewed	Q6C044;	Autophagy-related protein 18		ATG18	YALI0F27907g	284591					Preautophagosomal structure membrane; Peripheral membrane protein (By similarity). Vacuole membrane; Peripheral membrane protein (By similarity). Note=Peripheral membrane protein of pre-autophagosomal structure (PAS) and vacuole (By similarity).	3: Inferred from homology;
ATG1_YARLI	Reviewed	Q6C7U0;	Serine/threonine-protein kinase ATG1	2.7.11.1	ATG1	YALI0D25388g	284591	ATP + a protein = ADP + a phosphoprotein.				Cytoplasm (By similarity).	3: Inferred from homology;
ATG22_YARLI	Reviewed	Q6CD56;	Autophagy-related protein 22		ATG22	YALI0C03608g	284591					Vacuole membrane; Multi-pass membrane protein (By similarity). Note=Vacuole and punctate structures (By similarity).	3: Inferred from homology;
ATG26_PICPG	Reviewed	Q9Y751; C4R718;	Sterol 3-beta-glucosyltransferase	2.4.1.173			644223	UDP-glucose + a sterol = UDP + a sterol 3- beta-D-glucoside.				Cytoplasm. Membrane; Peripheral membrane protein. Note=Found in perivacuolar punctate structures and micropexophagic apparatus (MIPA).	3: Inferred from homology;
ATG26_YARLI	Reviewed	Q6C8M8;	Sterol 3-beta-glucosyltransferase	2.4.1.173	ATG26	YALI0D18403g	284591	UDP-glucose + a sterol = UDP + a sterol 3- beta-D-glucoside.				Cytoplasm (By similarity). Membrane; Peripheral membrane protein (By similarity).	3: Inferred from homology;
ATG27_YARLI	Reviewed	Q6CBS9;	Autophagy-related protein 27		ATG27	YALI0C15851g	284591					Cytoplasmic vesicle membrane; Single-pass type I membrane protein (By similarity). Golgi apparatus membrane; Single-pass type I membrane protein (By similarity). Mitochondrion membrane; Single-pass membrane protein (By similarity). Note=Cycles among the pre-autophagosomal structure (PAS), mitochondria and Golgi (By similarity).	3: Inferred from homology;
ATG2_YARLI	Reviewed	Q6C6M0;	Autophagy-related protein 2		ATG2	YALI0E08338g	284591					Prevacuolar compartment (By similarity).	3: Inferred from homology;
ATG3_YARLI	Reviewed	Q6C4Q9;	Autophagy-related protein 3		ATG3	YALI0E24453g	284591					Cytoplasm (By similarity).	3: Inferred from homology;
ATG4_YARLI	Reviewed	Q6CH28;	Probable cysteine protease ATG4	3.4.22.-	ATG4	YALI0A13277g	284591					Cytoplasm (By similarity).	3: Inferred from homology;
ATG5_YARLI	Reviewed	Q6C4Q6;	Autophagy protein 5		ATG5	YALI0E24519g	284591					Cytoplasm (By similarity). Membrane; Peripheral membrane protein (By similarity).	3: Inferred from homology;
ATG7_YARLI	Reviewed	Q6CBC3;	Ubiquitin-like modifier-activating enzyme ATG7		ATG7	YALI0C20119g	284591				Homodimer (By similarity).	Cytoplasm (By similarity).	3: Inferred from homology;
ATG8_YARLI	Reviewed	Q6C794;	Autophagy-related protein 8		ATG8	YALI0E02662g	284591					Cytoplasmic vesicle, cvt vesicle membrane; Lipid-anchor (By similarity). Cytoplasmic vesicle, autophagosome membrane; Lipid-anchor (By similarity). Vacuole membrane; Lipid- anchor (By similarity). Note=Membrane-associated through a lipid anchor (By similarity).	3: Inferred from homology;
ATG9_YARLI	Reviewed	Q6C2F5;	Autophagy-related protein 9		ATG9	YALI0F08349g	284591					Preautophagosomal structure membrane; Multi- pass membrane protein (By similarity). Cytoplasmic vesicle membrane; Multi-pass membrane protein (By similarity).	3: Inferred from homology;
ATM1_YARLI	Reviewed	Q6C6N0;	Iron-sulfur clusters transporter ATM1, mitochondrial		ATM1	YALI0E08030g	284591				Homodimer (By similarity).	Mitochondrion inner membrane; Multi-pass membrane protein (By similarity).	3: Inferred from homology;
ATM_YARLI	Reviewed	Q6CAD2;	Serine/threonine-protein kinase TEL1	2.7.11.1	TEL1	YALI0D03888g	284591	ATP + a protein = ADP + a phosphoprotein.			Associates with DNA double-strand breaks (By similarity).	Nucleus (By similarity). Chromosome, telomere (By similarity). Note=Localizes to nuclear DNA repair foci with other DNA repair proteins in response to DNA double strand breaks (By similarity).	3: Inferred from homology;
ATO2_YEAST	Reviewed	P32907; D6W1H8;	Ammonia transport outward protein 2		ATO2	YNR002C ORFNames=N2029	559292					Cell membrane; Multi-pass membrane protein. Note=Localizes to large detergent resistant patches of the cell membrane (DRM) enriched in ergosterol and sphingolipids.	1: Evidence at protein level;
ATP23_YARLI	Reviewed	Q6C253;	Mitochondrial inner membrane protease ATP23	3.4.24.-	ATP23	YALI0F10769g	284591					Mitochondrion inner membrane; Peripheral membrane protein; Intermembrane side. Note=Associates loosely with the inner membrane (By similarity).	3: Inferred from homology;
ATP25_YARLI	Reviewed	Q6C7D6;	ATPase synthesis protein 25, mitochondrial		ATP25	YALI0E01672g	284591					Mitochondrion inner membrane; Peripheral membrane protein; Matrix side (By similarity).	3: Inferred from homology;
ATP6_YARLI	Reviewed	Q36258; Q9B6D9;	ATP synthase subunit a				284591				F-type ATPases have 2 components, CF(1) - the catalytic core - and CF(0) - the membrane proton channel. CF(1) has five subunits: alpha(3), beta(3), gamma(1), delta(1), epsilon(1). CF(0) has three main subunits: a, b and c (By similarity).	Mitochondrion inner membrane; Multi-pass membrane protein.	3: Inferred from homology;
ATP8_YARLI	Reviewed	Q36257; Q9B6E0;	ATP synthase protein 8				284591				F-type ATPases have 2 components, CF(1) - the catalytic core - and CF(0) - the membrane proton channel (By similarity).	Mitochondrion membrane; Single-pass membrane protein.	3: Inferred from homology;
ATP9_YARLI	Reviewed	Q37695;	ATP synthase subunit 9, mitochondrial				284591				F-type ATPases have 2 components, CF(1) - the catalytic core - and CF(0) - the membrane proton channel. CF(1) has five subunits: alpha(3), beta(3), gamma(1), delta(1), epsilon(1). CF(0) has three main subunits: a, b and c.	Mitochondrion membrane; Multi-pass membrane protein (Potential).	3: Inferred from homology;
AXP1_YARLI	Reviewed	Q92389;	Acid extracellular protease	3.4.23.-	AXP1	YALI0B05654g	284591					Secreted.	3: Inferred from homology;
BBP_YARLI	Reviewed	Q6C187;	Branchpoint-bridging protein		BBP	YALI0F18370g	284591					Nucleus (By similarity).	3: Inferred from homology;
BCP1_YARLI	Reviewed	Q6C7K5;	Protein BCP1		BCP1	YALI0D27324g	284591					Cytoplasm (By similarity). Nucleus (By similarity).	3: Inferred from homology;
BFR2_YARLI	Reviewed	Q6C9G2;	Protein BFR2		BFR2	YALI0D11462g	284591					Nucleus, nucleolus (By similarity).	3: Inferred from homology;
BIG1_YARLI	Reviewed	Q6CB37;	Protein BIG1		BIG1	YALI0C22187g	284591					Endoplasmic reticulum membrane; Single-pass type I membrane protein (By similarity).	3: Inferred from homology;
BOS1_YARLI	Reviewed	Q6BZQ6;	Protein transport protein BOS1		BOS1	YALI0F31669g	284591					Golgi apparatus membrane; Single-pass type IV membrane protein (By similarity). Endoplasmic reticulum membrane; Single-pass type IV membrane protein (By similarity).	3: Inferred from homology;
BRE1_YARLI	Reviewed	Q6CF78;	E3 ubiquitin-protein ligase BRE1	6.3.2.-	BRE1	YALI0B09559g	284591			Protein modification; protein ubiquitination.		Nucleus (By similarity).	3: Inferred from homology;
BRO1_YARLI	Reviewed	Q6CGJ5;	Vacuolar protein-sorting protein BRO1		BRO1	YALI0A18766g	284591					Cytoplasm (By similarity). Endosome (By similarity).	3: Inferred from homology;
BST1A_YARLI	Reviewed	Q6C2Z2;	GPI inositol-deacylase A	3.1.-.-	BST1A	YALI0F03927g	284591					Endoplasmic reticulum membrane; Multi-pass membrane protein (By similarity).	3: Inferred from homology;
BST1B_YARLI	Reviewed	Q6BZU7;	GPI inositol-deacylase B	3.1.-.-	BST1B	YALI0F30767g	284591					Endoplasmic reticulum membrane; Multi-pass membrane protein (By similarity).	3: Inferred from homology;
BST1C_YARLI	Reviewed	Q6CF60;	Putative GPI inositol-deacylase C	3.1.-.-	BST1C	YALI0B10043g	284591					Endoplasmic reticulum membrane; Multi-pass membrane protein (By similarity).	3: Inferred from homology;
BTN1_YARLI	Reviewed	Q6BZW3;	Protein BTN1		BTN1	YALI0F30415g	284591					Vacuole membrane; Multi-pass membrane protein (By similarity).	3: Inferred from homology;
BUD32_YARLI	Reviewed	Q6C2A3;	Serine/threonine-protein kinase BUD32	2.7.11.1	BUD32	YALI0F09471g	284591	ATP + a protein = ADP + a phosphoprotein.			Component of the EKC/KEOPS (By similarity).	Cytoplasm (By similarity). Nucleus (By similarity). Chromosome, telomere (By similarity).	3: Inferred from homology;
BUR1_YARLI	Reviewed	Q6C842;	Serine/threonine-protein kinase BUR1	2.7.11.23	BUR1	YALI0D22935g	284591	ATP + [DNA-directed RNA polymerase] = ADP + [DNA-directed RNA polymerase] phosphate.				Nucleus (By similarity).	3: Inferred from homology;
BYE1_YARLI	Reviewed	Q6C0K9;	Transcription factor BYE1		BYE1	YALI0F23815g	284591					Nucleus (By similarity).	3: Inferred from homology;
CAF17_YARLI	Reviewed	Q6C8Y7;	Putative transferase CAF17, mitochondrial	2.1.-.-	CAF17	YALI0D15774g	284591					Mitochondrion (By similarity).	3: Inferred from homology;
CANB_YARLI	Reviewed	Q6CGE6;	Calcineurin subunit B		CNB1	YALI0A19976g	284591				Composed of a catalytic subunit (A) and a regulatory subunit (B) (By similarity).		3: Inferred from homology;
CAPZA_YARLI	Reviewed	Q6C6Y4;	F-actin-capping protein subunit alpha		CAP1	YALI0E05291g	284591				Heterodimer of an alpha and a beta subunit (By similarity).	Cytoplasm, cytoskeleton (By similarity). Note=Septum (By similarity).	3: Inferred from homology;
CAPZB_YARLI	Reviewed	Q6CBA2;	F-actin-capping protein subunit beta		CAP2	YALI0C20735g	284591				Heterodimer of an alpha and a beta subunit (By similarity).	Cytoplasm, cytoskeleton (By similarity). Nucleus (By similarity). Note=Septum (By similarity).	3: Inferred from homology;
CARA_YARLI	Reviewed	Q6C9Y4;	Carbamoyl-phosphate synthase arginine-specific small chain	6.3.5.5	CPA1	YALI0D07370g	284591	2 ATP + L-glutamine + HCO(3)(-) + H(2)O = 2 ADP + phosphate + L-glutamate + carbamoyl phosphate.		Amino-acid biosynthesis; L-arginine biosynthesis; carbamoyl phosphate from bicarbonate: step 1/1.	Composed of two chains; the small (or glutamine) chain promotes the hydrolysis of glutamine to ammonia, which is used by the large (or ammonia) chain to synthesize carbamoyl phosphate (By similarity).	Cytoplasm (By similarity).	3: Inferred from homology;
CBK1_YARLI	Reviewed	Q6CFS5;	Serine/threonine-protein kinase CBK1	2.7.11.1	CBK1	YALI0B04268g	284591	ATP + a protein = ADP + a phosphoprotein.					3: Inferred from homology;
CBP4_YARLI	Reviewed	Q6C5S0;	Assembly factor CBP4		CBP4	YALI0E15686g	284591					Mitochondrion inner membrane; Single-pass membrane protein (By similarity).	3: Inferred from homology;
CCM1_YARLI	Reviewed	Q6CHP9;	Mitochondrial group I intron splicing factor CCM1		CCM1	YALI0A06611g	284591					Mitochondrion (By similarity).	3: Inferred from homology;
CCPR2_YARLI	Reviewed	Q6CAB5;	Putative cytochrome c peroxidase, mitochondrial	1.11.1.5			284591	2 ferrocytochrome c + H(2)O(2) = 2 ferricytochrome c + 2 H(2)O.	Binds 1 heme B (iron-protoporphyrin IX) group per subunit (By similarity).		Forms a one-to-one complex with cytochrome c (By similarity).	Mitochondrion matrix (By similarity).	3: Inferred from homology;
CCPR3_YARLI	Reviewed	Q6C7U1;	Putative heme-binding peroxidase	1.11.1.-			284591		Binds 1 heme B (iron-protoporphyrin IX) group per subunit (By similarity).				3: Inferred from homology;
CCPR_YARLI	Reviewed	Q6C0Z6;	Cytochrome c peroxidase, mitochondrial	1.11.1.5	CCP1	YALI0F20504g	284591	2 ferrocytochrome c + H(2)O(2) = 2 ferricytochrome c + 2 H(2)O.	Binds 1 heme B (iron-protoporphyrin IX) group per subunit (By similarity).		Forms a one-to-one complex with cytochrome c (By similarity).	Mitochondrion matrix (By similarity).	3: Inferred from homology;
CCR4_YARLI	Reviewed	Q6CEJ6;	Glucose-repressible alcohol dehydrogenase transcriptional effector	3.1.13.4	CCR4	YALI0B15147g	284591	Exonucleolytic cleavage of poly(A) to 5'-AMP.	Magnesium (By similarity).			Cytoplasm (By similarity). Nucleus (By similarity).	3: Inferred from homology;
CCS1_YARLI	Reviewed	Q6BZU2;	Superoxide dismutase 1 copper chaperone		CCS1	YALI0F30877g	284591		Binds 2 copper ions per subunit (By similarity).			Cytoplasm (By similarity).	3: Inferred from homology;
CD123_YARLI	Reviewed	Q6C101;	Cell division cycle protein 123		CDC123	YALI0F20394g	284591					Cytoplasm (By similarity).	3: Inferred from homology;
CEF1_YARLI	Reviewed	Q6C8F5;	Pre-mRNA-splicing factor CEF1		CEF1	YALI0D20086g	284591				Associated with the spliceosome (By similarity).	Cytoplasm (By similarity). Nucleus (By similarity).	3: Inferred from homology;
CENPA_YARLI	Reviewed	Q6CER9;	Histone H3-like centromeric protein CSE4		CSE4	YALI0B13508g	284591				Component of the core kinetochore (By similarity).	Nucleus (By similarity). Chromosome, centromere (By similarity). Chromosome, centromere, kinetochore (By similarity). Note=Localizes exclusively in the kinetochore domain of centromeres (By similarity).	3: Inferred from homology;
CET1_YARLI	Reviewed	Q6C2H4;	mRNA-capping enzyme subunit beta	3.1.3.33	CET1	YALI0F07865g	284591	A 5'-phosphopolynucleotide + H(2)O = a polynucleotide + phosphate.	Divalent ions (By similarity).		The mRNA-capping enzyme is composed of two separate chains alpha and beta, respectively a mRNA guanylyltransferase and an RNA 5'-triphosphatase (By similarity).	Nucleus (By similarity).	3: Inferred from homology;
CFD1_YARLI	Reviewed	Q6C5D0;	Cytosolic Fe-S cluster assembly factor CFD1		CFD1	YALI0E19074g	284591				Interacts with NBP35 (By similarity).	Cytoplasm (By similarity).	3: Inferred from homology;
CFT1_YARLI	Reviewed	Q6C740;	Protein CFT1		CFT1	YALI0E03982g	284591					Nucleus (By similarity).	3: Inferred from homology;
CG121_YARLI	Reviewed	Q6C7C9;	Protein CGI121		CGI121	YALI0E01848g	284591				Component of the EKC/KEOPS complex (By similarity).	Nucleus (Probable). Chromosome, telomere (Probable).	3: Inferred from homology;
CGR1_YARLI	Reviewed	Q6C1V5;	rRNA-processing protein CGR1		CGR1	YALI0F13101g	284591					Nucleus, nucleolus (By similarity).	3: Inferred from homology;
CHL1_YARLI	Reviewed	Q6CAX3;	ATP-dependent RNA helicase CHL1	3.6.4.13	CHL1	YALI0C23639g	284591	ATP + H(2)O = ADP + phosphate.				Nucleus (By similarity).	3: Inferred from homology;
CHO2_YARLI	Reviewed	Q6C6U9;	Phosphatidylethanolamine N-methyltransferase	2.1.1.17	CHO2	YALI0E06061g	284591	S-adenosyl-L-methionine + phosphatidylethanolamine = S-adenosyl-L-homocysteine + phosphatidyl-N-methylethanolamine.		Phospholipid metabolism; phosphatidylcholine biosynthesis.		Membrane; Multi-pass membrane protein.	3: Inferred from homology;
CHS7_YARLI	Reviewed	Q6C8U1;	Chitin synthase export chaperone		CHS7	YALI0D17006g	284591				Interacts with CHS3 (By similarity).	Endoplasmic reticulum membrane; Multi-pass membrane protein (By similarity).	3: Inferred from homology;
CIAO1_YARLI	Reviewed	Q6CBI8;	Probable cytosolic iron-sulfur protein assembly protein 1		CIA1	YALI0C18381g	284591				Interacts with NAR1 (By similarity).	Cytoplasm (By similarity). Nucleus (By similarity). Note=Preferentially localized to the nucleus (By similarity).	3: Inferred from homology;
CLF1_YARLI	Reviewed	Q6C186;	Pre-mRNA-splicing factor CLF1		CLF1	YALI0F18392g	284591				Associated with the spliceosome (By similarity).	Nucleus (By similarity).	3: Inferred from homology;
CLP1_YARLI	Reviewed	Q6BZT5;	Protein CLP1		CLP1	YALI0F31031g	284591					Nucleus (Probable).	3: Inferred from homology;
CMC4_YARLI	Reviewed	Q6C4R1;	Cx9C motif-containing protein 4, mitochondrial		CMC4	YALI0E24409g	284591					Mitochondrion intermembrane space (By similarity). Note=Imported into the mitochondria via the mitochondrial disulfide relay system (By similarity).	3: Inferred from homology;
COA3_YARLI	Reviewed	Q6CHT7;	Cytochrome oxidase assembly protein 3, mitochondrial		COA3	YALI0A05137g	284591				Component of 250-400 kDa complexes called cytochrome oxidase assembly intermediates or COA complexes (By similarity).	Mitochondrion inner membrane; Single-pass membrane protein.	3: Inferred from homology;
COFI_YARLI	Reviewed	Q6C0Y0;	Cofilin		COF1	YALI0F20856g	284591					Cytoplasm (By similarity). Cytoplasm, cytoskeleton (By similarity). Nucleus matrix (By similarity). Note=Throughout the cytoplasm (but not on the cytoplasmic cables) and major component of the cortical actin cytoskeleton (By similarity).	3: Inferred from homology;
COQ1_YARLI	Reviewed	Q6CBH3;	Probable hexaprenyl pyrophosphate synthase, mitochondrial	2.5.1.-	COQ1	YALI0C18755g	284591		Binds 3 magnesium ions per subunit (By similarity).	Cofactor biosynthesis; ubiquinone biosynthesis.		Mitochondrion (By similarity).	3: Inferred from homology;
COQ4_YARLI	Reviewed	Q6C074;	Ubiquinone biosynthesis protein COQ4, mitochondrial		COQ4	YALI0F27247g	284591			Cofactor biosynthesis; ubiquinone biosynthesis.	Component of a multi-subunit COQ enzyme complex, composed of at least COQ3, COQ4, COQ5, COQ6, COQ7 and COQ9 (By similarity).	Mitochondrion inner membrane; Peripheral membrane protein; Matrix side (By similarity).	3: Inferred from homology;
COX10_YARLI	Reviewed	Q6C0L2;	Protoheme IX farnesyltransferase, mitochondrial	2.5.1.-	COX10	YALI0F23727g	284591					Mitochondrion membrane; Multi-pass membrane protein (By similarity).	3: Inferred from homology;
COX16_YARLI	Reviewed	Q6CCF6;	Cytochrome c oxidase assembly protein COX16, mitochondrial		COX16	YALI0C09801g	284591					Mitochondrion inner membrane; Single-pass membrane protein (By similarity).	3: Inferred from homology;
COX1_YARLI	Reviewed	Q9B6E7;	Cytochrome c oxidase subunit 1	1.9.3.1			284591	4 ferrocytochrome c + O(2) + 4 H(+) = 4 ferricytochrome c + 2 H(2)O.		Energy metabolism; oxidative phosphorylation.		Mitochondrion inner membrane; Multi-pass membrane protein.	3: Inferred from homology;
COX23_YARLI	Reviewed	Q6CF49;	Cytochrome c oxidase-assembly factor COX23, mitochondrial		COX23	YALI0B10274g	284591					Mitochondrion intermembrane space (By similarity).	3: Inferred from homology;
COX2_YARLI	Reviewed	Q9B6D5;	Cytochrome c oxidase subunit 2	1.9.3.1			284591	4 ferrocytochrome c + O(2) + 4 H(+) = 4 ferricytochrome c + 2 H(2)O.	Copper A.		Composed of at least 11 subunits.	Mitochondrion inner membrane; Multi-pass membrane protein.	3: Inferred from homology;
COX3_YARLI	Reviewed	Q9B6D8;	Cytochrome c oxidase subunit 3	1.9.3.1			284591	4 ferrocytochrome c + O(2) + 4 H(+) = 4 ferricytochrome c + 2 H(2)O.			Composed of at least 11 subunits.	Mitochondrion inner membrane; Multi-pass membrane protein (By similarity).	3: Inferred from homology;
CPD1_YARLI	Reviewed	Q6CGD3;	2',3'-cyclic-nucleotide 3'-phosphodiesterase	3.1.4.37	CPD1	YALI0A20295g	284591	Nucleoside 2',3'-cyclic phosphate + H(2)O = nucleoside 2'-phosphate.				Golgi apparatus (By similarity).	3: Inferred from homology;
CRF1_YARLI	Reviewed	P45815;	Copper resistance protein CRF1		CRF1	YALI0B08206g	284591					Nucleus.	4: Predicted;
CS111_YARLI	Reviewed	Q6CG37;	F-box protein COS111		COS111	YALI0B01166g	284591						3: Inferred from homology;
CSM3_YARLI	Reviewed	Q6C656;	Chromosome segregation in meiosis protein 3		CSM3	YALI0E12287g	284591				Component of the fork protection complex (FPC) consisting of TOF1 and CSM3 (By similarity).	Nucleus (By similarity).	3: Inferred from homology;
CSN12_YARLI	Reviewed	Q6C1L4;	Protein CSN12 homolog		CSN12	YALI0F15213g	284591						3: Inferred from homology;
CSN5_YARLI	Reviewed	Q6C703;	COP9 signalosome complex subunit 5	3.4.-.-	RRI1	YALI0E04829g	284591				Component of the COP9 signalosome (CSN) complex (By similarity).	Cytoplasm (By similarity). Nucleus (By similarity).	3: Inferred from homology;
CTU1_YARLI	Reviewed	Q6C8R5;	Cytoplasmic tRNA 2-thiolation protein 1	2.7.7.-	NCS6	YALI0D17600g	284591			tRNA modification; 5-methoxycarbonylmethyl-2-thiouridine- tRNA biosynthesis.		Cytoplasm (By similarity).	3: Inferred from homology;
CTU2_YARLI	Reviewed	Q6CF50;	Cytoplasmic tRNA 2-thiolation protein 2		NCS2	YALI0B10263g	284591			tRNA modification; 5-methoxycarbonylmethyl-2-thiouridine- tRNA biosynthesis.		Cytoplasm (By similarity).	3: Inferred from homology;
CWC15_YARLI	Reviewed	Q6C0E6;	Pre-mRNA-splicing factor CWC15		CWC15	YALI0F25421g	284591				Associated with the spliceosome (By similarity).	Nucleus (Probable).	3: Inferred from homology;
CWC21_YARLI	Reviewed	Q6C0M9;	Pre-mRNA-splicing factor CWC21		CWC21	YALI0F23309g	284591				Associates with the NTC complex (or PRP19-associated complex) (By similarity). The NTC complex associates with the spliceosome after the release of the U1 and U4 snRNAs and forms the CWC spliceosome subcomplex reminiscent of a late-stage spliceosome (By similarity).	Cytoplasm (By similarity). Nucleus (By similarity).	3: Inferred from homology;
CWC22_YARLI	Reviewed	Q6C8C5;	Pre-mRNA-splicing factor CWC22		CWC22	YALI0D20790g	284591				Associated with the spliceosome (By similarity).	Cytoplasm (By similarity). Nucleus (By similarity).	3: Inferred from homology;
CWC24_YARLI	Reviewed	Q6CB23;	Pre-mRNA-splicing factor CWC24		CWC24	YALI0C22484g	284591				Associated with the spliceosome (By similarity).	Nucleus (By similarity).	3: Inferred from homology;
CWC25_YARLI	Reviewed	Q6C1V6;	Pre-mRNA-splicing factor CWC25		CWC25	YALI0F13057g	284591				Associated with the spliceosome (By similarity).	Nucleus (By similarity).	3: Inferred from homology;
CWC26_YARLI	Reviewed	Q6CAX1;	Pre-mRNA-splicing factor CWC26		CWC26	YALI0C23683g	284591				Associated with the spliceosome (By similarity).	Cytoplasm (By similarity). Nucleus (By similarity).	3: Inferred from homology;
CWC27_YARLI	Reviewed	Q6CGK4;	Peptidyl-prolyl isomerase CWC27	5.2.1.8	CWC27	YALI0A18568g	284591	Peptidylproline (omega=180) = peptidylproline (omega=0).			Associated with the spliceosome (By similarity).	Cytoplasm (By similarity). Nucleus (By similarity).	3: Inferred from homology;
CWC2_YARLI	Reviewed	Q6C007;	Pre-mRNA-splicing factor CWC2		CWC2	YALI0F29073g	284591				Associated with the spliceosome (By similarity).	Nucleus (By similarity).	3: Inferred from homology;
CYB_YARLI	Reviewed	Q9B6D0;	Cytochrome b				284591		Binds 2 heme groups non-covalently (By similarity).		Fungal cytochrome b-c1 complex contains 10 subunits; 3 respiratory subunits, 2 core proteins and 5 low-molecular weight proteins. Cytochrome b-c1 complex is a homodimer (By similarity).	Mitochondrion inner membrane; Multi-pass membrane protein (By similarity).	3: Inferred from homology;
CYC_YARLI	Reviewed	Q6C9Q0;	Cytochrome c		CYC1	YALI0D09273g	284591					Mitochondrion matrix (By similarity).	3: Inferred from homology;
CYM1_YARLI	Reviewed	Q6C0U8;	Mitochondrial presequence protease	3.4.24.-	CYM1	YALI0F21615g	284591		Binds 1 zinc ion per subunit (By similarity).		Homodimer (By similarity).	Mitochondrion (By similarity).	3: Inferred from homology;
DAD1_YARLI	Reviewed	Q6CER3;	DASH complex subunit DAD1		DAD1	YALI0B13684g	284591				The DASH complex oligomerizes to form rings that encircle the microtubules (By similarity).	Nucleus (By similarity). Cytoplasm, cytoskeleton, spindle (By similarity). Chromosome, centromere, kinetochore (By similarity). Note=Associates with the mitotic spindle and the kinetochore (By similarity).	3: Inferred from homology;
DAD2_YARLI	Reviewed	Q6CGR3;	DASH complex subunit DAD2		DAD2	YALI0A17061g	284591				The DASH complex oligomerizes to form rings that encircle the microtubules (By similarity).	Nucleus (By similarity). Cytoplasm, cytoskeleton, spindle (By similarity). Chromosome, centromere, kinetochore (By similarity). Note=Associates with the mitotic spindle and the kinetochore (By similarity).	3: Inferred from homology;
DAD4_YARLI	Reviewed	Q6CDG5;	DASH complex subunit DAD4		DAD4	YALI0C00715g	284591				The DASH complex oligomerizes to form rings that encircle the microtubules (By similarity).	Nucleus (By similarity). Cytoplasm, cytoskeleton, spindle (By similarity). Chromosome, centromere, kinetochore (By similarity). Note=Associates with the mitotic spindle and the kinetochore (By similarity).	3: Inferred from homology;
DAM1_YARLI	Reviewed	Q6C2T8;	DASH complex subunit DAM1		DAM1	YALI0F05236g	284591				The DASH complex oligomerizes to form rings that encircle the microtubules (By similarity).	Nucleus (By similarity). Cytoplasm, cytoskeleton, spindle (By similarity). Chromosome, centromere, kinetochore (By similarity). Note=Associates with the mitotic spindle and the kinetochore (By similarity).	3: Inferred from homology;
DBP10_YARLI	Reviewed	Q6C7X8;	ATP-dependent RNA helicase DBP10	3.6.4.13	DBP10	YALI0D24497g	284591	ATP + H(2)O = ADP + phosphate.				Nucleus, nucleolus (By similarity).	3: Inferred from homology;
DBP2_YARLI	Reviewed	Q6C4D4;	ATP-dependent RNA helicase DBP2	3.6.4.13	DBP2	YALI0E27715g	284591	ATP + H(2)O = ADP + phosphate.			Associates with polysomes (By similarity).	Cytoplasm (By similarity). Nucleus (By similarity).	3: Inferred from homology;
DBP3_YARLI	Reviewed	Q6C9P3;	ATP-dependent RNA helicase DBP3	3.6.4.13	DBP3	YALI0D09449g	284591	ATP + H(2)O = ADP + phosphate.				Nucleus, nucleolus (By similarity).	3: Inferred from homology;
DBP4_YARLI	Reviewed	Q6CGD1;	ATP-dependent RNA helicase DBP4	3.6.4.13	DBP4	YALI0A20328g	284591	ATP + H(2)O = ADP + phosphate.			Interacts with the U3 and U14 snoRNAs. Associates with pre-ribosomal complexes (By similarity).	Nucleus, nucleolus (By similarity).	3: Inferred from homology;
DBP5_YARLI	Reviewed	Q6C3X7;	ATP-dependent RNA helicase DBP5	3.6.4.13	DBP5	YALI0E31427g	284591	ATP + H(2)O = ADP + phosphate.			Associates with the nuclear pore complex (By similarity).	Cytoplasm (By similarity). Nucleus, nuclear pore complex. Nucleus membrane; Peripheral membrane protein; Cytoplasmic side (By similarity). Note=Nuclear pore complex cytoplasmic fibrils (By similarity).	3: Inferred from homology;
DBP6_YARLI	Reviewed	Q6CDN5;	ATP-dependent RNA helicase DBP6	3.6.4.13	DBP6	YALI0B22572g	284591	ATP + H(2)O = ADP + phosphate.			Associated with pre-ribisomal particles (By similarity).	Nucleus, nucleolus (By similarity).	3: Inferred from homology;
DBP7_YARLI	Reviewed	Q6C835;	ATP-dependent RNA helicase DBP7	3.6.4.13	DBP7	YALI0D23133g	284591	ATP + H(2)O = ADP + phosphate.				Nucleus, nucleolus (By similarity).	3: Inferred from homology;
DBP8_YARLI	Reviewed	Q6C799;	ATP-dependent RNA helicase DBP8	3.6.4.13	DBP8	YALI0E02552g	284591	ATP + H(2)O = ADP + phosphate.				Nucleus, nucleolus (By similarity).	3: Inferred from homology;
DBP9_YARLI	Reviewed	Q6BZR4;	ATP-dependent RNA helicase DBP9	3.6.4.13	DBP9	YALI0F31493g	284591	ATP + H(2)O = ADP + phosphate.				Nucleus, nucleolus (By similarity).	3: Inferred from homology;
DCN1_YARLI	Reviewed	Q6C0B6;	Defective in cullin neddylation protein 1		DCN1	YALI0F26147g	284591						3: Inferred from homology;
DDI1_YARLI	Reviewed	Q6CFI3;	DNA damage-inducible protein 1		DDI1	YALI0B06754g	284591				Binds ubiquitin and polyubiquitinated proteins (By similarity).	Cytoplasm (By similarity).	3: Inferred from homology;
DED1_YARLI	Reviewed	Q6CB69;	ATP-dependent RNA helicase DED1	3.6.4.13	DED1	YALI0C21472g	284591	ATP + H(2)O = ADP + phosphate.				Cytoplasm (By similarity).	3: Inferred from homology;
DENR_YARLI	Reviewed	Q6CA08;	Translation machinery-associated protein 22		TMA22	YALI0D06842g	284591				Interacts with the 40S ribosomal subunit (By similarity).	Cytoplasm (By similarity).	3: Inferred from homology;
DHH1_YARLI	Reviewed	Q6C0X2; Q9UUU4;	ATP-dependent RNA helicase DHH1	3.6.4.13	DHH1	YALI0F21032g	284591	ATP + H(2)O = ADP + phosphate.				Cytoplasm, P-body (By similarity). Note=Is concentrated in several cytoplasmic foci called P bodies (or cytoplasmic processing bodies) which represent sites of mRNA decapping and 5' to 3' exonucleotidic decay (By similarity).	3: Inferred from homology;
DHYS_YARLI	Reviewed	Q6CG56;	Deoxyhypusine synthase	2.5.1.46	DYS1	YALI0B00726g	284591	[eIF5A-precursor]-lysine + spermidine = [eIF5A-precursor]-deoxyhypusine + propane-1,3-diamine.	NAD (By similarity).	Protein modification; eIF5A hypusination.			3: Inferred from homology;
DIM1_YARLI	Reviewed	Q6C7H6;	Dimethyladenosine transferase	2.1.1.183	DIM1	YALI0E00770g	284591	4 S-adenosyl-L-methionine + adenine(1779)/adenine(1780) in 18S rRNA = 4 S-adenosyl-L- homocysteine + N(6)-dimethyladenine(1779)/N(6)- dimethyladenine(1780) in 18S rRNA.					3: Inferred from homology;
DML1_YARLI	Reviewed	Q6C6D9;	Protein DML1		DML1	YALI0E10285g	284591					Mitochondrion (By similarity).	3: Inferred from homology;
DNLI4_YARLI	Reviewed	Q6C8A3;	DNA ligase 4	6.5.1.1	LIG4	YALI0D21384g	284591	ATP + (deoxyribonucleotide)(n) + (deoxyribonucleotide)(m) = AMP + diphosphate + (deoxyribonucleotide)(n+m).	Magnesium (By similarity).			Nucleus (By similarity).	3: Inferred from homology;
DOHH_YARLI	Reviewed	Q6CHJ7;	Deoxyhypusine hydroxylase	1.14.99.29	LIA1	YALI0A08129g	284591	Protein N(6)-(4-aminobutyl)-L-lysine + AH(2) + O(2) = protein N(6)-((R)-4-amino-2-hydroxybutyl)-L-lysine + A + H(2)O.	Binds 2 Fe(2+) ions per subunit (By similarity).	Protein modification; eIF5A hypusination.		Cytoplasm. Nucleus (By similarity).	3: Inferred from homology;
DOM3Z_YARLI	Reviewed	Q6C4A3;	Protein RAI1		RAI1	YALI0E28490g	284591				Interacts with RAT1 (By similarity).	Nucleus (By similarity).	3: Inferred from homology;
DOT1_YARLI	Reviewed	Q6C4Y5;	Histone-lysine N-methyltransferase, H3 lysine-79 specific	2.1.1.43	DOT1	YALI0E22715g	284591	S-adenosyl-L-methionine + L-lysine-[histone] = S-adenosyl-L-homocysteine + N(6)-methyl-L-lysine-[histone].				Nucleus (By similarity).	3: Inferred from homology;
DPB2_YARLI	Reviewed	Q6C030;	DNA polymerase epsilon subunit B	2.7.7.7	DPB2	YALI0F28215g	284591	Deoxynucleoside triphosphate + DNA(n) = diphosphate + DNA(n+1).			Heterotetramer. Consists of four subunits: POL2, DPB2, DPB3 and DPB4 (By similarity).	Nucleus (By similarity).	3: Inferred from homology;
DPB3_YARLI	Reviewed	Q6C6M5;	DNA polymerase epsilon subunit C	2.7.7.7	DPB3	YALI0E08184g	284591	Deoxynucleoside triphosphate + DNA(n) = diphosphate + DNA(n+1).			Heterotetramer. Consists of four subunits: POL2, DPB2, DPB3 and DPB4 (By similarity).	Nucleus (By similarity).	3: Inferred from homology;
DPB4_YARLI	Reviewed	Q6CHS6;	DNA polymerase epsilon subunit D	2.7.7.7	DPB4	YALI0A05401g	284591	Deoxynucleoside triphosphate + DNA(n) = diphosphate + DNA(n+1).			Heterotetramer. Consists of four subunits: POL2, DPB2, DPB3 and DPB4 (By similarity).	Nucleus (By similarity).	3: Inferred from homology;
DPH1_YARLI	Reviewed	Q6C0S8;	Diphthamide biosynthesis protein 1		DPH1	YALI0F22055g	284591					Cytoplasm (By similarity).	3: Inferred from homology;
DPH2_YARLI	Reviewed	Q6CGE7;	Diphthamide biosynthesis protein 2		DPH2	YALI0A19954g	284591					Cytoplasm (By similarity).	3: Inferred from homology;
DPH3_YARLI	Reviewed	Q6C0G3;	Diphthamide biosynthesis protein 3		DPH3	YALI0F24981g	284591					Cytoplasm (By similarity). Nucleus (By similarity).	3: Inferred from homology;
DPH4_YARLI	Reviewed	Q6C6T1;	Diphthamide biosynthesis protein 4		DPH4	YALI0E06545g	284591					Cytoplasm (By similarity). Nucleus (By similarity).	3: Inferred from homology;
DPH5_YARLI	Reviewed	Q6C1E0;	Diphthine synthase	2.1.1.98	DPH5	YALI0F17138g	284591	3 S-adenosyl-L-methionine + 2-(3-carboxy-3- aminopropyl)-L-histidine = 3 S-adenosyl-L-homocysteine + 2-(3- carboxy-3-(trimethylammonio)propyl)-L-histidine.		Protein modification; peptidyl-diphthamide biosynthesis.		Cytoplasm (By similarity).	3: Inferred from homology;
DPOE_YARLI	Reviewed	Q6C4J0;	DNA polymerase epsilon catalytic subunit A	2.7.7.7	POL2	YALI0E26367g	284591	Deoxynucleoside triphosphate + DNA(n) = diphosphate + DNA(n+1).			Heterotetramer. Consists of 4 subunits: POL2, DPB2, DPB3 and DPB4 (By similarity).	Nucleus (By similarity).	3: Inferred from homology;
DRE2_YARLI	Reviewed	Q6CCV4;	Fe-S cluster assembly protein DRE2		DRE2	YALI0C06215g	284591		Binds both 4Fe-4S and 2Fe-2S clusters (By similarity).		Interacts with TAH18 (By similarity).	Cytoplasm (By similarity). Mitochondrion intermembrane space (By similarity).	3: Inferred from homology;
DRS1_YARLI	Reviewed	Q6CEB8;	ATP-dependent RNA helicase DRS1	3.6.4.13	DRS1	YALI0B16896g	284591	ATP + H(2)O = ADP + phosphate.			Associates with pre-ribosomal particles (By similarity).	Nucleus, nucleolus (By similarity).	3: Inferred from homology;
DSE1_YARLI	Reviewed	Q6C9N0;	Protein DSE1		DSE1	YALI0D09823g	284591						3: Inferred from homology;
DTD_YARLI	Reviewed	Q6C7S6;	D-tyrosyl-tRNA(Tyr) deacylase	3.1.-.-	DTD1	YALI0D25718g	284591					Cytoplasm (By similarity).	3: Inferred from homology;
DUS3_YARLI	Reviewed	Q6C4K3;	tRNA-dihydrouridine synthase 3	1.-.-.-	DUS3	YALI0E26048g	284591		FAD (By similarity).			Cytoplasm (By similarity). Nucleus (By similarity).	3: Inferred from homology;
DUT_YARLI	Reviewed	Q6C141;	Deoxyuridine 5'-triphosphate nucleotidohydrolase	3.6.1.23	DUT1	YALI0F19448g	284591	dUTP + H(2)O = dUMP + diphosphate.	Magnesium (By similarity).	Pyrimidine metabolism; dUMP biosynthesis; dUMP from dCTP (dUTP route): step 2/2.	Homotrimer (By similarity).		3: Inferred from homology;
EAF1_YARLI	Reviewed	Q6C7K8;	Chromatin modification-related protein EAF1		EAF1	YALI0D27258g	284591				Component of the NuA4 histone acetyltransferase complex (By similarity).	Nucleus (Probable).	3: Inferred from homology;
EAF3_YARLI	Reviewed	Q6C9M9;	Chromatin modification-related protein EAF3		EAF3	YALI0D09845g	284591				Component of the NuA4 histone acetyltransferase complex (By similarity).	Nucleus (By similarity).	3: Inferred from homology;
EAF6_YARLI	Reviewed	Q6C626;	Chromatin modification-related protein EAF6		EAF6	YALI0E13079g	284591				Component of the NuA4 histone acetyltransferase complex (By similarity).	Nucleus (By similarity).	3: Inferred from homology;
EAF7_YARLI	Reviewed	Q6CF40;	Chromatin modification-related protein EAF7		EAF7	YALI0B10472g	284591				Component of the NuA4 histone acetyltransferase complex (By similarity).	Nucleus (By similarity).	3: Inferred from homology;
ECO1_YARLI	Reviewed	Q6C668;	N-acetyltransferase ECO1	2.3.1.-	ECO1	YALI0E12023g	284591					Nucleus (By similarity).	3: Inferred from homology;
EF1A_YARLI	Reviewed	O59949; Q6CCI4;	Elongation factor 1-alpha		TEF	YALI0C09141g	284591					Cytoplasm.	2: Evidence at transcript level;
EFG1P_YARLI	Reviewed	Q6CFG6;	rRNA-processing protein EFG1		EFG1	YALI0B07161g	284591					Nucleus, nucleolus (By similarity).	3: Inferred from homology;
EFGM_YARLI	Reviewed	Q6C9Y6;	Elongation factor G, mitochondrial		MEF1	YALI0D07326g	284591			Protein biosynthesis; polypeptide chain elongation.		Mitochondrion (By similarity).	3: Inferred from homology;
EFR3_YARLI	Reviewed	Q6C8F7;	Protein EFR3		EFR3	YALI0D20042g	284591						3: Inferred from homology;
EIF3A_YARLI	Reviewed	Q6C161;	Eukaryotic translation initiation factor 3 subunit A		TIF32	YALI0F18942g	284591				Component of the eukaryotic translation initiation factor 3 (eIF-3) complex (By similarity).	Cytoplasm (By similarity).	3: Inferred from homology;
EIF3B_YARLI	Reviewed	Q6C1H8;	Eukaryotic translation initiation factor 3 subunit B		PRT1	YALI0F16115g	284591				Component of the eukaryotic translation initiation factor 3 (eIF-3) complex (By similarity).	Cytoplasm (Probable).	3: Inferred from homology;
EIF3C_YARLI	Reviewed	Q6C855;	Eukaryotic translation initiation factor 3 subunit C		NIP1	YALI0D22572g	284591				Component of the eukaryotic translation initiation factor 3 (eIF-3) complex (By similarity).	Cytoplasm (By similarity).	3: Inferred from homology;
EIF3D_YARLI	Reviewed	Q6C1N1;	Eukaryotic translation initiation factor 3 subunit D				284591				Component of the eukaryotic translation initiation factor 3 (eIF-3) complex (By similarity).	Cytoplasm (Probable).	3: Inferred from homology;
EIF3E_YARLI	Reviewed	Q6C0Q2;	Eukaryotic translation initiation factor 3 subunit E		INT6	YALI0F22671g	284591				Component of the eukaryotic translation initiation factor 3 (eIF-3) complex (By similarity).	Cytoplasm (By similarity).	3: Inferred from homology;
EIF3F_YARLI	Reviewed	Q6C4H1;	Eukaryotic translation initiation factor 3 subunit F				284591				Component of the eukaryotic translation initiation factor 3 (eIF-3) complex (By similarity).	Cytoplasm (By similarity).	3: Inferred from homology;
EIF3G_YARLI	Reviewed	Q6C747;	Eukaryotic translation initiation factor 3 subunit G		TIF35	YALI0E03828g	284591				Component of the eukaryotic translation initiation factor 3 (eIF-3) complex (By similarity).	Cytoplasm (Probable).	3: Inferred from homology;
EIF3H_YARLI	Reviewed	Q6C1I3;	Eukaryotic translation initiation factor 3 subunit H				284591				Component of the eukaryotic translation initiation factor 3 (eIF-3) complex (By similarity).	Cytoplasm (Probable).	3: Inferred from homology;
EIF3I_YARLI	Reviewed	Q6CI08;	Eukaryotic translation initiation factor 3 subunit I		TIF34	YALI0A02695g	284591				Component of the eukaryotic translation initiation factor 3 (eIF-3) complex (By similarity).	Cytoplasm (Probable).	3: Inferred from homology;
EIF3J_YARLI	Reviewed	Q6BZW8;	Eukaryotic translation initiation factor 3 subunit J		HCR1	YALI0F30305g	284591				Component of the eukaryotic translation initiation factor 3 (eIF-3) complex (By similarity).	Cytoplasm (Probable).	3: Inferred from homology;
EIF3K_YARLI	Reviewed	Q6C830;	Eukaryotic translation initiation factor 3 subunit K				284591				Component of the eukaryotic translation initiation factor 3 (eIF-3) complex (By similarity).	Cytoplasm (Probable).	3: Inferred from homology;
EIF3L_YARLI	Reviewed	Q6CAE9;	Eukaryotic translation initiation factor 3 subunit L				284591				Component of the eukaryotic translation initiation factor 3 (eIF-3) complex (By similarity).	Cytoplasm (Probable).	3: Inferred from homology;
EIF3M_YARLI	Reviewed	Q6CB51;	Eukaryotic translation initiation factor 3 subunit M				284591				Component of the eukaryotic translation initiation factor 3 (eIF-3) complex (By similarity).	Cytoplasm (Probable).	3: Inferred from homology;
END3_YARLI	Reviewed	Q6C370;	Actin cytoskeleton-regulatory complex protein END3		END3	YALI0F02145g	284591				Component of the PAN1 actin cytoskeleton-regulatory complex (By similarity).	Cell membrane; Peripheral membrane protein; Cytoplasmic side (By similarity). Endosome membrane; Peripheral membrane protein; Cytoplasmic side (By similarity). Cytoplasm, cytoskeleton, actin patch (By similarity). Note=Cytoplasmic and cortical actin patches (By similarity).	3: Inferred from homology;
ENOPH_YARLI	Reviewed	Q6C8V1;	Enolase-phosphatase E1	3.1.3.77	UTR4	YALI0D16797g	284591	5-(methylthio)-2,3-dioxopentyl phosphate + H(2)O = 1,2-dihydroxy-5-(methylthio)pent-1-en-3-one + phosphate.	Binds 1 magnesium ion per subunit (By similarity).	Amino-acid biosynthesis; L-methionine biosynthesis via salvage pathway; L-methionine from S-methyl-5-thio-alpha-D-ribose 1-phosphate: step 4/6.	Monomer (By similarity).	Cytoplasm (By similarity). Nucleus (By similarity).	3: Inferred from homology;
ENO_YARLI	Reviewed	Q6C1F3;	Enolase	4.2.1.11	ENO	YALI0F16819g	284591	2-phospho-D-glycerate = phosphoenolpyruvate + H(2)O.	Magnesium. Required for catalysis and for stabilizing the dimer (By similarity).	Carbohydrate degradation; glycolysis; pyruvate from D- glyceraldehyde 3-phosphate: step 4/5.	Homodimer (By similarity).	Cytoplasm (By similarity).	3: Inferred from homology;
EPL1_YARLI	Reviewed	Q6CEV5;	Enhancer of polycomb-like protein 1		EPL1	YALI0B12584g	284591				Component of the NuA4 histone acetyltransferase complex (By similarity).	Nucleus (By similarity).	3: Inferred from homology;
ERB1_YARLI	Reviewed	Q6C4I9;	Ribosome biogenesis protein ERB1		ERB1	YALI0E26389g	284591				Component of the NOP7 complex, composed of ERB1, NOP7 and YTM1. Within the NOP7 complex ERB1 appears to interact directly with NOP7 and YTM1. The NOP7 complex also associates with the 66S pre-ribosome (By similarity).	Nucleus, nucleolus (By similarity). Nucleus, nucleoplasm (By similarity).	3: Inferred from homology;
ERFB_YARLI	Reviewed	Q6C890;	Palmitoyltransferase ERF2	2.3.1.-	ERF2	YALI0D21670g	284591	Palmitoyl-CoA + protein-cysteine = S-palmitoyl protein + CoA.			Interacts with ERF4 (By similarity).	Endoplasmic reticulum membrane; Multi-pass membrane protein (By similarity).	3: Inferred from homology;
ERFD_YARLI	Reviewed	P0C0R1; B5FVH0;	Ras modification protein ERF4		ERF4	YALI0E02827g	284591				Interacts with ERF2 (By similarity).	Endoplasmic reticulum membrane; Peripheral membrane protein (By similarity).	3: Inferred from homology;
ERG27_YARLI	Reviewed	Q6CE88;	3-keto-steroid reductase	1.1.1.270	ERG27	YALI0B17644g	284591	4-alpha-methyl-5-alpha-cholest-7-en-3-beta-ol + NADP(+) = 4-alpha-methyl-5-alpha-cholest-7-en-3-one + NADPH.		Steroid biosynthesis; zymosterol biosynthesis; zymosterol from lanosterol: step 5/6.			3: Inferred from homology;
ERG6_YARLI	Reviewed	Q6C2D9;	Sterol 24-C-methyltransferase	2.1.1.41	ERG6	YALI0F08701g	284591	S-adenosyl-L-methionine + 5-alpha-cholesta- 8,24-dien-3-beta-ol = S-adenosyl-L-homocysteine + 24-methylene-5- alpha-cholest-8-en-3-beta-ol.		Steroid metabolism; ergosterol biosynthesis; ergosterol from zymosterol: step 1/5.			3: Inferred from homology;
ERT11_YARLI	Reviewed	Q6C5G3;	Transcription activator of gluconeogenesis ERT1-1		ERT1-1	YALI0E18304g	284591					Nucleus (By similarity).	3: Inferred from homology;
ERT12_YARLI	Reviewed	Q6C764;	Transcription activator of gluconeogenesis ERT1-2		ERT1-2	YALI0E03410g	284591					Nucleus (By similarity).	3: Inferred from homology;
ESA1_YARLI	Reviewed	Q6C710;	Histone acetyltransferase ESA1	2.3.1.48	ESA1	YALI0E04675g	284591	Acetyl-CoA + [histone] = CoA + acetyl- [histone].			Component of the NuA4 histone acetyltransferase complex (By similarity).	Nucleus (By similarity).	3: Inferred from homology;
ESF2_YARLI	Reviewed	Q6CFT1;	Pre-rRNA-processing protein ESF2		ESF2	YALI0B04136g	284591					Nucleus, nucleolus (By similarity).	3: Inferred from homology;
ETR1_YARLI	Reviewed	Q6CBE4;	Probable trans-2-enoyl-CoA reductase, mitochondrial	1.3.1.38	ETR1	YALI0C19624g	284591	Acyl-CoA + NADP(+) = trans-2,3-dehydroacyl-CoA + NADPH.			Homodimer (By similarity).	Mitochondrion (By similarity).	3: Inferred from homology;
ETT1_YARLI	Reviewed	Q6C872;	Enhancer of translation termination 1		ETT1	YALI0D22132g	284591					Nucleus (By similarity).	3: Inferred from homology;
EXG_YARLI	Reviewed	Q12725; Q6C2T2;	Glucan 1,3-beta-glucosidase	3.2.1.58	EXG1	YALI0F05390g	284591	Successive hydrolysis of beta-D-glucose units from the non-reducing ends of (1->3)-beta-D-glucans, releasing alpha-glucose.				Secreted (By similarity).	3: Inferred from homology;
EXO70_YARLI	Reviewed	Q6CC70;	Exocyst complex protein EXO70		EXO70	YALI0C11946g	284591					Bud (By similarity). Bud neck (By similarity).	3: Inferred from homology;
EXO84_YARLI	Reviewed	Q6C238;	Exocyst complex component EXO84		EXO84	YALI0F11143g	284591				Component of the exocyst complex (By similarity).	Cytoplasmic vesicle, secretory vesicle (By similarity). Note=Cell periphery. The polarization of EXO84 requires actin cables (By similarity).	3: Inferred from homology;
FAL1_YARLI	Reviewed	Q6C347;	ATP-dependent RNA helicase FAL1	3.6.4.13	FAL1	YALI0F02695g	284591	ATP + H(2)O = ADP + phosphate.				Nucleus, nucleolus (By similarity).	3: Inferred from homology;
FAS1_YARLI	Reviewed	P34229; Q6CEK0;	S-acyl fatty acid synthase thioesterase	3.1.2.14	FAS1	YALI0B15059g	284591	Oleoyl-[acyl-carrier-protein] + H(2)O = [acyl- carrier-protein] + oleate.			[Alpha(6)beta(6)] hexamers of two multifunctional subunits (alpha and beta).		3: Inferred from homology;
FAS1_YEAST	Reviewed	P07149; D6VX19; Q05747;	S-acyl fatty acid synthase thioesterase	3.1.2.14	FAS1	YKL182W	559292	Oleoyl-[acyl-carrier-protein] + H(2)O = [acyl- carrier-protein] + oleate.			[Alpha(6)beta(6)] hexamers of two multifunctional subunits (alpha and beta).		1: Evidence at protein level;
FCJ1_YARLI	Reviewed	Q6C060;	Formation of crista junctions protein 1		FCJ1	YALI0F27555g	284591					Mitochondrion inner membrane; Single-pass membrane protein (By similarity).	3: Inferred from homology;
FDFT_YARLI	Reviewed	Q9Y753;	Squalene synthase	2.5.1.21	SQS1	YALI0A10076g	284591	Presqualene diphosphate + NAD(P)H = squalene + diphosphate + NAD(P)(+).	Magnesium.	Terpene metabolism; lanosterol biosynthesis; lanosterol from farnesyl diphosphate: step 1/3.		Endoplasmic reticulum membrane; Multi-pass membrane protein (By similarity).	3: Inferred from homology;
FEN1_YARLI	Reviewed	Q6C116;	Flap endonuclease 1	3.1.-.-	FEN1	YALI0F20042g	284591		Binds 2 magnesium ions per subunit. They probably participate in the reaction catalyzed by the enzyme. May bind an additional third magnesium ion after substrate binding (By similarity).		Interacts with PCNA. Three molecules of FEN1 bind to one PCNA trimer with each molecule binding to one PCNA monomer. PCNA stimulates the nuclease activity without altering cleavage specificity (By similarity).	Nucleus, nucleolus (By similarity). Nucleus, nucleoplasm (By similarity). Mitochondrion (By similarity). Note=Resides mostly in the nucleoli and relocalizes to the nucleoplasm upon DNA damage (By similarity).	3: Inferred from homology;
FES1_YARLI	Reviewed	Q6C239;	Hsp70 nucleotide exchange factor FES1		FES1	YALI0F11121g	284591					Cytoplasm (By similarity).	3: Inferred from homology;
FIP1_YARLI	Reviewed	Q6C784;	Pre-mRNA polyadenylation factor FIP1		FIP1	YALI0E02882g	284591					Nucleus (By similarity).	3: Inferred from homology;
FIS1_YARLI	Reviewed	Q6CFJ0;	Mitochondria fission 1 protein		FIS1	YALI0B06556g	284591					Mitochondrion outer membrane; Single-pass membrane protein (By similarity).	3: Inferred from homology;
FKBP2_YARLI	Reviewed	Q6CGG3;	FK506-binding protein 2	5.2.1.8	FPR2	YALI0A19602g	284591	Peptidylproline (omega=180) = peptidylproline (omega=0).				Endoplasmic reticulum (By similarity).	3: Inferred from homology;
FKBP3_YARLI	Reviewed	Q6C4C9;	FK506-binding protein 3	5.2.1.8	FPR3	YALI0E27808g	284591	Peptidylproline (omega=180) = peptidylproline (omega=0).				Nucleus, nucleolus (By similarity).	3: Inferred from homology;
FKBP_YARLI	Reviewed	Q6CF41;	FK506-binding protein 1	5.2.1.8	FPR1	YALI0B10450g	284591	Peptidylproline (omega=180) = peptidylproline (omega=0).				Cytoplasm (By similarity).	3: Inferred from homology;
FYV10_YARLI	Reviewed	Q6C435;	Protein FYV10		FYV10	YALI0E30085g	284591					Cytoplasm (By similarity). Nucleus (By similarity).	3: Inferred from homology;
FYV4_YARLI	Reviewed	Q6C3R3;	Protein FYV4, mitochondrial		FYV4	YALI0E32747g	284591					Mitochondrion.	3: Inferred from homology;
FYV7_YARLI	Reviewed	Q6C4R3;	rRNA-processing protein FYV7		FYV7	YALI0E24365g	284591					Nucleus, nucleolus (By similarity).	3: Inferred from homology;
G3P_YARLI	Reviewed	Q6CCU7;	Glyceraldehyde-3-phosphate dehydrogenase	1.2.1.12	GPD	YALI0C06369g	284591	D-glyceraldehyde 3-phosphate + phosphate + NAD(+) = 3-phospho-D-glyceroyl phosphate + NADH.		Carbohydrate degradation; glycolysis; pyruvate from D- glyceraldehyde 3-phosphate: step 1/5.	Homotetramer (By similarity).	Cytoplasm (By similarity).	3: Inferred from homology;
GBG_YARLI	Reviewed	Q6CHP5;	Guanine nucleotide-binding protein subunit gamma				284591				G proteins are composed of 3 units, alpha, beta and gamma.	Membrane; Peripheral membrane protein (By similarity).	3: Inferred from homology;
GCN5_YARLI	Reviewed	Q8WZM0; Q6C789;	Histone acetyltransferase GCN5	2.3.1.48	GCN5	YALI0E02772g	284591	Acetyl-CoA + [histone] = CoA + acetyl- [histone].				Nucleus (By similarity).	3: Inferred from homology;
GEM1_YARLI	Reviewed	Q6C2J1;	Mitochondrial Rho GTPase 1	3.6.5.-	GEM1	YALI0F07491g	284591					Mitochondrion outer membrane; Single-pass type IV membrane protein (By similarity).	3: Inferred from homology;
GET1_YARLI	Reviewed	Q6C555;	Golgi to ER traffic protein 1		GET1	YALI0E20889g	284591				Component of the Golgi to ER traffic (GET) complex, which is composed of GET1, GET2 and GET3 (By similarity).	Endoplasmic reticulum membrane; Multi-pass membrane protein (By similarity). Golgi apparatus membrane; Multi- pass membrane protein (By similarity).	3: Inferred from homology;
GET3_YARLI	Reviewed	Q6C3M9;	ATPase GET3	3.6.-.-	GET3	YALI0E33495g	284591				Homodimer (By similarity).	Cytoplasm (By similarity). Endoplasmic reticulum (By similarity).	3: Inferred from homology;
GLGB_YARLI	Reviewed	Q6CCT1;	1,4-alpha-glucan-branching enzyme	2.4.1.18	GLC3	YALI0C06798g	284591	Transfers a segment of a (1->4)-alpha-D-glucan chain to a primary hydroxy group in a similar glucan chain.		Glycan biosynthesis; glycogen biosynthesis.			3: Inferred from homology;
GLNA_YARLI	Reviewed	Q6C3E0;	Glutamine synthetase	6.3.1.2	GLN1	YALI0F00506g	284591	ATP + L-glutamate + NH(3) = ADP + phosphate + L-glutamine.			Homooctamer (By similarity).	Cytoplasm.	3: Inferred from homology;
GMT_YARLI	Reviewed	Q6C0U0;	GDP-mannose transporter		VRG4	YALI0F21791g	284591				Homooligomer (By similarity).	Golgi apparatus membrane; Multi-pass membrane protein (By similarity). Cytoplasmic vesicle membrane; Multi-pass membrane protein (By similarity). Endoplasmic reticulum membrane; Multi-pass membrane protein (By similarity).	3: Inferred from homology;
GPD1_YARLI	Reviewed	Q9UVF4;	Glycerol-3-phosphate dehydrogenase [NAD+] 1	1.1.1.8	GPD1	YALI0B02948g	284591	sn-glycerol 3-phosphate + NAD(+) = glycerone phosphate + NADH.				Cytoplasm (Probable).	3: Inferred from homology;
GPI10_YARLI	Reviewed	Q6CAB8;	GPI mannosyltransferase 3	2.4.1.-	GPI10	YALI0D04202g	284591			Glycolipid biosynthesis; glycosylphosphatidylinositol- anchor biosynthesis.		Endoplasmic reticulum membrane; Multi-pass membrane protein (By similarity).	3: Inferred from homology;
GPI11_YARLI	Reviewed	Q6C741;	Glycosylphosphatidylinositol anchor biosynthesis protein 11		GPI11	YALI0E03960g	284591			Glycolipid biosynthesis; glycosylphosphatidylinositol- anchor biosynthesis.		Endoplasmic reticulum membrane; Multi-pass membrane protein (By similarity).	3: Inferred from homology;
GPI18_YARLI	Reviewed	Q6C216;	GPI mannosyltransferase 2	2.4.1.-	GPI18	YALI0F11649g	284591			Glycolipid biosynthesis; glycosylphosphatidylinositol- anchor biosynthesis.		Endoplasmic reticulum membrane; Multi-pass membrane protein (By similarity).	3: Inferred from homology;
GPI7_YARLI	Reviewed	Q6C7Q6; Q96X26;	GPI ethanolamine phosphate transferase 2	2.-.-.-	LAS21	YALI0D26235g	284591			Glycolipid biosynthesis; glycosylphosphatidylinositol- anchor biosynthesis.		Endoplasmic reticulum membrane; Multi-pass membrane protein (By similarity).	3: Inferred from homology;
GPN3_YARLI	Reviewed	Q6CBB5;	GPN-loop GTPase 3 homolog YALI0C20317g				284591						3: Inferred from homology;
GPR1_YARLI	Reviewed	P41943; Q96VC8;	Glyoxylate pathway regulator		GPR1	YALI0C23617g	284591					Membrane; Multi-pass membrane protein.	1: Evidence at protein level;
GRC3_YARLI	Reviewed	Q6C5P9;	Polynucleotide 5'-hydroxyl-kinase GRC3	2.7.1.-	GRC3	YALI0E16258g	284591					Nucleus, nucleolus (By similarity).	3: Inferred from homology;
GRP78_YARLI	Reviewed	Q99170;	78 kDa glucose-regulated protein homolog		KAR2	YALI0E13706g	284591					Endoplasmic reticulum lumen.	3: Inferred from homology;
GSHR_YARLI	Reviewed	Q6C5H4;	Glutathione reductase	1.8.1.7	GLR1	YALI0E18029g	284591	2 glutathione + NADP(+) = glutathione disulfide + NADPH.	Binds 1 FAD per subunit (By similarity).			Cytoplasm (By similarity).	3: Inferred from homology;
GSP1_YARLI	Reviewed	Q8TFK3; Q6C2V8;	GTP-binding nuclear protein GSP1/Ran		GSP1	YALI0F04730g	284591					Nucleus (By similarity).	3: Inferred from homology;
GUAA_YARLI	Reviewed	Q6CEF3;	GMP synthase [glutamine-hydrolyzing]	6.3.5.2	GUA1	YALI0B16104g	284591	ATP + xanthosine 5'-phosphate + L-glutamine + H(2)O = AMP + diphosphate + GMP + L-glutamate.		Purine metabolism; GMP biosynthesis; GMP from XMP (L-Gln route): step 1/1.	Homodimer (By similarity).	Cytoplasm (By similarity).	3: Inferred from homology;
GUF1_YARLI	Reviewed	Q6C255;	Translation factor GUF1, mitochondrial	3.6.5.-	GUF1	YALI0F10725g	284591	GTP + H(2)O = GDP + phosphate.				Mitochondrion inner membrane; Peripheral membrane protein; Matrix side (By similarity).	3: Inferred from homology;
GWT1_YARLI	Reviewed	Q6CAW6;	GPI-anchored wall transfer protein 1	2.3.-.-	GWT1	YALI0C23793g	284591			Glycolipid biosynthesis; glycosylphosphatidylinositol- anchor biosynthesis.		Endoplasmic reticulum membrane; Multi-pass membrane protein (By similarity).	3: Inferred from homology;
GYP7_YARLI	Reviewed	P09379; O14440; Q6BZP9;	GTPase-activating protein GYP7		GYP7	YALI0F31911g	284591						3: Inferred from homology;
H2AZ_YARLI	Reviewed	Q6C341;	Histone H2A.Z		HTZ1	YALI0F02827g	284591				The nucleosome is a histone octamer containing two molecules each of H2A, H2B, H3 and H4 assembled in one H3-H4 heterotetramer and two H2A-H2B heterodimers. The octamer wraps approximately 147 bp of DNA. H2A or its variant H2A.Z forms an heterodimer with H2B. H2A.Z associates with the VPS72/SWC2 subunit of the SWR1 chromatin remodeling complex. Interacts also with RBP1/DNA-directed RNA polymerase…	Nucleus (By similarity). Chromosome (By similarity).	3: Inferred from homology;
H2A_YARLI	Reviewed	Q6C4I6;	Histone H2A		HTA1	YALI0E26477g	284591				The nucleosome is a histone octamer containing two molecules each of H2A, H2B, H3 and H4 assembled in one H3-H4 heterotetramer and two H2A-H2B heterodimers. The octamer wraps approximately 147 bp of DNA.	Nucleus (By similarity). Chromosome (By similarity).	3: Inferred from homology;
H2B_YARLI	Reviewed	Q6C4I7;	Histone H2B		HTB1	YALI0E26455g	284591				The nucleosome is a histone octamer containing two molecules each of H2A, H2B, H3 and H4 assembled in one H3-H4 heterotetramer and two H2A-H2B heterodimers. The octamer wraps approximately 147 bp of DNA.	Nucleus (By similarity). Chromosome (By similarity).	3: Inferred from homology;
H3_YARLI	Reviewed	Q6C0C4;	Histone H3		HHT1	YALI0F25905g	284591				The nucleosome is a histone octamer containing two molecules each of H2A, H2B, H3 and H4 assembled in one H3-H4 heterotetramer and two H2A-H2B heterodimers. The octamer wraps approximately 147 bp of DNA (By similarity).	Nucleus (By similarity). Chromosome (By similarity).	3: Inferred from homology;
HAS1_YARLI	Reviewed	Q6C7D2;	ATP-dependent RNA helicase HAS1	3.6.4.13	HAS1	YALI0E01782g	284591	ATP + H(2)O = ADP + phosphate.			Associates in the nucleolus with the 60S and pre-60S ribosomal subunits (By similarity).	Nucleus, nucleolus (By similarity).	3: Inferred from homology;
HAT1_YARLI	Reviewed	Q6CC99;	Histone acetyltransferase type B catalytic subunit	2.3.1.48	HAT1	YALI0C11231g	284591	Acetyl-CoA + [histone] = CoA + acetyl- [histone].			Component of the HAT-B complex composed of at least HAT1 and HAT2. The HAT-B complex binds to histone H4 tail (By similarity).	Cytoplasm (By similarity). Nucleus (By similarity).	3: Inferred from homology;
HAT2_YARLI	Reviewed	Q6C7Q4;	Histone acetyltransferase type B subunit 2	2.3.1.48	HAT2	YALI0D26279g	284591	Acetyl-CoA + [histone] = CoA + acetyl- [histone].			Component of the HAT-B complex composed of at least HAT1 and HAT2. The HAT-B complex binds to histone H4 tail (By similarity).	Cytoplasm (By similarity). Nucleus (By similarity).	3: Inferred from homology;
HEM1_YARLI	Reviewed	Q6CCW0;	5-aminolevulinate synthase, mitochondrial	2.3.1.37	HEM1	YALI0C06083g	284591	Succinyl-CoA + glycine = 5-aminolevulinate + CoA + CO(2).	Pyridoxal phosphate (By similarity).	Porphyrin metabolism; protoporphyrin-IX biosynthesis; 5- aminolevulinate from glycine: step 1/1.		Mitochondrion matrix (By similarity).	3: Inferred from homology;
HEM3_YARLI	Reviewed	Q6C097;	Porphobilinogen deaminase	2.5.1.61	HEM3	YALI0F26609g	284591	4 porphobilinogen + H(2)O = hydroxymethylbilane + 4 NH(3).	Binds 1 dipyrromethane group covalently (By similarity).	Porphyrin metabolism; protoporphyrin-IX biosynthesis; coproporphyrinogen-III from 5-aminolevulinate: step 2/4.			3: Inferred from homology;
HIR1_YARLI	Reviewed	Q6C553;	Protein HIR1		HIR1	YALI0E20933g	284591					Nucleus (By similarity).	3: Inferred from homology;
HIR3_YARLI	Reviewed	Q6C9G0;	Histone transcription regulator 3 homolog		HIR3	YALI0D11506g	284591					Nucleus (By similarity).	3: Inferred from homology;
HIS1_YARLI	Reviewed	Q99145; Q6CCZ8;	ATP phosphoribosyltransferase	2.4.2.17	HIS1	YALI0C05170g	284591	1-(5-phospho-D-ribosyl)-ATP + diphosphate = ATP + 5-phospho-alpha-D-ribose 1-diphosphate.		Amino-acid biosynthesis; L-histidine biosynthesis; L- histidine from 5-phospho-alpha-D-ribose 1-diphosphate: step 1/9.		Cytoplasm (By similarity).	3: Inferred from homology;
HIS4_YARLI	Reviewed	Q6C2U0;	1-(5-phosphoribosyl)-5-[(5-phosphoribosylamino)methylideneamino] imidazole-4-carboxamide isomerase	5.3.1.16	HIS6	YALI0F05192g	284591	1-(5-phosphoribosyl)-5-((5- phosphoribosylamino)methylideneamino)imidazole-4-carboxamide = 5- ((5-phospho-1-deoxyribulos-1-ylamino)methylideneamino)-1-(5- phosphoribosyl)imidazole-4-carboxamide.		Amino-acid biosynthesis; L-histidine biosynthesis; L- histidine from 5-phospho-alpha-D-ribose 1-diphosphate: step 4/9.		Cytoplasm (By similarity).	3: Inferred from homology;
HOG1_YARLI	Reviewed	Q6C4M9;	Mitogen-activated protein kinase HOG1	2.7.11.24	HOG1	YALI0E25135g	284591	ATP + a protein = ADP + a phosphoprotein.	Magnesium (By similarity).			Cytoplasm (By similarity). Nucleus (By similarity).	3: Inferred from homology;
HOSM_YARLI	Reviewed	Q12726;	Homocitrate synthase, mitochondrial	2.3.3.14	LYS1	YALI0F31075g	284591	Acetyl-CoA + H(2)O + 2-oxoglutarate = (R)-2- hydroxybutane-1,2,4-tricarboxylate + CoA.		Amino-acid biosynthesis; L-lysine biosynthesis via AAA pathway; L-alpha-aminoadipate from 2-oxoglutarate: step 1/4.		Mitochondrion.	3: Inferred from homology;
HOY1_YARLI	Reviewed	Q99160; Q6CGK8;	Homeobox protein HOY1		HOY1	YALI0A18469g	284591					Nucleus (Potential).	4: Predicted;
HPPD_YARLI	Reviewed	Q6CDR5;	4-hydroxyphenylpyruvate dioxygenase	1.13.11.27			284591	4-hydroxyphenylpyruvate + O(2) = homogentisate + CO(2).	Binds 1 iron ion per subunit (By similarity).	Amino-acid degradation; L-phenylalanine degradation; acetoacetate and fumarate from L-phenylalanine: step 3/6.			3: Inferred from homology;
HSE1_YARLI	Reviewed	Q6C2N2;	Class E vacuolar protein-sorting machinery protein HSE1		HSE1	YALI0F06446g	284591				Component of the ESCRT-0 complex composed of HSE1 and VPS27 (By similarity).	Endosome membrane; Peripheral membrane protein; Cytoplasmic side (By similarity).	3: Inferred from homology;
HSV2_YARLI	Reviewed	Q6CEI9;	SVP1-like protein 2		HSV2	YALI0B15290g	284591					Vacuole membrane; Peripheral membrane protein (By similarity). Cytoplasmic vesicle membrane; Peripheral membrane protein (By similarity). Note=Vesicular and vacuolar (By similarity).	3: Inferred from homology;
HUT1_YARLI	Reviewed	Q6C4X5;	UDP-galactose transporter homolog 1		HUT1	YALI0E22957g	284591					Endoplasmic reticulum membrane; Multi-pass membrane protein (By similarity).	3: Inferred from homology;
IF4A_YARLI	Reviewed	Q6CDV4;	ATP-dependent RNA helicase eIF4A	3.6.4.13	TIF1	YALI0B20922g	284591	ATP + H(2)O = ADP + phosphate.			Component of the eIF4F complex, which composition varies with external and internal environmental conditions. It is composed of at least eIF4A, eIF4E and eIF4G (By similarity).	Cytoplasm (By similarity).	3: Inferred from homology;
IML1_YARLI	Reviewed	Q6CAP3;	Vacuolar membrane-associated protein IML1		IML1	YALI0D01067g	284591					Vacuole membrane; Peripheral membrane protein (By similarity).	3: Inferred from homology;
IML2_YARLI	Reviewed	Q6BZZ6;	Mitochondrial outer membrane protein IML2		IML2	YALI0F29491g	284591					Mitochondrion outer membrane; Multi-pass membrane protein (By similarity).	3: Inferred from homology;
IMP4_YARLI	Reviewed	Q6C804;	U3 small nucleolar ribonucleoprotein protein IMP4		IMP4	YALI0D23859g	284591				Component of a heterotrimeric complex containing IMP3, IMP4 and MPP10 (By similarity).	Nucleus, nucleolus (By similarity).	3: Inferred from homology;
IND1_YARLI	Reviewed	Q6CE48;	Iron-sulfur protein IND1		IND1	YALI0B18590g	284591		Binds 1 4Fe-4S cluster.			Mitochondrion inner membrane; Peripheral membrane protein; Matrix side.	1: Evidence at protein level;
IPI3_YARLI	Reviewed	Q6C953;	Pre-rRNA-processing protein IPI3		IPI3	YALI0D13948g	284591					Nucleus (By similarity).	3: Inferred from homology;
IPK1_YARLI	Reviewed	Q6C6Q7;	Inositol-pentakisphosphate 2-kinase	2.7.1.158	IPK1	YALI0E07161g	284591	ATP + 1D-myo-inositol 1,3,4,5,6- pentakisphosphate = ADP + 1D-myo-inositol hexakisphosphate.				Nucleus (By similarity).	3: Inferred from homology;
IPL1_YARLI	Reviewed	Q6C3J2;	Spindle assembly checkpoint kinase	2.7.11.1	IPL1	YALI0E34375g	284591	ATP + a protein = ADP + a phosphoprotein.				Nucleus (By similarity). Cytoplasm, cytoskeleton, spindle (By similarity). Chromosome, centromere, kinetochore (By similarity). Note=Associates with the mitotic spindle and on elongated and disassembling spindles. Also associated with the kinetochore (By similarity).	3: Inferred from homology;
IPYR_YARLI	Reviewed	Q6C1T4;	Inorganic pyrophosphatase	3.6.1.1	IPP1	YALI0F13541g	284591	Diphosphate + H(2)O = 2 phosphate.	Binds 4 magnesium ions per subunit. Other metal ions can support activity, but at a lower rate. Two magnesium ions are required for the activation of the enzyme and are present before substrate binds, two additional magnesium ions form complexes with substrate and product (By similarity).			Cytoplasm (By similarity).	3: Inferred from homology;
IRS4_YARLI	Reviewed	Q6C449;	Increased rDNA silencing protein 4		IRS4	YALI0E29689g	284591						3: Inferred from homology;
ISN1_YARLI	Reviewed	Q6C673;	IMP-specific 5'-nucleotidase 1	3.1.3.-	ISN1	YALI0E11913g	284591		Magnesium (By similarity).		Homotetramer (By similarity).		3: Inferred from homology;
ISU1_YARLI	Reviewed	Q6CFQ0;	Iron sulfur cluster assembly protein 1, mitochondrial		ISU1	YALI0B04928g	284591		Contains 1 2Fe-2S cluster per subunit (By similarity).			Mitochondrion matrix (By similarity).	3: Inferred from homology;
ISY1_YARLI	Reviewed	Q6C9I7;	Pre-mRNA-splicing factor ISY1		ISY1	YALI0D10901g	284591				Associated with the spliceosome (By similarity).	Cytoplasm (By similarity). Nucleus (By similarity).	3: Inferred from homology;
IWS1_YARLI	Reviewed	Q6CGB2;	Transcription factor IWS1		IWS1	YALI0A20724g	284591					Nucleus (By similarity).	3: Inferred from homology;
JHD1_YARLI	Reviewed	Q6C423;	JmjC domain-containing histone demethylation protein 1	1.14.11.27	JHD1	YALI0E30393g	284591	Protein N(6)-methyl-L-lysine + 2-oxoglutarate + O(2) = protein L-lysine + succinate + formaldehyde + CO(2).	Binds 1 Fe(2+) ion per subunit (By similarity).			Nucleus (By similarity).	3: Inferred from homology;
JIP5_YARLI	Reviewed	Q6C2S3;	WD repeat-containing protein JIP5		JIP5	YALI0F05588g	284591					Nucleus, nucleolus (By similarity).	3: Inferred from homology;
K6PF1_YARLI	Reviewed	P59680;	6-phosphofructokinase subunit alpha	2.7.1.11	PFK1	YALI0D16357g	284591	ATP + D-fructose 6-phosphate = ADP + D- fructose 1,6-bisphosphate.		Carbohydrate degradation; glycolysis; D-glyceraldehyde 3- phosphate and glycerone phosphate from D-glucose: step 3/4.	Heterooctamer of 4 alpha and 4 beta chains (By similarity).	Cytoplasm (By similarity).	2: Evidence at transcript level;
KAD1_YARLI	Reviewed	Q6CG57;	Adenylate kinase 1	2.7.4.3	ADK1	YALI0B00704g	284591	ATP + AMP = 2 ADP.			Monomer (By similarity).	Cytoplasm, cytosol (By similarity). Mitochondrion intermembrane space (By similarity).	3: Inferred from homology;
KAE1_YARLI	Reviewed	Q6CCZ5;	Probable tRNA threonylcarbamoyladenosine biosynthesis protein KAE1		KAE1	YALI0C05280g	284591				Component of the EKC/KEOPS complex (By similarity).	Cytoplasm (By similarity). Nucleus (By similarity). Chromosome, telomere (By similarity).	3: Inferred from homology;
KAPR_YARLI	Reviewed	Q6C2X0; Q70IV2;	cAMP-dependent protein kinase regulatory subunit		PKAR	YALI0F04422g	284591				Tetramer, composed of 2 regulatory (R) and 2 catalytic (C) subunits. In the presence of cAMP it dissociates into 2 active monomeric C subunits and an R dimer (By similarity).		3: Inferred from homology;
KAR5_YARLI	Reviewed	Q6C994;	Nuclear fusion protein KAR5		KAR5	YALI0D12947g	284591					Endoplasmic reticulum membrane; Single-pass membrane protein (By similarity). Nucleus membrane; Single-pass membrane protein (By similarity).	3: Inferred from homology;
KMO_YARLI	Reviewed	Q6C9M8;	Kynurenine 3-monooxygenase	1.14.13.9	BNA4	YALI0D09867g	284591	L-kynurenine + NADPH + O(2) = 3-hydroxy-L- kynurenine + NADP(+) + H(2)O.	FAD (By similarity).	Cofactor biosynthesis; NAD(+) biosynthesis; quinolinate from L-kynurenine: step 1/3.		Mitochondrion (By similarity).	3: Inferred from homology;
KPYK_YARLI	Reviewed	P30614; Q6C2B7;	Pyruvate kinase	2.7.1.40	PYK1	YALI0F09185g	284591	ATP + pyruvate = ADP + phosphoenolpyruvate.	Potassium.	Carbohydrate degradation; glycolysis; pyruvate from D- glyceraldehyde 3-phosphate: step 5/5.	Homotetramer (By similarity).		3: Inferred from homology;
KU70_YARLI	Reviewed	Q6CCK2;	ATP-dependent DNA helicase II subunit 1	3.6.4.12	KU70	YALI0C08701g	284591	ATP + H(2)O = ADP + phosphate.			Heterodimer of Ku70 and Ku80 (By similarity).	Nucleus (By similarity). Chromosome, telomere (By similarity).	3: Inferred from homology;
KU80_YARLI	Reviewed	Q6C7B9;	ATP-dependent DNA helicase II subunit 2	3.6.4.12	KU80	YALI0E02068g	284591	ATP + H(2)O = ADP + phosphate.			Heterodimer of Ku70 and Ku80 (By similarity).	Nucleus (By similarity). Chromosome, telomere (By similarity).	3: Inferred from homology;
KYNU_YARLI	Reviewed	Q6CDM0;	Kynureninase	3.7.1.3	BNA5	YALI0B22902g	284591	L-3-hydroxykynurenine + H(2)O = 3- hydroxyanthranilate + L-alanine.	Pyridoxal phosphate (By similarity).	Cofactor biosynthesis; NAD(+) biosynthesis; quinolinate from L-kynurenine: step 2/3.	Homodimer (By similarity).	Cytoplasm (By similarity).	3: Inferred from homology;
LCL2_YARLI	Reviewed	Q6CFG3;	Long chronological lifespan protein 2		LCL2	YALI0B07249g	284591						3: Inferred from homology;
LCL3_YARLI	Reviewed	Q6C427;	Probable endonuclease LCL3	3.1.-.-	LCL3	YALI0E30305g	284591					Mitochondrion. Membrane; Single-pass membrane protein (By similarity).	3: Inferred from homology;
LCMT1_YARLI	Reviewed	Q6C997;	Leucine carboxyl methyltransferase 1	2.1.1.-	PPM1	YALI0D12881g	284591						3: Inferred from homology;
LCMT2_YARLI	Reviewed	Q6C3P4;	Leucine carboxyl methyltransferase 2	2.1.1.-	PPM2	YALI0E33209g	284591			tRNA modification; wybutosine-tRNA(Phe) biosynthesis.			3: Inferred from homology;
LEU3_YARLI	Reviewed	P18120; Q6CDH8;	3-isopropylmalate dehydrogenase	1.1.1.85	LEU2	YALI0C00407g	284591	(2R,3S)-3-isopropylmalate + NAD(+) = 4-methyl- 2-oxopentanoate + CO(2) + NADH.	Binds 1 magnesium or manganese ion per subunit (By similarity).	Amino-acid biosynthesis; L-leucine biosynthesis; L- leucine from 3-methyl-2-oxobutanoate: step 3/4.	Homodimer (By similarity).	Cytoplasm.	3: Inferred from homology;
LIP1_YARLI	Reviewed	Q99156; Q6C6C2;	Lipase 1	3.1.1.3	LIP1	YALI0E10659g	284591	Triacylglycerol + H(2)O = diacylglycerol + a carboxylate.					3: Inferred from homology;
LIP3_YARLI	Reviewed	Q96VC9; Q6CFD8;	Lipase 3	3.1.1.3	LIP3	YALI0B08030g	284591	Triacylglycerol + H(2)O = diacylglycerol + a carboxylate.					3: Inferred from homology;
LIPA_YARLI	Reviewed	Q6C6C6;	Lipoyl synthase, mitochondrial	2.8.1.8			284591	Protein N(6)-(octanoyl)lysine + 2 sulfur + 2 S-adenosyl-L-methionine = protein N(6)-(lipoyl)lysine + 2 L- methionine + 2 5'-deoxyadenosine.	Binds 2 4Fe-4S clusters per subunit. One cluster is coordinated with 3 cysteines and an exchangeable S-adenosyl-L- methionine (By similarity).	Protein modification; protein lipoylation via endogenous pathway; protein N(6)-(lipoyl)lysine from octanoyl-[acyl-carrier- protein]: step 2/2.		Mitochondrion (By similarity).	3: Inferred from homology;
LIS1_YARLI	Reviewed	Q6CG48;	Nuclear distribution protein PAC1		PAC1	YALI0B00902g	284591				Self-associates (By similarity). Interacts with NDL1 and dynein (By similarity).	Cytoplasm, cytoskeleton. Cytoplasm, cytoskeleton, spindle pole (By similarity). Note=Localizes to the plus ends of microtubules and the mitotic spindle poles (By similarity).	3: Inferred from homology;
LKHA4_YARLI	Reviewed	Q6C3E5;	Leukotriene A-4 hydrolase homolog	3.3.2.6			284591	(7E,9E,11Z,14Z)-(5S,6S)-5,6-epoxyicosa- 7,9,11,14-tetraenoate + H(2)O = (6Z,8E,10E,14Z)-(5S,12R)-5,12- dihydroxyicosa-6,8,10,14-tetraenoate.	Binds 1 zinc ion per subunit (By similarity).	Lipid metabolism; leukotriene B4 biosynthesis.		Cytoplasm (By similarity). Nucleus (By similarity).	3: Inferred from homology;
LOC1_YARLI	Reviewed	Q6C8H2;	60S ribosomal subunit assembly/export protein LOC1		LOC1	YALI0D19624g	284591				Component of the 66S pre-ribosomal particle (By similarity).	Nucleus, nucleolus (By similarity).	3: Inferred from homology;
LONM_YARLI	Reviewed	Q6C0B5;	Lon protease homolog, mitochondrial	3.4.21.-	PIM1	YALI0F26169g	284591				Homohexamer or homoheptamer. Organized in a ring with a central cavity (By similarity).	Mitochondrion matrix (By similarity).	3: Inferred from homology;
LONP2_YARLI	Reviewed	Q6C0L7;	Lon protease homolog 2, peroxisomal	3.4.21.-			284591					Peroxisome matrix (By similarity).	3: Inferred from homology;
LPE10_YARLI	Reviewed	Q6C2P2;	Mitochondrial inner membrane magnesium transporter LPE10		LPE10	YALI0F06248g	284591					Mitochondrion inner membrane; Multi-pass membrane protein (By similarity).	3: Inferred from homology;
LYC1_YARLI	Reviewed	P41929; Q6C6X3;	Lysine acetyltransferase	2.3.1.32	LYC1	YALI0E05533g	284591	Acetyl phosphate + L-lysine = phosphate + N(6)-acetyl-L-lysine.		Amino-acid degradation; L-lysine degradation via acetylation pathway; glutarate from L-lysine: step 1/6.			4: Predicted;
LYS1_YARLI	Reviewed	P38997;	Saccharopine dehydrogenase [NAD+, L-lysine-forming]	1.5.1.7	LYS5	YALI0B15444g	284591	N(6)-(L-1,3-dicarboxypropyl)-L-lysine + NAD(+) + H(2)O = L-lysine + 2-oxoglutarate + NADH.		Amino-acid biosynthesis; L-lysine biosynthesis via AAA pathway; L-lysine from L-alpha-aminoadipate (fungal route): step 3/3.			3: Inferred from homology;
LYS4_YARLI	Reviewed	Q6C791;	Homoaconitase, mitochondrial	4.2.1.36	LYS4	YALI0E02728g	284591	(1R,2S)-1-hydroxybutane-1,2,4-tricarboxylate = (Z)-but-1-ene-1,2,4-tricarboxylate + H(2)O.	Binds 1 4Fe-4S cluster per subunit (By similarity).	Amino-acid biosynthesis; L-lysine biosynthesis via AAA pathway; L-alpha-aminoadipate from 2-oxoglutarate: step 2/4.		Mitochondrion (By similarity).	3: Inferred from homology;
MAD1_YARLI	Reviewed	Q6C452;	Spindle assembly checkpoint component MAD1		MAD1	YALI0E29623g	284591					Nucleus (By similarity).	3: Inferred from homology;
MATA1_YARLL	Reviewed	Q707Y3; O93957;	Mating-type protein A1				4952				Forms a heterodimer with ALPHA2 (By similarity).	Nucleus (By similarity).	2: Evidence at transcript level;
MATA2_YARLL	Reviewed	O93958;	Mating-type protein A2				4952					Nucleus (By similarity).	2: Evidence at transcript level;
MBF1_YARLI	Reviewed	Q8TG23; Q6CEX4;	Putative multi-protein-binding factor 1		MBF1	YALI0B12166g	284591						3: Inferred from homology;
MCA1_YARLI	Reviewed	Q6C2Y6;	Metacaspase-1	3.4.22.-	MCA1	YALI0F04059g	284591						3: Inferred from homology;
MCD4_YARLI	Reviewed	Q6C0Z3;	GPI ethanolamine phosphate transferase 1	2.-.-.-	MCD4	YALI0F20570g	284591			Glycolipid biosynthesis; glycosylphosphatidylinositol- anchor biosynthesis.		Endoplasmic reticulum membrane; Multi-pass membrane protein (By similarity).	3: Inferred from homology;
MCE1_YARLI	Reviewed	Q6C783;	mRNA-capping enzyme subunit alpha	2.7.7.50	CEG1	YALI0E02904g	284591	GTP + (5')pp-Pur-mRNA = diphosphate + G(5')ppp-Pur-mRNA.			The mRNA-capping enzyme is composed of two separate chains alpha and beta, respectively a mRNA guanylyltransferase and an RNA 5'-triphosphatase (By similarity).	Nucleus (By similarity).	3: Inferred from homology;
MCES_YARLI	Reviewed	Q6CC11;	mRNA cap guanine-N7 methyltransferase	2.1.1.56	ABD1	YALI0C13618g	284591	S-adenosyl-L-methionine + G(5')pppR-RNA = S- adenosyl-L-homocysteine + m(7)G(5')pppR-RNA.				Nucleus (By similarity).	3: Inferred from homology;
MCH1_YARLI	Reviewed	Q6CGU8;	Probable transporter MCH1		MCH1	YALI0A16060g	284591					Vacuole membrane; Multi-pass membrane protein (By similarity).	3: Inferred from homology;
MCR1_YARLI	Reviewed	Q6C9G8;	NADH-cytochrome b5 reductase 2	1.6.2.2	MCR1	YALI0D11330g	284591	NADH + 2 ferricytochrome b5 = NAD(+) + H(+) + 2 ferrocytochrome b5.	FAD (By similarity).			Mitochondrion outer membrane; Single-pass membrane protein (By similarity).	3: Inferred from homology;
MDM10_YARLI	Reviewed	Q6CAG4;	Mitochondrial distribution and morphology protein 10		MDM10	YALI0D02959g	284591				Component of the ER-mitochondria encounter structure (ERMES) or MDM complex, composed of MMM1, MDM10, MDM12 and MDM34 (By similarity). Associates with the mitochondrial outer membrane sorting assembly machinery SAM(core) complex (By similarity).	Mitochondrion outer membrane; Multi-pass membrane protein (By similarity). Note=The ERMES/MDM complex localizes to a few discrete foci (around 10 per single cell), that represent mitochondria-endoplasmic reticulum junctions. These foci are often found next to mtDNA nucleoids (By similarity).	3: Inferred from homology;
MDM12_YARLI	Reviewed	Q6CI13;	Mitochondrial distribution and morphology protein 12		MDM12	YALI0A02585g	284591				Component of the ER-mitochondria encounter structure (ERMES) or MDM complex, composed of MMM1, MDM10, MDM12 and MDM34.	Mitochondrion outer membrane; Peripheral membrane protein; Cytoplasmic side (By similarity). Endoplasmic reticulum membrane; Peripheral membrane protein; Cytoplasmic side (By similarity). Note=The ERMES/MDM complex localizes to a few discrete foci (around 10 per single cell), that represent mitochondria-endoplasmic reticulum junctions. These foci are often found next to mtDNA nucleoids (By simila…	3: Inferred from homology;
MDM34_YARLI	Reviewed	Q6C7W0;	Mitochondrial distribution and morphology protein 34		MDM34	YALI0D24926g	284591				Component of the ER-mitochondria encounter structure (ERMES) or MDM complex, composed of MMM1, MDM10, MDM12 and MDM34 (By similarity).	Mitochondrion outer membrane; Multi-pass membrane protein (By similarity). Note=The ERMES/MDM complex localizes to a few discrete foci (around 10 per single cell), that represent mitochondria-endoplasmic reticulum junctions. These foci are often found next to mtDNA nucleoids (By similarity).	3: Inferred from homology;
MDV1_YARLI	Reviewed	Q6CB13;	Mitochondrial division protein 1		MDV1	YALI0C22704g	284591					Mitochondrion outer membrane; Peripheral membrane protein; Cytoplasmic side (By similarity).	3: Inferred from homology;
MED10_YARLI	Reviewed	Q6C5P0;	Mediator of RNA polymerase II transcription subunit 10		NUT2	YALI0E16456g	284591				Component of the Mediator complex (By similarity).	Nucleus (By similarity).	3: Inferred from homology;
MED14_YARLI	Reviewed	Q6C9Z2;	Mediator of RNA polymerase II transcription subunit 14		RGR1	YALI0D07194g	284591				Component of the Mediator complex (By similarity).	Nucleus (Probable).	3: Inferred from homology;
MED16_YARLI	Reviewed	Q6C1B1;	Mediator of RNA polymerase II transcription subunit 16		SIN4	YALI0F17776g	284591				Component of the Mediator complex (By similarity).	Nucleus (Probable).	3: Inferred from homology;
MED17_YARLI	Reviewed	Q6C022;	Mediator of RNA polymerase II transcription subunit 17		SRB4	YALI0F28435g	284591				Component of the Mediator complex (By similarity).	Nucleus (By similarity).	3: Inferred from homology;
MED18_YARLI	Reviewed	Q6CDK1;	Mediator of RNA polymerase II transcription subunit 18		SRB5	YALI0B23320g	284591				Component of the Mediator complex (By similarity).	Nucleus (By similarity).	3: Inferred from homology;
MED19_YARLI	Reviewed	Q6C6D6;	Mediator of RNA polymerase II transcription subunit 19		ROX3	YALI0E10351g	284591				Component of the Mediator complex (By similarity).	Nucleus (By similarity).	3: Inferred from homology;
MED20_YARLI	Reviewed	Q6CAY6;	Mediator of RNA polymerase II transcription subunit 20		SRB2	YALI0C23320g	284591				Component of the Mediator complex (By similarity).	Nucleus (By similarity).	3: Inferred from homology;
MED21_YARLI	Reviewed	Q6C5U8;	Mediator of RNA polymerase II transcription subunit 21		SRB7	YALI0E15037g	284591				Component of the Mediator complex (By similarity).	Nucleus (By similarity).	3: Inferred from homology;
MED22_YARLI	Reviewed	Q6C265;	Mediator of RNA polymerase II transcription subunit 22		SRB6	YALI0F10483g	284591				Component of the Mediator complex (By similarity).	Nucleus (By similarity).	3: Inferred from homology;
MED31_YARLI	Reviewed	Q6CAU9;	Mediator of RNA polymerase II transcription subunit 31		SOH1	YALI0C24167g	284591				Component of the Mediator complex (By similarity).	Nucleus (By similarity).	3: Inferred from homology;
MED4_YARLI	Reviewed	Q8WZL6; Q6C3B1;	Mediator of RNA polymerase II transcription subunit 4		MED4	YALI0F01144g	284591				Component of the Mediator complex (By similarity).	Nucleus (By similarity).	3: Inferred from homology;
MED5_YARLI	Reviewed	Q6C8D1;	Mediator of RNA polymerase II transcription subunit 5		NUT1	YALI0D20636g	284591				Component of the Mediator complex (By similarity).	Nucleus (By similarity).	3: Inferred from homology;
MED6_YARLI	Reviewed	Q6C3T0;	Mediator of RNA polymerase II transcription subunit 6		MED6	YALI0E32373g	284591				Component of the Mediator complex (By similarity).	Nucleus (By similarity).	3: Inferred from homology;
MED7_YARLI	Reviewed	Q6CE96;	Mediator of RNA polymerase II transcription subunit 7		MED7	YALI0B17424g	284591				Component of the Mediator complex (By similarity).	Nucleus (By similarity).	3: Inferred from homology;
MED8_YARLI	Reviewed	Q6CG02;	Mediator of RNA polymerase II transcription subunit 8		MED8	YALI0B02068g	284591				Component of the Mediator complex (By similarity).	Nucleus (Probable).	3: Inferred from homology;
MET3_YARLI	Reviewed	Q6CFD2;	Sulfate adenylyltransferase	2.7.7.4	MET3	YALI0B08184g	284591	ATP + sulfate = diphosphate + adenylyl sulfate.		Sulfur metabolism; hydrogen sulfide biosynthesis; sulfite from sulfate: step 1/3.	Homohexamer. Dimer of trimers (By similarity).	Cytoplasm (By similarity).	3: Inferred from homology;
MG101_YARLI	Reviewed	Q6C6V8;	Mitochondrial genome maintenance protein MGM101		MGM101	YALI0E05863g	284591					Mitochondrion matrix, mitochondrion nucleoid (By similarity).	3: Inferred from homology;
MHR1_YARLI	Reviewed	Q6C5K2;	Mitochondrial homologous recombination protein 1		MHR1	YALI0E17369g	284591					Nucleus (By similarity). Mitochondrion (By similarity).	3: Inferred from homology;
MKAR_YARLI	Reviewed	Q6CHP1;	3-ketoacyl-CoA reductase	1.1.1.-			284591	3-hydroxyacyl-CoA + NADP(+) = 3-oxoacyl-CoA + NADPH.				Endoplasmic reticulum membrane (By similarity); Single-pass membrane protein (Potential).	3: Inferred from homology;
MMM11_YARLI	Reviewed	Q6CAP9;	Maintenance of mitochondrial morphology protein 1 1		MMM1-1	YALI0D00935g	284591				Component of the ER-mitochondria encounter structure (ERMES) or MDM complex, composed of MMM1, MDM10, MDM12 and MDM34 (By similarity).	Endoplasmic reticulum membrane; Single-pass type I membrane protein (By similarity). Note=The ERMES/MDM complex localizes to a few discrete foci (around 10 per single cell), that represent mitochondria-endoplasmic reticulum junctions. These foci are often found next to mtDNA nucleoids (By similarity).	3: Inferred from homology;
MMM12_YARLI	Reviewed	Q6CA06;	Maintenance of mitochondrial morphology protein 1 2		MMM1-2	YALI0D06886g	284591				Component of the ER-mitochondria encounter structure (ERMES) or MDM complex, composed of MMM1, MDM10, MDM12 and MDM34 (By similarity).	Endoplasmic reticulum membrane; Single-pass type I membrane protein (By similarity). Note=The ERMES/MDM complex localizes to a few discrete foci (around 10 per single cell), that represent mitochondria-endoplasmic reticulum junctions. These foci are often found next to mtDNA nucleoids (By similarity).	3: Inferred from homology;
MON1_YARLI	Reviewed	Q6CCU8;	Vacuolar fusion protein MON1		MON1	YALI0C06347g	284591					Endosome, multivesicular body membrane; Peripheral membrane protein (By similarity). Prevacuolar compartment membrane; Peripheral membrane protein (By similarity). Vacuole membrane; Peripheral membrane protein (By similarity).	3: Inferred from homology;
MPG1_YARLI	Reviewed	Q6CCU3;	Mannose-1-phosphate guanyltransferase	2.7.7.13	MPG1	YALI0C06490g	284591	GTP + alpha-D-mannose 1-phosphate = diphosphate + GDP-mannose.		Nucleotide-sugar biosynthesis; GDP-alpha-D-mannose biosynthesis; GDP-alpha-D-mannose from alpha-D-mannose 1-phosphate (GTP route): step 1/1.		Cytoplasm (By similarity).	3: Inferred from homology;
MRD1_YARLI	Reviewed	Q6CEW9;	Multiple RNA-binding domain-containing protein 1		MRD1	YALI0B12276g	284591					Nucleus (By similarity).	3: Inferred from homology;
MRH4_YARLI	Reviewed	Q6C3J3;	ATP-dependent RNA helicase MRH4, mitochondrial	3.6.4.13	MRH4	YALI0E34353g	284591	ATP + H(2)O = ADP + phosphate.				Mitochondrion (By similarity).	3: Inferred from homology;
MRS2_YARLI	Reviewed	Q6C8H7;	Mitochondrial inner membrane magnesium transporter mrs2		MRS2	YALI0D19514g	284591					Mitochondrion inner membrane; Multi-pass membrane protein (By similarity).	3: Inferred from homology;
MSH3_YARLI	Reviewed	Q6CHE5;	DNA mismatch repair protein MSH3		MSH3	YALI0A09724g	284591				Heterodimer consisting of MSH2-MSH3 (MutS beta). Forms a ternary complex with MutL alpha (MLH1-PMS1) (By similarity).	Nucleus (By similarity).	3: Inferred from homology;
MT1_YARLI	Reviewed	P41927; B5RSJ6;	Metallothionein-1		MTP1	YALI0A02416g	284591						3: Inferred from homology;
MT2_YARLI	Reviewed	P41928; B5RSJ7;	Metallothionein-2		MTP2	YALI0A02423g	284591						3: Inferred from homology;
MT3_YARLI	Reviewed	Q9HFD0; B5FVC8;	Metallothionein-3		MTP3	YALI0C18475g	284591						3: Inferred from homology;
MT4_YARLI	Reviewed	Q9HFC9; B5FVC9;	Metallothionein-4		MTP4	YALI0C18481g	284591						3: Inferred from homology;
MTAL2_YARLI	Reviewed	Q707Y0; Q6CCQ6;	Mating-type protein ALPHA2		MATB2	YALI0C07458g	284591				Forms a heterodimer with A1 (By similarity).	Nucleus (By similarity).	2: Evidence at transcript level;
MTC6_YARLI	Reviewed	Q6CEA4;	Maintenance of telomere capping protein 6		MTC6	YALI0B17248g	284591					Membrane; Single-pass type I membrane protein (Potential).	3: Inferred from homology;
MTNA_YARLI	Reviewed	Q6CGS4;	Methylthioribose-1-phosphate isomerase	5.3.1.23	MRI1	YALI0A16698g	284591	S-methyl-5-thio-alpha-D-ribose 1-phosphate = S-methyl-5-thio-D-ribulose 1-phosphate.		Amino-acid biosynthesis; L-methionine biosynthesis via salvage pathway; L-methionine from S-methyl-5-thio-alpha-D-ribose 1-phosphate: step 1/6.		Cytoplasm (By similarity). Nucleus (By similarity).	3: Inferred from homology;
MTNB_YARLI	Reviewed	Q6CBB0;	Methylthioribulose-1-phosphate dehydratase	4.2.1.109	MDE1	YALI0C20427g	284591	S-methyl-5-thio-D-ribulose 1-phosphate = 5- (methylthio)-2,3-dioxopentyl phosphate + H(2)O.	Binds 1 zinc ion per subunit (By similarity).	Amino-acid biosynthesis; L-methionine biosynthesis via salvage pathway; L-methionine from S-methyl-5-thio-alpha-D-ribose 1-phosphate: step 2/6.		Cytoplasm (By similarity).	3: Inferred from homology;
MVP1_YARLI	Reviewed	Q6CHY6;	Sorting nexin MVP1		MVP1	YALI0A03443g	284591					Cytoplasm (By similarity). Membrane; Peripheral membrane protein; Cytoplasmic side (By similarity).	3: Inferred from homology;
MYO1_YARLI	Reviewed	Q6C7C0;	Myosin-1		MYO1	YALI0E02046g	284591					Cytoplasm, cytoskeleton, actin patch (By similarity).	3: Inferred from homology;
MZM1_YARLI	Reviewed	Q6CHK8;	Mitochondrial zinc maintenance protein 1, mitochondrial		MZM1	YALI0A07799g	284591					Mitochondrion matrix (By similarity).	3: Inferred from homology;
NACA_YARLI	Reviewed	associates with ribosomes via EGD1 (By similarity).	Nascent polypeptide-associated complex subunit alpha		EGD2	YALI0C00605g	284591					Cytoplasm (By similarity). Nucleus (By similarity). Note=Predominantly cytoplasmic, may also transiently localize to the nucleus (By similarity).	3: Inferred from homology;
NACB_YARLI	Reviewed	associates with ribosomes via EGD1 (By similarity).	Nascent polypeptide-associated complex subunit beta		EGD1	YALI0F08393g	284591					Cytoplasm (By similarity). Nucleus (By similarity). Note=Predominantly cytoplasmic, may also transiently localize to the nucleus (By similarity).	3: Inferred from homology;
NAGS_YARLI	Reviewed	Q6CEE1;	Amino-acid acetyltransferase, mitochondrial	2.3.1.1	ARG2	YALI0B16390g	284591	Acetyl-CoA + L-glutamate = CoA + N-acetyl-L- glutamate.		Amino-acid biosynthesis; L-arginine biosynthesis; N(2)- acetyl-L-ornithine from L-glutamate: step 1/4.		Mitochondrion (By similarity).	3: Inferred from homology;
NAR1_YARLI	Reviewed	Q6CFR3;	Cytosolic Fe-S cluster assembly factor NAR1		NAR1	YALI0B04532g	284591						3: Inferred from homology;
NBP35_YARLI	Reviewed	Q6C7A6;	Cytosolic Fe-S cluster assembly factor NBP35		NBP35	YALI0E02354g	284591				Interacts with CFD1 (By similarity).	Cytoplasm (By similarity). Nucleus (By similarity).	3: Inferred from homology;
NCB5R_YARLI	Reviewed	Q6CA86;	NADH-cytochrome b5 reductase 1	1.6.2.2	CBR1	YALI0D04983g	284591	NADH + 2 ferricytochrome b5 = NAD(+) + H(+) + 2 ferrocytochrome b5.	FAD (By similarity).		Monomer (By similarity).	Endoplasmic reticulum membrane; Single-pass membrane protein (By similarity). Mitochondrion outer membrane; Single-pass membrane protein (By similarity).	3: Inferred from homology;
NDC80_YARLI	Reviewed	Q6CEY7;	Probable kinetochore protein NDC80		NDC80	YALI0B11814g	284591				Component of the NDC80 complex, which consists of NDC80, NUF2, SPC24 and SPC25 (By similarity).	Nucleus (By similarity). Chromosome, centromere, kinetochore (By similarity). Note=Associated with kinetochores (By similarity).	3: Inferred from homology;
NDE1_YARLI	Reviewed	Q6C3S1;	Nuclear distribution protein nudE homolog 1		NDE1	YALI0E32571g	284591				Self-associates. Interacts with PAC1 (By similarity).	Cytoplasm, cytoskeleton. Note=Localizes to the plus ends of microtubules (By similarity).	3: Inferred from homology;
NHP6_YARLI	Reviewed	Q6CC79;	Non-histone chromosomal protein 6		NHP6	YALI0C11671g	284591				Weakly associates with the stable SPT16-POB3 heterodimer to form the FACT complex (By similarity).	Nucleus (By similarity). Chromosome (By similarity).	3: Inferred from homology;
NM111_YARLI	Reviewed	Q6BZQ9;	Pro-apoptotic serine protease NMA111	3.4.21.-	NMA111	YALI0F31603g	284591					Nucleus (By similarity).	3: Inferred from homology;
NMT_YARLI	Reviewed	Q6C7G2;	Glycylpeptide N-tetradecanoyltransferase	2.3.1.97	NMT1	YALI0E01078g	284591	Tetradecanoyl-CoA + glycylpeptide = CoA + N- tetradecanoylglycylpeptide.			Monomer (By similarity).	Cytoplasm (By similarity).	3: Inferred from homology;
NNT1_YARLI	Reviewed	Q6CHE9;	Putative nicotinamide N-methyltransferase	2.1.1.1	NNT1	YALI0A09636g	284591	S-adenosyl-L-methionine + nicotinamide = S- adenosyl-L-homocysteine + 1-methylnicotinamide.				Cytoplasm (By similarity).	3: Inferred from homology;
NOG2_YARLI	Reviewed	Q6C036;	Nucleolar GTP-binding protein 2		NOG2	YALI0F28083g	284591					Nucleus, nucleolus (By similarity).	3: Inferred from homology;
NOP12_YARLI	Reviewed	Q6C2Q7;	Nucleolar protein 12		NOP12	YALI0F05918g	284591					Nucleus, nucleolus (By similarity).	3: Inferred from homology;
NOP14_YARLI	Reviewed	Q6C2F4;	Probable nucleolar complex protein 14		NOP14	YALI0F08371g	284591				Component of the ribosomal small subunit (SSU) processome (By similarity).	Nucleus, nucleolus (By similarity).	3: Inferred from homology;
NOP16_YARLI	Reviewed	Q6CE60;	Nucleolar protein 16		NOP16	YALI0B18326g	284591				Component of the pre-66S ribosomal particle (By similarity).	Nucleus, nucleolus (By similarity).	3: Inferred from homology;
NOP58_YARLI	Reviewed	Q6CG46;	Nucleolar protein 58		NOP58	YALI0B00946g	284591					Nucleus, nucleolus (By similarity).	3: Inferred from homology;
NOP9_YARLI	Reviewed	Q6C9H2;	Nucleolar protein 9		NOP9	YALI0D11242g	284591					Nucleus, nucleolus (By similarity).	3: Inferred from homology;
NPC2_YARLI	Reviewed	Q6CHU5;	Phosphatidylglycerol/phosphatidylinositol transfer protein		NPC2	YALI0A04895g	284591				Monomer (By similarity).		3: Inferred from homology;
NPL4_YARLI	Reviewed	Q6C619;	Nuclear protein localization protein 4		NPL4	YALI0E13233g	284591					Cytoplasm, perinuclear region (By similarity). Endoplasmic reticulum membrane; Peripheral membrane protein; Cytoplasmic side (By similarity). Nucleus membrane; Peripheral membrane protein; Cytoplasmic side (By similarity). Note=Localizes mainly at the nuclear periphery and the endoplasmic reticulum membrane (By similarity).	3: Inferred from homology;
NSA1_YARLI	Reviewed	Q6CEC9;	Ribosome biogenesis protein NSA1		NSA1	YALI0B16654g	284591				Component of the pre-66S ribosomal particle (By similarity).	Nucleus, nucleolus (By similarity).	3: Inferred from homology;
NSA2_YARLI	Reviewed	Q6C6D1;	Ribosome biogenesis protein NSA2		NSA2	YALI0E10461g	284591				Component of the pre-66S ribosomal particle (By similarity).	Nucleus, nucleolus (By similarity).	3: Inferred from homology;
NST1_YARLI	Reviewed	Q6CBW0;	Stress response protein NST1		NST1	YALI0C15070g	284591					Cytoplasm (By similarity).	3: Inferred from homology;
NTE1_YARLI	Reviewed	Q6CF18;	Lysophospholipase NTE1	3.1.1.5	NTE1	YALI0B11044g	284591	2-lysophosphatidylcholine + H(2)O = glycerophosphocholine + a carboxylate.				Endoplasmic reticulum membrane; Multi-pass membrane protein (By similarity).	3: Inferred from homology;
NTF2_CANAL	Reviewed	Q9P926;	Nuclear transport factor 2				5476					Cytoplasm (By similarity).	3: Inferred from homology;
NTF2_YARLI	Reviewed	Q6CC82; Q9P8H0;	Nuclear transport factor 2		NTF2	YALI0C11605g	284591					Cytoplasm (By similarity).	3: Inferred from homology;
NU1M_YARLI	Reviewed	Q9B6E8;	NADH-ubiquinone oxidoreductase chain 1	1.6.5.3			284591	NADH + ubiquinone = NAD(+) + ubiquinol.			Complex I is composed of 37 different subunits.	Mitochondrion inner membrane; Multi-pass membrane protein (By similarity).	1: Evidence at protein level;
NU2M_YARLI	Reviewed	Q9B6C8;	NADH-ubiquinone oxidoreductase chain 2	1.6.5.3			284591	NADH + ubiquinone = NAD(+) + ubiquinol.			Complex I is composed of 37 different subunits.	Mitochondrion inner membrane; Multi-pass membrane protein.	1: Evidence at protein level;
NU3M_YARLI	Reviewed	Q9B6C7;	NADH-ubiquinone oxidoreductase chain 3	1.6.5.3			284591	NADH + ubiquinone = NAD(+) + ubiquinol.			Complex I is composed of 37 different subunits.	Mitochondrion membrane; Multi-pass membrane protein (By similarity).	1: Evidence at protein level;
NU4LM_YARLI	Reviewed	Q9B6D4;	NADH-ubiquinone oxidoreductase chain 4L	1.6.5.3			284591	NADH + ubiquinone = NAD(+) + ubiquinol.			Complex I is composed of 37 different subunits.	Mitochondrion membrane; Multi-pass membrane protein (By similarity).	1: Evidence at protein level;
NU4M_YARLI	Reviewed	Q9B6D6;	NADH-ubiquinone oxidoreductase chain 4	1.6.5.3			284591	NADH + ubiquinone = NAD(+) + ubiquinol.			Complex I is composed of 37 different subunits.	Mitochondrion membrane; Multi-pass membrane protein (By similarity).	1: Evidence at protein level;
NU5M_YARLI	Reviewed	Q9B6D3;	NADH-ubiquinone oxidoreductase chain 5	1.6.5.3			284591	NADH + ubiquinone = NAD(+) + ubiquinol.			Complex I is composed of 37 different subunits.	Mitochondrion inner membrane; Multi-pass membrane protein (By similarity).	1: Evidence at protein level;
NU6M_YARLI	Reviewed	Q9B6E9;	NADH-ubiquinone oxidoreductase chain 6	1.6.5.3			284591	NADH + ubiquinone = NAD(+) + ubiquinol.			Complex I is composed of 37 different subunits.	Mitochondrion membrane; Multi-pass membrane protein (Potential).	1: Evidence at protein level;
NUF2_YARLI	Reviewed	Q6C3V4;	Probable kinetochore protein NUF2		NUF2	YALI0E31867g	284591				Component of the NDC80 complex, which consists of NDC80, NUF2, SPC24 and SPC25 (By similarity).	Nucleus (By similarity). Chromosome, centromere, kinetochore (By similarity). Note=Associated with kinetochores (By similarity).	3: Inferred from homology;
OCA1_YARLI	Reviewed	Q6C4X9;	Putative tyrosine-protein phosphatase OCA1	3.1.3.48	OCA1	YALI0E22880g	284591	Protein tyrosine phosphate + H(2)O = protein tyrosine + phosphate.				Cytoplasm (By similarity).	3: Inferred from homology;
OS9_YARLI	Reviewed	Q6C3U1;	Protein OS-9 homolog		YOS9	YALI0E32131g	284591				Interacts with missfolded ER lumenal proteins (By similarity).	Endoplasmic reticulum membrane; Peripheral membrane protein; Lumenal side (By similarity).	3: Inferred from homology;
OXR1_YARLI	Reviewed	Q6C443;	Oxidation resistance protein 1		OXR1	YALI0E29865g	284591					Mitochondrion (By similarity).	3: Inferred from homology;
PABP_YARLI	Reviewed	Q6CDH3;	Polyadenylate-binding protein, cytoplasmic and nuclear		PAB1	YALI0C00539g	284591					Cytoplasm (By similarity). Nucleus (By similarity).	3: Inferred from homology;
PACC_YARLI	Reviewed	P78978; Q6CER5;	pH-response transcription factor pacC/RIM101		RIM101	YALI0B13640g	284591				Binds to DNA. Interacts with RIM20, which binds to the two YPX[LI] motifs and is required for proteolytic processing (By similarity).	Cytoplasm (By similarity). Nucleus (By similarity).	1: Evidence at protein level;
PALA_YARLI	Reviewed	Q8WZL4; Q6C8F3;	pH-response regulator protein RIM20		RIM20	YALI0D20130g	284591				Interacts with RIM101 by binding to its two YPX[LI] motifs (By similarity).		3: Inferred from homology;
PALB_YARLI	Reviewed	Q9HFC8; Q6C929;	Calpain-like protease palB/RIM13	3.4.22.-	RIM13	YALI0D14740g	284591						3: Inferred from homology;
PALC_YARLI	Reviewed	Q6C1E4;	pH-response regulator protein palC				284591						3: Inferred from homology;
PALF_YARLI	Reviewed	Q9UVF5; Q6C8J3;	pH-response regulator protein palF/RIM8		RIM8	YALI0D19162g	284591						3: Inferred from homology;
PALH_YARLI	Reviewed	Q9UVF6; Q6C1Y3;	pH-response regulator protein palH/RIM21		RIM21	YALI0F12397g	284591					Cell membrane; Multi-pass membrane protein (By similarity).	3: Inferred from homology;
PALI_YARLI	Reviewed	Q7Z8R5; Q6C3M3;	pH-response regulator protein palI/RIM9		RIM9	YALI0E33627g	284591					Cell membrane; Multi-pass membrane protein (By similarity).	3: Inferred from homology;
PAM17_YARLI	Reviewed	Q6CFW6;	Presequence translocated-associated motor subunit PAM17, mitochondrial		PAM17	YALI0B02992g	284591				Component of the PAM complex, at least composed of mtHsp70 (SSC1), MGE1, TIM44, PAM16, PAM17 and PAM18 (By similarity).	Mitochondrion inner membrane; Multi-pass membrane protein (By similarity).	3: Inferred from homology;
PAN1_YARLI	Reviewed	Q6C908;	Actin cytoskeleton-regulatory complex protein PAN1		PAN1	YALI0D15304g	284591				Component of the PAN1 actin cytoskeleton-regulatory complex (By similarity).	Cell membrane; Peripheral membrane protein; Cytoplasmic side (By similarity). Endosome membrane; Peripheral membrane protein; Cytoplasmic side (By similarity). Cytoplasm, cytoskeleton, actin patch (By similarity). Note=Cytoplasmic and cortical actin patches (By similarity).	3: Inferred from homology;
PAN2_YARLI	Reviewed	Q6C462;	PAB-dependent poly(A)-specific ribonuclease subunit PAN2	3.1.13.4	PAN2	YALI0E29403g	284591	Exonucleolytic cleavage of poly(A) to 5'-AMP.			The PAN deadenylation complex is a heterodimer of a catalytic subunit PAN2 and a regulatory subunit PAN3 (By similarity).	Cytoplasm (By similarity).	3: Inferred from homology;
PAN3_YARLI	Reviewed	Q6CBZ0;	PAB-dependent poly(A)-specific ribonuclease subunit PAN3		PAN3	YALI0C14256g	284591				The PAN deadenylation complex is a heterodimer of a catalytic subunit PAN2 and a regulatory subunit PAN3. PAN3 interacts with PAB1, conferring substrate-specificity of the enzyme complex (By similarity).	Cytoplasm (By similarity).	3: Inferred from homology;
PBN1_YARLI	Reviewed	Q6C5K1;	Protein PBN1		PBN1	YALI0E17391g	284591			Glycolipid biosynthesis; glycosylphosphatidylinositol- anchor biosynthesis.		Endoplasmic reticulum membrane; Single-pass type III membrane protein (By similarity).	3: Inferred from homology;
PESC_YARLI	Reviewed	Q6CDK0;	Pescadillo homolog		NOP7	YALI0B23342g	284591				Component of the NOP7 complex, composed of ERB1, NOP7 and YTM1. Within the NOP7 complex ERB1 appears to interact directly with NOP7 and YTM1. The NOP7 complex also associates with the 66S pre-ribosome (By similarity).	Nucleus, nucleolus (By similarity). Nucleus, nucleoplasm (By similarity).	3: Inferred from homology;
PEX16_YARLI	Reviewed	P78980;	Peroxisomal membrane protein PEX16		PEX16	YALI0E16599g	284591					Peroxisome membrane; Peripheral membrane protein; Matrix side.	3: Inferred from homology;
PEX17_YARLI	Reviewed	P87200; Q6CAQ1;	Peroxisomal membrane protein PEX17		PEX17	YALI0D00891g	284591					Peroxisome membrane; Multi-pass membrane protein. Note=Probably associated with the matrix face of the membrane.	4: Predicted;
PEX2_YARLI	Reviewed	Q99155; Q6C3B7;	Peroxisomal biogenesis factor 2		PEX2	YALI0F01012g	284591					Peroxisome membrane; Multi-pass membrane protein (Potential).	3: Inferred from homology;
PEX3_YARLI	Reviewed	Q874C0; Q6C0Q8;	Peroxisomal biogenesis factor 3		PEX3	YALI0F22539g	284591					Peroxisome membrane; Single-pass membrane protein.	3: Inferred from homology;
PEX5_YARLI	Reviewed	Q99144;	Peroxisomal targeting signal receptor		PAY32	YALI0F28457g	284591					Cytoplasm. Peroxisome membrane; Peripheral membrane protein. Note=Its distribution appears to be dynamic. It is probably a cycling receptor found mainly in the cytoplasm and as well associated to the peroxisomal membrane through a docking factor (PEX13).	3: Inferred from homology;
PEX6_YARLI	Reviewed	P36966; Q6CBH6;	Peroxisomal biogenesis factor 6		PEX6	YALI0C18689g	284591					Cytoplasm (Probable).	3: Inferred from homology;
PEX9_YARLI	Reviewed	P45817; Q6C3C9;	Peroxisomal biogenesis factor 9		PEX9	YALI0F00748g	284591					Peroxisome membrane; Multi-pass membrane protein (Potential).	2: Evidence at transcript level;
PFA3_YARLI	Reviewed	Q6C4W5;	Palmitoyltransferase PFA3	2.3.1.-	PFA3	YALI0E23177g	284591	Palmitoyl-CoA + protein-cysteine = S-palmitoyl protein + CoA.				Vacuole membrane; Multi-pass membrane protein (By similarity).	3: Inferred from homology;
PFA4_YARLI	Reviewed	Q6C7Q0;	Palmitoyltransferase PFA4	2.3.1.-	PFA4	YALI0D26345g	284591	Palmitoyl-CoA + protein-cysteine = S-palmitoyl protein + CoA.				Endoplasmic reticulum membrane; Multi-pass membrane protein (By similarity).	3: Inferred from homology;
PFA5_YARLI	Reviewed	Q6C7D1;	Palmitoyltransferase PFA5	2.3.1.-	PFA5	YALI0E01804g	284591	Palmitoyl-CoA + protein-cysteine = S-palmitoyl protein + CoA.				Membrane; Multi-pass membrane protein (Potential).	3: Inferred from homology;
PFS2_YARLI	Reviewed	Q6CGP9;	Polyadenylation factor subunit 2		PFS2	YALI0A17424g	284591					Nucleus (By similarity).	3: Inferred from homology;
PGK_YARLI	Reviewed	P29407; Q6C9C0;	Phosphoglycerate kinase	2.7.2.3	PGK1	YALI0D12400g	284591	ATP + 3-phospho-D-glycerate = ADP + 3-phospho- D-glyceroyl phosphate.		Carbohydrate degradation; glycolysis; pyruvate from D- glyceraldehyde 3-phosphate: step 2/5.	Monomer (By similarity).	Cytoplasm (By similarity).	3: Inferred from homology;
PHO2_YARLI	Reviewed	P30887; Q6CAE8;	Acid phosphatase	3.1.3.2	PHO2	YALI0D03465g	284591	A phosphate monoester + H(2)O = an alcohol + phosphate.	Magnesium (By similarity).			Secreted.	3: Inferred from homology;
PHO85_YARLI	Reviewed	Q6C7U8;	Negative regulator of the PHO system	2.7.11.22	PHO85	YALI0D25190g	284591	ATP + a protein = ADP + a phosphoprotein.			Interacts with a number of cyclins (By similarity).		3: Inferred from homology;
PLPL_YARLI	Reviewed	Q6C8W4;	Patatin-like phospholipase domain-containing protein YALI0D16379g	3.1.1.-			284591					Membrane; Single-pass membrane protein (Potential).	3: Inferred from homology;
PMIP_YARLI	Reviewed	Q6CHD6;	Mitochondrial intermediate peptidase	3.4.24.59	2011-10-01	YALI0A09988g	284591	Release of an N-terminal octapeptide as second stage of processing of some proteins imported into the mitochondrion.	Binds 1 zinc ion (By similarity).			Mitochondrion matrix (By similarity).	3: Inferred from homology;
PNG1_YARLI	Reviewed	Q6CAX5;	Peptide-N(4)-(N-acetyl-beta-glucosaminyl)asparagine amidase	3.5.1.52	PNG1	YALI0C23562g	284591	Hydrolysis of an N(4)-(acetyl-beta-D- glucosaminyl)asparagine residue in which the glucosamine residue may be further glycosylated, to yield a (substituted) N-acetyl- beta-D-glucosaminylamine and a peptide containing an aspartate residue.	Binds 1 zinc ion per subunit (By similarity).			Cytoplasm (By similarity).	3: Inferred from homology;
PNO1_YARLI	Reviewed	Q6C7G0;	Pre-rRNA-processing protein PNO1		PNO1	YALI0E01122g	284591				Component of the small ribosomal subunit, ribosomal RNA processing complex (SSU RRP complex) (By similarity).	Cytoplasm. Nucleus, nucleolus (By similarity).	3: Inferred from homology;
PNS1_YARLI	Reviewed	Q6C938;	Protein PNS1		PNS1	YALI0D14498g	284591					Cell membrane; Multi-pass membrane protein (By similarity).	3: Inferred from homology;
POA1_YARLI	Reviewed	Q6CHN5;	ADP-ribose 1''-phosphate phosphatase	3.1.3.n2	POA1	YALI0A06908g	284591	ADP-ribose 1''-phosphate + H(2)O = ADP-ribose + phosphate.					3: Inferred from homology;
POB3_YARLI	Reviewed	Q6C7V4;	FACT complex subunit POB3		POB3	YALI0D25058g	284591				Forms a stable heterodimer with SPT16. The SPT16-POB3 dimer weakly associates with multiple molecules of NHP6 to form the FACT complex (By similarity).	Nucleus (By similarity). Chromosome (By similarity).	3: Inferred from homology;
PPIB_YARLI	Reviewed	Q6C4W6;	Peptidyl-prolyl cis-trans isomerase B	5.2.1.8	CPR2	YALI0E23155g	284591	Peptidylproline (omega=180) = peptidylproline (omega=0).				Endoplasmic reticulum lumen (By similarity).	3: Inferred from homology;
PPID_YARLI	Reviewed	Q6CBP4;	Peptidyl-prolyl cis-trans isomerase D	5.2.1.8	CPR6	YALI0C16775g	284591	Peptidylproline (omega=180) = peptidylproline (omega=0).				Cytoplasm (By similarity).	3: Inferred from homology;
PPME1_YARLI	Reviewed	Q6CGE1;	Protein phosphatase methylesterase 1	3.1.1.-	PPE1	YALI0A20086g	284591						3: Inferred from homology;
PPN1_YARLI	Reviewed	Q6CEE7;	Endopolyphosphatase	3.6.1.10	PPN1	YALI0B16236g	284591	Polyphosphate + n H(2)O = (n+1) oligophosphate.				Vacuole membrane; Single-pass type II membrane protein.	3: Inferred from homology;
PRM10_YARLI	Reviewed	Q6C4Q0;	Pheromone-regulated membrane protein 10				284591					Membrane; Multi-pass membrane protein.	3: Inferred from homology;
PRM1_YARLI	Reviewed	Q6C6L1;	Plasma membrane fusion protein PRM1		PRM1	YALI0E08580g	284591					Cell membrane; Multi-pass membrane protein (By similarity).	3: Inferred from homology;
PRP28_YARLI	Reviewed	Q6C024;	Pre-mRNA-splicing ATP-dependent RNA helicase PRP28	3.6.4.13	PRP28	YALI0F28391g	284591	ATP + H(2)O = ADP + phosphate.			Component of the U5 snRNP complex (By similarity).	Cytoplasm (By similarity). Nucleus (By similarity).	3: Inferred from homology;
PRP45_YARLI	Reviewed	Q6CC77;	Pre-mRNA-processing protein 45		PRP45	YALI0C11715g	284591				Associated with the spliceosome (By similarity).	Nucleus (By similarity).	3: Inferred from homology;
PRP46_YARLI	Reviewed	Q6C709;	Pre-mRNA-splicing factor PRP46		PRP46	YALI0E04697g	284591				Associated with the spliceosome (By similarity).	Cytoplasm (By similarity). Nucleus (By similarity).	3: Inferred from homology;
PRP5_YARLI	Reviewed	Q6CCZ1;	Pre-mRNA-processing ATP-dependent RNA helicase PRP5	3.6.4.13	PRP5	YALI0C05368g	284591	ATP + H(2)O = ADP + phosphate.				Nucleus (By similarity).	3: Inferred from homology;
PSF1_YARLI	Reviewed	Q6CHE4;	DNA replication complex GINS protein PSF1		PSF1	YALI0A09746g	284591				Component of the GINS complex which is a heterotetramer of SLD5, PSF1, PSF2 and PSF3 (By similarity).	Nucleus (By similarity).	3: Inferred from homology;
PSF2_YARLI	Reviewed	Q6C5R2;	DNA replication complex GINS protein PSF2		PSF2	YALI0E15884g	284591				Component of the GINS complex which is a heterotetramer of SLD5, PSF1, PSF2 and PSF3 (By similarity).	Nucleus (By similarity).	3: Inferred from homology;
PTPA1_YARLI	Reviewed	Q6CFX5;	Serine/threonine-protein phosphatase 2A activator 1	5.2.1.8	RRD1	YALI0B02772g	284591	Peptidylproline (omega=180) = peptidylproline (omega=0).				Cytoplasm (By similarity). Nucleus (By similarity).	3: Inferred from homology;
PTPA2_YARLI	Reviewed	Q6C712;	Serine/threonine-protein phosphatase 2A activator 2	5.2.1.8	RRD2	YALI0E04642g	284591	Peptidylproline (omega=180) = peptidylproline (omega=0).				Cytoplasm (By similarity).	3: Inferred from homology;
PUR2_YARLI	Reviewed	Q99148;	Phosphoribosylformylglycinamidine cyclo-ligase	6.3.3.1	ADE1	YALI0F21010g	284591	ATP + 2-(formamido)-N(1)-(5-phospho-D- ribosyl)acetamidine = ADP + phosphate + 5-amino-1-(5-phospho-D- ribosyl)imidazole.		Purine metabolism; IMP biosynthesis via de novo pathway; N(1)-(5-phospho-D-ribosyl)glycinamide from 5-phospho-alpha-D- ribose 1-diphosphate: step 2/2.			3: Inferred from homology;
PURA_YARLI	Reviewed	Q6C482;	Adenylosuccinate synthetase	6.3.4.4			284591	GTP + IMP + L-aspartate = GDP + phosphate + N(6)-(1,2-dicarboxyethyl)-AMP.	Binds 1 magnesium ion per subunit (By similarity).	Purine metabolism; AMP biosynthesis via de novo pathway; AMP from IMP: step 1/2.	Homodimer (By similarity).	Cytoplasm (By similarity).	3: Inferred from homology;
PUS1_YARLI	Reviewed	Q6CC39;	tRNA pseudouridine synthase 1	5.4.99.-	PUS1	YALI0C12749g	284591	tRNA uridine = tRNA pseudouridine.	Binds 1 zinc ion per subunit (By similarity).			Nucleus (By similarity).	3: Inferred from homology;
PXR1_YARLI	Reviewed	Q6C1L3;	Protein PXR1		PXR1	YALI0F15235g	284591					Nucleus, nucleolus (By similarity).	3: Inferred from homology;
PYRE_YARLI	Reviewed	P41923;	Orotate phosphoribosyltransferase	2.4.2.10	URA5	YALI0F21527g	284591	Orotidine 5'-phosphate + diphosphate = orotate + 5-phospho-alpha-D-ribose 1-diphosphate.		Pyrimidine metabolism; UMP biosynthesis via de novo pathway; UMP from orotate: step 1/2.	Homodimer (By similarity).		3: Inferred from homology;
PYRF_YARLI	Reviewed	Q12724; Q6C4H6; Q9C1U4;	Orotidine 5'-phosphate decarboxylase	4.1.1.23	URA3	YALI0E26741g	284591	Orotidine 5'-phosphate = UMP + CO(2).		Pyrimidine metabolism; UMP biosynthesis via de novo pathway; UMP from orotate: step 2/2.			3: Inferred from homology;
QCR2_YARLI	Reviewed	Q6C2E3;	Cytochrome b-c1 complex subunit 2, mitochondrial		QCR2	YALI0F08613g	284591				Fungi bc1 complex contains 10 subunits; 3 respiratory subunits, 2 core proteins and 5 low-molecular weight proteins (By similarity).	Mitochondrion inner membrane (By similarity).	3: Inferred from homology;
QCR7_YARLI	Reviewed	Q6C3K7;	Cytochrome b-c1 complex subunit 7		QCR7	YALI0E34037g	284591				Fungal bc1 complex contains 10 subunits; 3 respiratory subunits, 2 core proteins and 5 low-molecular weight proteins (By similarity).	Mitochondrion inner membrane (Potential).	3: Inferred from homology;
RAD18_YARLI	Reviewed	Q6CHI1;	Postreplication repair E3 ubiquitin-protein ligase RAD18	6.3.2.-	RAD18	YALI0A08580g	284591			Protein modification; protein ubiquitination.	Interacts with E2 UBC2, forming a complex with ubiquitin ligase activity (By similarity).	Nucleus (By similarity).	3: Inferred from homology;
RAD5_YARLI	Reviewed	Q6C2R8;	DNA repair protein RAD5	3.6.4.-	RAD5	YALI0F05698g	284591					Cytoplasm (By similarity). Nucleus (By similarity).	3: Inferred from homology;
RBD2_YARLI	Reviewed	Q6CDV6;	Rhomboid protein 2	3.4.21.-	RBD2	YALI0B20878g	284591					Golgi apparatus membrane; Multi-pass membrane protein (By similarity). Golgi apparatus, cis-Golgi network membrane; Multi-pass membrane protein (By similarity).	3: Inferred from homology;
REXO3_YARLI	Reviewed	Q6CFE7;	RNA exonuclease 3	3.1.-.-	REX3	YALI0B07689g	284591					Cytoplasm (By similarity). Nucleus (By similarity).	3: Inferred from homology;
REXO4_YARLI	Reviewed	Q6CE69;	RNA exonuclease 4	3.1.-.-	REX4	YALI0B18128g	284591					Nucleus (By similarity).	3: Inferred from homology;
RFT1_YARLI	Reviewed	Q6C6S3;	Oligosaccharide translocation protein RFT1		RFT1	YALI0E06721g	284591					Endoplasmic reticulum membrane; Multi-pass membrane protein (By similarity).	3: Inferred from homology;
RIFK_YARLI	Reviewed	Q6CG11;	Riboflavin kinase	2.7.1.26	FMN1	YALI0B01826g	284591	ATP + riboflavin = ADP + FMN.	Zinc or magnesium (By similarity).	Cofactor biosynthesis; FMN biosynthesis; FMN from riboflavin (ATP route): step 1/1.			3: Inferred from homology;
RL17_YARLI	Reviewed	Q6CBS7;	60S ribosomal protein L17		RPL17	YALI0C15895g	284591						3: Inferred from homology;
RL24_YARLI	Reviewed	Q6C4U6;	60S ribosomal protein L24		RPL24	YALI0E23584g	284591						3: Inferred from homology;
RL30_YARLI	Reviewed	Q6C4U7;	60S ribosomal protein L30		RPL30	YALI0E23562g	284591						3: Inferred from homology;
RL44_YARLI	Reviewed	Q6CFS7;	60S ribosomal protein L44		RPL44	YALI0B04224g	284591						3: Inferred from homology;
RL7_YARLI	Reviewed	Q6C603;	60S ribosomal protein L7		RPL7	YALI0E13618g	284591						3: Inferred from homology;
RLP24_YARLI	Reviewed	Q6CF69;	Ribosome biogenesis protein RLP24		RLP24	YALI0B09779g	284591				Associated with nucleolar and cytoplasmic pre-60S particles. At the end of biogenesis it dissociates from cytoplasmic pre-60S particles and is likely to be exchanged for its ribosomal homologue, RPL24 (By similarity).	Nucleus, nucleolus (By similarity).	3: Inferred from homology;
RM02_YARLI	Reviewed	Q6C9C4;	60S ribosomal protein L2, mitochondrial		MRPL2	YALI0D12320g	284591					Mitochondrion (By similarity).	3: Inferred from homology;
RM04_YARLI	Reviewed	Q6CF20;	54S ribosomal protein L4, mitochondrial		MRPL4	YALI0B11000g	284591				Component of the mitochondrial large ribosomal subunit. Mature mitochondrial ribosomes consist of a small (37S) and a large (54S) subunit. The 37S subunit contains at least 33 different proteins and 1 molecule of RNA (15S). The 54S subunit contains at least 45 different proteins and 1 molecule of RNA (21S) (By similarity).	Mitochondrion (By similarity).	3: Inferred from homology;
RMT2_YARLI	Reviewed	Q6CBX2;	Arginine N-methyltransferase 2	2.1.1.-	RMT2	YALI0C14718g	284591				Monomer (By similarity).	Cytoplasm (By similarity). Nucleus (By similarity).	3: Inferred from homology;
RNA14_YARLI	Reviewed	Q6C8L8;	mRNA 3'-end-processing protein RNA14		RNA14	YALI0D18612g	284591					Nucleus (By similarity). Cytoplasm (By similarity). Note=Nucleus and/or cytoplasm (By similarity).	3: Inferred from homology;
RNY1_YARLI	Reviewed	Q6CAV7;	Ribonuclease T2-like	3.1.27.1	RNY1	YALI0C23991g	284591	Two-stage endonucleolytic cleavage to nucleoside 3'-phosphates and 3'-phosphooligonucleotides with 2',3'-cyclic phosphate intermediates.				Vacuole lumen. Cytoplasm. Note=Is released from the vacuole to the cytoplasm during stress conditions like oxidative stress or stationary phase stress (By similarity).	3: Inferred from homology;
ROK1_YARLI	Reviewed	Q6CDS6;	ATP-dependent RNA helicase ROK1	3.6.4.13	ROK1	YALI0B21538g	284591	ATP + H(2)O = ADP + phosphate.			Interacts with the U3 snoRNA and is associated with the 90S and 40S pre-ribosomes (By similarity).	Nucleus, nucleolus (By similarity).	3: Inferred from homology;
ROT1_YARLI	Reviewed	Q6CFU5;	Protein ROT1		ROT1	YALI0B03652g	284591					Endoplasmic reticulum membrane; Single-pass type I membrane protein (By similarity).	3: Inferred from homology;
RPAB1_YARLI	Reviewed	Q6CA26;	DNA-directed RNA polymerases I, II, and III subunit RPABC1		RPB5	YALI0D06457g	284591				Component of the RNA polymerase I (Pol I), RNA polymerase II (Pol II) and RNA polymerase III (Pol III) complexes consisting of at least 14, 12 and 17 subunits, respectively (By similarity).	Nucleus (By similarity).	3: Inferred from homology;
RPC3_YARLI	Reviewed	Q6C2E2;	DNA-directed RNA polymerase III subunit RPC3		RPC82	YALI0F08635g	284591				Component of the RNA polymerase III (Pol III) complex consisting of 17 subunits (By similarity).	Nucleus (By similarity).	3: Inferred from homology;
RPIA_YARLI	Reviewed	Q6CFH4;	Ribose-5-phosphate isomerase	5.3.1.6	RKI1	YALI0B06941g	284591	D-ribose 5-phosphate = D-ribulose 5-phosphate.		Carbohydrate degradation; pentose phosphate pathway; D- ribose 5-phosphate from D-ribulose 5-phosphate (non-oxidative stage): step 1/1.		Cytoplasm (Potential).	3: Inferred from homology;
RRF1_YARLI	Reviewed	Q6CHA2;	Ribosome-recycling factor, mitochondrial		RRF1	YALI0A10813g	284591					Mitochondrion (By similarity).	3: Inferred from homology;
RRF2M_YARLI	Reviewed	Q6CBI0;	Ribosome-releasing factor 2, mitochondrial		MEF2	YALI0C18557g	284591					Mitochondrion (By similarity).	3: Inferred from homology;
RRP36_YARLI	Reviewed	Q6CFU2;	rRNA biogenesis protein RRP36		RRP36	YALI0B03784g	284591				Associates with 90S and pre-40S pre-ribosomal particles (By similarity).	Nucleus, nucleolus (By similarity).	3: Inferred from homology;
RRP3_YARLI	Reviewed	Q6CH58;	ATP-dependent rRNA helicase RRP3	3.6.4.-	RRP3	YALI0A12133g	284591					Nucleus (Probable).	3: Inferred from homology;
RS3A_YARLI	Reviewed	Q6C2R9;	40S ribosomal protein S1		RPS1	YALI0F05676g	284591				Component of the small ribosomal subunit. Mature ribosomes consist of a small (40S) and a large (60S) subunit. The 40S subunit contains about 33 different proteins and 1 molecule of RNA (18S). The 60S subunit contains about 49 different proteins and 3 molecules of RNA (25S, 5.8S and 5S) (By similarity).	Cytoplasm (By similarity).	3: Inferred from homology;
RS4_YARLI	Reviewed	O59950;	40S ribosomal protein S4		RPS4	YALI0D12903g	284591						2: Evidence at transcript level;
RS6_YARLI	Reviewed	Q6C169;	40S ribosomal protein S6		RPS6	YALI0F18766g	284591						3: Inferred from homology;
RSA3_YARLI	Reviewed	Q6C818;	Ribosome assembly protein 3		RSA3	YALI0D23551g	284591				Associates with nucleolar pre-ribosomal particles (By similarity).	Nucleus, nucleolus (By similarity).	3: Inferred from homology;
RSE1_YARLI	Reviewed	Q6CAH5;	Pre-mRNA-splicing factor RSE1		RSE1	YALI0D02717g	284591				Associated with the spliceosome (By similarity).	Nucleus (By similarity).	3: Inferred from homology;
RSSA_YARLI	Reviewed	Q6CGM0;	40S ribosomal protein S0		RPS0	YALI0A18205g	284591				Component of the small ribosomal subunit. Mature ribosomes consist of a small (40S) and a large (60S) subunit. The 40S subunit contains about 33 different proteins and 1 molecule of RNA (18S). The 60S subunit contains about 49 different proteins and 3 molecules of RNA (25S, 5.8S and 5S). Interacts with RPS21 (By similarity).	Cytoplasm (By similarity).	3: Inferred from homology;
RT09_YARLI	Reviewed	Q6CFK6;	40S ribosomal protein S9, mitochondrial		MRPS9	YALI0B06116g	284591					Mitochondrion (Potential).	3: Inferred from homology;
RT106_YARLI	Reviewed	Q6CHJ8;	Histone chaperone RTT106		RTT106	YALI0A08107g	284591				Interacts with histones H3 and H4 (By similarity).	Nucleus (By similarity). Chromosome (By similarity).	3: Inferred from homology;
RT25_YARLI	Reviewed	Q6CAD1;	37S ribosomal protein S25, mitochondrial		RSM25	YALI0D03916g	284591				Component of the mitochondrial small ribosomal subunit (By similarity).	Mitochondrion (By similarity).	3: Inferred from homology;
RTC5_YARLI	Reviewed	Q6CB30;	Restriction of telomere capping protein 5		RTC5	YALI0C22341g	284591					Cytoplasm (By similarity).	3: Inferred from homology;
RU2A_YARLI	Reviewed	Q6C417;	U2 small nuclear ribonucleoprotein A'		LEA1	YALI0E30569g	284591				Associated with the spliceosome (By similarity).	Nucleus (By similarity).	3: Inferred from homology;
RUVB1_YARLI	Reviewed	Q6CB52;	RuvB-like helicase 1	3.6.4.12	RVB1	YALI0C21868g	284591	ATP + H(2)O = ADP + phosphate.			May form heterododecamers with RVB2. Component of the SWR1 chromatin remodeling complex, the INO80 chromatin remodeling complex, and of the R2TP complex (By similarity).	Nucleus (By similarity).	3: Inferred from homology;
RUVB2_YARLI	Reviewed	Q6C3X6;	RuvB-like helicase 2	3.6.4.12	RVB2	YALI0E31449g	284591	ATP + H(2)O = ADP + phosphate.			May form heterododecamers with RVB1. Component of the SWR1 chromatin remodeling complex, the INO80 chromatin remodeling complex, and of the R2TP complex (By similarity).	Nucleus (By similarity).	3: Inferred from homology;
RYL1_YARLI	Reviewed	P41924;	Ras-like GTP-binding protein RYL1		RYL1	YALI0E23067g	284591					Cell membrane; Lipid-anchor; Cytoplasmic side (Potential).	3: Inferred from homology;
RYL2_YARLI	Reviewed	P41925; Q6CHV9;	Ras-like GTP-binding protein RYL2		RYL2	YALI0A04367g	284591					Cell membrane; Lipid-anchor; Cytoplasmic side (Potential).	3: Inferred from homology;
S2538_YARLI	Reviewed	Q6C6I3;	Solute carrier family 25 member 38 homolog				284591					Mitochondrion inner membrane; Multi-pass membrane protein (By similarity).	3: Inferred from homology;
SAR1_YARLI	Reviewed	Q6CB54;	Small COPII coat GTPase SAR1	3.6.5.-	SAR1	YALI0C21824g	284591	GTP + H(2)O = GDP + phosphate.			COPII is composed of at least 5 proteins: the SEC23/24 complex, the SEC13/31 complex and SAR1 (By similarity).	Cytoplasmic vesicle, COPII-coated vesicle membrane; Peripheral membrane protein; Cytoplasmic side (By similarity). Endoplasmic reticulum membrane; Peripheral membrane protein; Cytoplasmic side (By similarity). Golgi apparatus membrane; Peripheral membrane protein; Cytoplasmic side (By similarity).	3: Inferred from homology;
SC61A_SCHPO	Reviewed	P79088; Q9UU67;	Protein transport protein sec61 subunit alpha				284812				Heterotrimeric complex composed of SEC61-alpha, SEC61- beta and SEC61-gamma (By similarity).	Endoplasmic reticulum membrane; Multi-pass membrane protein.	2: Evidence at transcript level;
SC61A_YARLI	Reviewed	P78979; O00099; Q6C514;	Protein transport protein SEC61 subunit alpha		SEC61	YALI0E21912g	284591				Heterotrimeric complex composed of SEC61-alpha, SEC61- beta and SEC61-gamma (By similarity).	Endoplasmic reticulum membrane; Multi-pass membrane protein.	3: Inferred from homology;
SC61B_YARLI	Reviewed	Q9HFC7;	Protein transport protein Sec61 subunit beta		SBH1	YALI0F08481g	284591				Heterotrimeric complex composed of SEC61, SEB1 and SSS1 (By similarity).	Endoplasmic reticulum membrane; Single-pass membrane protein (By similarity).	3: Inferred from homology;
SCP2_YARLI	Reviewed	P80547; Q6C7F2; Q8J0I7;	Fatty acid-binding protein		SCP2	YALI0E01298g	284591				Monomer.	Peroxisome (Potential).	1: Evidence at protein level;
SDHF2_YARLI	Reviewed	Q6C202;	Succinate dehydrogenase assembly factor 2, mitochondrial		EMI5	YALI0F11957g	284591					Mitochondrion (By similarity).	3: Inferred from homology;
SDS23_YARLI	Reviewed	Q6C5K4;	Protein SDS23		SDS23	YALI0E17325g	284591					Cytoplasm (By similarity). Nucleus (By similarity).	3: Inferred from homology;
SEC13_YARLI	Reviewed	Q6BZX5;	Protein transport protein SEC13		SEC13	YALI0F30151g	284591				The COPII coat is composed of at least 5 proteins: the SEC23/24 complex, the SEC13/31 complex, and the protein SAR1. Also component of the nuclear pore (By similarity).	Cytoplasmic vesicle, COPII-coated vesicle membrane; Peripheral membrane protein; Cytoplasmic side (By similarity). Endoplasmic reticulum membrane; Peripheral membrane protein; Cytoplasmic side (By similarity). Nucleus, nuclear pore complex (By similarity).	3: Inferred from homology;
SEC14_YARLI	Reviewed	P45816; Q6CAA5;	SEC14 cytosolic factor		SEC14	YALI0D04488g	284591					Golgi apparatus membrane; Peripheral membrane protein (By similarity).	3: Inferred from homology;
SEC16_YARLI	Reviewed	Q6CEV2;	COPII coat assembly protein SEC16		SEC16	YALI0B12694g	284591					Endoplasmic reticulum membrane; Peripheral membrane protein; Cytoplasmic side (By similarity).	3: Inferred from homology;
SEC22_YARLI	Reviewed	Q6C880;	Protein transport protein SEC22		SEC22	YALI0D21956g	284591					Membrane; Single-pass type IV membrane protein (Potential). Endoplasmic reticulum membrane; Single-pass type IV membrane protein (Potential). Golgi apparatus membrane; Single-pass type IV membrane protein (Potential).	3: Inferred from homology;
SEC23_YARLI	Reviewed	Q6C5L5;	Protein transport protein SEC23		SEC23	YALI0E16995g	284591				The COPII coat is composed of at least 5 proteins: the SEC23/24 complex, the SEC13/31 complex, and the protein SAR1 (By similarity).	Cytoplasm (By similarity). Cytoplasmic vesicle, COPII-coated vesicle membrane; Peripheral membrane protein; Cytoplasmic side (By similarity). Endoplasmic reticulum membrane; Peripheral membrane protein; Cytoplasmic side (By similarity). Golgi apparatus membrane; Peripheral membrane protein; Cytoplasmic side (By similarity).	3: Inferred from homology;
SEC24_YARLI	Reviewed	Q6C2T4;	Protein transport protein SEC24		SEC24	YALI0F05324g	284591				The COPII coat is composed of at least 5 proteins: the SEC23/24 complex, the SEC13/31 complex, and the protein SAR1 (By similarity). Golgi apparatus membrane; Peripheral membrane protein; Cytoplasmic side (By similarity).	Cytoplasm (By similarity). Cytoplasmic vesicle, COPII-coated vesicle membrane; Peripheral membrane protein; Cytoplasmic side (By similarity). Endoplasmic reticulum membrane; Peripheral membrane protein; Cytoplasmic side (By similarity). Golgi apparatus membrane; Peripheral membrane protein; Cytoplasmic side (By similarity).	3: Inferred from homology;
SEC31_YARLI	Reviewed	Q6C414; Q8J0E5;	Protein transport protein SEC31		SEC31	YALI0E30635g	284591				The COPII coat is composed of at least 5 proteins: the SEC23/24 complex, the SEC13/31 complex, and the protein SAR1 (By similarity).	Cytoplasmic vesicle, COPII-coated vesicle membrane; Peripheral membrane protein; Cytoplasmic side (By similarity). Endoplasmic reticulum membrane; Peripheral membrane protein; Cytoplasmic side (By similarity).	3: Inferred from homology;
SEC62_YARLI	Reviewed	Q99161; Q6CE92;	Translocation protein SEC62		SEC62	YALI0B17512g	284591				Part of a complex that contains SEC61, SEC62, SEC63, SEC66 and SEC72 (By similarity).	Endoplasmic reticulum membrane; Multi-pass membrane protein.	3: Inferred from homology;
SEC65_YARLI	Reviewed	P41922;	Signal recognition particle SEC65 subunit		SEC65	YALI0F21505g	284591				Fungal signal recognition particle consists of a 7S RNA molecule (scR1) and at least six protein subunits: SRP72, SRP68, SRP54, SEC65, SRP21 and SRP14 (By similarity).	Cytoplasm (By similarity).	3: Inferred from homology;
SEC9_YARLI	Reviewed	Q6C5G0;	Protein transport protein SEC9		SEC9	YALI0E18414g	284591						3: Inferred from homology;
SET1_YARLI	Reviewed	Q6CEK8;	Histone-lysine N-methyltransferase, H3 lysine-4 specific	2.1.1.43	SET1	YALI0B14883g	284591	S-adenosyl-L-methionine + L-lysine-[histone] = S-adenosyl-L-homocysteine + N(6)-methyl-L-lysine-[histone].			Component of the COMPASS (Set1C) complex (By similarity).	Nucleus (Probable). Chromosome (Probable).	3: Inferred from homology;
SET2_YARLI	Reviewed	Q6C5G5;	Histone-lysine N-methyltransferase, H3 lysine-36 specific	2.1.1.43	set-2	YALI0E18260g	284591	S-adenosyl-L-methionine + L-lysine-[histone] = S-adenosyl-L-homocysteine + N(6)-methyl-L-lysine-[histone].				Nucleus (By similarity). Chromosome (By similarity).	3: Inferred from homology;
SET5_YARLI	Reviewed	Q6C9E7;	Potential protein lysine methyltransferase SET5	2.1.1.-	SET5	YALI0D11792g	284591					Cytoplasm (By similarity). Nucleus (By similarity).	3: Inferred from homology;
SET9_YARLI	Reviewed	Q6C519;	Histone-lysine N-methyltransferase SET9	2.1.1.43	SET9	YALI0E21802g	284591	S-adenosyl-L-methionine + L-lysine-[histone] = S-adenosyl-L-homocysteine + N(6)-methyl-L-lysine-[histone].				Nucleus (By similarity). Chromosome (By similarity).	3: Inferred from homology;
SEY1_YARLI	Reviewed	Q6C3B0;	Protein SEY1	3.6.5.-	SEY1	YALI0F01166g	284591					Endoplasmic reticulum membrane; Multi-pass membrane protein (By similarity). Note=Enriched in the cortical ER. Concentrated in punctae along the ER tubules (By similarity).	3: Inferred from homology;
SFH1_YARLI	Reviewed	Q6C9N2;	Chromatin structure-remodeling complex subunit SFH1		SFH1	YALI0D09779g	284591					Nucleus (By similarity).	3: Inferred from homology;
SFH5_YARLI	Reviewed	Q6C9R9;	Phosphatidylinositol transfer protein SFH5		SFH5	YALI0D08866g	284591					Cytoplasm (By similarity). Endoplasmic reticulum membrane; Peripheral membrane protein (By similarity). Microsome membrane; Peripheral membrane protein (By similarity).	3: Inferred from homology;
SHE9_YARLI	Reviewed	Q6C7F7;	Sensitive to high expression protein 9 homolog, mitochondrial		SHE9	YALI0E01188g	284591				Homooligomer (By similarity).	Mitochondrion inner membrane; Multi-pass membrane protein (By similarity).	3: Inferred from homology;
SHO1_YARLI	Reviewed	Q6CAC5;	High osmolarity signaling protein SHO1		SHO1	YALI0D04048g	284591				Forms homooligomers (By similarity).	Cell membrane; Multi-pass membrane protein (By similarity).	3: Inferred from homology;
SIL1_YARLI	Reviewed	Q99158; Q6C3R5;	Nucleotide exchange factor SIL1		SIL1	YALI0E32703g	284591				Interacts with KAR2.	Endoplasmic reticulum lumen.	1: Evidence at protein level;
SIP5_YARLI	Reviewed	Q6CEU8;	Protein SIP5		SIP5	YALI0B12782g	284591					Cytoplasm (By similarity).	3: Inferred from homology;
SLA1_YARLI	Reviewed	Q6CHN0;	Actin cytoskeleton-regulatory complex protein SLA1		SLA1	YALI0A07018g	284591				Component of the PAN1 actin cytoskeleton-regulatory complex (By similarity).	Cell membrane; Peripheral membrane protein; Cytoplasmic side (By similarity). Endosome membrane; Peripheral membrane protein; Cytoplasmic side (By similarity). Cytoplasm, cytoskeleton, actin patch (By similarity). Note=Cytoplasmic and cortical actin patches (By similarity).	3: Inferred from homology;
SLD2_YARLI	Reviewed	Q6C7D7;	DNA replication regulator SLD2		SLD2	YALI0E01650g	284591					Cytoplasm. Nucleus (By similarity).	3: Inferred from homology;
SLD5_YARLI	Reviewed	Q6CE80;	DNA replication complex GINS protein SLD5		SLD5	YALI0B17820g	284591				Component of the GINS complex which is a heterotetramer of SLD5, PSF1, PSF2 and PSF3 (By similarity).	Nucleus (By similarity).	3: Inferred from homology;
SLT11_YARLI	Reviewed	Q6C3L4;	Pre-mRNA-splicing factor SLT11		SLT11	YALI0E33847g	284591				Associated with the spliceosome (By similarity).	Nucleus (By similarity).	3: Inferred from homology;
SLU7_YARLI	Reviewed	Q6C9T0;	Pre-mRNA-splicing factor SLU7		SLU7	YALI0D08624g	284591				Associated with the spliceosome (By similarity).	Nucleus (By similarity).	3: Inferred from homology;
SLX1_YARLI	Reviewed	Q6C0W7;	Structure-specific endonuclease subunit SLX1	3.6.1.-	SLX1	YALI0F21131g	284591		Divalent cation (By similarity).		Forms a heterodimer with SLX4 (By similarity).	Nucleus (By similarity).	3: Inferred from homology;
SMI1_YARLI	Reviewed	Q6CDX0;	KNR4/SMI1 homolog				284591						3: Inferred from homology;
SMP3_YARLI	Reviewed	Q6CDD0;	GPI mannosyltransferase 4	2.4.1.-	SMP3	YALI0C01485g	284591			Glycolipid biosynthesis; glycosylphosphatidylinositol- anchor biosynthesis.		Endoplasmic reticulum membrane; Multi-pass membrane protein (By similarity).	3: Inferred from homology;
SNF7_YARLI	Reviewed	Q6CBS3;	Vacuolar-sorting protein SNF7		SNF7	YALI0C16027g	284591				A component of the endosomal sorting required for transport complex III (ESCRT-III) (By similarity).	Cytoplasm (By similarity). Endosome membrane; Peripheral membrane protein (By similarity).	3: Inferred from homology;
SNU13_YARLI	Reviewed	Q6C0I0;	13 kDa ribonucleoprotein-associated protein		SNU13	YALI0F24497g	284591				Component of the U3 snoRNP particle. Binds to the C'/D and B/C motifs in U3 snoRNA. Component of the 25S U4/U6.U5 tri- snRNP particle, a subcomplex of the spliceosome. Binds to the 5' stem-loop of U4 snRNA (By similarity).	Nucleus, nucleolus (By similarity).	3: Inferred from homology;
SNX3_YARLI	Reviewed	Q6C2S9;	Sorting nexin-3		SNX3	YALI0F05456g	284591					Cytoplasm (By similarity). Golgi apparatus membrane; Peripheral membrane protein; Cytoplasmic side (Potential). Prevacuolar compartment membrane; Peripheral membrane protein; Cytoplasmic side (Potential).	3: Inferred from homology;
SNX41_YARLI	Reviewed	Q6C9X0;	Sorting nexin-41		SNX41	YALI0D07678g	284591					Endosome membrane; Peripheral membrane protein (By similarity). Endomembrane system; Peripheral membrane protein (By similarity). Note=Endosome and other perivacuolar punctate structures (By similarity).	3: Inferred from homology;
SODC_YARLI	Reviewed	Q6C662;	Superoxide dismutase [Cu-Zn]	1.15.1.1	SOD1	YALI0E12133g	284591	2 superoxide + 2 H(+) = O(2) + H(2)O(2).	Binds 1 zinc ion per subunit (By similarity).		Homodimer (By similarity).	Cytoplasm (By similarity).	3: Inferred from homology;
SPB1_YARLI	Reviewed	Q6C9Q1;	AdoMet-dependent rRNA methyltransferase SPB1	2.1.1.-	SPB1	YALI0D09251g	284591	S-adenosyl-L-methionine + rRNA = S-adenosyl-L- homocysteine + rRNA containing 2'-O-methylnucleoside.				Nucleus, nucleolus (By similarity).	3: Inferred from homology;
SPB4_YARLI	Reviewed	Q6C193;	ATP-dependent rRNA helicase SPB4	3.6.4.-	SPB4	YALI0F18238g	284591					Nucleus, nucleolus (By similarity).	3: Inferred from homology;
SPC19_YARLI	Reviewed	Q6C070;	DASH complex subunit SPC19		SPC19	YALI0F27335g	284591				The DASH complex oligomerizes to form rings that encircle the microtubules (By similarity).	Nucleus (By similarity). Cytoplasm, cytoskeleton, spindle (By similarity). Chromosome, centromere, kinetochore (By similarity). Note=Associates with the mitotic spindle and the kinetochore (By similarity).	3: Inferred from homology;
SPC24_YARLI	Reviewed	Q6C7C3;	Probable kinetochore protein SPC24		SPC24	YALI0E01980g	284591				Component of the NDC80 complex, which consists of NDC80, NUF2, SPC24 and SPC25 (By similarity).	Nucleus (By similarity). Chromosome, centromere, kinetochore (By similarity). Note=Associated with kinetochores (By similarity).	3: Inferred from homology;
SPC25_YARLI	Reviewed	Q6CGV4;	Probable kinetochore protein SPC25		SPC25	YALI0A15884g	284591				Component of the NDC80 complex, which consists of NDC80, NUF2, SPC24 and SPC25 (By similarity).	Nucleus (By similarity). Chromosome, centromere, kinetochore (By similarity). Note=Associated with kinetochores (By similarity).	3: Inferred from homology;
SPC3_YARLI	Reviewed	Q6C4R5;	Microsomal signal peptidase subunit 3	3.4.-.-	SPC3	YALI0E24321g	284591					Microsome membrane; Single-pass type II membrane protein (Potential). Endoplasmic reticulum membrane; Single-pass type II membrane protein (Potential).	3: Inferred from homology;
SPT16_YARLI	Reviewed	Q6C931;	FACT complex subunit SPT16		SPT16	YALI0D14652g	284591				Forms a stable heterodimer with POB3. The SPT16-POB3 dimer weakly associates with multiple molecules of NHP6 to form the FACT complex (By similarity).	Nucleus (By similarity). Chromosome (By similarity).	3: Inferred from homology;
SPT5_YARLI	Reviewed	Q6CC84;	Transcription elongation factor SPT5		SPT5	YALI0C11561g	284591				Component of the SPT4-SPT5 complex. Interacts with RNA polymerase II (By similarity).	Nucleus (By similarity).	3: Inferred from homology;
SQS1_YARLI	Reviewed	Q6C233;	Protein SQS1		SQS1	YALI0F11253g	284591					Cytoplasm (By similarity). Nucleus (By similarity).	3: Inferred from homology;
SRB8_YARLI	Reviewed	Q6C229;	Mediator of RNA polymerase II transcription subunit 12		SRB8	YALI0F11341g	284591				Component of the SRB8-11 complex, which itself associates with the Mediator complex (By similarity).	Nucleus (Probable).	3: Inferred from homology;
SRP54_YARLI	Reviewed	Q99150; Q6C2Z6;	Signal recognition particle 54 kDa protein homolog		SRP54	YALI0F03839g	284591				Fungal signal recognition particle consists of a 7S RNA molecule (SCR1) and at least seven protein subunits: SRP72, SRP68, SRP54, SEC65, SRP21, SRP14 and SRP7 (By similarity).	Cytoplasm.	3: Inferred from homology;
SSN2_YARLI	Reviewed	Q6C9Q9;	Mediator of RNA polymerase II transcription subunit 13		SSN2	YALI0D09086g	284591				Component of the SRB8-11 complex, which itself associates with the Mediator complex (By similarity).	Nucleus (Probable).	3: Inferred from homology;
SSN3_YARLI	Reviewed	Q6CCB0;	Serine/threonine-protein kinase SSN3	2.7.11.23	SSN3	YALI0C10967g	284591	ATP + [DNA-directed RNA polymerase] = ADP + [DNA-directed RNA polymerase] phosphate.	Magnesium (By similarity).		Component of the srb8-11 complex, a regulatory module of the Mediator complex (By similarity).	Nucleus (Probable).	3: Inferred from homology;
SSN8_YARLI	Reviewed	Q6CAC7;	RNA polymerase II holoenzyme cyclin-like subunit		SSN8	YALI0D04004g	284591				Component of the SRB8-11 complex, a regulatory module of the Mediator complex (By similarity).	Nucleus (Probable).	3: Inferred from homology;
SSU72_YARLI	Reviewed	Q6C195;	RNA polymerase II subunit A C-terminal domain phosphatase SSU72	3.1.3.16	SSU72	YALI0F18194g	284591	A phosphoprotein + H(2)O = a protein + phosphate.			Component of the cleavage and polyadenylation factor (CPF) complex (By similarity).	Nucleus (By similarity).	3: Inferred from homology;
STE20_YARLI	Reviewed	Q6C3D7;	Serine/threonine-protein kinase STE20	2.7.11.1	STE20	YALI0F00572g	284591	ATP + a protein = ADP + a phosphoprotein.				Cytoplasm (By similarity). Nucleus (By similarity).	3: Inferred from homology;
STS1_YARLI	Reviewed	Q6CH63;	Tethering factor for nuclear proteasome STS1		STS1	YALI0A12023g	284591				Binds the proteasome (By similarity).	Cytoplasm (By similarity). Nucleus (By similarity).	3: Inferred from homology;
STU1_YARLI	Reviewed	Q6C882;	Protein STU1		STU1	YALI0D21912g	284591				Interacts with microtubules (By similarity).	Cytoplasm, cytoskeleton (By similarity). Nucleus (By similarity). Cytoplasm, cytoskeleton, spindle (By similarity).	3: Inferred from homology;
SUB2_YARLI	Reviewed	Q6CH90; Q6CH89;	ATP-dependent RNA helicase SUB2	3.6.4.13	SUB2	YALI0A11157g	284591	ATP + H(2)O = ADP + phosphate.				Nucleus (By similarity).	3: Inferred from homology;
SUS1_YARLI	Reviewed	B5RSM1;	Protein SUS1		SUS1	YALI0F26136g	284591				Component of the transcription regulatory histone acetylation (HAT) complex SAGA and of the mRNA export TREX-2 complex (By similarity).	Nucleus, nucleoplasm (By similarity). Nucleus, nuclear pore complex (By similarity).	3: Inferred from homology;
SVF1_YARLI	Reviewed	Q6CBN5;	Survival factor 1		SVF1	YALI0C16973g	284591					Cytoplasm (By similarity). Nucleus (By similarity).	3: Inferred from homology;
SWC4_YARLI	Reviewed	Q6C9M6;	SWR1-complex protein 4		SWC4	YALI0D09911g	284591				Component of the SWR1 chromatin-remodeling complex and of the NuA4 histone acetyltransferase complex (By similarity).	Nucleus (By similarity).	3: Inferred from homology;
SWC5_YARLI	Reviewed	Q6C7G8;	SWR1-complex protein 5		SWC5	YALI0E00946g	284591				Component of the SWR1 chromatin remodeling complex (By similarity).	Nucleus (By similarity).	3: Inferred from homology;
SWF1_YARLI	Reviewed	Q6CG20;	Palmitoyltransferase SWF1	2.3.1.-	SWF1	YALI0B01606g	284591	Palmitoyl-CoA + protein-cysteine = S-palmitoyl protein + CoA.				Endoplasmic reticulum membrane; Multi-pass membrane protein (By similarity).	3: Inferred from homology;
SWR1_YARLI	Reviewed	Q6CA87;	Helicase SWR1	3.6.4.12	SWR1	YALI0D04961g	284591	ATP + H(2)O = ADP + phosphate.			Component of the SWR1 chromatin-remodeling complex (By similarity).	Nucleus (By similarity).	3: Inferred from homology;
SYF1_YARLI	Reviewed	Q6CAR6;	Pre-mRNA-splicing factor SYF1		SYF1	YALI0D00561g	284591				Associated with the spliceosome (By similarity).	Nucleus (By similarity).	3: Inferred from homology;
SYF2_YARLI	Reviewed	Q6CFW4;	Pre-mRNA-splicing factor SYF2		SYF2	YALI0B03036g	284591				Associated with the spliceosome (By similarity).	Nucleus (By similarity).	3: Inferred from homology;
SYM1_YARLI	Reviewed	Q6CAW5;	Protein SYM1		SYM1	YALI0C23815g	284591					Mitochondrion inner membrane; Multi-pass membrane protein (By similarity).	3: Inferred from homology;
TAH18_YARLI	Reviewed	Q6CCH0;	Probable NADPH reductase TAH18	1.-.-.-	TAH18	YALI0C09460g	284591		FMN (By similarity).				3: Inferred from homology;
TCPD_YARLI	Reviewed	Q6C100;	T-complex protein 1 subunit delta		CCT4	YALI0F20416g	284591				Heterooligomeric complex of about 850 to 900 kDa that forms two stacked rings, 12 to 16 nm in diameter (Potential).	Cytoplasm (Potential).	3: Inferred from homology;
TCTP_YARLI	Reviewed	Q6C4G1;	Translationally-controlled tumor protein homolog				284591					Cytoplasm, cytoskeleton (By similarity).	3: Inferred from homology;
TFB2_YARLI	Reviewed	Q6BZX4;	RNA polymerase II transcription factor B subunit 2		TFB2	YALI0F30173g	284591					Nucleus (By similarity).	3: Inferred from homology;
TFB3_YARLI	Reviewed	Q6C7D0;	RNA polymerase II transcription factor B subunit 3		TFB3	YALI0E01826g	284591					Nucleus (By similarity).	3: Inferred from homology;
TFB4_YARLI	Reviewed	Q6CD24;	RNA polymerase II transcription factor B subunit 4		TFB4	YALI0C04367g	284591					Nucleus (By similarity).	3: Inferred from homology;
TFB5_YARLI	Reviewed	Q6C1B5;	RNA polymerase II transcription factor B subunit 5		TFB5	YALI0F17688g	284591				Component of the core TFIIH complex (By similarity).	Nucleus (By similarity).	3: Inferred from homology;
THIK_YARLI	Reviewed	Q05493;	3-ketoacyl-CoA thiolase, peroxisomal	2.3.1.16	POT1	YALI0E18568g	284591	Acyl-CoA + acetyl-CoA = CoA + 3-oxoacyl-CoA.		Lipid metabolism; fatty acid metabolism.	Homodimer.	Peroxisome.	3: Inferred from homology;
THIL_YARLI	Reviewed	Q6L8K7;	Acetyl-CoA acetyltransferase	2.3.1.9	PAT1	YALI0E11099g	284591	2 acetyl-CoA = CoA + acetoacetyl-CoA.				Peroxisome.	3: Inferred from homology;
TIF31_YARLI	Reviewed	Q6CE38;	Protein TIF31 homolog		TIF31	YALI0B18810g	284591				May associate with the eukaryotic translation initiation factor 3 (eIF-3) complex (By similarity).		3: Inferred from homology;
TIM10_YARLI	Reviewed	Q6C6U1;	Mitochondrial import inner membrane translocase subunit TIM10		TIM10	YALI0E06237g	284591				Heterohexamer; composed of 3 copies of TIM9 and 3 copies of TIM10, named soluble 70 kDa complex. Associates directly with the TIM22 complex, whose core is composed of TIM22 and TIM54. Interacts with the transmembrane regions of multi-pass transmembrane proteins in transit (By similarity).	Mitochondrion inner membrane; Peripheral membrane protein; Intermembrane side (By similarity).	3: Inferred from homology;
TIM14_YARLI	Reviewed	Q6CEU0;	Mitochondrial import inner membrane translocase subunit TIM14		PAM18	YALI0B12958g	284591				Heterodimer with PAM16. Component of the PAM complex, at least composed of mtHsp70, MGE1, TIM44, PAM16, PAM17 and PAM18 (By similarity).	Mitochondrion inner membrane; Single-pass membrane protein (By similarity).	3: Inferred from homology;
TIM16_YARLI	Reviewed	Q6C331;	Mitochondrial import inner membrane translocase subunit TIM16		PAM16	YALI0F03047g	284591				Heterodimer with PAM18. Component of the PAM complex, at least composed of mtHsp70, MGE1, TIM44, PAM16, PAM17 and PAM18 (By similarity).	Mitochondrion inner membrane; Peripheral membrane protein (By similarity).	3: Inferred from homology;
TIM21_YARLI	Reviewed	Q6CAQ9;	Mitochondrial import inner membrane translocase subunit TIM21		TIM21	YALI0D00715g	284591				Component of the TIM23 complex, at least composed of TIM23, TIM17, TIM50 and TIM21 (By similarity).	Mitochondrion inner membrane; Single-pass membrane protein (By similarity).	3: Inferred from homology;
TIM22_YARLI	Reviewed	Q6BZY4;	Mitochondrial import inner membrane translocase subunit TIM22		TIM22	YALI0F29931g	284591				Component of the TIM22 complex, whose core is composed of TIM22 and TIM54, associated with the 70 kDa heterohexamer composed of TIM9 and TIM10 (or TIM8 and TIM13) (By similarity).	Mitochondrion inner membrane; Multi-pass membrane protein (By similarity).	3: Inferred from homology;
TIM50_YARLI	Reviewed	Q6CDV7;	Mitochondrial import inner membrane translocase subunit TIM50		TIM50	YALI0B20856g	284591				Component of the TIM23 complex, at least composed of TIM23, TIM17, TIM50 and TIM21. Interacts with preproteins in transit (By similarity).	Mitochondrion inner membrane; Single-pass membrane protein (By similarity).	3: Inferred from homology;
TIM54_YARLI	Reviewed	Q6C7Y5;	Mitochondrial import inner membrane translocase subunit TIM54		TIM54	YALI0D24343g	284591				Component of the TIM22 complex, whose core is composed of TIM22 and TIM54, associated with the 70 kDa heterohexamer composed of TIM9 and TIM10 (or TIM8 and TIM13) (By similarity).	Mitochondrion inner membrane; Single-pass membrane protein (By similarity).	3: Inferred from homology;
TIM9_YARLI	Reviewed	Q6C6Z2;	Mitochondrial import inner membrane translocase subunit TIM9		TIM9	YALI0E05115g	284591				Heterohexamer; composed of 3 copies of TIM9 and 3 copies of TIM10, named soluble 70 kDa complex. Associates with the TIM22 complex, whose core is composed of TIM22 and TIM54. Interacts with the transmembrane regions of multi-pass transmembrane proteins in transit (By similarity).	Mitochondrion inner membrane; Peripheral membrane protein; Intermembrane side (By similarity).	3: Inferred from homology;
TMEDA_YARLI	Reviewed	Q6C503;	Endoplasmic reticulum vesicle protein 25		ERV25	YALI0E22220g	284591					Endoplasmic reticulum membrane; Single-pass type I membrane protein (By similarity). Golgi apparatus membrane; Single-pass type I membrane protein (By similarity). Note=Recycles between endoplasmic reticulum and Golgi (By similarity).	3: Inferred from homology;
TOF1_YARLI	Reviewed	Q6CFJ2;	Topoisomerase 1-associated factor 1		TOF1	YALI0B06512g	284591				Component of the fork protection complex (FPC) consisting of TOF1 and CSM3 (By similarity).	Nucleus (By similarity).	3: Inferred from homology;
TPC1_YARLI	Reviewed	Q6C107;	Mitochondrial thiamine pyrophosphate carrier 1		TPC1	YALI0F20262g	284591					Mitochondrion inner membrane; Multi-pass membrane protein (By similarity).	3: Inferred from homology;
TPIS_YARLI	Reviewed	Q6C2T9;	Triosephosphate isomerase	5.3.1.1	TPI1	YALI0F05214g	284591	D-glyceraldehyde 3-phosphate = glycerone phosphate.		Carbohydrate degradation; glycolysis; D-glyceraldehyde 3- phosphate from glycerone phosphate: step 1/1.	Homodimer (By similarity).		3: Inferred from homology;
TPMT_YARLI	Reviewed	Q6C6X6;	Probable thiopurine S-methyltransferase	2.1.1.67			284591	S-adenosyl-L-methionine + a thiopurine = S- adenosyl-L-homocysteine + a thiopurine S-methylether.				Cytoplasm (By similarity).	3: Inferred from homology;
TPS1_YARLI	Reviewed	O74932;	Alpha,alpha-trehalose-phosphate synthase [UDP-forming]	2.4.1.15	TPS1	YALI0E14685g	284591	UDP-glucose + D-glucose 6-phosphate = UDP + alpha,alpha-trehalose 6-phosphate.					2: Evidence at transcript level;
TRM10_YARLI	Reviewed	Q6C1W9;	tRNA (guanine-N(1)-)-methyltransferase	2.1.1.31	TRM10	YALI0F12771g	284591	S-adenosyl-L-methionine + tRNA = S-adenosyl-L- homocysteine + tRNA containing N(1)-methylguanine.				Cytoplasm (By similarity). Nucleus (By similarity).	3: Inferred from homology;
TRM13_YARLI	Reviewed	Q6C4F8;	tRNA guanosine-2'-O-methyltransferase TRM13	2.1.1.-	TRM13	YALI0E27137g	284591	S-adenosyl-L-methionine + rRNA = S-adenosyl-L- homocysteine + rRNA containing 2'-O-methyluridine.				Cytoplasm (By similarity). Nucleus, nucleolus (By similarity).	3: Inferred from homology;
TRM44_YARLI	Reviewed	Q6C7U7;	tRNA (uracil-O(2)-)-methyltransferase	2.1.1.n2	TRM44	YALI0D25212g	284591	S-adenosyl-L-methionine + uridine(44) in tRNA = S-adenosyl-L-homocysteine + 2'-O-methyluridine(44) in tRNA.				Cytoplasm (By similarity).	3: Inferred from homology;
TRM61_YARLI	Reviewed	Q6C0P9;	tRNA (adenine-N(1)-)-methyltransferase catalytic subunit TRM61	2.1.1.36	TRM61	YALI0F22737g	284591	S-adenosyl-L-methionine + tRNA = S-adenosyl-L- homocysteine + tRNA containing N(1)-methyladenine.			tRNA (adenine-N(1)-)-methyltransferase is a heterodimer of TRM6 and TRM61 (By similarity).	Nucleus (By similarity).	3: Inferred from homology;
TRM6_YARLI	Reviewed	Q6CF35;	tRNA (adenine-N(1)-)-methyltransferase non-catalytic subunit TRM6		TRM6	YALI0B10582g	284591				tRNA (adenine-N(1)-)-methyltransferase is a heterodimer of TRM6 and TRM61 (By similarity).	Nucleus (By similarity).	3: Inferred from homology;
TRM82_YARLI	Reviewed	Q6C705;	tRNA (guanine-N(7)-)-methyltransferase subunit TRM82		TRM82	YALI0E04785g	284591			tRNA modification; N(7)-methylguanine-tRNA biosynthesis.	Forms a complex with TRM8 (By similarity).	Nucleus (By similarity).	3: Inferred from homology;
TRMB_YARLI	Reviewed	Q6CE12;	tRNA (guanine-N(7)-)-methyltransferase	2.1.1.33	TRM8	YALI0B19558g	284591	S-adenosyl-L-methionine + tRNA = S-adenosyl-L- homocysteine + tRNA containing N(7)-methylguanine.		tRNA modification; N(7)-methylguanine-tRNA biosynthesis.	Forms a complex with TRM82 (By similarity).	Nucleus (By similarity).	3: Inferred from homology;
TRS85_YEAST	Reviewed	P46944; D6VS94; Q04563;	Trafficking protein particle complex III-specific subunit 85		TRS85	YDR108W	559292				Part of the multisubunit TRAPP (transport protein particle) III complex composed of BET3, BET5, TRS20, TRS23, TRS31, TRS33 and TRS85.	Preautophagosomal structure.	1: Evidence at protein level;
TRXB_YARLI	Reviewed	Q6C7L4;	Thioredoxin reductase	1.8.1.9	TRR1	YALI0D27126g	284591	Thioredoxin + NADP(+) = thioredoxin disulfide + NADPH.	Binds 1 FAD per subunit (By similarity).		Homodimer (By similarity).	Cytoplasm (By similarity).	3: Inferred from homology;
TSC10_YARLI	Reviewed	Q6CE86;	3-ketodihydrosphingosine reductase TSC10	1.1.1.102	TSC10	YALI0B17688g	284591	Sphinganine + NADP(+) = 3-dehydrosphinganine + NADPH.		Lipid metabolism; sphingolipid metabolism.		Endoplasmic reticulum membrane; Single-pass membrane protein (Potential).	3: Inferred from homology;
TVP18_YARLI	Reviewed	Q6CC06;	Golgi apparatus membrane protein TVP18		TVP18	YALI0C13816g	284591					Golgi apparatus membrane; Multi-pass membrane protein (By similarity).	3: Inferred from homology;
TVP23_YARLI	Reviewed	Q6C7V5;	Golgi apparatus membrane protein TVP23		TVP23	YALI0D25036g	284591					Golgi apparatus membrane; Multi-pass membrane protein (By similarity).	3: Inferred from homology;
U507_YARLI	Reviewed	Q6C5F1;	UPF0507 protein YALI0E18612g				284591						3: Inferred from homology;
UBA4_YARLI	Reviewed	Q6CBK1;	Sulfurtransferase UBA4	2.8.1.-	UBA4	YALI0C18095g	284591		Binds 1 zinc ion per subunit (By similarity).	tRNA modification; 5-methoxycarbonylmethyl-2-thiouridine- tRNA biosynthesis.		Cytoplasm (By similarity).	3: Inferred from homology;
UBC12_YARLI	Reviewed	Q6C9W0;	NEDD8-conjugating enzyme UBC12	6.3.2.-	UBC12	YALI0D07890g	284591	ATP + NEDD8 + protein lysine = AMP + diphosphate + protein N-NEDD8yllysine.		Protein modification; protein neddylation.			3: Inferred from homology;
UBC2_YARLI	Reviewed	Q6C093;	Ubiquitin-conjugating enzyme E2 2	6.3.2.19	UBC2	YALI0F26697g	284591	ATP + ubiquitin + protein lysine = AMP + diphosphate + protein N-ubiquityllysine.		Protein modification; protein ubiquitination.		Cytoplasm (By similarity). Nucleus (By similarity).	3: Inferred from homology;
URM1_YARLI	Reviewed	B5FVI0;	Ubiquitin-related modifier 1		URM1	YALI0E19481g	284591			tRNA modification; 5-methoxycarbonylmethyl-2-thiouridine- tRNA biosynthesis.		Cytoplasm (By similarity).	3: Inferred from homology;
UTP10_YARLI	Reviewed	Q6C457;	U3 small nucleolar RNA-associated protein 10		UTP10	YALI0E29506g	284591				Component of the ribosomal small subunit (SSU) processome (By similarity).	Nucleus, nucleolus (By similarity). Membrane; Multi-pass membrane protein (Potential).	3: Inferred from homology;
UTP25_YARLI	Reviewed	Q6CAC9;	U3 small nucleolar RNA-associated protein 25		UTP25	YALI0D03960g	284591				Component of the ribosomal small subunit (SSU) processome composed of at least 40 protein subunits and snoRNA U3 (By similarity).	Nucleus, nucleolus (By similarity).	3: Inferred from homology;
VAC8_YARLI	Reviewed	Q6C5Y8;	Vacuolar protein 8		VAC8	YALI0E13992g	284591					Vacuole membrane; Lipid-anchor (By similarity).	3: Inferred from homology;
VMA21_YARLI	Reviewed	Q6CDK3;	Vacuolar ATPase assembly integral membrane protein VMA21		VMA21	YALI0B23276g	284591					Endoplasmic reticulum membrane; Multi-pass membrane protein (By similarity). Endoplasmic reticulum-Golgi intermediate compartment membrane; Multi-pass membrane protein (By similarity). Cytoplasmic vesicle, COPII-coated vesicle membrane; Multi-pass membrane protein (By similarity).	3: Inferred from homology;
VPS27_YARLI	Reviewed	Q6CFT4;	Vacuolar protein sorting-associated protein 27		VPS27	YALI0B04070g	284591				Component of the ESCRT-0 complex composed of HSE1 and VPS27.	Endosome membrane; Peripheral membrane protein; Cytoplasmic side (By similarity).	3: Inferred from homology;
VTS1_YARLI	Reviewed	Q6CHK0;	Protein VTS1		VTS1	YALI0A08063g	284591				Monomer. Binds to RNA (By similarity).	Cytoplasm (By similarity).	3: Inferred from homology;
XPOT_YARLI	Reviewed	Q6C715;	Exportin-T		LOS1	YALI0E04576g	284591					Nucleus (By similarity). Cytoplasm (By similarity). Note=Shuttles between the nucleus and the cytoplasm (By similarity).	3: Inferred from homology;
XPR6_YARLI	Reviewed	P42781;	Dibasic-processing endoprotease	3.4.21.-	XPR6	YALI0F13189g	284591					Membrane; Multi-pass membrane protein (Potential).	3: Inferred from homology;
XRN2_YARLI	Reviewed	Q6C961;	5'-3' exoribonuclease 2	3.1.13.-	RAT1	YALI0D13750g	284591	Exonucleolytic cleavage in the 5'- to 3'- direction to yield nucleoside 5'-phosphates.				Nucleus (By similarity).	3: Inferred from homology;
YAE1_YARLI	Reviewed	Q6C531;	Uncharacterized protein YAE1		YAE1	YALI0E21505g	284591					Cytoplasm (By similarity). Nucleus (By similarity).	3: Inferred from homology;
YD156_YARLI	Reviewed	Q6C0U2;	WD repeat-containing protein YALI0F21747g				284591						3: Inferred from homology;
YFAS1_YARLI	Reviewed	Q6C7M4;	FAS1 domain-containing protein YALI0D26906g				284591					Vacuole (By similarity).	3: Inferred from homology;
YKT6_YARLI	Reviewed	Q6C537;	Synaptobrevin homolog YKT6	2.3.1.-	YKT6	YALI0E21329g	284591					Cell membrane; Lipid-anchor; Cytoplasmic side (Potential).	3: Inferred from homology;
YL139_YARLI	Reviewed	P0C8L8; Q6CH89;	Uncharacterized protein YALI0A18139g				284591						4: Predicted;
YNG2_YARLI	Reviewed	Q6C5V7;	Chromatin modification-related protein YNG2		YNG2	YALI0E14773g	284591				Component of the NuA4 histone acetyltransferase complex (By similarity).	Nucleus (By similarity).	3: Inferred from homology;
YOP1_YARLI	Reviewed	Q6CE07;	Protein YOP1		YOP1	YALI0B19668g	284591					Membrane; Multi-pass membrane protein (Potential).	3: Inferred from homology;
YPI1_YARLI	Reviewed	Q6C0K1;	Type 1 phosphatases regulator YPI1		YPI1	YALI0F23991g	284591					Nucleus (By similarity).	3: Inferred from homology;
YSH1_YARLI	Reviewed	Q6C2Z7;	Endoribonuclease YSH1	3.1.27.-	YSH1	YALI0F03817g	284591					Nucleus (By similarity).	3: Inferred from homology;
YTH1_YARLI	Reviewed	Q6C922;	mRNA 3'-end-processing protein YTH1		YTH1	YALI0D14982g	284591					Nucleus (By similarity).	3: Inferred from homology;
YTM1_YARLI	Reviewed	Q6CEW7;	Ribosome biogenesis protein YTM1		YTM1	YALI0B12320g	284591				Component of the NOP7 complex, composed of ERB1, NOP7 and YTM1. Within the NOP7 complex ERB1 appears to interact directly with NOP7 and YTM1. The NOP7 complex also associates with the 66S pre-ribosome (By similarity).	Nucleus, nucleolus (By similarity). Nucleus, nucleoplasm (By similarity).	3: Inferred from homology;
Q6CAI7_YARLI	Unreviewed	Q6CAI7;				YALI0A10527g, YALI0D02431g	284591						4: Predicted;
Q6CCB5_YARLI	Unreviewed	Q6CCB5;				YALI0C03498g, YALI0C10868g,YALI0C19305g,YALI0C19888g, YALI0F03245g	284591						4: Predicted;
Q6CHG3_YARLI	Unreviewed	Q6CHG3; Q6H9P5;				YALI0A08932g, YALI0A09317g, YALI0D21846g,YALI0E09350g, YALI0E34606g	284591						4: Predicted;
O94097_YARLL	Unreviewed	O94097;					4952						4: Predicted;
Q6CFK0_YARLI	Unreviewed	Q6CFK0; Q6H967;				YALI0A16207g, YALI0B06285g, YALI0C15158g,YALI0D26774g, YALI0E24255g	284591						4: Predicted;
Q9P8F7_YARLL	Unreviewed	Q9P8F7; Q6CGD0;		3.1.1.3			4952						1: Evidence at protein level;
Q9UUU2_YARLL	Unreviewed	Q9UUU2; Q6CDX9;		1.6.99.3			4952						4: Predicted;
Q6C0C5_YARLI	Unreviewed	Q6C0C5;	Histone H4			YALI0C11385g, YALI0F25883g	284591				The nucleosome is a histone octamer containing two molecules each of H2A, H2B, H3 and H4 assembled in one H3-H4 heterotetramer and two H2A-H2B heterodimers. The octamer wraps approximately 147 bp of DNA (By similarity).		3: Inferred from homology;
O74996_YARLL	Unreviewed	O74996; Q6CDP6;					4952						2: Evidence at transcript level;
Q9P8M1_YARLL	Unreviewed	Q9P8M1; Q6C9U8;					4952						2: Evidence at transcript level;
A8WDI2_AURPU	Unreviewed	A8WDI2;					5580						2: Evidence at transcript level;
Q872L3_YARLL	Unreviewed	Q872L3; Q6CF85;		3.1.1.3			4952						4: Predicted;
Q872L4_YARLL	Unreviewed	Q872L4;		3.1.1.3			4952						4: Predicted;
Q6CA46_YARLI	Unreviewed	Q6CA46;				YALI0A07238g, YALI0D05973g	284591						4: Predicted;
Q6CFK1_YARLI	Unreviewed	Q6CFK1; Q6H968;				YALI0A16192g, YALI0B06270g, YALI0C15180g,YALI0D26796g, YALI0E24233g	284591						4: Predicted;
Q6CD62_YARLI	Unreviewed	Q6CD62; Q8NIP4;				YALI0C03487g, YALI0C10879g, YALI0C19316g,YALI0C19899g, YALI0F03256g	284591						4: Predicted;
Q6CCM3_YARLI	Unreviewed	Q6CCM3;				YALI0C08228g	284591						4: Predicted;
Q6CEQ0_YARLI	Unreviewed	Q6CEQ0;				YALI0B13970g	284591		FAD (By similarity).				3: Inferred from homology;
Q6C9S6_YARLI	Unreviewed	Q6C9S6;				YALI0D08712g	284591						4: Predicted;
F2Z6I0_YARLI	Unreviewed	F2Z6I0;				YALI0D11858g	284591						4: Predicted;
F2Z651_YARLI	Unreviewed	F2Z651;				YALI0D25080g	284591						4: Predicted;
Q6C7R8_YARLI	Unreviewed	Q6C7R8;				YALI0D25894g	284591						4: Predicted;
Q6C6U7_YARLI	Unreviewed	Q6C6U7;				YALI0E06105g	284591						4: Predicted;
Q6C335_YARLI	Unreviewed	Q6C335;				YALI0F02959g	284591						4: Predicted;
Q6C2U3_YARLI	Unreviewed	Q6C2U3;				YALI0F05126g	284591						4: Predicted;
Q6C1I6_YARLI	Unreviewed	Q6C1I6;				YALI0F15939g	284591						4: Predicted;
Q6C177_YARLI	Unreviewed	Q6C177;				YALI0F18590g	284591						4: Predicted;
Q6CAD4_YARLI	Unreviewed	Q6CAD4;				YALI0D03762g	284591						4: Predicted;
Q6CDR7_YARLI	Unreviewed	Q6CDR7;				YALI0B21780g	284591						4: Predicted;
Q6BZU5_YARLI	Unreviewed	Q6BZU5;				YALI0F30811g	284591						4: Predicted;
Q6C0D8_YARLI	Unreviewed	Q6C0D8;				YALI0F25597g	284591						4: Predicted;
Q6C920_YARLI	Unreviewed	Q6C920;				YALI0D15026g	284591						4: Predicted;
Q6C2Q4_YARLI	Unreviewed	Q6C2Q4;				YALI0F05984g	284591						4: Predicted;
Q6CB18_YARLI	Unreviewed	Q6CB18;				YALI0C22594g	284591						4: Predicted;
Q6C5T7_YARLI	Unreviewed	Q6C5T7;				YALI0E15268g	284591						4: Predicted;
F2Z5Z5_YARLI	Unreviewed	F2Z5Z5;				YALI0B07667g	284591						3: Inferred from homology;
Q6CHE0_YARLI	Unreviewed	Q6CHE0;				YALI0A09856g	284591						3: Inferred from homology;
Q6C5G1_YARLI	Unreviewed	Q6C5G1;				YALI0E18348g	284591						4: Predicted;
Q6CBW8_YARLI	Unreviewed	Q6CBW8;				YALI0C14806g	284591						4: Predicted;
F2Z6C0_YARLI	Unreviewed	F2Z6C0;				YALI0D00737g	284591						4: Predicted;
Q6CAV8_YARLI	Unreviewed	Q6CAV8;				YALI0C23969g	284591						4: Predicted;
Q6CH03_YARLI	Unreviewed	Q6CH03;				YALI0A14498g	284591						4: Predicted;
Q6C544_YARLI	Unreviewed	Q6C544;				YALI0E21131g	284591						4: Predicted;
Q6C9X2_YARLI	Unreviewed	Q6C9X2;				YALI0D07634g	284591						4: Predicted;
Q6C8P9_YARLI	Unreviewed	Q6C8P9;				YALI0D17974g	284591						4: Predicted;
Q6CCN0_YARLI	Unreviewed	Q6CCN0;				YALI0C08074g	284591						3: Inferred from homology;
Q9UW06_YARLL	Unreviewed	Q9UW06;					4952		Zinc (By similarity).				3: Inferred from homology;
Q6C3G0_YARLI	Unreviewed	Q6C3G0;				YALI0E35200g	284591						4: Predicted;
Q6C0H0_YARLI	Unreviewed	Q6C0H0;				YALI0F24761g	284591						4: Predicted;
Q6CI80_YARLI	Unreviewed	Q6CI80;				YALI0A00847g	284591						4: Predicted;
Q6C6D0_YARLI	Unreviewed	Q6C6D0;				YALI0E10483g	284591						4: Predicted;
Q6CDS7_YARLI	Unreviewed	Q6CDS7;				YALI0B21516g	284591						4: Predicted;
Q6C3G3_YARLI	Unreviewed	Q6C3G3;				YALI0E35112g	284591						4: Predicted;
Q6CG80_YARLI	Unreviewed	Q6CG80;				YALI0A21439g	284591						4: Predicted;
F2Z6D9_YARLI	Unreviewed	F2Z6D9;				YALI0A09383g	284591						4: Predicted;
B5FVH8_YARLI	Unreviewed	B5FVH8;					284591						4: Predicted;
Q9Y7W8_YARLL	Unreviewed	Q9Y7W8;					4952						4: Predicted;
Q92461_YARLL	Unreviewed	Q92461;		4.1.1.17			4952						4: Predicted;
Q8J0M1_YARLL	Unreviewed	Q8J0M1; Q6C129;					4952						3: Inferred from homology;
Q7Z9F4_YARLL	Unreviewed	Q7Z9F4;					4952						3: Inferred from homology;
Q6CI85_YARLI	Unreviewed	Q6CI85;				YALI0A00682g	284591						4: Predicted;
Q6CI78_YARLI	Unreviewed	Q6CI78;	Serine/threonine-protein phosphatase	3.1.3.16		YALI0A00891g	284591	A phosphoprotein + H(2)O = a protein + phosphate.					3: Inferred from homology;
Q6CI74_YARLI	Unreviewed	Q6CI74;				YALI0A00979g	284591						4: Predicted;
Q6CI71_YARLI	Unreviewed	Q6CI71;				YALI0A01045g	284591						4: Predicted;
Q6CI68_YARLI	Unreviewed	Q6CI68;				YALI0A01111g	284591						4: Predicted;
Q6CHW8_YARLI	Unreviewed	Q6CHW8;				YALI0A03949g	284591						4: Predicted;
Q6CI01_YARLI	Unreviewed	Q6CI01;				YALI0A02937g	284591						4: Predicted;
Q6CHZ3_YARLI	Unreviewed	Q6CHZ3;				YALI0A03135g	284591						4: Predicted;
Q6CHL5_YARLI	Unreviewed	Q6CHL5;				YALI0A07645g	284591						4: Predicted;
Q6CHK2_YARLI	Unreviewed	Q6CHK2;				YALI0A08019g	284591						4: Predicted;
Q6CH97_YARLI	Unreviewed	Q6CH97;				YALI0A10967g	284591						4: Predicted;
Q6CH52_YARLI	Unreviewed	Q6CH52;				YALI0A12265g	284591						4: Predicted;
Q6CAY9_YARLI	Unreviewed	Q6CAY9;				YALI0C23254g	284591						4: Predicted;
Q6C5M9_YARLI	Unreviewed	Q6C5M9;				YALI0E16687g	284591						4: Predicted;
Q6C5M8_YARLI	Unreviewed	Q6C5M8;				YALI0E16709g	284591						4: Predicted;
Q6C5A8_YARLI	Unreviewed	Q6C5A8;				YALI0E19613g	284591						4: Predicted;
Q6C5A6_YARLI	Unreviewed	Q6C5A6;				YALI0E19657g	284591						3: Inferred from homology;
Q6CB65_YARLI	Unreviewed	Q6CB65;				YALI0C21560g	284591						3: Inferred from homology;
Q6CAQ2_YARLI	Unreviewed	Q6CAQ2;				YALI0D00869g	284591						4: Predicted;
Q6C4G0_YARLI	Unreviewed	Q6C4G0;				YALI0E27093g	284591						4: Predicted;
Q6CGL1_YARLI	Unreviewed	Q6CGL1;				YALI0A18403g	284591						4: Predicted;
Q6CGH4_YARLI	Unreviewed	Q6CGH4;				YALI0A19272g	284591						4: Predicted;
Q6CFQ6_YARLI	Unreviewed	Q6CFQ6;				YALI0B04752g	284591						4: Predicted;
Q6CF53_YARLI	Unreviewed	Q6CF53;				YALI0B10197g	284591						3: Inferred from homology;
Q6CEV4_YARLI	Unreviewed	Q6CEV4;				YALI0B12606g	284591						4: Predicted;
Q6CEA7_YARLI	Unreviewed	Q6CEA7;				YALI0B17182g	284591						4: Predicted;
Q6CE98_YARLI	Unreviewed	Q6CE98;				YALI0B17380g	284591						4: Predicted;
Q6CE40_YARLI	Unreviewed	Q6CE40;				YALI0B18759g	284591						4: Predicted;
Q6CDW2_YARLI	Unreviewed	Q6CDW2;				YALI0B20746g	284591						4: Predicted;
Q6CDR3_YARLI	Unreviewed	Q6CDR3;				YALI0B21890g	284591						4: Predicted;
Q6CDJ5_YARLI	Unreviewed	Q6CDJ5;				YALI0B23452g	284591						4: Predicted;
Q6CDE5_YARLI	Unreviewed	Q6CDE5;				YALI0C01155g	284591						4: Predicted;
Q6CD05_YARLI	Unreviewed	Q6CD05;				YALI0C04928g	284591						4: Predicted;
Q6C652_YARLI	Unreviewed	Q6C652;				YALI0E12375g	284591						4: Predicted;
Q6C560_YARLI	Unreviewed	Q6C560;				YALI0E20779g	284591						4: Predicted;
Q6C559_YARLI	Unreviewed	Q6C559;				YALI0E20801g	284591						4: Predicted;
Q6C557_YARLI	Unreviewed	Q6C557;				YALI0E20845g	284591						4: Predicted;
Q6C536_YARLI	Unreviewed	Q6C536;				YALI0E21351g	284591						4: Predicted;
Q6C506_YARLI	Unreviewed	Q6C506;				YALI0E22088g	284591						4: Predicted;
Q6C4R4_YARLI	Unreviewed	Q6C4R4;				YALI0E24343g	284591						4: Predicted;
Q6CA33_YARLI	Unreviewed	Q6CA33;				YALI0D06303g	284591						4: Predicted;
Q6CA05_YARLI	Unreviewed	Q6CA05;				YALI0D06908g	284591						4: Predicted;
Q6CA02_YARLI	Unreviewed	Q6CA02;				YALI0D06974g	284591						4: Predicted;
Q6C9Z9_YARLI	Unreviewed	Q6C9Z9;				YALI0D07040g	284591						4: Predicted;
Q6CG04_YARLI	Unreviewed	Q6CG04;				YALI0B02024g	284591						4: Predicted;
Q6CFK4_YARLI	Unreviewed	Q6CFK4;				YALI0B06160g	284591						4: Predicted;
Q6C8Z4_YARLI	Unreviewed	Q6C8Z4;				YALI0D15598g	284591						4: Predicted;
Q6C7Z6_YARLI	Unreviewed	Q6C7Z6;				YALI0D24079g	284591						3: Inferred from homology;
Q6C7E1_YARLI	Unreviewed	Q6C7E1;				YALI0E01562g	284591						4: Predicted;
Q6C798_YARLI	Unreviewed	Q6C798;				YALI0E02574g	284591						4: Predicted;
Q6C787_YARLI	Unreviewed	Q6C787;				YALI0E02816g	284591						4: Predicted;
Q6C0R2_YARLI	Unreviewed	Q6C0R2;				YALI0F22451g	284591						4: Predicted;
Q6C6R3_YARLI	Unreviewed	Q6C6R3;				YALI0E06941g	284591						3: Inferred from homology;
Q6C6N9_YARLI	Unreviewed	Q6C6N9;				YALI0E07788g	284591						4: Predicted;
Q6C6M9_YARLI	Unreviewed	Q6C6M9;				YALI0E08052g	284591						4: Predicted;
Q6C6L0_YARLI	Unreviewed	Q6C6L0;				YALI0E08602g	284591						4: Predicted;
Q6C0C0_YARLI	Unreviewed	Q6C0C0;				YALI0F26059g	284591						4: Predicted;
Q6C616_YARLI	Unreviewed	Q6C616;				YALI0E13299g	284591						4: Predicted;
Q6C5W2_YARLI	Unreviewed	Q6C5W2;				YALI0E14663g	284591						4: Predicted;
Q6C5V9_YARLI	Unreviewed	Q6C5V9;				YALI0E14729g	284591						4: Predicted;
Q6C5V5_YARLI	Unreviewed	Q6C5V5;				YALI0E14817g	284591						4: Predicted;
Q6C3J1_YARLI	Unreviewed	Q6C3J1;				YALI0E34397g	284591						4: Predicted;
Q6C3H2_YARLI	Unreviewed	Q6C3H2;				YALI0E34852g	284591					Membrane; Single-pass type I membrane protein (By similarity).	3: Inferred from homology;
Q6C3E9_YARLI	Unreviewed	Q6C3E9;				YALI0F00308g	284591						4: Predicted;
Q6C377_YARLI	Unreviewed	Q6C377;				YALI0F01991g	284591						4: Predicted;
Q6C369_YARLI	Unreviewed	Q6C369;				YALI0F02167g	284591						3: Inferred from homology;
Q6C360_YARLI	Unreviewed	Q6C360;				YALI0F02365g	284591						4: Predicted;
Q6C352_YARLI	Unreviewed	Q6C352;				YALI0F02585g	284591						3: Inferred from homology;
Q6C902_YARLI	Unreviewed	Q6C902;				YALI0D15422g	284591						4: Predicted;
Q6C2T3_YARLI	Unreviewed	Q6C2T3;				YALI0F05346g	284591						4: Predicted;
Q6C1Z0_YARLI	Unreviewed	Q6C1Z0;				YALI0F12221g	284591						4: Predicted;
Q6C1V7_YARLI	Unreviewed	Q6C1V7;				YALI0F13035g	284591						4: Predicted;
Q6C1G7_YARLI	Unreviewed	Q6C1G7;				YALI0F16401g	284591						4: Predicted;
Q6C1F6_YARLI	Unreviewed	Q6C1F6;	Alkaline phosphatase	3.1.3.1		YALI0F16709g	284591	A phosphate monoester + H(2)O = an alcohol + phosphate.					3: Inferred from homology;
Q6C114_YARLI	Unreviewed	Q6C114;				YALI0F20108g	284591						4: Predicted;
Q6C0Y2_YARLI	Unreviewed	Q6C0Y2;				YALI0F20812g	284591						4: Predicted;
Q6C0I8_YARLI	Unreviewed	Q6C0I8;				YALI0F24321g	284591						3: Inferred from homology;
Q6C0H6_YARLI	Unreviewed	Q6C0H6;				YALI0F24585g	284591	Protein tyrosine phosphate + H(2)O = protein tyrosine + phosphate.					4: Predicted;
Q6C0E5_YARLI	Unreviewed	Q6C0E5;				YALI0F25443g	284591						4: Predicted;
Q6C073_YARLI	Unreviewed	Q6C073;				YALI0F27269g	284591						4: Predicted;
Q6C028_YARLI	Unreviewed	Q6C028;				YALI0F28303g	284591						4: Predicted;
Q6BZR9_YARLI	Unreviewed	Q6BZR9;				YALI0F31383g	284591						4: Predicted;
Q6BZR3_YARLI	Unreviewed	Q6BZR3;				YALI0F31515g	284591						4: Predicted;
Q6C305_YARLI	Unreviewed	Q6C305;				YALI0F03641g	284591						4: Predicted;
Q6C2W5_YARLI	Unreviewed	Q6C2W5;				YALI0F04576g	284591						4: Predicted;
Q6C219_YARLI	Unreviewed	Q6C219;				YALI0F11583g	284591						4: Predicted;
Q6CH30_YARLI	Unreviewed	Q6CH30;				YALI0A13233g	284591						4: Predicted;
Q6C3U2_YARLI	Unreviewed	Q6C3U2;				YALI0E32109g	284591						4: Predicted;
Q6C3R7_YARLI	Unreviewed	Q6C3R7;				YALI0E32659g	284591						4: Predicted;
Q6H9R9_YARLL	Unreviewed	Q6H9R9; Q6C3J5;					4952						4: Predicted;
Q6CHA8_YARLI	Unreviewed	Q6CHA8;				YALI0A10681g	284591						4: Predicted;
Q6C8G8_YARLI	Unreviewed	Q6C8G8;				YALI0D19778g	284591						4: Predicted;
Q6BZX0_YARLI	Unreviewed	Q6BZX0;				YALI0F30261g	284591						4: Predicted;
Q6CCD3_YARLI	Unreviewed	Q6CCD3;				YALI0C10450g	284591						4: Predicted;
Q6C3Z7_YARLI	Unreviewed	Q6C3Z7;	Uridine kinase	2.7.1.48		YALI0E31009g	284591	ATP + uridine = ADP + UMP.		Pyrimidine metabolism; UMP biosynthesis via salvage pathway; UMP from uridine: step 1/1.			3: Inferred from homology;
Q6C3V8_YARLI	Unreviewed	Q6C3V8;				YALI0E31793g	284591						4: Predicted;
Q6CD02_YARLI	Unreviewed	Q6CD02;				YALI0C05082g	284591						4: Predicted;
Q9P8U2_YARLL	Unreviewed	Q9P8U2;					4952						3: Inferred from homology;
Q6C2S8_YARLI	Unreviewed	Q6C2S8;				YALI0F05478g	284591						4: Predicted;
Q6C0U4_YARLI	Unreviewed	Q6C0U4;				YALI0F21703g	284591						4: Predicted;
Q6C760_YARLI	Unreviewed	Q6C760;				YALI0E03520g	284591						4: Predicted;
Q6C3W7_YARLI	Unreviewed	Q6C3W7;				YALI0E31603g	284591						4: Predicted;
Q6CGW7_YARLI	Unreviewed	Q6CGW7;				YALI0A15444g	284591						4: Predicted;
Q6C2C8_YARLI	Unreviewed	Q6C2C8;				YALI0F08943g	284591						4: Predicted;
Q6C4G7_YARLI	Unreviewed	Q6C4G7;				YALI0E26939g	284591						4: Predicted;
Q6CI19_YARLI	Unreviewed	Q6CI19;				YALI0A02453g	284591						4: Predicted;
Q6CDH6_YARLI	Unreviewed	Q6CDH6;				YALI0C00451g	284591						4: Predicted;
Q6C0A6_YARLI	Unreviewed	Q6C0A6;				YALI0F26411g	284591						4: Predicted;
Q6CFA0_YARLI	Unreviewed	Q6CFA0;				YALI0B08943g	284591						3: Inferred from homology;
Q6CBU7_YARLI	Unreviewed	Q6CBU7;				YALI0C15356g	284591						3: Inferred from homology;
Q6CG27_YARLI	Unreviewed	Q6CG27;				YALI0B01408g	284591						4: Predicted;
Q6C1W8_YARLI	Unreviewed	Q6C1W8;				YALI0F12793g	284591						4: Predicted;
Q6CCT6_YARLI	Unreviewed	Q6CCT6;				YALI0C06644g	284591						4: Predicted;
Q6CHL6_YARLI	Unreviewed	Q6CHL6;				YALI0A07623g	284591						4: Predicted;
Q6C072_YARLI	Unreviewed	Q6C072;				YALI0F27291g	284591						4: Predicted;
Q6C3K9_YARLI	Unreviewed	Q6C3K9;				YALI0E33979g	284591						4: Predicted;
Q6CH23_YARLI	Unreviewed	Q6CH23;				YALI0A13519g	284591						4: Predicted;
Q6C6K2_YARLI	Unreviewed	Q6C6K2;				YALI0E08910g	284591						4: Predicted;
Q6CHJ9_YARLI	Unreviewed	Q6CHJ9;	Serine/threonine-protein phosphatase	3.1.3.16		YALI0A08077g	284591	A phosphoprotein + H(2)O = a protein + phosphate.					3: Inferred from homology;
Q6BZW4_YARLI	Unreviewed	Q6BZW4;				YALI0F30393g	284591						4: Predicted;
Q6CA81_YARLI	Unreviewed	Q6CA81;				YALI0D05093g	284591						4: Predicted;
Q6CAT4_YARLI	Unreviewed	Q6CAT4;				YALI0D00154g	284591						4: Predicted;
Q6C540_YARLI	Unreviewed	Q6C540;				YALI0E21219g	284591						4: Predicted;
Q6CFR9_YARLI	Unreviewed	Q6CFR9;				YALI0B04400g	284591						4: Predicted;
Q6C0P4_YARLI	Unreviewed	Q6C0P4;				YALI0F22847g	284591						4: Predicted;
Q6C8F8_YARLI	Unreviewed	Q6C8F8;				YALI0D20020g	284591						4: Predicted;
Q6CDU5_YARLI	Unreviewed	Q6CDU5;				YALI0B21120g	284591						4: Predicted;
Q6C5Z2_YARLI	Unreviewed	Q6C5Z2;				YALI0E13904g	284591						4: Predicted;
Q6CBM8_YARLI	Unreviewed	Q6CBM8;				YALI0C17193g	284591						4: Predicted;
Q6C548_YARLI	Unreviewed	Q6C548;				YALI0E21043g	284591						4: Predicted;
Q6CAN6_YARLI	Unreviewed	Q6CAN6;				YALI0D01221g	284591						4: Predicted;
Q6C9Y2_YARLI	Unreviewed	Q6C9Y2;				YALI0D07414g	284591						4: Predicted;
Q6CAS8_YARLI	Unreviewed	Q6CAS8;				YALI0D00275g	284591						4: Predicted;
Q6CHN9_YARLI	Unreviewed	Q6CHN9;				YALI0A06831g	284591						4: Predicted;
Q6C286_YARLI	Unreviewed	Q6C286; Q5ZNC4;				YALI0F09878g	284591						4: Predicted;
B5FVA9_YARLI	Unreviewed	B5FVA9;				YALI0B02409g	284591						4: Predicted;
B5FVD8_YARLI	Unreviewed	B5FVD8;				YALI0D04884g	284591						4: Predicted;
B5RSM4_YARLI	Unreviewed	B5RSM4;				YALI0F30004g	284591						4: Predicted;
B5FVB4_YARLI	Unreviewed	B5FVB4;				YALI0B17061g	284591						4: Predicted;
Q6C2R3_YARLI	Unreviewed	Q6C2R3;				YALI0F05803g	284591						3: Inferred from homology;
Q6CGL6_YARLI	Unreviewed	Q6CGL6;				YALI0A18293g	284591						4: Predicted;
Q6CAL8_YARLI	Unreviewed	Q6CAL8;				YALI0D01606g	284591						4: Predicted;
Q6C2L7_YARLI	Unreviewed	Q6C2L7;				YALI0F06776g	284591						3: Inferred from homology;
Q6C2E0_YARLI	Unreviewed	Q6C2E0;				YALI0F08679g	284591						4: Predicted;
Q6C2Z5_YARLI	Unreviewed	Q6C2Z5;				YALI0F03861g	284591						4: Predicted;
Q6CA98_YARLI	Unreviewed	Q6CA98;				YALI0D04719g	284591						3: Inferred from homology;
Q6C6G2_YARLI	Unreviewed	Q6C6G2;				YALI0E09801g	284591						4: Predicted;
Q6CFC4_YARLI	Unreviewed	Q6CFC4;				YALI0B08360g	284591						4: Predicted;
Q6CE71_YARLI	Unreviewed	Q6CE71;				YALI0B18062g	284591						4: Predicted;
Q6CFY5_YARLI	Unreviewed	Q6CFY5;				YALI0B02464g	284591						4: Predicted;
Q6CBS0_YARLI	Unreviewed	Q6CBS0;				YALI0C16148g	284591						4: Predicted;
Q6CHW3_YARLI	Unreviewed	Q6CHW3;				YALI0A04279g	284591						4: Predicted;
Q6C0S5_YARLI	Unreviewed	Q6C0S5;				YALI0F22121g	284591						3: Inferred from homology;
Q6CAK8_YARLI	Unreviewed	Q6CAK8;				YALI0D01936g	284591						4: Predicted;
Q6CC86_YARLI	Unreviewed	Q6CC86;				YALI0C11517g	284591						4: Predicted;
Q6CEX2_YARLI	Unreviewed	Q6CEX2;				YALI0B12210g	284591						4: Predicted;
Q6CDN6_YARLI	Unreviewed	Q6CDN6;				YALI0B22550g	284591						4: Predicted;
Q6C6I5_YARLI	Unreviewed	Q6C6I5;				YALI0E09262g	284591						3: Inferred from homology;
Q6C7N7_YARLI	Unreviewed	Q6C7N7;				YALI0D26620g	284591						4: Predicted;
Q6C927_YARLI	Unreviewed	Q6C927;				YALI0D14784g	284591						4: Predicted;
Q6C2M8_YARLI	Unreviewed	Q6C2M8;				YALI0F06534g	284591						4: Predicted;
Q6C1B6_YARLI	Unreviewed	Q6C1B6;				YALI0F17666g	284591						4: Predicted;
Q6C7K7_YARLI	Unreviewed	Q6C7K7;				YALI0D27280g	284591						4: Predicted;
B5FVD3_YARLI	Unreviewed	B5FVD3;				YALI0C21789g	284591						4: Predicted;
Q6CH75_YARLI	Unreviewed	Q6CH75;				YALI0A11649g	284591						4: Predicted;
Q6CDV5_YARLI	Unreviewed	Q6CDV5;				YALI0B20900g	284591						4: Predicted;
Q6C755_YARLI	Unreviewed	Q6C755;				YALI0E03630g	284591						4: Predicted;
Q6C9W9_YARLI	Unreviewed	Q6C9W9;				YALI0D07700g	284591						4: Predicted;
Q6BZP0_YARLI	Unreviewed	Q6BZP0;				YALI0F32153g	284591						4: Predicted;
Q6CA90_YARLI	Unreviewed	Q6CA90;				YALI0D04895g	284591						4: Predicted;
Q6C3R9_YARLI	Unreviewed	Q6C3R9;				YALI0E32615g	284591						4: Predicted;
Q6CBT8_YARLI	Unreviewed	Q6CBT8;				YALI0C15576g	284591						4: Predicted;
Q6CBP7_YARLI	Unreviewed	Q6CBP7;				YALI0C16709g	284591						4: Predicted;
Q6CAV1_YARLI	Unreviewed	Q6CAV1;				YALI0C24123g	284591						4: Predicted;
Q6CEJ9_YARLI	Unreviewed	Q6CEJ9;				YALI0B15081g	284591						4: Predicted;
Q6C5Y9_YARLI	Unreviewed	Q6C5Y9;				YALI0E13970g	284591						4: Predicted;
Q6C2E7_YARLI	Unreviewed	Q6C2E7;				YALI0F08525g	284591						4: Predicted;
Q6C059_YARLI	Unreviewed	Q6C059;				YALI0F27577g	284591						4: Predicted;
Q6CGR4_YARLI	Unreviewed	Q6CGR4;				YALI0A17039g	284591						4: Predicted;
Q6CBE5_YARLI	Unreviewed	Q6CBE5;				YALI0C19602g	284591						4: Predicted;
Q6CCF9_YARLI	Unreviewed	Q6CCF9;				YALI0C09735g	284591						4: Predicted;
Q6CH29_YARLI	Unreviewed	Q6CH29;				YALI0A13255g	284591						4: Predicted;
Q6CEZ9_YARLI	Unreviewed	Q6CEZ9;				YALI0B11506g	284591						4: Predicted;
Q6CDC5_YARLI	Unreviewed	Q6CDC5;	Uroporphyrinogen decarboxylase	4.1.1.37		YALI0C01716g	284591	Uroporphyrinogen III = coproporphyrinogen + 4 CO(2).		Porphyrin metabolism; protoporphyrin-IX biosynthesis; coproporphyrinogen III from 5-aminolevulinate: step 4/4.			3: Inferred from homology;
Q6CBH0_YARLI	Unreviewed	Q6CBH0;				YALI0C18821g	284591						4: Predicted;
Q6CAY8_YARLI	Unreviewed	Q6CAY8;				YALI0C23276g	284591						4: Predicted;
Q6CCJ1_YARLI	Unreviewed	Q6CCJ1;				YALI0C08943g	284591						3: Inferred from homology;
Q6CAI4_YARLI	Unreviewed	Q6CAI4;				YALI0D02497g	284591						4: Predicted;
Q6CGT6_YARLI	Unreviewed	Q6CGT6;				YALI0A16313g	284591						4: Predicted;
Q6CGV8_YARLI	Unreviewed	Q6CGV8;				YALI0A15708g	284591						4: Predicted;
Q6CB11_YARLI	Unreviewed	Q6CB11;				YALI0C22748g	284591						4: Predicted;
Q6CC54_YARLI	Unreviewed	Q6CC54;				YALI0C12386g	284591						3: Inferred from homology;
Q6C8L7_YARLI	Unreviewed	Q6C8L7;				YALI0D18634g	284591						4: Predicted;
Q6C2C4_YARLI	Unreviewed	Q6C2C4;				YALI0F09031g	284591						4: Predicted;
Q6C2B2_YARLI	Unreviewed	Q6C2B2;				YALI0F09295g	284591						4: Predicted;
Q6CHQ1_YARLI	Unreviewed	Q6CHQ1;				YALI0A06523g	284591						4: Predicted;
Q6C4F6_YARLI	Unreviewed	Q6C4F6;				YALI0E27181g	284591						4: Predicted;
Q6C6A1_YARLI	Unreviewed	Q6C6A1;				YALI0E11165g	284591						4: Predicted;
Q6CBW1_YARLI	Unreviewed	Q6CBW1;				YALI0C15048g	284591						4: Predicted;
Q6CIA2_YARLI	Unreviewed	Q6CIA2;				YALI0A00264g	284591						3: Inferred from homology;
Q6CDG7_YARLI	Unreviewed	Q6CDG7;				YALI0C00671g	284591						4: Predicted;
Q6C4D1_YARLI	Unreviewed	Q6C4D1;				YALI0E27764g	284591						4: Predicted;
Q6C9L6_YARLI	Unreviewed	Q6C9L6;				YALI0D10109g	284591						4: Predicted;
Q6C8J8_YARLI	Unreviewed	Q6C8J8;				YALI0D19052g	284591						4: Predicted;
Q6C1L9_YARLI	Unreviewed	Q6C1L9;				YALI0F15103g	284591						4: Predicted;
Q6C3Q2_YARLI	Unreviewed	Q6C3Q2;	Phosphoribosylaminoimidazole-succinocarboxamide synthase	6.3.2.6		YALI0E33033g	284591	ATP + 5-amino-1-(5-phospho-D- ribosyl)imidazole-4-carboxylate + L-aspartate = ADP + phosphate + (S)-2-(5-amino-1-(5-phospho-D-ribosyl)imidazole-4- carboxamido)succinate.		Purine metabolism; IMP biosynthesis via de novo pathway; 5-amino-1-(5-phospho-D-ribosyl)imidazole-4-carboxamide from 5- amino-1-(5-phospho-D-ribosyl)imidazole-4-carboxylate: step 1/2.			3: Inferred from homology;
Q6CDL1_YARLI	Unreviewed	Q6CDL1;				YALI0B23100g	284591						4: Predicted;
Q6CDI6_YARLI	Unreviewed	Q6CDI6;				YALI0C00231g	284591						4: Predicted;
Q6C237_YARLI	Unreviewed	Q6C237;				YALI0F11165g	284591						4: Predicted;
Q6C7S8_YARLI	Unreviewed	Q6C7S8;				YALI0D25674g	284591						4: Predicted;
B5RSK8_YARLI	Unreviewed	B5RSK8;				YALI0F04543g	284591						4: Predicted;
Q6CFS0_YARLI	Unreviewed	Q6CFS0;				YALI0B04378g	284591						4: Predicted;
Q6CFM3_YARLI	Unreviewed	Q6CFM3;				YALI0B05676g	284591						4: Predicted;
Q6C9Y1_YARLI	Unreviewed	Q6C9Y1;				YALI0D07436g	284591						4: Predicted;
Q6C7X6_YARLI	Unreviewed	Q6C7X6;				YALI0D24541g	284591						4: Predicted;
Q6CBZ9_YARLI	Unreviewed	Q6CBZ9;				YALI0C13992g	284591						4: Predicted;
Q6C3X8_YARLI	Unreviewed	Q6C3X8;				YALI0E31405g	284591						4: Predicted;
Q6C498_YARLI	Unreviewed	Q6C498;				YALI0E28578g	284591						4: Predicted;
Q6C124_YARLI	Unreviewed	Q6C124;				YALI0F19822g	284591						4: Predicted;
Q6CHZ6_YARLI	Unreviewed	Q6CHZ6;				YALI0A03069g	284591						4: Predicted;
Q6C0U5_YARLI	Unreviewed	Q6C0U5;				YALI0F21681g	284591						4: Predicted;
Q6C4G3_YARLI	Unreviewed	Q6C4G3;				YALI0E27027g	284591						4: Predicted;
Q6C641_YARLI	Unreviewed	Q6C641;				YALI0E12617g	284591						4: Predicted;
Q6C606_YARLI	Unreviewed	Q6C606;				YALI0E13552g	284591						4: Predicted;
Q6CEL5_YARLI	Unreviewed	Q6CEL5;				YALI0B14729g	284591						4: Predicted;
Q6CCV2_YARLI	Unreviewed	Q6CCV2;				YALI0C06259g	284591						4: Predicted;
Q6CEL8_YARLI	Unreviewed	Q6CEL8;				YALI0B14663g	284591						4: Predicted;
Q6C6F7_YARLI	Unreviewed	Q6C6F7;				YALI0E09911g	284591						4: Predicted;
Q6C3Y0_YARLI	Unreviewed	Q6C3Y0;				YALI0E31361g	284591						4: Predicted;
Q6CEA1_YARLI	Unreviewed	Q6CEA1;				YALI0B17314g	284591						4: Predicted;
Q6C9T8_YARLI	Unreviewed	Q6C9T8;				YALI0D08448g	284591						4: Predicted;
Q6C7W5_YARLI	Unreviewed	Q6C7W5;				YALI0D24830g	284591						4: Predicted;
B5FVE2_YARLI	Unreviewed	B5FVE2;				YALI0D07535g	284591						4: Predicted;
Q6C8A1_YARLI	Unreviewed	Q6C8A1;				YALI0D21428g	284591						4: Predicted;
Q6CH43_YARLI	Unreviewed	Q6CH43;				YALI0A12683g	284591						4: Predicted;
Q6CAP6_YARLI	Unreviewed	Q6CAP6;				YALI0D01001g	284591						4: Predicted;
Q6CEG9_YARLI	Unreviewed	Q6CEG9;				YALI0B15708g	284591						4: Predicted;
Q6C3N5_YARLI	Unreviewed	Q6C3N5;				YALI0E33377g	284591						4: Predicted;
Q6C2M2_YARLI	Unreviewed	Q6C2M2;				YALI0F06666g	284591						4: Predicted;
Q6C2F2_YARLI	Unreviewed	Q6C2F2;				YALI0F08415g	284591		Pyridoxal phosphate (By similarity).				3: Inferred from homology;
Q6C1W2_YARLI	Unreviewed	Q6C1W2;				YALI0F12925g	284591						4: Predicted;
Q6CE37_YARLI	Unreviewed	Q6CE37;				YALI0B18854g	284591						4: Predicted;
Q6C8R9_YARLI	Unreviewed	Q6C8R9;				YALI0D17512g	284591						4: Predicted;
Q6H9N9_YARLL	Unreviewed	Q6H9N9; Q6CHG7;					4952						4: Predicted;
Q6CHT8_YARLI	Unreviewed	Q6CHT8;				YALI0A05115g	284591						4: Predicted;
Q6CDW7_YARLI	Unreviewed	Q6CDW7;				YALI0B20636g	284591						4: Predicted;
Q6CAP1_YARLI	Unreviewed	Q6CAP1;				YALI0D01111g	284591						3: Inferred from homology;
Q6C6R2_YARLI	Unreviewed	Q6C6R2;				YALI0E07051g	284591						4: Predicted;
Q6C1T3_YARLI	Unreviewed	Q6C1T3;				YALI0F13585g	284591						4: Predicted;
Q6C0E8_YARLI	Unreviewed	Q6C0E8;				YALI0F25333g	284591						4: Predicted;
Q6C0D9_YARLI	Unreviewed	Q6C0D9;				YALI0F25575g	284591						4: Predicted;
Q6C2S2_YARLI	Unreviewed	Q6C2S2;				YALI0F05610g	284591						4: Predicted;
Q6C759_YARLI	Unreviewed	Q6C759;				YALI0E03542g	284591						4: Predicted;
Q6C3B4_YARLI	Unreviewed	Q6C3B4;				YALI0F01078g	284591						4: Predicted;
Q6PRG3_YARLL	Unreviewed	Q6PRG3;					4952						4: Predicted;
Q6CI21_YARLI	Unreviewed	Q6CI21;				YALI0A02409g	284591						4: Predicted;
Q6CAZ0_YARLI	Unreviewed	Q6CAZ0;				YALI0C23232g	284591						4: Predicted;
Q6C1I9_YARLI	Unreviewed	Q6C1I9;				YALI0F15873g	284591						4: Predicted;
Q6CBP6_YARLI	Unreviewed	Q6CBP6;				YALI0C16731g	284591						4: Predicted;
Q6C0S3_YARLI	Unreviewed	Q6C0S3;				YALI0F22165g	284591						4: Predicted;
Q6CHF0_YARLI	Unreviewed	Q6CHF0;				YALI0A09614g	284591						4: Predicted;
Q6C8P6_YARLI	Unreviewed	Q6C8P6;				YALI0D18018g	284591						4: Predicted;
Q6C867_YARLI	Unreviewed	Q6C867;				YALI0D22286g	284591						4: Predicted;
Q6C2R6_YARLI	Unreviewed	Q6C2R6;				YALI0F05742g	284591						4: Predicted;
Q6C0K7_YARLI	Unreviewed	Q6C0K7;				YALI0F23859g	284591						4: Predicted;
Q6CA58_YARLI	Unreviewed	Q6CA58;				YALI0D05687g	284591						4: Predicted;
Q6CAM7_YARLI	Unreviewed	Q6CAM7;				YALI0D01419g	284591						4: Predicted;
Q6C0M1_YARLI	Unreviewed	Q6C0M1;				YALI0F23507g	284591						4: Predicted;
B5RSK0_YARLI	Unreviewed	B5RSK0;				YALI0A09933g	284591						4: Predicted;
Q6CCM8_YARLI	Unreviewed	Q6CCM8;				YALI0C08118g	284591						4: Predicted;
Q6CBQ2_YARLI	Unreviewed	Q6CBQ2;				YALI0C16599g	284591						4: Predicted;
Q6CGF3_YARLI	Unreviewed	Q6CGF3;				YALI0A19822g	284591						4: Predicted;
Q6C806_YARLI	Unreviewed	Q6C806;				YALI0D23815g	284591						3: Inferred from homology;
Q6C1D9_YARLI	Unreviewed	Q6C1D9;				YALI0F17160g	284591						4: Predicted;
Q6C720_YARLI	Unreviewed	Q6C720;				YALI0E04466g	284591						4: Predicted;
Q6CAG5_YARLI	Unreviewed	Q6CAG5;				YALI0D02937g	284591						4: Predicted;
Q6C9J8_YARLI	Unreviewed	Q6C9J8;				YALI0D10659g	284591						4: Predicted;
Q6CD68_YARLI	Unreviewed	Q6CD68;				YALI0C03355g	284591						4: Predicted;
Q6CEV8_YARLI	Unreviewed	Q6CEV8;				YALI0B12518g	284591						4: Predicted;
Q6C765_YARLI	Unreviewed	Q6C765;				YALI0E03388g	284591						4: Predicted;
Q6C5W8_YARLI	Unreviewed	Q6C5W8;				YALI0E14487g	284591						4: Predicted;
Q6C1P1_YARLI	Unreviewed	Q6C1P1;				YALI0F14619g	284591						4: Predicted;
Q6CFM8_YARLI	Unreviewed	Q6CFM8;				YALI0B05544g	284591						4: Predicted;
Q6CFM6_YARLI	Unreviewed	Q6CFM6;				YALI0B05610g	284591						3: Inferred from homology;
Q6CF00_YARLI	Unreviewed	Q6CF00;				YALI0B11484g	284591						4: Predicted;
Q6CCH3_YARLI	Unreviewed	Q6CCH3;				YALI0C09372g	284591						4: Predicted;
Q6C8X0_YARLI	Unreviewed	Q6C8X0;				YALI0D16247g	284591						4: Predicted;
Q6C689_YARLI	Unreviewed	Q6C689;				YALI0E11517g	284591						4: Predicted;
Q6CHV7_YARLI	Unreviewed	Q6CHV7;				YALI0A04499g	284591						4: Predicted;
Q6CBB7_YARLI	Unreviewed	Q6CBB7;				YALI0C20273g	284591						3: Inferred from homology;
Q6CGM8_YARLI	Unreviewed	Q6CGM8;				YALI0A17985g	284591						4: Predicted;
Q6C891_YARLI	Unreviewed	Q6C891;				YALI0D21648g	284591						4: Predicted;
Q6C173_YARLI	Unreviewed	Q6C173;				YALI0F18678g	284591						4: Predicted;
Q6C2U7_YARLI	Unreviewed	Q6C2U7;				YALI0F05038g	284591						4: Predicted;
Q6CB16_YARLI	Unreviewed	Q6CB16;				YALI0C22638g	284591						4: Predicted;
Q6CDF4_YARLI	Unreviewed	Q6CDF4;				YALI0C00957g	284591						4: Predicted;
Q6CCN6_YARLI	Unreviewed	Q6CCN6;				YALI0C07909g	284591						4: Predicted;
Q6C870_YARLI	Unreviewed	Q6C870;				YALI0D22220g	284591						4: Predicted;
Q6C0M3_YARLI	Unreviewed	Q6C0M3;				YALI0F23463g	284591						4: Predicted;
Q6C7G6_YARLI	Unreviewed	Q6C7G6;				YALI0E00990g	284591						4: Predicted;
Q6C696_YARLI	Unreviewed	Q6C696;				YALI0E11363g	284591						4: Predicted;
Q6C3U5_YARLI	Unreviewed	Q6C3U5;				YALI0E32043g	284591						4: Predicted;
Q6C6T3_YARLI	Unreviewed	Q6C6T3;				YALI0E06501g	284591	ATP + a protein = ADP + a phosphoprotein.					4: Predicted;
Q6CE45_YARLI	Unreviewed	Q6CE45;				YALI0B18656g	284591						4: Predicted;
Q6C1C9_YARLI	Unreviewed	Q6C1C9;				YALI0F17380g	284591						4: Predicted;
Q6C4W3_YARLI	Unreviewed	Q6C4W3;				YALI0E23221g	284591						4: Predicted;
Q6C9S7_YARLI	Unreviewed	Q6C9S7;				YALI0D08690g	284591						4: Predicted;
Q6C9H8_YARLI	Unreviewed	Q6C9H8;				YALI0D11088g	284591						4: Predicted;
Q6C875_YARLI	Unreviewed	Q6C875;				YALI0D22066g	284591						3: Inferred from homology;
Q6C110_YARLI	Unreviewed	Q6C110;				YALI0F20196g	284591						4: Predicted;
Q6CDT1_YARLI	Unreviewed	Q6CDT1;				YALI0B21428g	284591						4: Predicted;
Q6CGB7_YARLI	Unreviewed	Q6CGB7;				YALI0A20614g	284591						4: Predicted;
Q6C6D2_YARLI	Unreviewed	Q6C6D2;				YALI0E10439g	284591						4: Predicted;
Q9UUU1_YARLL	Unreviewed	Q9UUU1; Q6C1D5;		1.6.99.3			4952						3: Inferred from homology;
Q6CBU1_YARLI	Unreviewed	Q6CBU1;				YALI0C15488g	284591						4: Predicted;
Q6CBI7_YARLI	Unreviewed	Q6CBI7;				YALI0C18403g	284591						4: Predicted;
Q6CGN3_YARLI	Unreviewed	Q6CGN3;	Aldehyde dehydrogenase			YALI0A17875g	284591						3: Inferred from homology;
Q6CFS2_YARLI	Unreviewed	Q6CFS2;				YALI0B04334g	284591						4: Predicted;
Q6CDZ5_YARLI	Unreviewed	Q6CDZ5;				YALI0B19976g	284591						3: Inferred from homology;
Q6C5H1_YARLI	Unreviewed	Q6C5H1;				YALI0E18095g	284591						4: Predicted;
Q6CA36_YARLI	Unreviewed	Q6CA36;				YALI0D06237g	284591						4: Predicted;
Q6C8Y0_YARLI	Unreviewed	Q6C8Y0;				YALI0D15972g	284591						4: Predicted;
Q6C8P3_YARLI	Unreviewed	Q6C8P3;				YALI0D18084g	284591						4: Predicted;
Q6CEC5_YARLI	Unreviewed	Q6CEC5;				YALI0B16742g	284591						4: Predicted;
F2Z675_YARLI	Unreviewed	F2Z675;				YALI0E04400g	284591						4: Predicted;
Q6C906_YARLI	Unreviewed	Q6C906;				YALI0D15334g	284591						4: Predicted;
Q6C208_YARLI	Unreviewed	Q6C208;				YALI0F11825g	284591						4: Predicted;
Q6C1U3_YARLI	Unreviewed	Q6C1U3;				YALI0F13343g	284591						4: Predicted;
Q6C0N2_YARLI	Unreviewed	Q6C0N2;				YALI0F23243g	284591						3: Inferred from homology;
Q6C0I9_YARLI	Unreviewed	Q6C0I9;				YALI0F24299g	284591						4: Predicted;
Q6BZZ2_YARLI	Unreviewed	Q6BZZ2;				YALI0F29667g	284591						4: Predicted;
Q6C300_YARLI	Unreviewed	Q6C300;				YALI0F03751g	284591						4: Predicted;
Q6C3Q6_YARLI	Unreviewed	Q6C3Q6;				YALI0E32901g	284591						4: Predicted;
Q6CI92_YARLI	Unreviewed	Q6CI92;				YALI0A00528g	284591						4: Predicted;
Q6CF55_YARLI	Unreviewed	Q6CF55;				YALI0B10153g	284591						4: Predicted;
Q6CD18_YARLI	Unreviewed	Q6CD18;				YALI0C04499g	284591						4: Predicted;
Q6C0S0_YARLI	Unreviewed	Q6C0S0;				YALI0F22231g	284591						3: Inferred from homology;
Q6CGW3_YARLI	Unreviewed	Q6CGW3;				YALI0A15576g	284591						4: Predicted;
Q6CCV6_YARLI	Unreviewed	Q6CCV6;				YALI0C06171g	284591						4: Predicted;
Q6C5H3_YARLI	Unreviewed	Q6C5H3;				YALI0E18051g	284591						4: Predicted;
Q6C5X3_YARLI	Unreviewed	Q6C5X3;				YALI0E14366g	284591						4: Predicted;
Q6C713_YARLI	Unreviewed	Q6C713;				YALI0E04620g	284591						4: Predicted;
Q6CH02_YARLI	Unreviewed	Q6CH02;				YALI0A14520g	284591						4: Predicted;
Q6ZY23_YARLL	Unreviewed	Q6ZY23; Q6C476;		1.6.99.3			4952						4: Predicted;
Q6CHM1_YARLI	Unreviewed	Q6CHM1;				YALI0A07425g	284591						4: Predicted;
Q6CA99_YARLI	Unreviewed	Q6CA99;				YALI0D04697g	284591						4: Predicted;
B5FVB1_YARLI	Unreviewed	B5FVB1;				YALI0B04851g	284591						3: Inferred from homology;
Q6CG47_YARLI	Unreviewed	Q6CG47;				YALI0B00924g	284591						4: Predicted;
Q6CE82_YARLI	Unreviewed	Q6CE82;				YALI0B17776g	284591						4: Predicted;
Q6C9X6_YARLI	Unreviewed	Q6C9X6;				YALI0D07546g	284591						3: Inferred from homology;
Q6C7Z2_YARLI	Unreviewed	Q6C7Z2;				YALI0D24167g	284591						4: Predicted;
Q6C7H0_YARLI	Unreviewed	Q6C7H0;				YALI0E00902g	284591						4: Predicted;
F2Z620_YARLI	Unreviewed	F2Z620;				YALI0E34309g	284591						4: Predicted;
Q6CBN8_YARLI	Unreviewed	Q6CBN8;				YALI0C16907g	284591						4: Predicted;
Q6C952_YARLI	Unreviewed	Q6C952;				YALI0D13970g	284591						4: Predicted;
Q6C644_YARLI	Unreviewed	Q6C644;				YALI0E12551g	284591						4: Predicted;
Q6C8N0_YARLI	Unreviewed	Q6C8N0;				YALI0D18359g	284591						4: Predicted;
Q56TU1_YARLL	Unreviewed	Q56TU1;					4952						2: Evidence at transcript level;
Q6C1I4_YARLI	Unreviewed	Q6C1I4;				YALI0F15983g	284591						3: Inferred from homology;
Q9Y7B0_YARLL	Unreviewed	Q9Y7B0; Q6C0M7;					4952						4: Predicted;
Q6CHE8_YARLI	Unreviewed	Q6CHE8;				YALI0A09658g	284591						4: Predicted;
Q6CI39_YARLI	Unreviewed	Q6CI39;				YALI0A02024g	284591						4: Predicted;
Q6CI17_YARLI	Unreviewed	Q6CI17;				YALI0A02497g	284591						4: Predicted;
Q6CBS2_YARLI	Unreviewed	Q6CBS2;				YALI0C16049g	284591						4: Predicted;
Q6CHS1_YARLI	Unreviewed	Q6CHS1;				YALI0A05665g	284591						4: Predicted;
Q6CHA1_YARLI	Unreviewed	Q6CHA1;				YALI0A10879g	284591						4: Predicted;
Q6CHA0_YARLI	Unreviewed	Q6CHA0;				YALI0A10901g	284591						4: Predicted;
Q6CD27_YARLI	Unreviewed	Q6CD27;				YALI0C04301g	284591						4: Predicted;
Q6CCM7_YARLI	Unreviewed	Q6CCM7;				YALI0C08140g	284591						4: Predicted;
Q6CBY8_YARLI	Unreviewed	Q6CBY8;				YALI0C14344g	284591						3: Inferred from homology;
Q6C5N8_YARLI	Unreviewed	Q6C5N8;				YALI0E16500g	284591						4: Predicted;
Q6CBJ9_YARLI	Unreviewed	Q6CBJ9;				YALI0C18139g	284591						3: Inferred from homology;
Q6CB71_YARLI	Unreviewed	Q6CB71;				YALI0C21428g	284591						4: Predicted;
Q6CB62_YARLI	Unreviewed	Q6CB62;				YALI0C21626g	284591						4: Predicted;
Q6CB50_YARLI	Unreviewed	Q6CB50;				YALI0C21912g	284591						4: Predicted;
Q6CAQ0_YARLI	Unreviewed	Q6CAQ0;				YALI0D00913g	284591						4: Predicted;
Q6CGA8_YARLI	Unreviewed	Q6CGA8;				YALI0A20812g	284591						4: Predicted;
Q6CG75_YARLI	Unreviewed	Q6CG75;				YALI0B00198g	284591						4: Predicted;
Q6CG66_YARLI	Unreviewed	Q6CG66;				YALI0B00462g	284591						4: Predicted;
Q6CFV2_YARLI	Unreviewed	Q6CFV2;				YALI0B03410g	284591						4: Predicted;
Q6CFT3_YARLI	Unreviewed	Q6CFT3;				YALI0B04092g	284591						4: Predicted;
Q6CFF8_YARLI	Unreviewed	Q6CFF8;				YALI0B07403g	284591						4: Predicted;
Q6CFE3_YARLI	Unreviewed	Q6CFE3;				YALI0B07777g	284591						4: Predicted;
Q6CF72_YARLI	Unreviewed	Q6CF72;				YALI0B09713g	284591						4: Predicted;
Q6CF27_YARLI	Unreviewed	Q6CF27;				YALI0B10802g	284591						4: Predicted;
Q6CEQ8_YARLI	Unreviewed	Q6CEQ8;				YALI0B13794g	284591						4: Predicted;
Q6CEQ4_YARLI	Unreviewed	Q6CEQ4;				YALI0B13882g	284591					Membrane; Single-pass type I membrane protein (By similarity).	3: Inferred from homology;
Q6CEP8_YARLI	Unreviewed	Q6CEP8;				YALI0B14014g	284591		FAD (By similarity).				3: Inferred from homology;
Q6CEK5_YARLI	Unreviewed	Q6CEK5;				YALI0B14949g	284591						4: Predicted;
Q6CE44_YARLI	Unreviewed	Q6CE44;				YALI0B18678g	284591						4: Predicted;
Q6CE42_YARLI	Unreviewed	Q6CE42;				YALI0B18722g	284591						3: Inferred from homology;
Q6CDZ3_YARLI	Unreviewed	Q6CDZ3;	Phospho-2-dehydro-3-deoxyheptonate aldolase	2.5.1.54		YALI0B20020g	284591	Phosphoenolpyruvate + D-erythrose 4-phosphate + H(2)O = 3-deoxy-D-arabino-hept-2-ulosonate 7-phosphate + phosphate.		Metabolic intermediate biosynthesis; chorismate biosynthesis; chorismate from D-erythrose 4-phosphate and phosphoenolpyruvate: step 1/7.			3: Inferred from homology;
Q6CDY0_YARLI	Unreviewed	Q6CDY0;				YALI0B20350g	284591						4: Predicted;
Q6CDQ6_YARLI	Unreviewed	Q6CDQ6;				YALI0B22088g	284591						4: Predicted;
Q6CDQ1_YARLI	Unreviewed	Q6CDQ1;				YALI0B22198g	284591						4: Predicted;
Q6CDL4_YARLI	Unreviewed	Q6CDL4;				YALI0B23034g	284591						4: Predicted;
Q6C6Y9_YARLI	Unreviewed	Q6C6Y9;				YALI0E05181g	284591						4: Predicted;
Q6C6Y5_YARLI	Unreviewed	Q6C6Y5;				YALI0E05269g	284591						4: Predicted;
Q6CCX5_YARLI	Unreviewed	Q6CCX5;				YALI0C05753g	284591						3: Inferred from homology;
Q6CCI3_YARLI	Unreviewed	Q6CCI3;				YALI0C09163g	284591						4: Predicted;
Q6CCF7_YARLI	Unreviewed	Q6CCF7;				YALI0C09779g	284591						4: Predicted;
Q6C655_YARLI	Unreviewed	Q6C655;				YALI0E12309g	284591						4: Predicted;
Q6C633_YARLI	Unreviewed	Q6C633;				YALI0E12881g	284591						4: Predicted;
Q6C5I6_YARLI	Unreviewed	Q6C5I6;				YALI0E17765g	284591						3: Inferred from homology;
Q6C4M3_YARLI	Unreviewed	Q6C4M3;				YALI0E25608g	284591						4: Predicted;
Q6C4L7_YARLI	Unreviewed	Q6C4L7;				YALI0E25740g	284591						4: Predicted;
Q6C4J8_YARLI	Unreviewed	Q6C4J8;				YALI0E26169g	284591						4: Predicted;
Q6C497_YARLI	Unreviewed	Q6C497;				YALI0E28600g	284591						4: Predicted;
Q6CA64_YARLI	Unreviewed	Q6CA64;				YALI0D05547g	284591						4: Predicted;
Q6CA30_YARLI	Unreviewed	Q6CA30;				YALI0D06369g	284591						4: Predicted;
Q6C9K9_YARLI	Unreviewed	Q6C9K9;				YALI0D10307g	284591						4: Predicted;
Q6CFK7_YARLI	Unreviewed	Q6CFK7;				YALI0B06094g	284591						4: Predicted;
Q6C9D1_YARLI	Unreviewed	Q6C9D1;				YALI0D12166g	284591						4: Predicted;
Q6C8Q4_YARLI	Unreviewed	Q6C8Q4;				YALI0D17842g	284591						4: Predicted;
Q6CES3_YARLI	Unreviewed	Q6CES3;				YALI0B13420g	284591						4: Predicted;
Q6C8J7_YARLI	Unreviewed	Q6C8J7;				YALI0D19074g	284591						4: Predicted;
Q6C8H0_YARLI	Unreviewed	Q6C8H0;				YALI0D19734g	284591						4: Predicted;
Q6C887_YARLI	Unreviewed	Q6C887;				YALI0D21769g	284591						4: Predicted;
Q6C865_YARLI	Unreviewed	Q6C865;				YALI0D22330g	284591						4: Predicted;
Q6C825_YARLI	Unreviewed	Q6C825;				YALI0D23353g	284591						4: Predicted;
Q6C801_YARLI	Unreviewed	Q6C801;				YALI0D23925g	284591						4: Predicted;
Q6C7Z1_YARLI	Unreviewed	Q6C7Z1;				YALI0D24189g	284591						4: Predicted;
Q6C7X9_YARLI	Unreviewed	Q6C7X9;				YALI0D24475g	284591						4: Predicted;
Q6C7U2_YARLI	Unreviewed	Q6C7U2;				YALI0D25344g	284591						4: Predicted;
Q6C7S0_YARLI	Unreviewed	Q6C7S0;				YALI0D25850g	284591						4: Predicted;
Q6C7I2_YARLI	Unreviewed	Q6C7I2;	Citrate synthase			YALI0E00638g	284591						3: Inferred from homology;
Q6C6V9_YARLI	Unreviewed	Q6C6V9;				YALI0E05841g	284591						4: Predicted;
Q6C6E5_YARLI	Unreviewed	Q6C6E5;				YALI0E10153g	284591						4: Predicted;
Q6C6D4_YARLI	Unreviewed	Q6C6D4;				YALI0E10395g	284591						4: Predicted;
Q6C3N9_YARLI	Unreviewed	Q6C3N9;				YALI0E33319g	284591						4: Predicted;
Q6C3G7_YARLI	Unreviewed	Q6C3G7;				YALI0E34980g	284591						4: Predicted;
Q6C389_YARLI	Unreviewed	Q6C389;				YALI0F01716g	284591						4: Predicted;
Q6C327_YARLI	Unreviewed	Q6C327;				YALI0F03157g	284591						4: Predicted;
Q6C2M9_YARLI	Unreviewed	Q6C2M9;				YALI0F06512g	284591						4: Predicted;
Q6C2F7_YARLI	Unreviewed	Q6C2F7;				YALI0F08305g	284591						4: Predicted;
Q6C2A1_YARLI	Unreviewed	Q6C2A1;				YALI0F09515g	284591						4: Predicted;
Q6C294_YARLI	Unreviewed	Q6C294;				YALI0F09669g	284591						3: Inferred from homology;
Q6C284_YARLI	Unreviewed	Q6C284;				YALI0F09966g	284591						3: Inferred from homology;
Q6C232_YARLI	Unreviewed	Q6C232;				YALI0F11275g	284591						4: Predicted;
Q6C1S9_YARLI	Unreviewed	Q6C1S9;				YALI0F13673g	284591						4: Predicted;
Q6C1M0_YARLI	Unreviewed	Q6C1M0;				YALI0F15081g	284591						4: Predicted;
Q6C1I5_YARLI	Unreviewed	Q6C1I5;				YALI0F15961g	284591						4: Predicted;
Q6C1E3_YARLI	Unreviewed	Q6C1E3;				YALI0F17050g	284591						4: Predicted;
Q6C1A2_YARLI	Unreviewed	Q6C1A2;				YALI0F18018g	284591						4: Predicted;
Q6C153_YARLI	Unreviewed	Q6C153;				YALI0F19162g	284591						4: Predicted;
Q6C0X9_YARLI	Unreviewed	Q6C0X9;				YALI0F20878g	284591						4: Predicted;
Q6C0W1_YARLI	Unreviewed	Q6C0W1;				YALI0F21263g	284591						4: Predicted;
Q6C0U7_YARLI	Unreviewed	Q6C0U7;				YALI0F21637g	284591						4: Predicted;
Q6C0P1_YARLI	Unreviewed	Q6C0P1;				YALI0F23023g	284591						4: Predicted;
Q6C0L3_YARLI	Unreviewed	Q6C0L3;				YALI0F23705g	284591						4: Predicted;
Q6C0H8_YARLI	Unreviewed	Q6C0H8;				YALI0F24541g	284591						4: Predicted;
Q6C0G8_YARLI	Unreviewed	Q6C0G8;				YALI0F24871g	284591						4: Predicted;
Q6C0G6_YARLI	Unreviewed	Q6C0G6;				YALI0F24915g	284591						4: Predicted;
Q6C0D3_YARLI	Unreviewed	Q6C0D3;				YALI0F25707g	284591						4: Predicted;
Q6C049_YARLI	Unreviewed	Q6C049;				YALI0F27797g	284591						4: Predicted;
Q6BZY8_YARLI	Unreviewed	Q6BZY8;				YALI0F29843g	284591						3: Inferred from homology;
Q6C2I4_YARLI	Unreviewed	Q6C2I4;				YALI0F07645g	284591						4: Predicted;
Q6C2I2_YARLI	Unreviewed	Q6C2I2;				YALI0F07689g	284591						4: Predicted;
Q6CH15_YARLI	Unreviewed	Q6CH15;				YALI0A13915g	284591						4: Predicted;
Q6CH06_YARLI	Unreviewed	Q6CH06;				YALI0A14388g	284591						4: Predicted;
Q6CGT1_YARLI	Unreviewed	Q6CGT1;				YALI0A16467g	284591						4: Predicted;
Q6CAH1_YARLI	Unreviewed	Q6CAH1;				YALI0D02805g	284591						4: Predicted;
Q6CAG9_YARLI	Unreviewed	Q6CAG9;				YALI0D02849g	284591						4: Predicted;
Q6C401_YARLI	Unreviewed	Q6C401;				YALI0E30921g	284591						4: Predicted;
Q6C3Y9_YARLI	Unreviewed	Q6C3Y9;				YALI0E31174g	284591						4: Predicted;
Q6C3Y1_YARLI	Unreviewed	Q6C3Y1;				YALI0E31339g	284591						4: Predicted;
Q6C3V3_YARLI	Unreviewed	Q6C3V3;				YALI0E31889g	284591						4: Predicted;
Q6C3Q0_YARLI	Unreviewed	Q6C3Q0;				YALI0E33077g	284591						4: Predicted;
Q6CI41_YARLI	Unreviewed	Q6CI41;				YALI0A01980g	284591						4: Predicted;
Q6CA77_YARLI	Unreviewed	Q6CA77;				YALI0D05203g	284591						4: Predicted;
Q6C0X5_YARLI	Unreviewed	Q6C0X5;				YALI0F20966g	284591						3: Inferred from homology;
Q6C7R0_YARLI	Unreviewed	Q6C7R0;				YALI0D26147g	284591						3: Inferred from homology;
Q6C847_YARLI	Unreviewed	Q6C847;				YALI0D22825g	284591						4: Predicted;
Q6CH41_YARLI	Unreviewed	Q6CH41;				YALI0A12815g	284591						4: Predicted;
Q6CB77_YARLI	Unreviewed	Q6CB77;				YALI0C21296g	284591						4: Predicted;
Q6C1H1_YARLI	Unreviewed	Q6C1H1;				YALI0F16313g	284591						4: Predicted;
Q6CE51_YARLI	Unreviewed	Q6CE51;				YALI0B18524g	284591						4: Predicted;
Q6CGK0_YARLI	Unreviewed	Q6CGK0;				YALI0A18656g	284591						4: Predicted;
Q6C682_YARLI	Unreviewed	Q6C682;				YALI0E11671g	284591						4: Predicted;
Q6CA28_YARLI	Unreviewed	Q6CA28;				YALI0D06413g	284591						4: Predicted;
Q6C2C1_YARLI	Unreviewed	Q6C2C1;				YALI0F09097g	284591						4: Predicted;
Q6CBS6_YARLI	Unreviewed	Q6CBS6;				YALI0C15917g	284591						4: Predicted;
Q6BZZ7_YARLI	Unreviewed	Q6BZZ7;				YALI0F29381g	284591						4: Predicted;
Q6CEL1_YARLI	Unreviewed	Q6CEL1;				YALI0B14817g	284591						4: Predicted;
Q6C1T8_YARLI	Unreviewed	Q6C1T8;				YALI0F13453g	284591						3: Inferred from homology;
Q6C1Y6_YARLI	Unreviewed	Q6C1Y6;				YALI0F12331g	284591						4: Predicted;
Q6CH20_YARLI	Unreviewed	Q6CH20;				YALI0A13585g	284591						4: Predicted;
Q6C1A8_YARLI	Unreviewed	Q6C1A8;				YALI0F17842g	284591						4: Predicted;
Q6C0W0_YARLI	Unreviewed	Q6C0W0;				YALI0F21285g	284591						4: Predicted;
Q6C898_YARLI	Unreviewed	Q6C898;				YALI0D21494g	284591						4: Predicted;
Q6C2K9_YARLI	Unreviewed	Q6C2K9;				YALI0F07018g	284591						4: Predicted;
Q6CDJ8_YARLI	Unreviewed	Q6CDJ8;				YALI0B23386g	284591						4: Predicted;
Q6CAH7_YARLI	Unreviewed	Q6CAH7;				YALI0D02673g	284591						4: Predicted;
Q6C6P2_YARLI	Unreviewed	Q6C6P2;				YALI0E07623g	284591						4: Predicted;
Q6C733_YARLI	Unreviewed	Q6C733;				YALI0E04136g	284591						4: Predicted;
Q6C667_YARLI	Unreviewed	Q6C667;				YALI0E12045g	284591						4: Predicted;
Q6C8G1_YARLI	Unreviewed	Q6C8G1;				YALI0D19954g	284591						4: Predicted;
Q6C8N5_YARLI	Unreviewed	Q6C8N5;				YALI0D18249g	284591						4: Predicted;
Q6C3K6_YARLI	Unreviewed	Q6C3K6;				YALI0E34045g	284591						4: Predicted;
Q6CFD7_YARLI	Unreviewed	Q6CFD7;				YALI0B08052g	284591						4: Predicted;
Q6C0Y9_YARLI	Unreviewed	Q6C0Y9;				YALI0F20658g	284591						4: Predicted;
Q6CHP0_YARLI	Unreviewed	Q6CHP0;				YALI0A06809g	284591						4: Predicted;
Q6C123_YARLI	Unreviewed	Q6C123;				YALI0F19844g	284591						4: Predicted;
Q6CER2_YARLI	Unreviewed	Q6CER2;				YALI0B13706g	284591						4: Predicted;
Q6CE75_YARLI	Unreviewed	Q6CE75;				YALI0B17930g	284591					Membrane; Multi-pass membrane protein (By similarity).	3: Inferred from homology;
Q6CDE2_YARLI	Unreviewed	Q6CDE2;				YALI0C01221g	284591						4: Predicted;
Q6CAR0_YARLI	Unreviewed	Q6CAR0;				YALI0D00693g	284591						4: Predicted;
Q6CA71_YARLI	Unreviewed	Q6CA71;				YALI0D05357g	284591						4: Predicted;
Q6C915_YARLI	Unreviewed	Q6C915;				YALI0D15136g	284591						4: Predicted;
Q6C8N4_YARLI	Unreviewed	Q6C8N4;				YALI0D18271g	284591						4: Predicted;
Q6CHU7_YARLI	Unreviewed	Q6CHU7;				YALI0A04785g	284591						4: Predicted;
Q6CCE7_YARLI	Unreviewed	Q6CCE7;				YALI0C10010g	284591						4: Predicted;
Q6C849_YARLI	Unreviewed	Q6C849;				YALI0D22748g	284591						4: Predicted;
Q6C729_YARLI	Unreviewed	Q6C729;				YALI0E04268g	284591						4: Predicted;
Q6CDV2_YARLI	Unreviewed	Q6CDV2;				YALI0B20966g	284591						4: Predicted;
Q6C4T1_YARLI	Unreviewed	Q6C4T1;				YALI0E23969g	284591						4: Predicted;
Q6C743_YARLI	Unreviewed	Q6C743;				YALI0E03916g	284591						4: Predicted;
Q6CDM3_YARLI	Unreviewed	Q6CDM3;				YALI0B22836g	284591						4: Predicted;
Q6C212_YARLI	Unreviewed	Q6C212;				YALI0F11737g	284591						4: Predicted;
Q6C1E9_YARLI	Unreviewed	Q6C1E9;				YALI0F16918g	284591						4: Predicted;
B5FVB2_YARLI	Unreviewed	B5FVB2;				YALI0B06105g	284591						4: Predicted;
Q6CDX6_YARLI	Unreviewed	Q6CDX6;				YALI0B20438g	284591						4: Predicted;
Q6CDC2_YARLI	Unreviewed	Q6CDC2;				YALI0C01782g	284591						4: Predicted;
Q6C8H4_YARLI	Unreviewed	Q6C8H4;				YALI0D19580g	284591					Membrane; Multi-pass membrane protein (By similarity).	3: Inferred from homology;
Q6C2C6_YARLI	Unreviewed	Q6C2C6;				YALI0F08987g	284591						4: Predicted;
Q6CEX9_YARLI	Unreviewed	Q6CEX9;				YALI0B12034g	284591						4: Predicted;
Q6C9T1_YARLI	Unreviewed	Q6C9T1;				YALI0D08602g	284591						4: Predicted;
Q6C674_YARLI	Unreviewed	Q6C674;				YALI0E11891g	284591						4: Predicted;
Q6C508_YARLI	Unreviewed	Q6C508;				YALI0E22044g	284591						4: Predicted;
Q6C0I3_YARLI	Unreviewed	Q6C0I3;				YALI0F24431g	284591						4: Predicted;
Q6CBK7_YARLI	Unreviewed	Q6CBK7;				YALI0C17919g	284591						4: Predicted;
Q6CBC2_YARLI	Unreviewed	Q6CBC2;				YALI0C20141g	284591						4: Predicted;
Q6CGC4_YARLI	Unreviewed	Q6CGC4;				YALI0A20482g	284591						4: Predicted;
Q6C2H7_YARLI	Unreviewed	Q6C2H7;				YALI0F07799g	284591						4: Predicted;
Q6CH48_YARLI	Unreviewed	Q6CH48;				YALI0A12441g	284591						4: Predicted;
Q6CFP1_YARLI	Unreviewed	Q6CFP1;				YALI0B05236g	284591						4: Predicted;
Q6CDV3_YARLI	Unreviewed	Q6CDV3;				YALI0B20944g	284591						4: Predicted;
Q6CDU9_YARLI	Unreviewed	Q6CDU9;				YALI0B21032g	284591						4: Predicted;
Q6C9F5_YARLI	Unreviewed	Q6C9F5;				YALI0D11616g	284591						4: Predicted;
Q6C499_YARLI	Unreviewed	Q6C499;				YALI0E28556g	284591						4: Predicted;
Q6C8G6_YARLI	Unreviewed	Q6C8G6;				YALI0D19844g	284591						4: Predicted;
Q96X23_YARLL	Unreviewed	Q96X23;					4952						4: Predicted;
Q6CBW6_YARLI	Unreviewed	Q6CBW6;				YALI0C14872g	284591						4: Predicted;
Q6CF45_YARLI	Unreviewed	Q6CF45;				YALI0B10362g	284591						4: Predicted;
Q6C2B8_YARLI	Unreviewed	Q6C2B8;				YALI0F09163g	284591						4: Predicted;
Q6CBU3_YARLI	Unreviewed	Q6CBU3;				YALI0C15444g	284591	ATP + a protein = ADP + a phosphoprotein.					4: Predicted;
Q6CAT2_YARLI	Unreviewed	Q6CAT2;				YALI0D00198g	284591						4: Predicted;
Q6CA41_YARLI	Unreviewed	Q6CA41;				YALI0D06083g	284591						4: Predicted;
Q6C813_YARLI	Unreviewed	Q6C813;	Ribonuclease	3.1.26.-		YALI0D23661g	284591	Endonucleolytic cleavage to 5'- phosphomonoester.					3: Inferred from homology;
B5RSM6_YARLI	Unreviewed	B5RSM6;				YALI0F30426g	284591						4: Predicted;
Q6C4L5_YARLI	Unreviewed	Q6C4L5;				YALI0E25784g	284591						3: Inferred from homology;
Q6CFA8_YARLI	Unreviewed	Q6CFA8;				YALI0B08778g	284591						3: Inferred from homology;
Q6C977_YARLI	Unreviewed	Q6C977;				YALI0D13266g	284591						4: Predicted;
Q6CHW2_YARLI	Unreviewed	Q6CHW2;				YALI0A04301g	284591						4: Predicted;
Q6C940_YARLI	Unreviewed	Q6C940;				YALI0D14454g	284591						4: Predicted;
Q6CC02_YARLI	Unreviewed	Q6CC02;				YALI0C13904g	284591						4: Predicted;
Q6CDK6_YARLI	Unreviewed	Q6CDK6;				YALI0B23210g	284591						4: Predicted;
Q6C8P4_YARLI	Unreviewed	Q6C8P4;				YALI0D18062g	284591						4: Predicted;
Q6CAU4_YARLI	Unreviewed	Q6CAU4;	30S ribosomal protein S15			YALI0C24277g	284591						3: Inferred from homology;
Q6CA22_YARLI	Unreviewed	Q6CA22;				YALI0D06545g	284591						4: Predicted;
Q6C1Z6_YARLI	Unreviewed	Q6C1Z6;				YALI0F12089g	284591						4: Predicted;
Q6C1T0_YARLI	Unreviewed	Q6C1T0;				YALI0F13651g	284591						4: Predicted;
Q6C9Q4_YARLI	Unreviewed	Q6C9Q4;				YALI0D09185g	284591						4: Predicted;
Q6CFF9_YARLI	Unreviewed	Q6CFF9;				YALI0B07381g	284591						3: Inferred from homology;
Q6C9P6_YARLI	Unreviewed	Q6C9P6;				YALI0D09361g	284591						4: Predicted;
Q6C6F0_YARLI	Unreviewed	Q6C6F0;				YALI0E10065g	284591						3: Inferred from homology;
Q6C9V1_YARLI	Unreviewed	Q6C9V1;				YALI0D08162g	284591						3: Inferred from homology;
Q6C043_YARLI	Unreviewed	Q6C043;				YALI0F27929g	284591						4: Predicted;
Q6CHL2_YARLI	Unreviewed	Q6CHL2;				YALI0A07711g	284591						4: Predicted;
Q6CBX3_YARLI	Unreviewed	Q6CBX3;				YALI0C14696g	284591						4: Predicted;
Q6C5B6_YARLI	Unreviewed	Q6C5B6;				YALI0E19448g	284591						4: Predicted;
Q6C460_YARLI	Unreviewed	Q6C460;				YALI0E29447g	284591						4: Predicted;
Q6C8C8_YARLI	Unreviewed	Q6C8C8;				YALI0D20702g	284591						4: Predicted;
Q6BZP1_YARLI	Unreviewed	Q6BZP1;				YALI0F32131g	284591						4: Predicted;
Q6C8C0_YARLI	Unreviewed	Q6C8C0;				YALI0D20922g	284591						4: Predicted;
Q6C0M4_YARLI	Unreviewed	Q6C0M4;				YALI0F23441g	284591						4: Predicted;
Q6CBC1_YARLI	Unreviewed	Q6CBC1;				YALI0C20207g	284591						4: Predicted;
Q6CAN1_YARLI	Unreviewed	Q6CAN1;				YALI0D01331g	284591						3: Inferred from homology;
Q6C9B4_YARLI	Unreviewed	Q6C9B4;				YALI0D12518g	284591						3: Inferred from homology;
Q6CHL0_YARLI	Unreviewed	Q6CHL0;				YALI0A07755g	284591						4: Predicted;
Q6C541_YARLI	Unreviewed	Q6C541;				YALI0E21197g	284591						4: Predicted;
Q6C817_YARLI	Unreviewed	Q6C817;				YALI0D23573g	284591						4: Predicted;
Q6C1Q6_YARLI	Unreviewed	Q6C1Q6;				YALI0F14289g	284591						4: Predicted;
Q6CEW2_YARLI	Unreviewed	Q6CEW2;				YALI0B12430g	284591						4: Predicted;
Q6C6Z4_YARLI	Unreviewed	Q6C6Z4;				YALI0E05071g	284591						4: Predicted;
O74937_YARLL	Unreviewed	O74937; Q6C4D7;		1.3.3.6			4952						4: Predicted;
Q6CHM3_YARLI	Unreviewed	Q6CHM3;				YALI0A07249g	284591						4: Predicted;
Q6C5J7_YARLI	Unreviewed	Q6C5J7;				YALI0E17479g	284591						4: Predicted;
Q6C862_YARLI	Unreviewed	Q6C862;				YALI0D22418g	284591						4: Predicted;
Q6C397_YARLI	Unreviewed	Q6C397;				YALI0F01540g	284591						4: Predicted;
Q6CAJ0_YARLI	Unreviewed	Q6CAJ0;				YALI0D02343g	284591						4: Predicted;
Q6CGG8_YARLI	Unreviewed	Q6CGG8;				YALI0A19492g	284591						4: Predicted;
Q6CDI3_YARLI	Unreviewed	Q6CDI3;				YALI0C00297g	284591						4: Predicted;
Q6C5D6_YARLI	Unreviewed	Q6C5D6;				YALI0E18942g	284591						4: Predicted;
Q6CES5_YARLI	Unreviewed	Q6CES5;				YALI0B13376g	284591						4: Predicted;
Q6C7F8_YARLI	Unreviewed	Q6C7F8;				YALI0E01166g	284591						4: Predicted;
Q6CBG5_YARLI	Unreviewed	Q6CBG5;				YALI0C19063g	284591						4: Predicted;
Q6C634_YARLI	Unreviewed	Q6C634;				YALI0E12859g	284591						4: Predicted;
Q6C313_YARLI	Unreviewed	Q6C313;				YALI0F03476g	284591						4: Predicted;
Q6C301_YARLI	Unreviewed	Q6C301;				YALI0F03729g	284591						4: Predicted;
Q6C8C3_YARLI	Unreviewed	Q6C8C3;				YALI0D20856g	284591						4: Predicted;
Q6CGI6_YARLI	Unreviewed	Q6CGI6;				YALI0A19008g	284591						4: Predicted;
Q6CB04_YARLI	Unreviewed	Q6CB04;				YALI0C22924g	284591						4: Predicted;
Q6C772_YARLI	Unreviewed	Q6C772;				YALI0E03234g	284591						3: Inferred from homology;
Q6CHC7_YARLI	Unreviewed	Q6CHC7;				YALI0A10208g	284591						3: Inferred from homology;
Q6C163_YARLI	Unreviewed	Q6C163;				YALI0F18898g	284591						4: Predicted;
Q6CCZ4_YARLI	Unreviewed	Q6CCZ4;				YALI0C05302g	284591						4: Predicted;
Q6C4M2_YARLI	Unreviewed	Q6C4M2;				YALI0E25630g	284591						4: Predicted;
Q6C4J4_YARLI	Unreviewed	Q6C4J4;				YALI0E26279g	284591						4: Predicted;
Q6CGB3_YARLI	Unreviewed	Q6CGB3;				YALI0A20702g	284591						4: Predicted;
Q6C8E7_YARLI	Unreviewed	Q6C8E7;				YALI0D20240g	284591						4: Predicted;
Q6C735_YARLI	Unreviewed	Q6C735;				YALI0E04092g	284591						4: Predicted;
Q6C156_YARLI	Unreviewed	Q6C156;				YALI0F19096g	284591						4: Predicted;
Q6C1P3_YARLI	Unreviewed	Q6C1P3;				YALI0F14575g	284591						4: Predicted;
Q6CHP3_YARLI	Unreviewed	Q6CHP3;				YALI0A06743g	284591						4: Predicted;
Q6C209_YARLI	Unreviewed	Q6C209;				YALI0F11803g	284591						4: Predicted;
Q6CC40_YARLI	Unreviewed	Q6CC40;				YALI0C12727g	284591						4: Predicted;
Q6CF48_YARLI	Unreviewed	Q6CF48;				YALI0B10296g	284591						4: Predicted;
Q6C5G9_YARLI	Unreviewed	Q6C5G9;				YALI0E18139g	284591						4: Predicted;
Q6C6F9_YARLI	Unreviewed	Q6C6F9;				YALI0E09867g	284591						4: Predicted;
Q6BZW0_YARLI	Unreviewed	Q6BZW0;				YALI0F30481g	284591						4: Predicted;
Q6C925_YARLI	Unreviewed	Q6C925;				YALI0D14872g	284591						4: Predicted;
Q6C1U4_YARLI	Unreviewed	Q6C1U4;				YALI0F13321g	284591						4: Predicted;
Q6C090_YARLI	Unreviewed	Q6C090;				YALI0F26785g	284591						4: Predicted;
Q6CAC4_YARLI	Unreviewed	Q6CAC4;				YALI0D04070g	284591						4: Predicted;
Q6CHR2_YARLI	Unreviewed	Q6CHR2;				YALI0A06039g	284591						4: Predicted;
Q6CCQ2_YARLI	Unreviewed	Q6CCQ2;				YALI0C07546g	284591						4: Predicted;
Q6CFX8_YARLI	Unreviewed	Q6CFX8;				YALI0B02706g	284591						4: Predicted;
Q6C9N3_YARLI	Unreviewed	Q6C9N3;				YALI0D09757g	284591						3: Inferred from homology;
Q6C1L0_YARLI	Unreviewed	Q6C1L0;				YALI0F15323g	284591						4: Predicted;
Q8TFK5_YARLL	Unreviewed	Q8TFK5; Q6C5E3;					4952						4: Predicted;
Q6CH65_YARLI	Unreviewed	Q6CH65;				YALI0A11935g	284591						4: Predicted;
Q6CEW0_YARLI	Unreviewed	Q6CEW0;				YALI0B12474g	284591						3: Inferred from homology;
Q6C639_YARLI	Unreviewed	Q6C639;				YALI0E12661g	284591						4: Predicted;
Q6C8E1_YARLI	Unreviewed	Q6C8E1;				YALI0D20416g	284591						4: Predicted;
Q6C2D7_YARLI	Unreviewed	Q6C2D7;				YALI0F08745g	284591						4: Predicted;
Q0ZIE3_YARLL	Unreviewed	Q0ZIE3;	ATP synthase subunit beta	3.6.3.14			4952	ATP + H(2)O + H(+)(In) = ADP + phosphate + H(+)(Out).			F-type ATPases have 2 components, CF(1) - the catalytic core - and CF(0) - the membrane proton channel. CF(1) has five subunits: alpha(3), beta(3), gamma(1), delta(1), epsilon(1). CF(0) has three main subunits: a, b and c (By similarity).		3: Inferred from homology;
Q6CBL0_YARLI	Unreviewed	Q6CBL0;				YALI0C17853g	284591						4: Predicted;
Q6CFC8_YARLI	Unreviewed	Q6CFC8;				YALI0B08272g	284591						4: Predicted;
Q6C8M0_YARLI	Unreviewed	Q6C8M0;				YALI0D18568g	284591					Membrane; Multi-pass membrane protein (By similarity).	3: Inferred from homology;
Q6C166_YARLI	Unreviewed	Q6C166;				YALI0F18832g	284591						4: Predicted;
Q6CBC9_YARLI	Unreviewed	Q6CBC9;				YALI0C19943g	284591						4: Predicted;
Q6CFK5_YARLI	Unreviewed	Q6CFK5;				YALI0B06138g	284591						4: Predicted;
Q6C0M8_YARLI	Unreviewed	Q6C0M8;				YALI0F23353g	284591						4: Predicted;
B5RSL7_YARLI	Unreviewed	B5RSL7;				YALI0F18359g	284591						4: Predicted;
Q6CDD8_YARLI	Unreviewed	Q6CDD8;				YALI0C01309g	284591						4: Predicted;
Q6C4L6_YARLI	Unreviewed	Q6C4L6;				YALI0E25762g	284591						4: Predicted;
Q6C7M5_YARLI	Unreviewed	Q6C7M5;				YALI0D26884g	284591						4: Predicted;
Q6CEF5_YARLI	Unreviewed	Q6CEF5;				YALI0B16060g	284591						4: Predicted;
Q6C2G4_YARLI	Unreviewed	Q6C2G4;				YALI0F08107g	284591						4: Predicted;
Q6CHG9_YARLI	Unreviewed	Q6CHG9;				YALI0A09064g	284591						4: Predicted;
Q6C0C1_YARLI	Unreviewed	Q6C0C1;				YALI0F26037g	284591						4: Predicted;
Q6C5R6_YARLI	Unreviewed	Q6C5R6;				YALI0E15796g	284591						4: Predicted;
Q6CGP2_YARLI	Unreviewed	Q6CGP2;				YALI0A17578g	284591						4: Predicted;
Q6CG95_YARLI	Unreviewed	Q6CG95;				YALI0A21098g	284591						4: Predicted;
Q6C447_YARLI	Unreviewed	Q6C447;				YALI0E29733g	284591						4: Predicted;
Q6C5H7_YARLI	Unreviewed	Q6C5H7;				YALI0E17963g	284591						3: Inferred from homology;
Q6BZQ8_YARLI	Unreviewed	Q6BZQ8;				YALI0F31625g	284591						4: Predicted;
Q6CI99_YARLI	Unreviewed	Q6CI99;				YALI0A00352g	284591						4: Predicted;
Q6C9L2_YARLI	Unreviewed	Q6C9L2;				YALI0D10234g	284591						4: Predicted;
Q6C159_YARLI	Unreviewed	Q6C159;				YALI0F19030g	284591						4: Predicted;
Q6C1B7_YARLI	Unreviewed	Q6C1B7;				YALI0F17644g	284591						4: Predicted;
Q8WZL1_YARLL	Unreviewed	Q8WZL1; Q6CGJ7;					4952						4: Predicted;
Q6CCL3_YARLI	Unreviewed	Q6CCL3;				YALI0C08437g	284591						4: Predicted;
Q6C4C4_YARLI	Unreviewed	Q6C4C4;				YALI0E27918g	284591						4: Predicted;
Q6CDT0_YARLI	Unreviewed	Q6CDT0;				YALI0B21450g	284591						4: Predicted;
Q6C4Z2_YARLI	Unreviewed	Q6C4Z2;				YALI0E22484g	284591						4: Predicted;
Q6C6S5_YARLI	Unreviewed	Q6C6S5;				YALI0E06677g	284591						4: Predicted;
Q6C2X5_YARLI	Unreviewed	Q6C2X5;				YALI0F04312g	284591						4: Predicted;
Q6CHX9_YARLI	Unreviewed	Q6CHX9;				YALI0A03641g	284591						4: Predicted;
Q6CG40_YARLI	Unreviewed	Q6CG40;				YALI0B01078g	284591						4: Predicted;
Q6C494_YARLI	Unreviewed	Q6C494;				YALI0E28666g	284591						4: Predicted;
Q6C737_YARLI	Unreviewed	Q6C737;				YALI0E04048g	284591						3: Inferred from homology;
Q6C180_YARLI	Unreviewed	Q6C180;				YALI0F18524g	284591						4: Predicted;
Q9Y7W9_YARLL	Unreviewed	Q9Y7W9;					4952						4: Predicted;
Q6CHB0_YARLI	Unreviewed	Q6CHB0;				YALI0A10637g	284591						4: Predicted;
Q6CB00_YARLI	Unreviewed	Q6CB00;				YALI0C23034g	284591						4: Predicted;
Q6CEY6_YARLI	Unreviewed	Q6CEY6;				YALI0B11836g	284591						4: Predicted;
Q6C5K7_YARLI	Unreviewed	Q6C5K7;				YALI0E17215g	284591						4: Predicted;
Q6CAT6_YARLI	Unreviewed	Q6CAT6;				YALI0D00110g	284591						4: Predicted;
Q6CH26_YARLI	Unreviewed	Q6CH26;				YALI0A13321g	284591						4: Predicted;
Q6C151_YARLI	Unreviewed	Q6C151;				YALI0F19206g	284591						4: Predicted;
Q6CHU4_YARLI	Unreviewed	Q6CHU4;				YALI0A04917g	284591						4: Predicted;
Q6C738_YARLI	Unreviewed	Q6C738;				YALI0E04026g	284591						4: Predicted;
Q6C261_YARLI	Unreviewed	Q6C261;				YALI0F10549g	284591						3: Inferred from homology;
Q6C4C0_YARLI	Unreviewed	Q6C4C0;				YALI0E28006g	284591						3: Inferred from homology;
Q6C413_YARLI	Unreviewed	Q6C413;				YALI0E30657g	284591						4: Predicted;
Q6C4J1_YARLI	Unreviewed	Q6C4J1;				YALI0E26345g	284591						4: Predicted;
Q6C685_YARLI	Unreviewed	Q6C685;				YALI0E11605g	284591						4: Predicted;
Q6C8M9_YARLI	Unreviewed	Q6C8M9;				YALI0D18381g	284591						4: Predicted;
Q6CCP0_YARLI	Unreviewed	Q6CCP0;				YALI0C07821g	284591						4: Predicted;
Q6CD88_YARLI	Unreviewed	Q6CD88;				YALI0C02827g	284591						4: Predicted;
Q6C5I2_YARLI	Unreviewed	Q6C5I2;				YALI0E17853g	284591						4: Predicted;
Q6C7U6_YARLI	Unreviewed	Q6C7U6;				YALI0D25234g	284591						3: Inferred from homology;
Q6C204_YARLI	Unreviewed	Q6C204;				YALI0F11913g	284591						4: Predicted;
Q6CBH5_YARLI	Unreviewed	Q6CBH5;				YALI0C18711g	284591						4: Predicted;
Q6CGJ6_YARLI	Unreviewed	Q6CGJ6;				YALI0A18744g	284591						4: Predicted;
Q6C2P6_YARLI	Unreviewed	Q6C2P6;	40S ribosomal protein S12			YALI0F06160g	284591						3: Inferred from homology;
Q6C4S4_YARLI	Unreviewed	Q6C4S4;				YALI0E24123g	284591						4: Predicted;
Q9UUT9_YARLL	Unreviewed	Q9UUT9; Q6CAQ8;		1.6.99.3			4952						4: Predicted;
F2Z6A4_YARLI	Unreviewed	F2Z6A4;				YALI0A15488g	284591						4: Predicted;
Q6CAH3_YARLI	Unreviewed	Q6CAH3;				YALI0D02761g	284591						4: Predicted;
Q6CBE3_YARLI	Unreviewed	Q6CBE3;				YALI0C19646g	284591						4: Predicted;
Q6CC59_YARLI	Unreviewed	Q6CC59;				YALI0C12232g	284591						4: Predicted;
Q6CAS2_YARLI	Unreviewed	Q6CAS2;				YALI0D00407g	284591						4: Predicted;
Q6CET1_YARLI	Unreviewed	Q6CET1;				YALI0B13200g	284591						4: Predicted;
Q6C6J7_YARLI	Unreviewed	Q6C6J7;				YALI0E09012g	284591						4: Predicted;
Q6CCJ7_YARLI	Unreviewed	Q6CCJ7;				YALI0C08811g	284591						4: Predicted;
Q6C4B4_YARLI	Unreviewed	Q6C4B4;				YALI0E28248g	284591						4: Predicted;
Q6C8C2_YARLI	Unreviewed	Q6C8C2;				YALI0D20878g	284591						4: Predicted;
Q6C602_YARLI	Unreviewed	Q6C602;				YALI0E13640g	284591						3: Inferred from homology;
Q6C262_YARLI	Unreviewed	Q6C262;				YALI0F10541g	284591						4: Predicted;
Q6C1T2_YARLI	Unreviewed	Q6C1T2;				YALI0F13607g	284591						4: Predicted;
Q6CGV6_YARLI	Unreviewed	Q6CGV6;				YALI0A15774g	284591						4: Predicted;
F2Z685_YARLI	Unreviewed	F2Z685;				YALI0A20350g	284591						4: Predicted;
Q6CFM9_YARLI	Unreviewed	Q6CFM9;				YALI0B05522g	284591						3: Inferred from homology;
A4PBE2_YARLL	Unreviewed	A4PBE2;					4952						4: Predicted;
C3W7W0_YARLL	Unreviewed	C3W7W0;					4952						4: Predicted;
Q6C9I6_YARLI	Unreviewed	Q6C9I6;				YALI0D10923g	284591						4: Predicted;
Q6C9U1_YARLI	Unreviewed	Q6C9U1;				YALI0D08382g	284591						4: Predicted;
Q6CGX5_YARLI	Unreviewed	Q6CGX5;				YALI0A15147g	284591		Zinc (By similarity).				3: Inferred from homology;
Q6C7W3_YARLI	Unreviewed	Q6C7W3;				YALI0D24860g	284591						4: Predicted;
Q6C550_YARLI	Unreviewed	Q6C550;				YALI0E20999g	284591						4: Predicted;
Q6C5S8_YARLI	Unreviewed	Q6C5S8;				YALI0E15510g	284591					Nucleus (By similarity).	3: Inferred from homology;
Q6CD97_YARLI	Unreviewed	Q6CD97;				YALI0C02563g	284591						4: Predicted;
Q6CEJ0_YARLI	Unreviewed	Q6CEJ0;				YALI0B15268g	284591						4: Predicted;
Q6C7J6_YARLI	Unreviewed	Q6C7J6;				YALI0E00264g	284591						3: Inferred from homology;
Q6CEH9_YARLI	Unreviewed	Q6CEH9;				YALI0B15488g	284591						4: Predicted;
O74931_YARLL	Unreviewed	O74931; Q6C0F6;		1.6.5.3			4952						4: Predicted;
Q6C8C6_YARLI	Unreviewed	Q6C8C6;	Dihydrolipoyl dehydrogenase	1.8.1.4		YALI0D20768g	284591	Protein N(6)-(dihydrolipoyl)lysine + NAD(+) = protein N(6)-(lipoyl)lysine + NADH.	Binds 1 FAD per subunit (By similarity).				3: Inferred from homology;
F2Z6H7_YARLI	Unreviewed	F2Z6H7;				YALI0A14542g	284591						4: Predicted;
Q6C0L1_YARLI	Unreviewed	Q6C0L1;				YALI0F23749g	284591						3: Inferred from homology;
Q6CDN8_YARLI	Unreviewed	Q6CDN8;				YALI0B22506g	284591						3: Inferred from homology;
Q6CDU4_YARLI	Unreviewed	Q6CDU4;				YALI0B21142g	284591						4: Predicted;
Q6CA49_YARLI	Unreviewed	Q6CA49;				YALI0D05929g	284591						3: Inferred from homology;
Q6CD96_YARLI	Unreviewed	Q6CD96;				YALI0C02585g	284591						4: Predicted;
Q6CGV2_YARLI	Unreviewed	Q6CGV2;				YALI0A15950g	284591						3: Inferred from homology;
Q6CAJ7_YARLI	Unreviewed	Q6CAJ7;				YALI0D02167g	284591						4: Predicted;
Q6C432_YARLI	Unreviewed	Q6C432;				YALI0E30151g	284591						3: Inferred from homology;
Q6C155_YARLI	Unreviewed	Q6C155;				YALI0F19118g	284591						4: Predicted;
O74133_YARLL	Unreviewed	O74133; Q6CGW5;					4952						3: Inferred from homology;
Q6C2L0_YARLI	Unreviewed	Q6C2L0;				YALI0F06974g	284591						4: Predicted;
Q6C4M8_YARLI	Unreviewed	Q6C4M8;				YALI0E25179g	284591						4: Predicted;
Q6C7X0_YARLI	Unreviewed	Q6C7X0;				YALI0D24651g	284591						4: Predicted;
Q6CGM4_YARLI	Unreviewed	Q6CGM4;				YALI0A18062g	284591		Heme group (By similarity).				3: Inferred from homology;
Q9UW07_YARLL	Unreviewed	Q9UW07; Q6C5I5;					4952		Zinc (By similarity).				3: Inferred from homology;
F2Z658_YARLI	Unreviewed	F2Z658;				YALI0E25845g	284591						4: Predicted;
Q6L8K6_YARLL	Unreviewed	Q6L8K6; Q6CDA5;					4952						4: Predicted;
Q8NJX0_YARLL	Unreviewed	Q8NJX0; Q6C9E4;					4952						4: Predicted;
Q9UV60_YARLL	Unreviewed	Q9UV60;					4952						4: Predicted;
Q6CH38_YARLI	Unreviewed	Q6CH38;				YALI0A12969g	284591						4: Predicted;
Q6CGU7_YARLI	Unreviewed	Q6CGU7;				YALI0A16082g	284591						4: Predicted;
Q6CAI5_YARLI	Unreviewed	Q6CAI5;				YALI0D02475g	284591						4: Predicted;
Q6CAI3_YARLI	Unreviewed	Q6CAI3;				YALI0D02519g	284591						4: Predicted;
Q6CAI1_YARLI	Unreviewed	Q6CAI1;				YALI0D02585g	284591						4: Predicted;
Q6CAE1_YARLI	Unreviewed	Q6CAE1;				YALI0D03619g	284591						4: Predicted;
Q6CAD5_YARLI	Unreviewed	Q6CAD5;				YALI0D03740g	284591						4: Predicted;
Q6CAB9_YARLI	Unreviewed	Q6CAB9;				YALI0D04180g	284591						4: Predicted;
Q6C408_YARLI	Unreviewed	Q6C408;				YALI0E30767g	284591						4: Predicted;
Q6C406_YARLI	Unreviewed	Q6C406;				YALI0E30811g	284591						4: Predicted;
Q6CHS8_YARLI	Unreviewed	Q6CHS8;	Serine/threonine-protein phosphatase	3.1.3.16		YALI0A05357g	284591	A phosphoprotein + H(2)O = a protein + phosphate.					3: Inferred from homology;
Q6CHH4_YARLI	Unreviewed	Q6CHH4;				YALI0A08888g	284591						4: Predicted;
Q6CHF1_YARLI	Unreviewed	Q6CHF1;				YALI0A09592g	284591						4: Predicted;
Q6CC93_YARLI	Unreviewed	Q6CC93;				YALI0C11363g	284591						4: Predicted;
Q6CI54_YARLI	Unreviewed	Q6CI54;				YALI0A01540g	284591						4: Predicted;
Q6CI51_YARLI	Unreviewed	Q6CI51;				YALI0A01650g	284591						4: Predicted;
Q6CI11_YARLI	Unreviewed	Q6CI11;				YALI0A02629g	284591						4: Predicted;
Q6CHZ1_YARLI	Unreviewed	Q6CHZ1;				YALI0A03201g	284591						4: Predicted;
Q6CBV9_YARLI	Unreviewed	Q6CBV9;				YALI0C15092g	284591						4: Predicted;
Q6CHQ9_YARLI	Unreviewed	Q6CHQ9;				YALI0A06105g	284591						4: Predicted;
Q6CHM2_YARLI	Unreviewed	Q6CHM2;				YALI0A07403g	284591						4: Predicted;
Q6CHL4_YARLI	Unreviewed	Q6CHL4;				YALI0A07667g	284591						4: Predicted;
Q6CBG3_YARLI	Unreviewed	Q6CBG3;				YALI0C19107g	284591						4: Predicted;
Q6CBF0_YARLI	Unreviewed	Q6CBF0;				YALI0C19404g	284591						4: Predicted;
Q6CBD8_YARLI	Unreviewed	Q6CBD8;				YALI0C19734g	284591						4: Predicted;
Q6CH91_YARLI	Unreviewed	Q6CH91;				YALI0A11143g	284591						4: Predicted;
Q6CH67_YARLI	Unreviewed	Q6CH67;				YALI0A11869g	284591						4: Predicted;
Q6CC50_YARLI	Unreviewed	Q6CC50;				YALI0C12474g	284591						4: Predicted;
Q6CC37_YARLI	Unreviewed	Q6CC37;				YALI0C12793g	284591						4: Predicted;
Q6CC33_YARLI	Unreviewed	Q6CC33;				YALI0C12947g	284591						4: Predicted;
Q6C5Q8_YARLI	Unreviewed	Q6C5Q8;				YALI0E16016g	284591						4: Predicted;
Q6C5P1_YARLI	Unreviewed	Q6C5P1;				YALI0E16434g	284591						4: Predicted;
Q6CBJ8_YARLI	Unreviewed	Q6CBJ8;				YALI0C18161g	284591						3: Inferred from homology;
Q6CB96_YARLI	Unreviewed	Q6CB96;				YALI0C20911g	284591						4: Predicted;
Q6C4V2_YARLI	Unreviewed	Q6C4V2;				YALI0E23452g	284591						4: Predicted;
Q6C4U0_YARLI	Unreviewed	Q6C4U0;				YALI0E23716g	284591						4: Predicted;
Q6C4D0_YARLI	Unreviewed	Q6C4D0;				YALI0E27786g	284591						4: Predicted;
Q6CG84_YARLI	Unreviewed	Q6CG84;				YALI0A21351g	284591						4: Predicted;
Q6CG77_YARLI	Unreviewed	Q6CG77;				YALI0B00132g	284591						3: Inferred from homology;
Q6CFW7_YARLI	Unreviewed	Q6CFW7;				YALI0B02970g	284591						4: Predicted;
Q6CFR6_YARLI	Unreviewed	Q6CFR6;				YALI0B04466g	284591						4: Predicted;
Q6CFN0_YARLI	Unreviewed	Q6CFN0;				YALI0B05500g	284591						4: Predicted;
Q6CFF4_YARLI	Unreviewed	Q6CFF4;				YALI0B07535g	284591						4: Predicted;
Q6CF13_YARLI	Unreviewed	Q6CF13;				YALI0B11198g	284591						4: Predicted;
Q6CEZ2_YARLI	Unreviewed	Q6CEZ2;				YALI0B11704g	284591						3: Inferred from homology;
Q6CEY8_YARLI	Unreviewed	Q6CEY8;				YALI0B11792g	284591						4: Predicted;
Q6CEE5_YARLI	Unreviewed	Q6CEE5;				YALI0B16280g	284591					Nucleus (By similarity).	3: Inferred from homology;
Q6CEB1_YARLI	Unreviewed	Q6CEB1;				YALI0B17050g	284591						4: Predicted;
Q6CE72_YARLI	Unreviewed	Q6CE72;				YALI0B18040g	284591						4: Predicted;
Q6CE01_YARLI	Unreviewed	Q6CE01;				YALI0B19800g	284591						4: Predicted;
Q6CDU0_YARLI	Unreviewed	Q6CDU0;				YALI0B21230g	284591						3: Inferred from homology;
Q6CD87_YARLI	Unreviewed	Q6CD87;				YALI0C02849g	284591						4: Predicted;
Q6CCR9_YARLI	Unreviewed	Q6CCR9;				YALI0C07062g	284591						4: Predicted;
Q6C6H9_YARLI	Unreviewed	Q6C6H9;				YALI0E09405g	284591						4: Predicted;
Q6CCG4_YARLI	Unreviewed	Q6CCG4;				YALI0C09592g	284591						4: Predicted;
Q6CCC6_YARLI	Unreviewed	Q6CCC6;				YALI0C10626g	284591						4: Predicted;
Q6C657_YARLI	Unreviewed	Q6C657;				YALI0E12243g	284591						4: Predicted;
Q6C5J8_YARLI	Unreviewed	Q6C5J8;				YALI0E17457g	284591						3: Inferred from homology;
Q6C5I7_YARLI	Unreviewed	Q6C5I7;				YALI0E17743g	284591						4: Predicted;
Q6C5B8_YARLI	Unreviewed	Q6C5B8;				YALI0E19404g	284591						4: Predicted;
Q6C545_YARLI	Unreviewed	Q6C545;				YALI0E21109g	284591						4: Predicted;
Q6C4R6_YARLI	Unreviewed	Q6C4R6;				YALI0E24299g	284591						4: Predicted;
Q6C4P4_YARLI	Unreviewed	Q6C4P4;				YALI0E24783g	284591						4: Predicted;
Q6C4N8_YARLI	Unreviewed	Q6C4N8;				YALI0E24937g	284591						4: Predicted;
Q6C493_YARLI	Unreviewed	Q6C493;				YALI0E28699g	284591						4: Predicted;
Q6CA82_YARLI	Unreviewed	Q6CA82;				YALI0D05071g	284591						4: Predicted;
Q6CA67_YARLI	Unreviewed	Q6CA67;				YALI0D05489g	284591						4: Predicted;
Q6CA66_YARLI	Unreviewed	Q6CA66;				YALI0D05511g	284591						4: Predicted;
Q6CA65_YARLI	Unreviewed	Q6CA65;				YALI0D05533g	284591						4: Predicted;
Q6CA50_YARLI	Unreviewed	Q6CA50;				YALI0D05863g	284591						4: Predicted;
Q6CFZ6_YARLI	Unreviewed	Q6CFZ6;				YALI0B02200g	284591						4: Predicted;
Q6C9N7_YARLI	Unreviewed	Q6C9N7;				YALI0D09669g	284591						4: Predicted;
Q6C9K4_YARLI	Unreviewed	Q6C9K4;				YALI0D10505g	284591						4: Predicted;
Q6CF67_YARLI	Unreviewed	Q6CF67;				YALI0B09845g	284591						4: Predicted;
Q6C8W9_YARLI	Unreviewed	Q6C8W9;				YALI0D16269g	284591						3: Inferred from homology;
Q6C8V5_YARLI	Unreviewed	Q6C8V5;				YALI0D16687g	284591						4: Predicted;
Q6C8T0_YARLI	Unreviewed	Q6C8T0;				YALI0D17226g	284591						4: Predicted;
Q6C8R0_YARLI	Unreviewed	Q6C8R0;				YALI0D17710g	284591						4: Predicted;
Q6C8D0_YARLI	Unreviewed	Q6C8D0;				YALI0D20658g	284591						4: Predicted;
Q6C8A2_YARLI	Unreviewed	Q6C8A2;				YALI0D21406g	284591						4: Predicted;
Q6CEC4_YARLI	Unreviewed	Q6CEC4;				YALI0B16764g	284591						4: Predicted;
Q6C805_YARLI	Unreviewed	Q6C805;				YALI0D23837g	284591						4: Predicted;
Q6C7L1_YARLI	Unreviewed	Q6C7L1;				YALI0D27192g	284591						4: Predicted;
Q6C7F6_YARLI	Unreviewed	Q6C7F6;				YALI0E01210g	284591						4: Predicted;
Q6C7A0_YARLI	Unreviewed	Q6C7A0;				YALI0E02530g	284591						4: Predicted;
Q6C779_YARLI	Unreviewed	Q6C779;				YALI0E03080g	284591						4: Predicted;
Q6C722_YARLI	Unreviewed	Q6C722;				YALI0E04422g	284591						4: Predicted;
Q6C717_YARLI	Unreviewed	Q6C717;				YALI0E04532g	284591						4: Predicted;
Q6C0R9_YARLI	Unreviewed	Q6C0R9;				YALI0F22297g	284591						4: Predicted;
Q6C6N5_YARLI	Unreviewed	Q6C6N5;				YALI0E07920g	284591						4: Predicted;
Q6C6B3_YARLI	Unreviewed	Q6C6B3;				YALI0E10879g	284591						3: Inferred from homology;
Q6C5X0_YARLI	Unreviewed	Q6C5X0;	Phosphatidate cytidylyltransferase	2.7.7.41		YALI0E14443g	284591	CTP + phosphatidate = diphosphate + CDP- diacylglycerol.		Phospholipid metabolism; CDP-diacylglycerol biosynthesis; CDP-diacylglycerol from sn-glycerol 3-phosphate: step 3/3.			3: Inferred from homology;
Q6C3J9_YARLI	Unreviewed	Q6C3J9;				YALI0E34221g	284591						4: Predicted;
Q6C3H6_YARLI	Unreviewed	Q6C3H6;				YALI0E34771g	284591						4: Predicted;
Q6C9J2_YARLI	Unreviewed	Q6C9J2;				YALI0D10791g	284591						4: Predicted;
Q6C9F7_YARLI	Unreviewed	Q6C9F7;				YALI0D11572g	284591						4: Predicted;
Q6C2L3_YARLI	Unreviewed	Q6C2L3;				YALI0F06864g	284591						4: Predicted;
Q6C2K2_YARLI	Unreviewed	Q6C2K2;				YALI0F07216g	284591						4: Predicted;
Q6C275_YARLI	Unreviewed	Q6C275;				YALI0F10153g	284591						4: Predicted;
Q6C243_YARLI	Unreviewed	Q6C243;				YALI0F11033g	284591						4: Predicted;
Q6C1Z1_YARLI	Unreviewed	Q6C1Z1;				YALI0F12199g	284591						3: Inferred from homology;
Q6C1Y1_YARLI	Unreviewed	Q6C1Y1;				YALI0F12507g	284591						4: Predicted;
Q6C1H5_YARLI	Unreviewed	Q6C1H5;				YALI0F16181g	284591						4: Predicted;
Q6C1A1_YARLI	Unreviewed	Q6C1A1;				YALI0F18040g	284591						4: Predicted;
Q6C144_YARLI	Unreviewed	Q6C144;				YALI0F19382g	284591						4: Predicted;
Q6C134_YARLI	Unreviewed	Q6C134;				YALI0F19602g	284591						3: Inferred from homology;
Q6C089_YARLI	Unreviewed	Q6C089;				YALI0F26807g	284591						4: Predicted;
Q6C065_YARLI	Unreviewed	Q6C065;				YALI0F27445g	284591						4: Predicted;
Q6C011_YARLI	Unreviewed	Q6C011;				YALI0F28677g	284591						4: Predicted;
Q6BZY9_YARLI	Unreviewed	Q6BZY9;				YALI0F29821g	284591						4: Predicted;
Q6C3D4_YARLI	Unreviewed	Q6C3D4;				YALI0F00638g	284591						4: Predicted;
Q6C2H5_YARLI	Unreviewed	Q6C2H5;				YALI0F07843g	284591						4: Predicted;
Q6C2Z3_YARLI	Unreviewed	Q6C2Z3;				YALI0F03905g	284591						4: Predicted;
Q6CAX8_YARLI	Unreviewed	Q6CAX8;				YALI0C23496g	284591						4: Predicted;
Q6C354_YARLI	Unreviewed	Q6C354;				YALI0F02497g	284591						4: Predicted;
Q6C1G8_YARLI	Unreviewed	Q6C1G8;				YALI0F16379g	284591						3: Inferred from homology;
Q6C182_YARLI	Unreviewed	Q6C182;				YALI0F18480g	284591						4: Predicted;
Q6C4A0_YARLI	Unreviewed	Q6C4A0;				YALI0E28548g	284591						4: Predicted;
Q6C4U5_YARLI	Unreviewed	Q6C4U5;				YALI0E23606g	284591						4: Predicted;
Q6C8J2_YARLI	Unreviewed	Q6C8J2;				YALI0D19184g	284591						4: Predicted;
Q6C428_YARLI	Unreviewed	Q6C428;				YALI0E30283g	284591						4: Predicted;
Q6BZU3_YARLI	Unreviewed	Q6BZU3;				YALI0F30855g	284591						4: Predicted;
Q6CGM5_YARLI	Unreviewed	Q6CGM5;				YALI0A18040g	284591						4: Predicted;
Q6CFI7_YARLI	Unreviewed	Q6CFI7;				YALI0B06666g	284591						4: Predicted;
Q6CEY0_YARLI	Unreviewed	Q6CEY0;				YALI0B11968g	284591						4: Predicted;
Q6C276_YARLI	Unreviewed	Q6C276;				YALI0F10131g	284591						4: Predicted;
Q6C2N1_YARLI	Unreviewed	Q6C2N1;				YALI0F06468g	284591		Pyridoxal phosphate (By similarity).				3: Inferred from homology;
Q6CG15_YARLI	Unreviewed	Q6CG15;				YALI0B01716g	284591						4: Predicted;
Q6CCX2_YARLI	Unreviewed	Q6CCX2;				YALI0C05819g	284591						4: Predicted;
Q6CG19_YARLI	Unreviewed	Q6CG19;				YALI0B01628g	284591						4: Predicted;
Q6C4H3_YARLI	Unreviewed	Q6C4H3;				YALI0E26807g	284591						4: Predicted;
Q6CFJ9_YARLI	Unreviewed	Q6CFJ9;				YALI0B06303g	284591						4: Predicted;
Q6CGY9_YARLI	Unreviewed	Q6CGY9;				YALI0A14806g	284591						3: Inferred from homology;
Q6C356_YARLI	Unreviewed	Q6C356;				YALI0F02453g	284591						4: Predicted;
Q6C7G5_YARLI	Unreviewed	Q6C7G5;				YALI0E01012g	284591						4: Predicted;
Q6CFQ5_YARLI	Unreviewed	Q6CFQ5;				YALI0B04774g	284591						4: Predicted;
Q6C5E0_YARLI	Unreviewed	Q6C5E0;				YALI0E18854g	284591						4: Predicted;
Q6C939_YARLI	Unreviewed	Q6C939;				YALI0D14476g	284591						4: Predicted;
Q6C881_YARLI	Unreviewed	Q6C881;				YALI0D21934g	284591						4: Predicted;
Q6CC89_YARLI	Unreviewed	Q6CC89;				YALI0C11451g	284591						4: Predicted;
Q6C3C3_YARLI	Unreviewed	Q6C3C3;				YALI0F00880g	284591						3: Inferred from homology;
Q6C9S2_YARLI	Unreviewed	Q6C9S2;				YALI0D08800g	284591						4: Predicted;
Q96X27_YARLL	Unreviewed	Q96X27;					4952						4: Predicted;
Q6CBM3_YARLI	Unreviewed	Q6CBM3;				YALI0C17325g	284591						4: Predicted;
Q6C9V0_YARLI	Unreviewed	Q6C9V0;				YALI0D08184g	284591						3: Inferred from homology;
Q3V7I4_YARLI	Unreviewed	Q3V7I4;				YALI0A09768g	284591						4: Predicted;
Q6C167_YARLI	Unreviewed	Q6C167;				YALI0F18810g	284591						4: Predicted;
Q6CFP9_YARLI	Unreviewed	Q6CFP9;				YALI0B04950g	284591						4: Predicted;
Q6CG51_YARLI	Unreviewed	Q6CG51;	Ribose-phosphate pyrophosphokinase	2.7.6.1		YALI0B00836g	284591	ATP + D-ribose 5-phosphate = AMP + 5-phospho- alpha-D-ribose 1-diphosphate.					3: Inferred from homology;
Q6CFS1_YARLI	Unreviewed	Q6CFS1;				YALI0B04356g	284591						4: Predicted;
Q6CBU6_YARLI	Unreviewed	Q6CBU6;				YALI0C15378g	284591						4: Predicted;
Q6C9S0_YARLI	Unreviewed	Q6C9S0;				YALI0D08844g	284591						4: Predicted;
Q6C973_YARLI	Unreviewed	Q6C973;				YALI0D13486g	284591						4: Predicted;
Q6C361_YARLI	Unreviewed	Q6C361;				YALI0F02343g	284591						4: Predicted;
Q6C0R7_YARLI	Unreviewed	Q6C0R7;				YALI0F22341g	284591	Cleavage of peptide bonds with very broad specificity.				Cytoplasm. Nucleus (By similarity).	3: Inferred from homology;
Q6CHI0_YARLI	Unreviewed	Q6CHI0;				YALI0A08624g	284591						4: Predicted;
Q6C9F6_YARLI	Unreviewed	Q6C9F6;				YALI0D11594g	284591						4: Predicted;
Q6CEZ0_YARLI	Unreviewed	Q6CEZ0;				YALI0B11748g	284591						4: Predicted;
Q6C387_YARLI	Unreviewed	Q6C387;				YALI0F01771g	284591						4: Predicted;
B5FVC2_YARLI	Unreviewed	B5FVC2;				YALI0C06853g	284591						4: Predicted;
B5FVD1_YARLI	Unreviewed	B5FVD1;				YALI0C20060g	284591						4: Predicted;
B5FVF8_YARLI	Unreviewed	B5FVF8;				YALI0E28930g	284591						4: Predicted;
B5RSK2_YARLI	Unreviewed	B5RSK2;				YALI0A16868g	284591						4: Predicted;
Q6CI33_YARLI	Unreviewed	Q6CI33;				YALI0A02156g	284591						4: Predicted;
Q6C752_YARLI	Unreviewed	Q6C752;				YALI0E03718g	284591						4: Predicted;
Q6CFW9_YARLI	Unreviewed	Q6CFW9;				YALI0B02882g	284591						4: Predicted;
B5FVG9_YARLI	Unreviewed	B5FVG9;				YALI0E02343g	284591						4: Predicted;
Q6CBT6_YARLI	Unreviewed	Q6CBT6;				YALI0C15609g	284591						4: Predicted;
Q6CBZ4_YARLI	Unreviewed	Q6CBZ4;				YALI0C14146g	284591						4: Predicted;
Q6C7C6_YARLI	Unreviewed	Q6C7C6;				YALI0E01914g	284591						4: Predicted;
Q6C7S3_YARLI	Unreviewed	Q6C7S3;				YALI0D25784g	284591						4: Predicted;
Q6C9X3_YARLI	Unreviewed	Q6C9X3;				YALI0D07612g	284591						4: Predicted;
Q6C336_YARLI	Unreviewed	Q6C336;				YALI0F02937g	284591						4: Predicted;
Q6CH21_YARLI	Unreviewed	Q6CH21;				YALI0A13563g	284591						4: Predicted;
Q6C9P5_YARLI	Unreviewed	Q6C9P5;				YALI0D09383g	284591						4: Predicted;
Q6CG93_YARLI	Unreviewed	Q6CG93;				YALI0A21131g	284591						4: Predicted;
Q6C4U9_YARLI	Unreviewed	Q6C4U9;				YALI0E23518g	284591						4: Predicted;
Q6C133_YARLI	Unreviewed	Q6C133;				YALI0F19624g	284591						4: Predicted;
Q6CFY1_YARLI	Unreviewed	Q6CFY1;				YALI0B02596g	284591						4: Predicted;
Q6C9C1_YARLI	Unreviewed	Q6C9C1;				YALI0D12386g	284591						4: Predicted;
Q6CI53_YARLI	Unreviewed	Q6CI53;				YALI0A01562g	284591						4: Predicted;
Q6CBE1_YARLI	Unreviewed	Q6CBE1;				YALI0C19682g	284591						4: Predicted;
Q6CCK9_YARLI	Unreviewed	Q6CCK9;				YALI0C08547g	284591						3: Inferred from homology;
Q6CAS1_YARLI	Unreviewed	Q6CAS1;				YALI0D00429g	284591						4: Predicted;
Q6C8P2_YARLI	Unreviewed	Q6C8P2;				YALI0D18106g	284591						4: Predicted;
Q6C2M0_YARLI	Unreviewed	Q6C2M0;				YALI0F06710g	284591						4: Predicted;
Q6C185_YARLI	Unreviewed	Q6C185;				YALI0F18414g	284591						4: Predicted;
Q6CHI3_YARLI	Unreviewed	Q6CHI3;				YALI0A08536g	284591						4: Predicted;
Q6CI14_YARLI	Unreviewed	Q6CI14;				YALI0A02563g	284591						4: Predicted;
Q6C7M3_YARLI	Unreviewed	Q6C7M3;				YALI0D26928g	284591						4: Predicted;
Q6C777_YARLI	Unreviewed	Q6C777;				YALI0E03124g	284591						4: Predicted;
Q6C311_YARLI	Unreviewed	Q6C311;				YALI0F03520g	284591						4: Predicted;
Q6C1U9_YARLI	Unreviewed	Q6C1U9;				YALI0F13211g	284591						4: Predicted;
Q6C8B2_YARLI	Unreviewed	Q6C8B2;				YALI0D21120g	284591						4: Predicted;
Q6CDA1_YARLI	Unreviewed	Q6CDA1;				YALI0C02475g	284591						4: Predicted;
Q6CAQ6_YARLI	Unreviewed	Q6CAQ6;				YALI0D00781g	284591						4: Predicted;
Q6CH00_YARLI	Unreviewed	Q6CH00;				YALI0A14564g	284591						4: Predicted;
Q6CCV5_YARLI	Unreviewed	Q6CCV5;				YALI0C06193g	284591						4: Predicted;
Q6CGL0_YARLI	Unreviewed	Q6CGL0;				YALI0A18425g	284591						4: Predicted;
Q6C4P6_YARLI	Unreviewed	Q6C4P6;				YALI0E24739g	284591						4: Predicted;
Q6C732_YARLI	Unreviewed	Q6C732;				YALI0E04202g	284591		Manganese (By similarity).				3: Inferred from homology;
Q6CFB0_YARLI	Unreviewed	Q6CFB0;				YALI0B08748g	284591						4: Predicted;
Q6C2I5_YARLI	Unreviewed	Q6C2I5;				YALI0F07623g	284591						4: Predicted;
Q6C1P7_YARLI	Unreviewed	Q6C1P7;				YALI0F14487g	284591						4: Predicted;
Q6C8Q7_YARLI	Unreviewed	Q6C8Q7;				YALI0D17776g	284591						4: Predicted;
Q6C910_YARLI	Unreviewed	Q6C910;				YALI0D15246g	284591						4: Predicted;
Q6C456_YARLI	Unreviewed	Q6C456;				YALI0E29535g	284591						4: Predicted;
Q6CBZ2_YARLI	Unreviewed	Q6CBZ2;				YALI0C14190g	284591						4: Predicted;
Q6C4A9_YARLI	Unreviewed	Q6C4A9;				YALI0E28358g	284591						4: Predicted;
Q6C8C9_YARLI	Unreviewed	Q6C8C9;				YALI0D20680g	284591						3: Inferred from homology;
Q6BZR6_YARLI	Unreviewed	Q6BZR6;				YALI0F31449g	284591						4: Predicted;
Q6C2R2_YARLI	Unreviewed	Q6C2R2;				YALI0F05808g	284591						4: Predicted;
Q6CAA4_YARLI	Unreviewed	Q6CAA4;				YALI0D04510g	284591						4: Predicted;
Q6CEN2_YARLI	Unreviewed	Q6CEN2;				YALI0B14355g	284591						4: Predicted;
Q6C078_YARLI	Unreviewed	Q6C078;				YALI0F27159g	284591						4: Predicted;
Q6C8U2_YARLI	Unreviewed	Q6C8U2;				YALI0D16984g	284591						4: Predicted;
P78977_YARLL	Unreviewed	P78977;					4952						4: Predicted;
Q6C8S8_YARLI	Unreviewed	Q6C8S8;				YALI0D17270g	284591						3: Inferred from homology;
Q6C5N6_YARLI	Unreviewed	Q6C5N6;				YALI0E16533g	284591						4: Predicted;
Q6C6C1_YARLI	Unreviewed	Q6C6C1;				YALI0E10681g	284591						4: Predicted;
Q6CAK9_YARLI	Unreviewed	Q6CAK9;				YALI0D01914g	284591						4: Predicted;
Q6CE85_YARLI	Unreviewed	Q6CE85;				YALI0B17710g	284591						4: Predicted;
Q6CAN0_YARLI	Unreviewed	Q6CAN0;				YALI0D01353g	284591						4: Predicted;
Q6CCL7_YARLI	Unreviewed	Q6CCL7;				YALI0C08349g	284591						4: Predicted;
Q6C6D8_YARLI	Unreviewed	Q6C6D8;				YALI0E10307g	284591						4: Predicted;
Q6C1H9_YARLI	Unreviewed	Q6C1H9;				YALI0F16093g	284591						4: Predicted;
Q6CI38_YARLI	Unreviewed	Q6CI38;				YALI0A02046g	284591						4: Predicted;
Q6CCR3_YARLI	Unreviewed	Q6CCR3;				YALI0C07260g	284591						4: Predicted;
Q6CH57_YARLI	Unreviewed	Q6CH57;				YALI0A12155g	284591						4: Predicted;
Q6CF98_YARLI	Unreviewed	Q6CF98;				YALI0B08987g	284591						4: Predicted;
Q6CE47_YARLI	Unreviewed	Q6CE47;				YALI0B18612g	284591						3: Inferred from homology;
Q6CDM8_YARLI	Unreviewed	Q6CDM8;				YALI0B22726g	284591						4: Predicted;
Q6C4N4_YARLI	Unreviewed	Q6C4N4;				YALI0E25025g	284591						4: Predicted;
Q6C2Y9_YARLI	Unreviewed	Q6C2Y9;				YALI0F03993g	284591						4: Predicted;
Q6C4P3_YARLI	Unreviewed	Q6C4P3;				YALI0E24805g	284591						4: Predicted;
Q6C5E7_YARLI	Unreviewed	Q6C5E7;				YALI0E18700g	284591						4: Predicted;
Q6CC07_YARLI	Unreviewed	Q6CC07;				YALI0C13794g	284591						4: Predicted;
Q6CEB9_YARLI	Unreviewed	Q6CEB9;				YALI0B16874g	284591						4: Predicted;
Q6C869_YARLI	Unreviewed	Q6C869;				YALI0D22242g	284591						4: Predicted;
Q6C0M6_YARLI	Unreviewed	Q6C0M6;				YALI0F23397g	284591						3: Inferred from homology;
Q6C0A3_YARLI	Unreviewed	Q6C0A3;				YALI0F26477g	284591						4: Predicted;
Q6CA78_YARLI	Unreviewed	Q6CA78;				YALI0D05181g	284591						4: Predicted;
Q6CAM0_YARLI	Unreviewed	Q6CAM0;				YALI0D01573g	284591						4: Predicted;
Q6CH79_YARLI	Unreviewed	Q6CH79;				YALI0A11539g	284591						4: Predicted;
Q6CGL7_YARLI	Unreviewed	Q6CGL7;				YALI0A18271g	284591						4: Predicted;
Q6CEW1_YARLI	Unreviewed	Q6CEW1;				YALI0B12452g	284591						4: Predicted;
Q6C338_YARLI	Unreviewed	Q6C338;	ATP synthase gamma chain			YALI0F02893g	284591				F-type ATPases have 2 components, CF(1) - the catalytic core - and CF(0) - the membrane proton channel. CF(1) has five subunits: alpha(3), beta(3), gamma(1), delta(1), epsilon(1). CF(0) has three main subunits: a, b and c (By similarity).		3: Inferred from homology;
Q6C2W2_YARLI	Unreviewed	Q6C2W2;				YALI0F04642g	284591						4: Predicted;
Q6C9R4_YARLI	Unreviewed	Q6C9R4;				YALI0D08976g	284591						4: Predicted;
Q6CDW1_YARLI	Unreviewed	Q6CDW1;				YALI0B20768g	284591						4: Predicted;
Q6C4C2_YARLI	Unreviewed	Q6C4C2;				YALI0E27962g	284591						4: Predicted;
Q6C8B1_YARLI	Unreviewed	Q6C8B1;				YALI0D21142g	284591						4: Predicted;
B5FVD4_YARLI	Unreviewed	B5FVD4;				YALI0C22394g	284591						4: Predicted;
Q6CI04_YARLI	Unreviewed	Q6CI04;				YALI0A02871g	284591						4: Predicted;
Q6C6G3_YARLI	Unreviewed	Q6C6G3;				YALI0E09779g	284591						4: Predicted;
Q6CA42_YARLI	Unreviewed	Q6CA42;				YALI0D06061g	284591						4: Predicted;
Q6CA20_YARLI	Unreviewed	Q6CA20;				YALI0D06589g	284591						4: Predicted;
Q6CBZ5_YARLI	Unreviewed	Q6CBZ5;				YALI0C14124g	284591						4: Predicted;
Q2UZR4_YARLL	Unreviewed	Q2UZR4;	Alternative oxidase	1.-.-.-			4952		Binds 2 iron ions per subunit (By similarity).				3: Inferred from homology;
Q6CBT3_YARLI	Unreviewed	Q6CBT3;				YALI0C15741g	284591						4: Predicted;
Q6C7D4_YARLI	Unreviewed	Q6C7D4;				YALI0E01738g	284591						4: Predicted;
Q6C711_YARLI	Unreviewed	Q6C711;				YALI0E04664g	284591						4: Predicted;
Q6C3B9_YARLI	Unreviewed	Q6C3B9;				YALI0F00968g	284591						4: Predicted;
Q6C5L6_YARLI	Unreviewed	Q6C5L6;				YALI0E16973g	284591						4: Predicted;
Q6C6D3_YARLI	Unreviewed	Q6C6D3;				YALI0E10417g	284591						4: Predicted;
Q6C2S7_YARLI	Unreviewed	Q6C2S7;				YALI0F05500g	284591						3: Inferred from homology;
Q6C1H7_YARLI	Unreviewed	Q6C1H7;				YALI0F16137g	284591						4: Predicted;
Q6C0T1_YARLI	Unreviewed	Q6C0T1;				YALI0F21989g	284591						4: Predicted;
Q6C088_YARLI	Unreviewed	Q6C088;				YALI0F26873g	284591						3: Inferred from homology;
Q6C7L9_YARLI	Unreviewed	Q6C7L9;				YALI0D27016g	284591						4: Predicted;
Q6C6E0_YARLI	Unreviewed	Q6C6E0;				YALI0E10263g	284591						4: Predicted;
Q6C3T1_YARLI	Unreviewed	Q6C3T1;	Ribose-phosphate pyrophosphokinase	2.7.6.1		YALI0E32351g	284591	ATP + D-ribose 5-phosphate = AMP + 5-phospho- alpha-D-ribose 1-diphosphate.					3: Inferred from homology;
Q6CAS5_YARLI	Unreviewed	Q6CAS5;				YALI0D00341g	284591						4: Predicted;
Q6CAR9_YARLI	Unreviewed	Q6CAR9;				YALI0D00473g	284591						4: Predicted;
Q6C2Q0_YARLI	Unreviewed	Q6C2Q0;				YALI0F06072g	284591						4: Predicted;
Q6C1F8_YARLI	Unreviewed	Q6C1F8;				YALI0F16665g	284591						4: Predicted;
Q6C164_YARLI	Unreviewed	Q6C164;				YALI0F18876g	284591						4: Predicted;
Q6CAL3_YARLI	Unreviewed	Q6CAL3;				YALI0D01760g	284591						4: Predicted;
Q6C9Z8_YARLI	Unreviewed	Q6C9Z8;				YALI0D07062g	284591						4: Predicted;
Q6CD07_YARLI	Unreviewed	Q6CD07;				YALI0C04884g	284591						4: Predicted;
Q6C1Y7_YARLI	Unreviewed	Q6C1Y7;				YALI0F12287g	284591						4: Predicted;
Q6C1L1_YARLI	Unreviewed	Q6C1L1;				YALI0F15279g	284591						4: Predicted;
Q6C0H3_YARLI	Unreviewed	Q6C0H3;				YALI0F24695g	284591						4: Predicted;
Q6C5Q6_YARLI	Unreviewed	Q6C5Q6;				YALI0E16060g	284591						4: Predicted;
Q6C3J8_YARLI	Unreviewed	Q6C3J8;				YALI0E34243g	284591						4: Predicted;
Q6C1I0_YARLI	Unreviewed	Q6C1I0;				YALI0F16071g	284591						3: Inferred from homology;
Q6CAY4_YARLI	Unreviewed	Q6CAY4;				YALI0C23364g	284591						4: Predicted;
Q6C9S8_YARLI	Unreviewed	Q6C9S8;				YALI0D08668g	284591						4: Predicted;
Q6C672_YARLI	Unreviewed	Q6C672;				YALI0E11935g	284591						4: Predicted;
B5RSL1_YARLI	Unreviewed	B5RSL1;				YALI0F06826g	284591						4: Predicted;
Q6C309_YARLI	Unreviewed	Q6C309;				YALI0F03567g	284591						4: Predicted;
Q6C1A5_YARLI	Unreviewed	Q6C1A5;				YALI0F17908g	284591						4: Predicted;
Q6C9Y9_YARLI	Unreviewed	Q6C9Y9;				YALI0D07260g	284591						4: Predicted;
Q6CD70_YARLI	Unreviewed	Q6CD70;				YALI0C03267g	284591						4: Predicted;
Q6C803_YARLI	Unreviewed	Q6C803;				YALI0D23881g	284591						4: Predicted;
Q6C2B5_YARLI	Unreviewed	Q6C2B5;	Nucleoside diphosphate kinase	2.7.4.6		YALI0F09229g	284591	ATP + nucleoside diphosphate = ADP + nucleoside triphosphate.					3: Inferred from homology;
Q6CD72_YARLI	Unreviewed	Q6CD72;				YALI0C03223g	284591						4: Predicted;
Q6C0E9_YARLI	Unreviewed	Q6C0E9;				YALI0F25289g	284591						3: Inferred from homology;
Q6CH07_YARLI	Unreviewed	Q6CH07;				YALI0A14366g	284591						4: Predicted;
Q6CAK7_YARLI	Unreviewed	Q6CAK7;				YALI0D01958g	284591						4: Predicted;
Q6CI30_YARLI	Unreviewed	Q6CI30;				YALI0A02222g	284591						4: Predicted;
Q6CFE0_YARLI	Unreviewed	Q6CFE0;				YALI0B07920g	284591						4: Predicted;
Q6CF95_YARLI	Unreviewed	Q6CF95;				YALI0B09053g	284591						4: Predicted;
Q6C635_YARLI	Unreviewed	Q6C635;				YALI0E12837g	284591						4: Predicted;
Q6C613_YARLI	Unreviewed	Q6C613;				YALI0E13376g	284591						4: Predicted;
Q6C3B6_YARLI	Unreviewed	Q6C3B6;	DNA ligase	6.5.1.1		YALI0F01034g	284591	ATP + (deoxyribonucleotide)(n) + (deoxyribonucleotide)(m) = AMP + diphosphate + (deoxyribonucleotide)(n+m).					3: Inferred from homology;
Q6C3W1_YARLI	Unreviewed	Q6C3W1;				YALI0E31735g	284591						4: Predicted;
Q6CGM9_YARLI	Unreviewed	Q6CGM9;				YALI0A17963g	284591						4: Predicted;
Q6CCT3_YARLI	Unreviewed	Q6CCT3;				YALI0C06754g	284591						4: Predicted;
Q6C9D3_YARLI	Unreviewed	Q6C9D3;				YALI0D12122g	284591						3: Inferred from homology;
Q6C8F2_YARLI	Unreviewed	Q6C8F2;				YALI0D20152g	284591						4: Predicted;
Q6C859_YARLI	Unreviewed	Q6C859;	Serine hydroxymethyltransferase	2.1.2.1		YALI0D22484g	284591	5,10-methylenetetrahydrofolate + glycine + H(2)O = tetrahydrofolate + L-serine.	Pyridoxal phosphate (By similarity).	One-carbon metabolism; tetrahydrofolate pathway.			3: Inferred from homology;
Q6CAN3_YARLI	Unreviewed	Q6CAN3;				YALI0D01287g	284591						4: Predicted;
Q6CEU3_YARLI	Unreviewed	Q6CEU3;				YALI0B12892g	284591						4: Predicted;
Q6CFI5_YARLI	Unreviewed	Q6CFI5;				YALI0B06710g	284591						4: Predicted;
Q6C1X3_YARLI	Unreviewed	Q6C1X3;				YALI0F12683g	284591						4: Predicted;
Q6C117_YARLI	Unreviewed	Q6C117;				YALI0F20020g	284591						4: Predicted;
Q6C0T8_YARLI	Unreviewed	Q6C0T8;				YALI0F21835g	284591						4: Predicted;
Q6C9U7_YARLI	Unreviewed	Q6C9U7;	GTP cyclohydrolase-2	3.5.4.25		YALI0D08250g	284591	GTP + 3 H(2)O = formate + 2,5-diamino-6- hydroxy-4-(5-phosphoribosylamino)pyrimidine + diphosphate.		Cofactor biosynthesis; riboflavin biosynthesis; 5-amino- 6-(D-ribitylamino)uracil from GTP: step 1/4.			3: Inferred from homology;
Q6C1R3_YARLI	Unreviewed	Q6C1R3;				YALI0F14135g	284591						4: Predicted;
Q6CCY3_YARLI	Unreviewed	Q6CCY3;				YALI0C05577g	284591						4: Predicted;
Q6C6K6_YARLI	Unreviewed	Q6C6K6;				YALI0E08822g	284591						4: Predicted;
Q6C9V9_YARLI	Unreviewed	Q6C9V9;				YALI0D07898g	284591						4: Predicted;
Q6C2P9_YARLI	Unreviewed	Q6C2P9;				YALI0F06094g	284591						4: Predicted;
Q6CC88_YARLI	Unreviewed	Q6CC88;				YALI0C11473g	284591						4: Predicted;
Q6CF33_YARLI	Unreviewed	Q6CF33;				YALI0B10626g	284591						4: Predicted;
Q6CDN7_YARLI	Unreviewed	Q6CDN7;				YALI0B22528g	284591						4: Predicted;
Q6CBM6_YARLI	Unreviewed	Q6CBM6;				YALI0C17237g	284591						4: Predicted;
Q6CEI2_YARLI	Unreviewed	Q6CEI2;				YALI0B15422g	284591						4: Predicted;
Q6C0F5_YARLI	Unreviewed	Q6C0F5;				YALI0F25157g	284591						4: Predicted;
Q6CDY8_YARLI	Unreviewed	Q6CDY8;				YALI0B20174g	284591						3: Inferred from homology;
Q6C1Y5_YARLI	Unreviewed	Q6C1Y5;	ATP-dependent Clp protease proteolytic subunit			YALI0F12353g	284591						3: Inferred from homology;
Q6CGF8_YARLI	Unreviewed	Q6CGF8;				YALI0A19712g	284591						4: Predicted;
Q6C6L3_YARLI	Unreviewed	Q6C6L3;	Cysteine synthase	2.5.1.47		YALI0E08536g	284591	O(3)-acetyl-L-serine + H(2)S = L-cysteine + acetate.					3: Inferred from homology;
Q6C3I4_YARLI	Unreviewed	Q6C3I4;				YALI0E34551g	284591	ATP + H(2)O + phospholipid(In) = ADP + phosphate + phospholipid(Out).					4: Predicted;
Q6C7H8_YARLI	Unreviewed	Q6C7H8;				YALI0E00726g	284591				Dimer of alpha and beta chains (By similarity).		3: Inferred from homology;
Q6CDB5_YARLI	Unreviewed	Q6CDB5;				YALI0C01969g	284591						4: Predicted;
Q6CGA2_YARLI	Unreviewed	Q6CGA2;				YALI0A20944g	284591						3: Inferred from homology;
Q6CBD9_YARLI	Unreviewed	Q6CBD9;				YALI0C19712g	284591						3: Inferred from homology;
Q6C1F7_YARLI	Unreviewed	Q6C1F7;				YALI0F16687g	284591						4: Predicted;
Q6CA93_YARLI	Unreviewed	Q6CA93;				YALI0D04829g	284591						4: Predicted;
Q6C6X2_YARLI	Unreviewed	Q6C6X2;				YALI0E05555g	284591						4: Predicted;
Q6C574_YARLI	Unreviewed	Q6C574;				YALI0E20471g	284591						4: Predicted;
Q6CGJ0_YARLI	Unreviewed	Q6CGJ0;				YALI0A18920g	284591						4: Predicted;
Q6CEN0_YARLI	Unreviewed	Q6CEN0;	Pyrroline-5-carboxylate reductase	1.5.1.2		YALI0B14399g	284591	L-proline + NAD(P)(+) = 1-pyrroline-5- carboxylate + NAD(P)H.		Amino-acid biosynthesis; L-proline biosynthesis; L- proline from L-glutamate 5-semialdehyde: step 1/1.			3: Inferred from homology;
Q6CE14_YARLI	Unreviewed	Q6CE14;				YALI0B19470g	284591						4: Predicted;
Q6C9Y8_YARLI	Unreviewed	Q6C9Y8;				YALI0D07282g	284591						4: Predicted;
Q6C7K0_YARLI	Unreviewed	Q6C7K0;				YALI0E00176g	284591						4: Predicted;
Q6C6N8_YARLI	Unreviewed	Q6C6N8;				YALI0E07810g	284591						4: Predicted;
Q6C2B4_YARLI	Unreviewed	Q6C2B4;	Uricase	1.7.3.3		YALI0F09251g	284591	Urate + O(2) + H(2)O = 5-hydroxyisourate + H(2)O(2).		Purine metabolism; urate degradation; (S)-allantoin from urate: step 1/3.		Peroxisome (By similarity).	3: Inferred from homology;
Q6C038_YARLI	Unreviewed	Q6C038;				YALI0F28039g	284591						4: Predicted;
Q6CBM5_YARLI	Unreviewed	Q6CBM5;				YALI0C17281g	284591						4: Predicted;
Q6CA12_YARLI	Unreviewed	Q6CA12;				YALI0D06754g	284591						4: Predicted;
Q6CD79_YARLI	Unreviewed	Q6CD79;				YALI0C03025g	284591						3: Inferred from homology;
Q6C9A2_YARLI	Unreviewed	Q6C9A2;				YALI0D12771g	284591						4: Predicted;
F2Z6D0_YARLI	Unreviewed	F2Z6D0;				YALI0A09284g	284591						4: Predicted;
Q6C6Q4_YARLI	Unreviewed	Q6C6Q4;				YALI0E07271g	284591						4: Predicted;
Q6CDG9_YARLI	Unreviewed	Q6CDG9;				YALI0C00627g	284591						4: Predicted;
Q6C3G2_YARLI	Unreviewed	Q6C3G2;				YALI0E35156g	284591						4: Predicted;
Q6C878_YARLI	Unreviewed	Q6C878;				YALI0D22000g	284591						4: Predicted;
Q6CHJ6_YARLI	Unreviewed	Q6CHJ6;	DNA-directed RNA polymerase subunit	2.7.7.6		YALI0A08151g	284591	Nucleoside triphosphate + RNA(n) = diphosphate + RNA(n+1).			Component of the RNA polymerase (By similarity).	Nucleus (By similarity).	3: Inferred from homology;
Q6C681_YARLI	Unreviewed	Q6C681;				YALI0E11693g	284591						3: Inferred from homology;
Q6CET8_YARLI	Unreviewed	Q6CET8;				YALI0B13046g	284591						4: Predicted;
Q6CET6_YARLI	Unreviewed	Q6CET6;				YALI0B13090g	284591						4: Predicted;
Q6C968_YARLI	Unreviewed	Q6C968;	Aspartate-semialdehyde dehydrogenase	1.2.1.11		YALI0D13596g	284591	L-aspartate 4-semialdehyde + phosphate + NADP(+) = L-4-aspartyl phosphate + NADPH.		Amino-acid biosynthesis; L-threonine biosynthesis; L- threonine from L-aspartate: step 2/5.			3: Inferred from homology;
Q6C9A7_YARLI	Unreviewed	Q6C9A7;				YALI0D12661g	284591						4: Predicted;
Q6C0R0_YARLI	Unreviewed	Q6C0R0;	DNA topoisomerase	5.99.1.2		YALI0F22495g	284591	ATP-independent breakage of single-stranded DNA, followed by passage and rejoining.					3: Inferred from homology;
Q96UT7_TRAVE	Unreviewed	Q96UT7;		1.10.3.2			5325						1: Evidence at protein level;
Q6CDA7_YARLI	Unreviewed	Q6CDA7;				YALI0C02343g	284591						4: Predicted;
Q6C298_YARLI	Unreviewed	Q6C298;				YALI0F09581g	284591						4: Predicted;
Q6C5X5_YARLI	Unreviewed	Q6C5X5;				YALI0E14322g	284591						4: Predicted;
Q6C5C1_YARLI	Unreviewed	Q6C5C1;				YALI0E19338g	284591						3: Inferred from homology;
Q6C4P0_YARLI	Unreviewed	Q6C4P0;				YALI0E24893g	284591						4: Predicted;
Q6C0K2_YARLI	Unreviewed	Q6C0K2;				YALI0F23969g	284591						4: Predicted;
Q6C534_YARLI	Unreviewed	Q6C534;				YALI0E21395g	284591						4: Predicted;
Q6C8S5_YARLI	Unreviewed	Q6C8S5;				YALI0D17380g	284591						4: Predicted;
Q6C2D2_YARLI	Unreviewed	Q6C2D2;				YALI0F08855g	284591						4: Predicted;
Q6CFC0_YARLI	Unreviewed	Q6CFC0;				YALI0B08448g	284591						4: Predicted;
Q6CEW8_YARLI	Unreviewed	Q6CEW8;				YALI0B12298g	284591						4: Predicted;
Q6CCV9_YARLI	Unreviewed	Q6CCV9;				YALI0C06105g	284591						4: Predicted;
F2Z694_YARLI	Unreviewed	F2Z694;				YALI0D08228g	284591						4: Predicted;
Q6CEL3_YARLI	Unreviewed	Q6CEL3;				YALI0B14773g	284591						4: Predicted;
Q96V32_YARLL	Unreviewed	Q96V32; Q6CG96;					4952						4: Predicted;
Q9UVF2_YARLL	Unreviewed	Q9UVF2;					4952						3: Inferred from homology;
Q9B6C9_YARLI	Unreviewed	Q9B6C9;					284591						4: Predicted;
Q9B6E2_YARLI	Unreviewed	Q9B6E2;	Cytochrome c oxidase subunit 1	1.9.3.1			284591	4 ferrocytochrome c + O(2) + 4 H(+) = 4 ferricytochrome c + 2 H(2)O.		Energy metabolism; oxidative phosphorylation.		Mitochondrion inner membrane; Multi-pass membrane protein (By similarity).	3: Inferred from homology;
Q6CH12_YARLI	Unreviewed	Q6CH12;				YALI0A14157g	284591						4: Predicted;
Q6CGZ1_YARLI	Unreviewed	Q6CGZ1;				YALI0A14762g	284591						4: Predicted;
Q6CGW4_YARLI	Unreviewed	Q6CGW4;				YALI0A15554g	284591						4: Predicted;
Q6CGS5_YARLI	Unreviewed	Q6CGS5;				YALI0A16610g	284591						4: Predicted;
Q6CAK4_YARLI	Unreviewed	Q6CAK4;				YALI0D02024g	284591						3: Inferred from homology;
Q6C3R1_YARLI	Unreviewed	Q6C3R1;				YALI0E32791g	284591						4: Predicted;
Q6CHU9_YARLI	Unreviewed	Q6CHU9;				YALI0A04719g	284591						4: Predicted;
Q6CHC3_YARLI	Unreviewed	Q6CHC3;				YALI0A10296g	284591						4: Predicted;
Q6CC98_YARLI	Unreviewed	Q6CC98;				YALI0C11253g	284591						4: Predicted;
Q6CC74_YARLI	Unreviewed	Q6CC74;				YALI0C11825g	284591						4: Predicted;
Q6CC62_YARLI	Unreviewed	Q6CC62;				YALI0C12166g	284591						4: Predicted;
Q6CI27_YARLI	Unreviewed	Q6CI27;				YALI0A02288g	284591						4: Predicted;
Q6CBV0_YARLI	Unreviewed	Q6CBV0;				YALI0C15290g	284591						4: Predicted;
Q6CHP7_YARLI	Unreviewed	Q6CHP7;				YALI0A06655g	284591						4: Predicted;
Q6CB14_YARLI	Unreviewed	Q6CB14;				YALI0C22682g	284591						4: Predicted;
Q6CC09_YARLI	Unreviewed	Q6CC09;				YALI0C13728g	284591						4: Predicted;
Q6C5R7_YARLI	Unreviewed	Q6C5R7;				YALI0E15752g	284591						4: Predicted;
Q6C5B3_YARLI	Unreviewed	Q6C5B3;				YALI0E19514g	284591						4: Predicted;
Q6C5A1_YARLI	Unreviewed	Q6C5A1;				YALI0E19767g	284591						4: Predicted;
Q6C582_YARLI	Unreviewed	Q6C582;				YALI0E20251g	284591						4: Predicted;
Q6CBC6_YARLI	Unreviewed	Q6CBC6;				YALI0C20053g	284591						4: Predicted;
Q6C4W4_YARLI	Unreviewed	Q6C4W4;				YALI0E23199g	284591						4: Predicted;
Q6C4U8_YARLI	Unreviewed	Q6C4U8;				YALI0E23540g	284591						4: Predicted;
Q6C4U1_YARLI	Unreviewed	Q6C4U1;				YALI0E23694g	284591						3: Inferred from homology;
Q6CAW1_YARLI	Unreviewed	Q6CAW1;				YALI0C23903g	284591						4: Predicted;
Q6CAP7_YARLI	Unreviewed	Q6CAP7;				YALI0D00979g	284591						4: Predicted;
Q6CGP7_YARLI	Unreviewed	Q6CGP7;				YALI0A17468g	284591						4: Predicted;
Q6CGJ2_YARLI	Unreviewed	Q6CGJ2;				YALI0A18832g	284591						4: Predicted;
Q6CG73_YARLI	Unreviewed	Q6CG73;				YALI0B00264g	284591						4: Predicted;
Q6CG60_YARLI	Unreviewed	Q6CG60;				YALI0B00638g	284591						4: Predicted;
Q6CFN4_YARLI	Unreviewed	Q6CFN4;				YALI0B05412g	284591						4: Predicted;
Q6CEY4_YARLI	Unreviewed	Q6CEY4;				YALI0B11880g	284591						4: Predicted;
Q6CEX7_YARLI	Unreviewed	Q6CEX7;				YALI0B12078g	284591						4: Predicted;
Q6CES8_YARLI	Unreviewed	Q6CES8;				YALI0B13310g	284591						4: Predicted;
Q6CE55_YARLI	Unreviewed	Q6CE55;				YALI0B18436g	284591						4: Predicted;
Q6CE41_YARLI	Unreviewed	Q6CE41;				YALI0B18744g	284591						4: Predicted;
Q6CE05_YARLI	Unreviewed	Q6CE05;				YALI0B19712g	284591						4: Predicted;
Q6CD75_YARLI	Unreviewed	Q6CD75;				YALI0C03135g	284591						4: Predicted;
Q6C6Y0_YARLI	Unreviewed	Q6C6Y0;				YALI0E05379g	284591						4: Predicted;
Q6CCW9_YARLI	Unreviewed	Q6CCW9;				YALI0C05885g	284591						4: Predicted;
Q6CCQ1_YARLI	Unreviewed	Q6CCQ1;				YALI0C07568g	284591						4: Predicted;
Q6CCG3_YARLI	Unreviewed	Q6CCG3;				YALI0C09614g	284591						4: Predicted;
Q6CCB8_YARLI	Unreviewed	Q6CCB8;				YALI0C10802g	284591						4: Predicted;
Q6C5E2_YARLI	Unreviewed	Q6C5E2;				YALI0E18810g	284591						4: Predicted;
Q6C4Q4_YARLI	Unreviewed	Q6C4Q4;				YALI0E24563g	284591						4: Predicted;
Q6C4L9_YARLI	Unreviewed	Q6C4L9;				YALI0E25696g	284591						4: Predicted;
Q6C4J2_YARLI	Unreviewed	Q6C4J2;				YALI0E26323g	284591						4: Predicted;
Q6C4A6_YARLI	Unreviewed	Q6C4A6;				YALI0E28424g	284591						4: Predicted;
Q6C478_YARLI	Unreviewed	Q6C478;				YALI0E29051g	284591						4: Predicted;
Q6CA76_YARLI	Unreviewed	Q6CA76;				YALI0D05247g	284591						4: Predicted;
Q6C9R0_YARLI	Unreviewed	Q6C9R0;				YALI0D09064g	284591						4: Predicted;
Q6C9J7_YARLI	Unreviewed	Q6C9J7;				YALI0D10681g	284591						4: Predicted;
Q6C9B2_YARLI	Unreviewed	Q6C9B2;				YALI0D12562g	284591						4: Predicted;
Q6C8P1_YARLI	Unreviewed	Q6C8P1;				YALI0D18128g	284591						4: Predicted;
Q6C840_YARLI	Unreviewed	Q6C840;				YALI0D22979g	284591						4: Predicted;
Q6C7Y7_YARLI	Unreviewed	Q6C7Y7;				YALI0D24299g	284591						3: Inferred from homology;
Q6C7X7_YARLI	Unreviewed	Q6C7X7;				YALI0D24519g	284591						4: Predicted;
Q6C7V1_YARLI	Unreviewed	Q6C7V1;				YALI0D25124g	284591						4: Predicted;
Q6C7H2_YARLI	Unreviewed	Q6C7H2;				YALI0E00858g	284591						4: Predicted;
Q6C7G1_YARLI	Unreviewed	Q6C7G1;				YALI0E01100g	284591						4: Predicted;
Q6C6Z6_YARLI	Unreviewed	Q6C6Z6;				YALI0E05027g	284591						3: Inferred from homology;
Q6C6Q8_YARLI	Unreviewed	Q6C6Q8;				YALI0E07139g	284591						4: Predicted;
Q6C6N3_YARLI	Unreviewed	Q6C6N3;				YALI0E07964g	284591						4: Predicted;
Q6C6A3_YARLI	Unreviewed	Q6C6A3;				YALI0E11121g	284591						4: Predicted;
Q6C5W3_YARLI	Unreviewed	Q6C5W3;				YALI0E14641g	284591						4: Predicted;
Q6C5V0_YARLI	Unreviewed	Q6C5V0;				YALI0E14993g	284591						4: Predicted;
Q6C5U7_YARLI	Unreviewed	Q6C5U7;				YALI0E15059g	284591						4: Predicted;
Q6C9Y3_YARLI	Unreviewed	Q6C9Y3;				YALI0D07392g	284591						4: Predicted;
Q6C9W4_YARLI	Unreviewed	Q6C9W4;				YALI0D07810g	284591						4: Predicted;
Q6C3N4_YARLI	Unreviewed	Q6C3N4;				YALI0E33385g	284591						4: Predicted;
Q6C3I8_YARLI	Unreviewed	Q6C3I8;				YALI0E34463g	284591						4: Predicted;
Q6C3H9_YARLI	Unreviewed	Q6C3H9;				YALI0E34687g	284591						4: Predicted;
Q6C9H1_YARLI	Unreviewed	Q6C9H1;				YALI0D11264g	284591						4: Predicted;
Q6C933_YARLI	Unreviewed	Q6C933;				YALI0D14608g	284591						4: Predicted;
Q6C918_YARLI	Unreviewed	Q6C918;				YALI0D15070g	284591						4: Predicted;
Q6C909_YARLI	Unreviewed	Q6C909;				YALI0D15268g	284591						3: Inferred from homology;
Q6C2A4_YARLI	Unreviewed	Q6C2A4;				YALI0F09449g	284591						4: Predicted;
Q6C1X7_YARLI	Unreviewed	Q6C1X7;				YALI0F12595g	284591						4: Predicted;
Q6C1V4_YARLI	Unreviewed	Q6C1V4;				YALI0F13123g	284591						4: Predicted;
Q6C1U8_YARLI	Unreviewed	Q6C1U8;				YALI0F13233g	284591						4: Predicted;
Q6C1P0_YARLI	Unreviewed	Q6C1P0;				YALI0F14641g	284591						4: Predicted;
Q6C7T5_YARLI	Unreviewed	Q6C7T5;				YALI0D25520g	284591						4: Predicted;
Q6C1H6_YARLI	Unreviewed	Q6C1H6;				YALI0F16159g	284591						4: Predicted;
Q6C1F0_YARLI	Unreviewed	Q6C1F0;				YALI0F16896g	284591						4: Predicted;
Q6C1A3_YARLI	Unreviewed	Q6C1A3;				YALI0F17996g	284591						4: Predicted;
Q6C192_YARLI	Unreviewed	Q6C192;				YALI0F18260g	284591						4: Predicted;
Q6C184_YARLI	Unreviewed	Q6C184;				YALI0F18436g	284591						4: Predicted;
Q6C104_YARLI	Unreviewed	Q6C104;				YALI0F20328g	284591						3: Inferred from homology;
Q6C0N8_YARLI	Unreviewed	Q6C0N8;				YALI0F23089g	284591						4: Predicted;
Q6C0M0_YARLI	Unreviewed	Q6C0M0;				YALI0F23529g	284591						3: Inferred from homology;
Q6C0J6_YARLI	Unreviewed	Q6C0J6;				YALI0F24101g	284591						4: Predicted;
Q6C0I6_YARLI	Unreviewed	Q6C0I6;				YALI0F24365g	284591						4: Predicted;
Q6C0F7_YARLI	Unreviewed	Q6C0F7;				YALI0F25113g	284591						4: Predicted;
Q6BZZ9_YARLI	Unreviewed	Q6BZZ9;	Aspartate aminotransferase	2.6.1.1		YALI0F29337g	284591	L-aspartate + 2-oxoglutarate = oxaloacetate + L-glutamate.	Pyridoxal phosphate (By similarity).		Homodimer (By similarity).		3: Inferred from homology;
Q6C2H9_YARLI	Unreviewed	Q6C2H9;				YALI0F07755g	284591						4: Predicted;
Q6C6U5_YARLI	Unreviewed	Q6C6U5;				YALI0E06149g	284591						4: Predicted;
Q6C4P7_YARLI	Unreviewed	Q6C4P7;				YALI0E24717g	284591						4: Predicted;
Q6C1C8_YARLI	Unreviewed	Q6C1C8;				YALI0F17402g	284591						4: Predicted;
Q6BZW9_YARLI	Unreviewed	Q6BZW9;				YALI0F30283g	284591						4: Predicted;
Q6C2I3_YARLI	Unreviewed	Q6C2I3;				YALI0F07667g	284591		Binds 1 zinc ion (By similarity).				3: Inferred from homology;
Q6CFL2_YARLI	Unreviewed	Q6CFL2;				YALI0B05918g	284591						3: Inferred from homology;
Q6CI65_YARLI	Unreviewed	Q6CI65;				YALI0A01265g	284591						4: Predicted;
Q6C954_YARLI	Unreviewed	Q6C954;				YALI0D13904g	284591						4: Predicted;
Q6C1X1_YARLI	Unreviewed	Q6C1X1;				YALI0F12727g	284591						4: Predicted;
Q6C691_YARLI	Unreviewed	Q6C691;				YALI0E11473g	284591						4: Predicted;
Q6CGC3_YARLI	Unreviewed	Q6CGC3;				YALI0A20504g	284591						4: Predicted;
Q6C959_YARLI	Unreviewed	Q6C959;	40S ribosomal protein S21			YALI0D13794g	284591				Component of the small ribosomal subunit (By similarity).	Cytoplasm (By similarity).	3: Inferred from homology;
Q6CFB4_YARLI	Unreviewed	Q6CFB4;				YALI0B08624g	284591						4: Predicted;
Q6CAD6_YARLI	Unreviewed	Q6CAD6;	DNA-directed RNA polymerase	2.7.7.6		YALI0D03718g	284591	Nucleoside triphosphate + RNA(n) = diphosphate + RNA(n+1).					3: Inferred from homology;
Q6C0N0_YARLI	Unreviewed	Q6C0N0;				YALI0F23287g	284591						4: Predicted;
Q6C2W8_YARLI	Unreviewed	Q6C2W8;				YALI0F04466g	284591						4: Predicted;
Q6C2V7_YARLI	Unreviewed	Q6C2V7;				YALI0F04752g	284591						4: Predicted;
Q6C3K3_YARLI	Unreviewed	Q6C3K3;				YALI0E34111g	284591						4: Predicted;
Q6C054_YARLI	Unreviewed	Q6C054;				YALI0F27687g	284591						4: Predicted;
Q7Z9A0_YARLL	Unreviewed	Q7Z9A0;					4952						3: Inferred from homology;
Q6CGH1_YARLI	Unreviewed	Q6CGH1;				YALI0A19426g	284591						4: Predicted;
Q6CFS6_YARLI	Unreviewed	Q6CFS6;				YALI0B04246g	284591						4: Predicted;
Q6C6N4_YARLI	Unreviewed	Q6C6N4;				YALI0E07942g	284591						4: Predicted;
Q6C1K4_YARLI	Unreviewed	Q6C1K4;				YALI0F15477g	284591						3: Inferred from homology;
Q6C5Z1_YARLI	Unreviewed	Q6C5Z1;				YALI0E13926g	284591						4: Predicted;
Q6CI05_YARLI	Unreviewed	Q6CI05;				YALI0A02849g	284591						4: Predicted;
Q6C578_YARLI	Unreviewed	Q6C578;				YALI0E20383g	284591						4: Predicted;
Q6CBT2_YARLI	Unreviewed	Q6CBT2;				YALI0C15785g	284591						4: Predicted;
Q6C993_YARLI	Unreviewed	Q6C993;				YALI0D12969g	284591						4: Predicted;
Q6C8M5_YARLI	Unreviewed	Q6C8M5;				YALI0D18458g	284591						4: Predicted;
Q6C500_YARLI	Unreviewed	Q6C500;				YALI0E22286g	284591						4: Predicted;
Q6CB55_YARLI	Unreviewed	Q6CB55;				YALI0C21802g	284591						4: Predicted;
Q6C7L3_YARLI	Unreviewed	Q6C7L3;				YALI0D27148g	284591						3: Inferred from homology;
Q6C471_YARLI	Unreviewed	Q6C471;				YALI0E29227g	284591						4: Predicted;
Q6CI36_YARLI	Unreviewed	Q6CI36;				YALI0A02090g	284591						4: Predicted;
Q6C3Y7_YARLI	Unreviewed	Q6C3Y7;				YALI0E31218g	284591						4: Predicted;
Q6CD49_YARLI	Unreviewed	Q6CD49;				YALI0C03784g	284591						4: Predicted;
Q6CHW5_YARLI	Unreviewed	Q6CHW5;				YALI0A04059g	284591						4: Predicted;
Q6C4D3_YARLI	Unreviewed	Q6C4D3;				YALI0E27720g	284591						4: Predicted;
Q6C5H6_YARLI	Unreviewed	Q6C5H6;				YALI0E17985g	284591						3: Inferred from homology;
Q6CFW2_YARLI	Unreviewed	Q6CFW2;				YALI0B03102g	284591						4: Predicted;
Q9C0U1_YARLL	Unreviewed	Q9C0U1; Q6CHB9;					4952						4: Predicted;
A9UK44_YARLL	Unreviewed	A9UK44;	Histone deacetylase	3.5.1.98			4952	Hydrolysis of an N(6)-acetyl-lysine residue of a histone to yield a deacetylated histone.				Nucleus (By similarity).	3: Inferred from homology;
B5RSK7_YARLI	Unreviewed	B5RSK7;				YALI0F04114g	284591						4: Predicted;
Q6CCS5_YARLI	Unreviewed	Q6CCS5;				YALI0C06930g	284591						4: Predicted;
Q6C5K5_YARLI	Unreviewed	Q6C5K5;				YALI0E17303g	284591						4: Predicted;
Q6C8S2_YARLI	Unreviewed	Q6C8S2;				YALI0D17446g	284591						4: Predicted;
Q6C139_YARLI	Unreviewed	Q6C139;				YALI0F19492g	284591						4: Predicted;
Q6C0K5_YARLI	Unreviewed	Q6C0K5;				YALI0F23903g	284591						3: Inferred from homology;
Q6C589_YARLI	Unreviewed	Q6C589;				YALI0E20097g	284591						4: Predicted;
Q6CGW0_YARLI	Unreviewed	Q6CGW0;				YALI0A15642g	284591						4: Predicted;
Q6CD29_YARLI	Unreviewed	Q6CD29;				YALI0C04257g	284591						4: Predicted;
Q6C566_YARLI	Unreviewed	Q6C566;				YALI0E20647g	284591						4: Predicted;
Q6CEJ7_YARLI	Unreviewed	Q6CEJ7;				YALI0B15125g	284591						4: Predicted;
Q6C6I9_YARLI	Unreviewed	Q6C6I9;				YALI0E09174g	284591						4: Predicted;
Q6C2D0_YARLI	Unreviewed	Q6C2D0;				YALI0F08899g	284591						4: Predicted;
Q6C0Z5_YARLI	Unreviewed	Q6C0Z5;				YALI0F20526g	284591						4: Predicted;
Q6CEV7_YARLI	Unreviewed	Q6CEV7;				YALI0B12540g	284591						4: Predicted;
Q6C213_YARLI	Unreviewed	Q6C213;				YALI0F11715g	284591						4: Predicted;
Q6C645_YARLI	Unreviewed	Q6C645;				YALI0E12529g	284591						4: Predicted;
Q6C4W2_YARLI	Unreviewed	Q6C4W2;				YALI0E23243g	284591						4: Predicted;
Q6CBZ7_YARLI	Unreviewed	Q6CBZ7;				YALI0C14036g	284591						4: Predicted;
O93814_YARLL	Unreviewed	O93814;					4952						4: Predicted;
Q6CAM3_YARLI	Unreviewed	Q6CAM3;				YALI0D01507g	284591						4: Predicted;
Q6CI98_YARLI	Unreviewed	Q6CI98;				YALI0A00369g	284591						4: Predicted;
Q6CG61_YARLI	Unreviewed	Q6CG61;				YALI0B00616g	284591						4: Predicted;
Q6CG58_YARLI	Unreviewed	Q6CG58;				YALI0B00682g	284591						4: Predicted;
Q6C8Y1_YARLI	Unreviewed	Q6C8Y1;				YALI0D15928g	284591						3: Inferred from homology;
Q6C9V3_YARLI	Unreviewed	Q6C9V3;				YALI0D08118g	284591						4: Predicted;
Q6C2F1_YARLI	Unreviewed	Q6C2F1;				YALI0F08437g	284591						4: Predicted;
[truncated: 4,596 more rows]

## Sheet: KEGG
GENE	NCBI-gi	NCBI-GENEid	Uiprot-id	Ecno	KO	PATH
YALI0A15147g	ncbi-gi:50545099	ncbi-geneid:2905743	up:Q6CGX5	1.1.1.1	ko:K13953	yli00010 yli00071 yli00350 yli01100 yli01110
YALI0A16379g	ncbi-gi:50545179	ncbi-geneid:2906568	up:Q6CGT5	1.1.1.1	ko:K13953	yli00010 yli00071 yli00350 yli01100 yli01110
YALI0D25630g	ncbi-gi:50551615	ncbi-geneid:2911068	up:Q6C7T0	1.1.1.1	ko:K13953	yli00010 yli00071 yli00350 yli01100 yli01110
YALI0E17787g	ncbi-gi:50553332	ncbi-geneid:2912417	up:Q9UW07	1.1.1.1	ko:K13953	yli00010 yli00071 yli00350 yli01100 yli01110
YALI0F09603g	ncbi-gi:50555614	ncbi-geneid:2908970	up:Q6C297	1.1.1.1 1.1.1.284	ko:K00121	yli00010 yli00071 yli00350 yli00680 yli01100 yli01110
YALI0F30811g	ncbi-gi:50557318	ncbi-geneid:2907909	up:Q6BZU5	1.1.1.116	ko:K00062
YALI0E12463g	ncbi-gi:50552908	ncbi-geneid:2912835	up:Q6C648	1.1.1.14	ko:K00008	yli00051 yli01100
YALI0C08811g	ncbi-gi:50548291	ncbi-geneid:2910017	up:Q6CCJ7	1.1.1.157	ko:K00074	yli00650 yli01100
YALI0F20900g	ncbi-gi:50556552	ncbi-geneid:2908936	up:Q6C0X8	1.1.1.169	ko:K00077	yli00770 yli01100 yli01110
YALI0C22165g	ncbi-gi:50549307	ncbi-geneid:2909687	up:Q6CB38	1.1.1.170	ko:K07748	yli00100 yli01100
YALI0D21530g	ncbi-gi:50551283	ncbi-geneid:2910339	up:Q6C897	1.1.1.205	ko:K00088	yli00230 yli01100 yli01110
YALI0D02321g	ncbi-gi:50549701	ncbi-geneid:2910522	up:Q6CAJ1	1.1.1.22	ko:K00012	yli00040 yli00053 yli00500 yli00520 yli01100 yli01110
YALI0A15950g	ncbi-gi:50545145	ncbi-geneid:2905745	up:Q6CGV2	1.1.1.23 3.5.4.19 3.6.1.31	ko:K14152	yli00340 yli01100 yli01110
YALI0F12639g	ncbi-gi:50555858	ncbi-geneid:2908044	up:Q6C1X5	1.1.1.25 2.5.1.19 2.7.1.71 4.2.1.10 4.2.3.4	ko:K13830	yli00400 yli01100 yli01110
YALI0B17644g	ncbi-gi:50547109	ncbi-geneid:2907211	up:Q6CE88	1.1.1.270	ko:K09827	yli00100 yli01100
YALI0D01089g	ncbi-gi:50549599	ncbi-geneid:2910416	up:Q6CAP2	1.1.1.3	ko:K00003	yli00260 yli00270 yli00300 yli01100 yli01110
YALI0D06501g	ncbi-gi:50550031	ncbi-geneid:2910491	up:Q6CA24	1.1.1.302	ko:K14654	yli00740 yli01100
YALI0F02607g	ncbi-gi:50555005	ncbi-geneid:2907781	up:Q6C351	1.1.1.31	ko:K00020	yli00280 yli01100
YALI0E04807g	ncbi-gi:50552167	ncbi-geneid:2912214	up:Q6C704	1.1.1.34	ko:K00021	yli00900 yli01100 yli01110
YALI0D16753g	ncbi-gi:50550873	ncbi-geneid:2910208	up:Q6C8V3	1.1.1.37	ko:K00026	yli00020 yli00620 yli00630 yli01100 yli01110
YALI0E14190g	ncbi-gi:210075935	ncbi-geneid:2911503	up:Q6C5X9	1.1.1.37	ko:K00026	yli00020 yli00620 yli00630 yli01100 yli01110
YALI0E18634g	ncbi-gi:50553402	ncbi-geneid:2911725	up:Q6C5F0	1.1.1.38	ko:K00027	yli00620
YALI0D06303g	ncbi-gi:50550013	ncbi-geneid:2910868	up:Q6CA33	1.1.1.41	ko:K00030	yli00020 yli01100 yli01110
YALI0E05137g	ncbi-gi:210075865	ncbi-geneid:2912276	up:Q6C6Z1	1.1.1.41	ko:K00030	yli00020 yli01100 yli01110
YALI0F04095g	ncbi-gi:210075951	ncbi-geneid:2907702	up:Q6C2Y4	1.1.1.42	ko:K00031	yli00020 yli00480 yli01100 yli01110 yli04146
YALI0B15598g	ncbi-gi:50546937	ncbi-geneid:2906913	up:Q6CEH4	1.1.1.44	ko:K00033	yli00030 yli00480 yli01100 yli01110
YALI0E22649g	ncbi-gi:50553728	ncbi-geneid:2912994	up:Q6C4Y7	1.1.1.49	ko:K00036	yli00030 yli00480 yli01100 yli01110
YALI0F02013g	ncbi-gi:50554955	ncbi-geneid:2908144	up:Q6C376	1.1.1.65	ko:K05275	yli00750 yli01100
YALI0B02948g	ncbi-gi:50545811	ncbi-geneid:2906777	up:Q9UVF4	1.1.1.8	ko:K00006	yli00564
YALI0D03135g	ncbi-gi:50549765	ncbi-geneid:2910563	up:Q6CAF8	1.1.1.86	ko:K00053	yli00290 yli00770 yli01100 yli01110
YALI0D10593g	ncbi-gi:50550379	ncbi-geneid:2910431	up:Q6C9K0	1.1.1.87	ko:K05824	yli00300 yli01100
YALI0F09966g	ncbi-gi:50555640	ncbi-geneid:2908991	up:Q6C284	1.1.1.95	ko:K00058	yli00260 yli00680 yli01100
YALI0E21307g	ncbi-gi:50553626	ncbi-geneid:2911890	up:Q6C538	1.1.2.3	ko:K00101	yli00620 yli01100
YALI0E03212g	ncbi-gi:50552029	ncbi-geneid:2912134	up:Q6C773	1.1.2.4	ko:K00102	yli00620
YALI0D12661g	ncbi-gi:50550565	ncbi-geneid:2911255	up:Q6C9A7	1.1.3.15	ko:K00104	yli00630 yli01100
YALI0A21263g	ncbi-gi:50545573	ncbi-geneid:2906352	up:Q6CG88	1.1.3.37	ko:K00107
YALI0B13970g	ncbi-gi:50546785	ncbi-geneid:2907009	up:Q6CEQ0	1.1.5.3	ko:K00111	yli00564
YALI0E15818g	ncbi-gi:50553174	ncbi-geneid:2911563	up:Q6C5R5	1.1.99.24	ko:K11173
YALI0A02915g	ncbi-gi:50543086	ncbi-geneid:2906354	up:Q6CI02	1.10.2.2	ko:K00411	yli00190 yli01100
YALI0A17468g	ncbi-gi:50545255	ncbi-geneid:2906335	up:Q6CGP7	1.10.2.2	ko:K00413	yli00190 yli01100
YALI0B01540g	ncbi-gi:50545701	ncbi-geneid:2906637	up:Q6CG23	1.10.2.2	ko:K00419	yli00190 yli01100
YALI0C12210g	ncbi-gi:210075477	ncbi-geneid:2910119	up:Q6CC60	1.10.2.2	ko:K00420	yli00190 yli01100
YALI0E34037g	ncbi-gi:50554693	ncbi-geneid:2911660	up:Q6C3K7	1.10.2.2	ko:K00417	yli00190 yli01100
YALI0F01771g	ncbi-gi:50554933	ncbi-geneid:2908158	up:Q6C387	1.10.2.2	ko:K00418	yli00190 yli01100
YALI0F08613g	ncbi-gi:50555522	ncbi-geneid:2908481	up:Q6C2E3	1.10.2.2	ko:K00415	yli00190 yli01100
YALI0F24673g	ncbi-gi:50556860	ncbi-geneid:2908447	up:Q6C0H4	1.10.2.2	ko:K00416	yli00190 yli01100
YalifMp23	ncbi-gi:309773953	ncbi-geneid:802619	up:Q9B6D0	1.10.2.2	ko:K00412	yli00190 yli01100
YALI0B15125g	ncbi-gi:50546891	ncbi-geneid:2907337	up:Q6CEJ7	1.11.1.15	ko:K03386
YALI0E19448g	ncbi-gi:50553470	ncbi-geneid:2911763	up:Q6C5B6	1.11.1.15	ko:K03564
YALI0E25091g	ncbi-gi:50553945	ncbi-geneid:2912705	up:Q6C4N1	1.11.1.15	ko:K14171	yli04122
YALI0F08195g	ncbi-gi:50555488	ncbi-geneid:2908527	up:Q6C2G0	1.11.1.15	ko:K03386
YALI0D04268g	ncbi-gi:50549851	ncbi-geneid:2910632	up:Q6CAB5	1.11.1.5	ko:K00428
YALI0F20504g	ncbi-gi:50556516	ncbi-geneid:2908688	up:Q6C0Z6	1.11.1.5	ko:K00428
YALI0E34265g	ncbi-gi:50554713	ncbi-geneid:2912364	up:Q6C3J7	1.11.1.6	ko:K03781	yli00380 yli00680 yli01100 yli04146
YALI0E34749g	ncbi-gi:50554753	ncbi-geneid:2912051	up:Q6C3H7	1.11.1.6	ko:K03781	yli00380 yli00680 yli01100 yli04146
YALI0F30987g	ncbi-gi:50557334	ncbi-geneid:2907657	up:Q6BZT7	1.11.1.6	ko:K03781	yli00380 yli00680 yli01100 yli04146
YALI0E02310g	ncbi-gi:50551959	ncbi-geneid:2912093	up:Q6C7A8	1.11.1.9	ko:K00432	yli00480 yli00590
YALI0F11627g	ncbi-gi:50555774	ncbi-geneid:2908623	up:Q6C217	1.13.11.20	ko:K00456	yli00270 yli00430 yli01100
YALI0B21846g	ncbi-gi:50547455	ncbi-geneid:2907146	up:Q6CDR5	1.13.11.27	ko:K00457	yli00130 yli00350 yli00360 yli01100
YALI0F26455g	ncbi-gi:50557000	ncbi-geneid:2908695	up:Q6C0A4	1.13.11.52	ko:K00463	yli00380 yli01100
YALI0A14498g	ncbi-gi:50543786	ncbi-geneid:2906238	up:Q6CH03	1.13.11.53 1.13.11.54	ko:K08967	yli00270 yli01100
YALI0B02852g	ncbi-gi:50545805	ncbi-geneid:2907509	up:Q6CFX1	1.13.11.6	ko:K00452	yli00380 yli01100
YALI0E30393g	ncbi-gi:50554361	ncbi-geneid:2912961	up:Q6C423	1.14.11.27	ko:K10276
YALI0C21362g	ncbi-gi:50549235	ncbi-geneid:2909841	up:Q6CB74	1.14.12.17	ko:K05916
YALI0B05126g	ncbi-gi:50545962	ncbi-geneid:2906856	up:Q6CFP4	1.14.13.70	ko:K05917	yli00100 yli01100 yli01110
YALI0F11297g	ncbi-gi:50555746	ncbi-geneid:2907968	up:Q6C231	1.14.13.72	ko:K07750	yli00100 yli01100
YALI0D21076g	ncbi-gi:50551249	ncbi-geneid:2911253	up:Q6C8B4	1.14.13.8	ko:K00485	yli00680
YALI0D09867g	ncbi-gi:50550323	ncbi-geneid:2910925	up:Q6C9M8	1.14.13.9	ko:K00486	yli00380 yli01100
YALI0C05951g	ncbi-gi:50548053	ncbi-geneid:2909806	up:Q6CCW6	1.14.19.1	ko:K00507	yli01040
YALI0E21131g	ncbi-gi:50553614	ncbi-geneid:2911883	up:Q6C544	1.14.19.4	ko:K13076
YALI0A08129g	ncbi-gi:50543396	ncbi-geneid:2905880	up:Q6CHJ7	1.14.99.29	ko:K06072
YALI0E15730g	ncbi-gi:50553168	ncbi-geneid:2911561	up:Q6C5R8	1.14.99.7	ko:K00511	yli00100 yli01100 yli01110
YALI0B08921g	ncbi-gi:50546383	ncbi-geneid:2907361	up:Q6CFA1	1.15.1.1	ko:K04564	yli04146
YALI0B16742g	ncbi-gi:50547035	ncbi-geneid:2907154	up:Q6CEC5	1.15.1.1	ko:K04564	yli04146
YALI0B20086g	ncbi-gi:50547305	ncbi-geneid:2906892	up:Q6CDZ0	1.15.1.1	ko:K04564	yli04146
YALI0C16621g	ncbi-gi:50548881	ncbi-geneid:2909290	up:Q6CBQ1	1.15.1.1	ko:K04564	yli04146
YALI0E12133g	ncbi-gi:50552880	ncbi-geneid:2912814	up:Q6C662	1.15.1.1	ko:K04565	yli04146
YALI0B03630g	ncbi-gi:50545856	ncbi-geneid:2906611	up:Q6CFU6	1.17.4.1	ko:K10808	yli00230 yli00240 yli00480 yli01100
YALI0D03333g	ncbi-gi:50549777	ncbi-geneid:2910570	up:Q6CAF2	1.17.4.1	ko:K10807	yli00230 yli00240 yli00480 yli01100
YALI0F31735g	ncbi-gi:50557402	ncbi-geneid:2908285	up:Q6BZQ3	1.17.4.1	ko:K10807	yli00230 yli00240 yli00480 yli01100
YALI0B14839g	ncbi-gi:50546865	ncbi-geneid:2907349	up:Q6CEL0	1.18.1.2	ko:K00528
YALI0D13596g	ncbi-gi:50550643	ncbi-geneid:2910253	up:Q6C968	1.2.1.11	ko:K00133	yli00260 yli00270 yli00300 yli01100 yli01110
YALI0C06369g	ncbi-gi:50548091	ncbi-geneid:2909309	up:Q6CCU7	1.2.1.12	ko:K00134	yli00010 yli01100 yli01110
YALI0A12353g	ncbi-gi:50543692	ncbi-geneid:2906088	up:Q6CH50	1.2.1.2	ko:K00122	yli00630 yli00680 yli01100
YALI0B22506g	ncbi-gi:50547509	ncbi-geneid:2907419	up:Q6CDN8	1.2.1.2	ko:K00122	yli00630 yli00680 yli01100
YALI0C08074g	ncbi-gi:50548225	ncbi-geneid:2909481	up:Q6CCN0	1.2.1.2	ko:K00122	yli00630 yli00680 yli01100
YALI0C14344g	ncbi-gi:50548709	ncbi-geneid:2910055	up:Q6CBY8	1.2.1.2	ko:K00122	yli00630 yli00680 yli01100
YALI0F13937g	ncbi-gi:50555964	ncbi-geneid:2908687	up:Q6C1S2	1.2.1.2	ko:K00122	yli00630 yli00680 yli01100
YALI0F15983g	ncbi-gi:50556140	ncbi-geneid:2908617	up:Q6C1I4	1.2.1.2	ko:K00122	yli00630 yli00680 yli01100
YALI0F28765g	ncbi-gi:50557190	ncbi-geneid:2908289	up:Q6C009	1.2.1.2	ko:K00122	yli00630 yli00680 yli01100
YALI0C01859g	ncbi-gi:50547747	ncbi-geneid:2909116	up:Q6CDB9	1.2.1.27	ko:K00140	yli00280 yli00562 yli00640 yli01100
YALI0B01298g	ncbi-gi:50545683	ncbi-geneid:2906667	up:Q6CG32	1.2.1.3	ko:K00128	yli00010 yli00040 yli00053 yli00071 yli00280 yli00310 yli00330 yli00340 yli00380 yli00410 yli00561 yli00620 yli00640 yli01100 yli01110
YALI0C03025g	ncbi-gi:50547827	ncbi-geneid:2909058	up:Q6CD79	1.2.1.3	ko:K00128	yli00010 yli00040 yli00053 yli00071 yli00280 yli00310 yli00330 yli00340 yli00380 yli00410 yli00561 yli00620 yli00640 yli01100 yli01110
YALI0E00264g	ncbi-gi:50551783	ncbi-geneid:2912865	up:Q6C7J6	1.2.1.3	ko:K00128	yli00010 yli00040 yli00053 yli00071 yli00280 yli00310 yli00330 yli00340 yli00380 yli00410 yli00561 yli00620 yli00640 yli01100 yli01110
YALI0F23793g	ncbi-gi:50556788	ncbi-geneid:2908746	up:Q6C0L0	1.2.1.3	ko:K00128	yli00010 yli00040 yli00053 yli00071 yli00280 yli00310 yli00330 yli00340 yli00380 yli00410 yli00561 yli00620 yli00640 yli01100 yli01110
YALI0E06457g	ncbi-gi:50552434	ncbi-geneid:2912394	up:Q6C6T5	1.2.1.31	ko:K00143	yli00300 yli00310 yli01100 yli01110
YALI0B17666g	ncbi-gi:50547111	ncbi-geneid:2907212	up:Q6CE87	1.2.1.38 2.7.2.8	ko:K12659	yli00330 yli01100 yli01110
YALI0E30481g	ncbi-gi:50554365	ncbi-geneid:2912997	up:Q6C421	1.2.1.41	ko:K00147	yli00330 yli01100
YALI0D07942g	ncbi-gi:50550165	ncbi-geneid:2910948	up:Q6C9V7	1.2.1.5	ko:K00129	yli00010 yli00340 yli00350 yli00360 yli00410 yli01100
YALI0F04444g	ncbi-gi:50555169	ncbi-geneid:2908884	up:Q6C2W9	1.2.1.5	ko:K00129	yli00010 yli00340 yli00350 yli00360 yli00410 yli01100
YALI0E27005g	ncbi-gi:50554079	ncbi-geneid:2912771	up:Q6C4G4	1.2.4.1	ko:K00162	yli00010 yli00020 yli00290 yli00620 yli00650 yli01100 yli01110
YALI0F20702g	ncbi-gi:50556534	ncbi-geneid:2908574	up:Q6C0Y7	1.2.4.1	ko:K00161	yli00010 yli00020 yli00290 yli00620 yli00650 yli01100 yli01110
YALI0E33517g	ncbi-gi:210076290	ncbi-geneid:2912855	up:Q6C3M8	1.2.4.2	ko:K00164	yli00020 yli00310 yli00380 yli01100 yli01110
YALI0D08690g	ncbi-gi:50550225	ncbi-geneid:2910670	up:Q6C9S7	1.2.4.4	ko:K00166	yli00280 yli01100 yli01110
YALI0F05038g	ncbi-gi:50555213	ncbi-geneid:2908627	up:Q6C2U7	1.2.4.4	ko:K00167	yli00280 yli01100 yli01110
YALI0D17380g	ncbi-gi:210075757	ncbi-geneid:2911235	up:Q6C8S5	1.20.4.1	ko:K00537
YALI0F17644g	ncbi-gi:50556274	ncbi-geneid:2909038	up:Q6C1B7	1.3.1.13	ko:K00211	yli00400 yli01100 yli01110
YALI0D09427g	ncbi-gi:50550291	ncbi-geneid:2910845	up:Q6C9P4	1.3.1.33	ko:K00218	yli00860 yli01100 yli01110
YALI0C03003g	ncbi-gi:50547825	ncbi-geneid:2909057	up:Q6CD80	1.3.1.34	ko:K13237	yli04146
YALI0C19624g	ncbi-gi:50549095	ncbi-geneid:2909944	up:Q6CBE4	1.3.1.38	ko:K07512	yli00062 yli01100
YALI0B23298g	ncbi-gi:50547581	ncbi-geneid:2906662	up:Q6CDK2	1.3.1.70	ko:K00222	yli00100 yli01100 yli01110
YALI0D19206g	ncbi-gi:50551095	ncbi-geneid:2911155	up:Q6C8J1	1.3.1.71	ko:K00223	yli00100 yli01100
YALI0E11385g	ncbi-gi:50552814	ncbi-geneid:2912753	up:Q6C695	1.3.1.76 4.99.1.4	ko:K02304	yli00860 yli01100 yli01110
YALI0D18920g	ncbi-gi:50551069	ncbi-geneid:2911144	up:Q6C8K4	1.3.3.1	ko:K00226	yli00240 yli01100
YALI0E29975g	ncbi-gi:50554331	ncbi-geneid:2911456	up:Q6C438	1.3.3.3	ko:K00228	yli00860 yli01100 yli01110
YALI0D23331g	ncbi-gi:50551425	ncbi-geneid:2910274	up:Q6C826	1.3.3.4	ko:K00231	yli00860 yli01100 yli01110
YALI0C23859g	ncbi-gi:50549457	ncbi-geneid:2909505	up:O74938	1.3.3.6	ko:K00232	yli00071 yli00592 yli01040 yli01100 yli04146
YALI0D24750g	ncbi-gi:50551539	ncbi-geneid:2910308	up:O74936	1.3.3.6	ko:K00232	yli00071 yli00592 yli01040 yli01100 yli04146
YALI0F10857g	ncbi-gi:50555712	ncbi-geneid:2907872	up:O74935	1.3.3.6	ko:K00232	yli00071 yli00592 yli01040 yli01100 yli04146
YALI0A14784g	ncbi-gi:210075118	ncbi-geneid:2906248	up:Q6CGZ0	1.3.5.1	ko:K00237	yli00020 yli00190 yli01100 yli01110
YALI0D11374g	ncbi-gi:210075713	ncbi-geneid:2910350	up:Q6C9G6	1.3.5.1	ko:K00234	yli00020 yli00190 yli01100 yli01110
YALI0D23397g	ncbi-gi:50551431	ncbi-geneid:2910329	up:Q6C823	1.3.5.1	ko:K00235	yli00020 yli00190 yli01100 yli01110
YALI0E29667g	ncbi-gi:210076240	ncbi-geneid:2911936	up:Q6C450	1.3.5.1	ko:K00236	yli00020 yli00190 yli01100 yli01110
YALI0E12573g	ncbi-gi:50552918	ncbi-geneid:2912840	up:Q6C643	1.3.99.10	ko:K00253	yli00280 yli01100
YALI0F23749g	ncbi-gi:50556786	ncbi-geneid:2908755	up:Q6C0L1	1.3.99.7	ko:K00252	yli00071 yli00310 yli00380 yli01100
YALI0B19998g	ncbi-gi:50547297	ncbi-geneid:2907005	up:Q6CDZ4	1.4.1.13 1.4.1.14	ko:K00264	yli00250 yli00910 yli01100 yli01110
YALI0E09603g	ncbi-gi:50552662	ncbi-geneid:2912559	up:Q6C6H1	1.4.1.2	ko:K00260	yli00250 yli00330 yli00910 yli01100
YALI0F17820g	ncbi-gi:50556290	ncbi-geneid:2908646	up:Q6C1A9	1.4.1.4	ko:K00262	yli00250 yli00330 yli00910 yli01100
YALI0C18315g	ncbi-gi:50549001	ncbi-geneid:2909556	up:Q6CBJ1	1.4.3.21	ko:K00276	yli00260 yli00350 yli00360 yli00410 yli01100 yli01110
YALI0C22792g	ncbi-gi:210075589	ncbi-geneid:2909633	up:Q6CB09	1.4.3.21	ko:K00276	yli00260 yli00350 yli00360 yli00410 yli01100 yli01110
YALI0F31427g	ncbi-gi:210076109	ncbi-geneid:2907946	up:Q6BZR7	1.4.3.3	ko:K00273	yli00260 yli00311 yli00330 yli00472 yli01100 yli04146
YALI0D14322g	ncbi-gi:50550687	ncbi-geneid:2910236	up:Q6C946	1.4.3.5	ko:K00275	yli00750 yli01100
YALI0A09856g	ncbi-gi:50543512	ncbi-geneid:2905991	up:Q6CHE0	1.4.4.2	ko:K00281	yli00260 yli01100
YALI0D22891g	ncbi-gi:50551389	ncbi-geneid:2910249	up:Q6C844	1.5.1.10	ko:K00293	yli00300 yli00310 yli01100 yli01110
YALI0B09647g	ncbi-gi:50546437	ncbi-geneid:2907124	up:Q6CF74	1.5.1.12	ko:K00294	yli00250 yli00330 yli01100
YALI0B12078g	ncbi-gi:50546631	ncbi-geneid:2907081	up:Q6CEX7	1.5.1.15	ko:K00295	yli00670 yli01100
YALI0B14399g	ncbi-gi:50546825	ncbi-geneid:2906840	up:Q6CEN0	1.5.1.2	ko:K00286	yli00330 yli01100 yli01110
YALI0B00572g	ncbi-gi:50545621	ncbi-geneid:2906899	up:Q6CG63	1.5.1.20	ko:K00297	yli00670 yli00680 yli01100
YALI0B14465g	ncbi-gi:50546831	ncbi-geneid:2906737	up:Q6CEM7	1.5.1.20	ko:K00297	yli00670 yli00680 yli01100
YALI0C12771g	ncbi-gi:50548609	ncbi-geneid:2909513	up:Q6CC38	1.5.1.3	ko:K00287	yli00670 yli00790 yli01100
YALI0E01056g	ncbi-gi:50551849	ncbi-geneid:2912574	up:Q9HFV0	1.5.1.5 3.5.4.9 6.3.4.3	ko:K00288	yli00670 yli01100
YALI0F30745g	ncbi-gi:50557312	ncbi-geneid:2907923	up:Q6BZU8	1.5.1.5 3.5.4.9 6.3.4.3	ko:K00288	yli00670 yli01100
YALI0B15444g	ncbi-gi:50546923	ncbi-geneid:2907616	up:P38997	1.5.1.7	ko:K00290	yli00300 yli00310 yli01100 yli01110
YALI0C14806g	ncbi-gi:50548749	ncbi-geneid:2909742	up:Q6CBW8	1.5.5.1	ko:K00311
YALI0B09625g	ncbi-gi:50546435	ncbi-geneid:2907162	up:Q6CF75	1.5.99.8	ko:K00318	yli00330 yli01100 yli01110
YALI0D04983g	ncbi-gi:50549909	ncbi-geneid:2910663	up:Q6CA86	1.6.2.2	ko:K00326	yli00520
YALI0D11330g	ncbi-gi:50550443	ncbi-geneid:2910736	up:Q6C9G8	1.6.2.2	ko:K00326	yli00520
YALI0D04422g	ncbi-gi:50549865	ncbi-geneid:2911070	up:Q6L8F1	1.6.2.4	ko:K00327
YalifMp01	ncbi-gi:309773934	ncbi-geneid:802611	up:Q9B6E9	1.6.5.3	ko:K03884	yli00190 yli01100
YalifMp02	ncbi-gi:309773935	ncbi-geneid:802607	up:Q9B6E8	1.6.5.3	ko:K03878	yli00190 yli01100
YalifMp16	ncbi-gi:309773947	ncbi-geneid:802604	up:Q9B6D6	1.6.5.3	ko:K03881	yli00190 yli01100
YalifMp19	ncbi-gi:309773949	ncbi-geneid:802609	up:Q9B6D4	1.6.5.3	ko:K03882	yli00190 yli01100
YalifMp20	ncbi-gi:309773950	ncbi-geneid:802624	up:Q9B6D3	1.6.5.3	ko:K03883	yli00190 yli01100
YalifMp28	ncbi-gi:309773955	ncbi-geneid:802601	up:Q9B6C8	1.6.5.3	ko:K03879	yli00190 yli01100
YalifMp29	ncbi-gi:309773956	ncbi-geneid:802603	up:Q9B6C7	1.6.5.3	ko:K03880	yli00190 yli01100
YALI0A20680g	ncbi-gi:210075160	ncbi-geneid:2905789	up:Q6CGB4	1.6.5.3 1.6.99.3	ko:K03952	yli00190 yli01100
YALI0B00792g	ncbi-gi:50545641	ncbi-geneid:2907560	up:Q6CG53	1.6.5.3 1.6.99.3	ko:K00329 K00356	yli00190
YALI0B14861g	ncbi-gi:50546867	ncbi-geneid:2907350	up:Q6CEK9	1.6.5.3 1.6.99.3	ko:K03937	yli00190 yli01100
YALI0B20372g	ncbi-gi:50547327	ncbi-geneid:2907626	up:Q9UUU2	1.6.5.3 1.6.99.3	ko:K03942	yli00190 yli01100
YALI0C03201g	ncbi-gi:210075389	ncbi-geneid:2909066	up:Q6CD73	1.6.5.3 1.6.99.3	ko:K03946	yli00190 yli01100
YALI0D00737g	ncbi-gi:50549567	ncbi-geneid:2910293	up:Q9UUT9	1.6.5.3 1.6.99.3	ko:K03943	yli00190 yli01100
YALI0D04939g	ncbi-gi:210075651	ncbi-geneid:2910661	up:Q6CA88	1.6.5.3 1.6.99.3	ko:K03964	yli00190 yli01100
YALI0D05467g	ncbi-gi:50549945	ncbi-geneid:2910292	up:Q9UUU3	1.6.5.3 1.6.99.3	ko:K03934	yli00190 yli01100
YALI0D07216g	ncbi-gi:210075679	ncbi-geneid:2910800	up:Q6C9Z1	1.6.5.3 1.6.99.3	ko:K03965	yli00190 yli01100
YALI0D14850g	ncbi-gi:50550727	ncbi-geneid:2911329	up:Q6C926	1.6.5.3 1.6.99.3	ko:K03955	yli00190 yli01100
YALI0D19030g	ncbi-gi:210075771	ncbi-geneid:2911149	up:Q6C8J9	1.6.5.3 1.6.99.3	ko:K03939	yli00190 yli01100
YALI0D24585g	ncbi-gi:50551529	ncbi-geneid:2910508	up:Q6C7X4	1.6.5.3 1.6.99.3	ko:K03953	yli00190 yli01100
YALI0E23089g	ncbi-gi:210076208	ncbi-geneid:2912924	up:Q6C4W9	1.6.5.3 1.6.99.3	ko:K03949	yli00190 yli01100
YALI0E31766g	ncbi-gi:210076266	ncbi-geneid:7009587	up:B5FVG1	1.6.5.3 1.6.99.3	ko:K03963	yli00190 yli01100
YALI0F00924g	ncbi-gi:50554865	ncbi-geneid:2908425	up:Q9UUT8	1.6.5.3 1.6.99.3	ko:K03941	yli00190 yli01100
YALI0F02123g	ncbi-gi:50554965	ncbi-geneid:2907697	up:Q9UUU0	1.6.5.3 1.6.99.3	ko:K03936	yli00190 yli01100
YALI0F06050g	ncbi-gi:50555305	ncbi-geneid:2908426	up:Q6C2Q1	1.6.5.3 1.6.99.3	ko:K03940	yli00190 yli01100
YALI0F17248g	ncbi-gi:50556238	ncbi-geneid:2908424	up:Q9UUU1	1.6.5.3 1.6.99.3	ko:K03935	yli00190 yli01100
YALI0F18359g	ncbi-gi:210076047	ncbi-geneid:7009632	up:B5RSL7	1.6.5.3 1.6.99.3	ko:K03938	yli00190 yli01100
YALI0D16247g	ncbi-gi:50550839	ncbi-geneid:2911288	up:Q6C8X0	1.6.99.1	ko:K00354
YALI0E05599g	ncbi-gi:50552364	ncbi-geneid:2912322	up:Q6C6X0	1.6.99.3	ko:K03885	yli00190
YALI0F25135g	ncbi-gi:50556896	ncbi-geneid:2908423	up:O74931	1.6.99.3	ko:K03885	yli00190
YALI0F09251g	ncbi-gi:50555580	ncbi-geneid:2908329	up:Q6C2B4	1.7.3.3	ko:K00365	yli00230 yli01100
YALI0D11176g	ncbi-gi:50550429	ncbi-geneid:2910729	up:Q6C9H5	1.8.1.2	ko:K00381	yli00920 yli01100
YALI0E16368g	ncbi-gi:50553216	ncbi-geneid:2911592	up:Q6C5P4	1.8.1.2	ko:K00380	yli00920 yli01100
YALI0D20768g	ncbi-gi:50551225	ncbi-geneid:2910150	up:Q6C8C6	1.8.1.4	ko:K00382	yli00010 yli00020 yli00260 yli00280 yli00620 yli01100 yli01110
YALI0E18029g	ncbi-gi:50553354	ncbi-geneid:2911696	up:Q6C5H4	1.8.1.7	ko:K00383	yli00480
YALI0D27126g	ncbi-gi:50551747	ncbi-geneid:2911244	up:Q6C7L4	1.8.1.9	ko:K00384	yli00240 yli00450
YALI0B03916g	ncbi-gi:50545868	ncbi-geneid:2907105	up:Q6CFU0	1.8.4.11	ko:K07304
YALI0E20119g	ncbi-gi:50553526	ncbi-geneid:2911803	up:Q6C588	1.8.4.11	ko:K07304
YALI0E30151g	ncbi-gi:50554343	ncbi-geneid:2911466	up:Q6C432	1.8.4.11	ko:K07304
YALI0B08140g	ncbi-gi:50546216	ncbi-geneid:2906800	up:Q6CFD3	1.8.4.8	ko:K00390	yli00920 yli01100
YALI0D16709g	ncbi-gi:50550871	ncbi-geneid:2910207	up:Q6C8V4	1.8.98.2	ko:K12260
YALI0E10144g	ncbi-gi:50552712	ncbi-geneid:2912587	up:Q6C6E6	1.9.3.1	ko:K02264	yli00190 yli01100
YALI0E12628g	ncbi-gi:210075919	ncbi-geneid:7009551	up:B5FVH7	1.9.3.1	ko:K02269	yli00190 yli01100
YALI0E16709g	ncbi-gi:50553248	ncbi-geneid:2911633	up:Q6C5M8	1.9.3.1	ko:K02267	yli00190 yli01100
YALI0E19723g	ncbi-gi:50553496	ncbi-geneid:2911778	up:Q6C5A3	1.9.3.1	ko:K02265	yli00190 yli01100
YALI0F03201g	ncbi-gi:50555057	ncbi-geneid:2907750	up:Q6C325	1.9.3.1	ko:K02266	yli00190 yli01100
YALI0F03567g	ncbi-gi:50555089	ncbi-geneid:2907731	up:Q6C309	1.9.3.1	ko:K02263	yli00190 yli01100
YALI0F04103g	ncbi-gi:50555141	ncbi-geneid:2907703	up:Q6C2Y3	1.9.3.1	ko:K02272	yli00190 yli01100
YALI0F04114g	ncbi-gi:210075953	ncbi-geneid:7009605	up:B5RSK7	1.9.3.1	ko:K02269	yli00190 yli01100
YalifMp03	ncbi-gi:309773936	ncbi-geneid:802596	up:Q9B6E7	1.9.3.1	ko:K02256	yli00190 yli01100
YalifMp05	ncbi-gi:309773938	ncbi-geneid:802606	up:Q9B6E5	1.9.3.1	ko:K02256	yli00190 yli01100
YalifMp06	ncbi-gi:309773937	ncbi-geneid:802613	up:Q9B6E6	1.9.3.1	ko:K02256	yli00190 yli01100
YalifMp14	ncbi-gi:309773945	ncbi-geneid:802599	up:Q9B6D8	1.9.3.1	ko:K02262	yli00190 yli01100
YalifMp18	ncbi-gi:309773948	ncbi-geneid:802608	up:Q9B6D5	1.9.3.1	ko:K02261	yli00190 yli01100
YALI0F25641g	ncbi-gi:50556936	ncbi-geneid:2907792	up:Q6C0D6	2.1.1.10	ko:K00547	yli00270 yli01100 yli01110
YALI0E22913g	ncbi-gi:50553748	ncbi-geneid:2912918	up:Q6C4X7	2.1.1.100	ko:K00587
YALI0A01133g	ncbi-gi:50542956	ncbi-geneid:2905815	up:Q6CI67	2.1.1.107	ko:K00589	yli00860 yli01100 yli01110
YALI0B15884g	ncbi-gi:50546961	ncbi-geneid:2907025	up:Q6CEG2	2.1.1.114	ko:K00591	yli00130 yli01100 yli01110
YALI0E18524g	ncbi-gi:50553392	ncbi-geneid:2911721	up:Q6C5F5	2.1.1.125	ko:K02516	yli03013 yli04111
YALI0E12683g	ncbi-gi:50552928	ncbi-geneid:2912845	up:Q6C638	2.1.1.14	ko:K00549	yli00270 yli00450 yli01100 yli01110
YALI0E12441g	ncbi-gi:210075913	ncbi-geneid:2912830	up:Q6C649	2.1.1.16	ko:K00550
YALI0E06061g	ncbi-gi:50552406	ncbi-geneid:2912345	up:Q6C6U9	2.1.1.17	ko:K00551	yli00564 yli01100
YALI0E00770g	ncbi-gi:50551823	ncbi-geneid:2912893	up:Q6C7H6	2.1.1.183	ko:K14191
YALI0E30723g	ncbi-gi:50554387	ncbi-geneid:2911947	up:Q6C410	2.1.1.32	ko:K00555
YALI0B19558g	ncbi-gi:50547261	ncbi-geneid:2907246	up:Q6CE12	2.1.1.33	ko:K03439
YALI0F22737g	ncbi-gi:50556710	ncbi-geneid:2908809	up:Q6C0P9	2.1.1.36	ko:K07442
YALI0F08701g	ncbi-gi:50555530	ncbi-geneid:2908368	up:Q6C2D9	2.1.1.41	ko:K00559	yli00100 yli01100 yli01110
YALI0B14883g	ncbi-gi:50546869	ncbi-geneid:2907346	up:Q6CEK8	2.1.1.43	ko:K11422	yli00310
YALI0E18260g	ncbi-gi:50553372	ncbi-geneid:2911710	up:Q6C5G5	2.1.1.43	ko:K11423	yli00310
YALI0E21802g	ncbi-gi:50553664	ncbi-geneid:2911957	up:Q6C519	2.1.1.43	ko:K11429	yli00310
YALI0E22715g	ncbi-gi:50553732	ncbi-geneid:2912906	up:Q6C4Y5	2.1.1.43	ko:K11427	yli00310
YALI0C10901g	ncbi-gi:50548459	ncbi-geneid:2909366	up:Q6CCB3	2.1.1.45	ko:K00560	yli00240 yli00670 yli01100
YALI0C13618g	ncbi-gi:50548663	ncbi-geneid:2909207	up:Q6CC11	2.1.1.56	ko:K00565	yli03015
YALI0B03124g	ncbi-gi:50545826	ncbi-geneid:2906895	up:Q6CFW1	2.1.1.6	ko:K00545	yli00350 yli01100
YALI0E05467g	ncbi-gi:50552352	ncbi-geneid:2912317	up:Q6C6X6	2.1.1.67	ko:K00569
YALI0F17138g	ncbi-gi:50556228	ncbi-geneid:2907831	up:Q6C1E0	2.1.1.98	ko:K00586
YALI0D22484g	ncbi-gi:50551359	ncbi-geneid:2910775	up:Q6C859	2.1.2.1	ko:K00600	yli00260 yli00460 yli00670 yli00680 yli01100 yli01110
YALI0E16346g	ncbi-gi:50553214	ncbi-geneid:2911591	up:Q6C5P5	2.1.2.1	ko:K00600	yli00260 yli00460 yli00670 yli00680 yli01100 yli01110
YALI0F02849g	ncbi-gi:50555027	ncbi-geneid:2907779	up:Q6C340	2.1.2.10	ko:K00605	yli00260 yli00670 yli00910 yli01100
YALI0B18898g	ncbi-gi:50547215	ncbi-geneid:2907032	up:Q6CE35	2.1.2.11	ko:K00606	yli00770 yli01100 yli01110
YALI0D03069g	ncbi-gi:50549759	ncbi-geneid:2910560	up:Q6CAG1	2.1.2.2	ko:K00601	yli00230 yli00670 yli01100 yli01110
YALI0D24409g	ncbi-gi:50551513	ncbi-geneid:2910380	up:Q6C7Y2	2.1.2.3 3.5.4.10	ko:K00602	yli00230 yli00670 yli01100 yli01110
YALI0F06820g	ncbi-gi:50555377	ncbi-geneid:2908506	up:Q6C2L5	2.1.2.9	ko:K00604	yli00670 yli00970
YALI0E09493g	ncbi-gi:50552654	ncbi-geneid:2912535	up:Q6C6H5	2.1.3.2 6.3.5.5	ko:K11541	yli00240 yli00250 yli01100
YALI0D14894g	ncbi-gi:50550731	ncbi-geneid:2911331	up:Q6C924	2.1.3.3	ko:K00611	yli00330 yli01100 yli01110
YALI0E06479g	ncbi-gi:50552436	ncbi-geneid:2912397	up:Q6C6T4	2.2.1.1	ko:K00615	yli00030 yli01100 yli01110
YALI0F15587g	ncbi-gi:50556104	ncbi-geneid:2909043	up:Q6C1K2	2.2.1.2	ko:K00616	yli00030 yli01100 yli01110
YALI0C00253g	ncbi-gi:50547615	ncbi-geneid:2909194	up:Q6CDI5	2.2.1.6	ko:K01652	yli00290 yli00650 yli00770 yli01100 yli01110
YALI0C09636g	ncbi-gi:50548361	ncbi-geneid:2909788	up:Q6CCG2	2.2.1.6	ko:K01653	yli00290 yli00650 yli00770 yli01100 yli01110
YALI0B16390g	ncbi-gi:50547003	ncbi-geneid:2907516	up:Q6CEE1	2.3.1.1	ko:K00618	yli00330 yli01100 yli01110
YALI0E13057g	ncbi-gi:50552950	ncbi-geneid:2912016	up:Q6C627	2.3.1.1 2.3.1.35	ko:K00620	yli00330 yli01100 yli01110
YALI0D23683g	ncbi-gi:50551453	ncbi-geneid:2910880	up:Q6C812	2.3.1.12	ko:K00627	yli00010 yli00020 yli00620 yli01100 yli01110
YALI0C00209g	ncbi-gi:50547611	ncbi-geneid:2909192	up:Q6CDI7	2.3.1.15 2.3.1.42	ko:K13507	yli00561 yli00564 yli01100
YALI0E16797g	ncbi-gi:50553256	ncbi-geneid:2911637	up:Q6C5M4	2.3.1.158	ko:K00679	yli00561
YALI0E18568g	ncbi-gi:50553396	ncbi-geneid:2912002	up:Q05493	2.3.1.16	ko:K00632	yli00071 yli00280 yli00592 yli01100 yli01110
YALI0E30833g	ncbi-gi:50554397	ncbi-geneid:2911988	up:Q6C405	2.3.1.164	ko:K10852	yli00311 yli01100 yli01110
YALI0D23815g	ncbi-gi:50551465	ncbi-geneid:2910886	up:Q6C806	2.3.1.168	ko:K09699	yli00280 yli01100 yli01110
YALI0D00176g	ncbi-gi:50549517	ncbi-geneid:2910372	up:Q6CAT3	2.3.1.176	ko:K08764	yli01100 yli04146
YALI0F30679g	ncbi-gi:50557306	ncbi-geneid:2907920	up:Q6BZV1	2.3.1.179	ko:K09458	yli00061 yli01100
YALI0F27357g	ncbi-gi:50557070	ncbi-geneid:2907883	up:Q6C069	2.3.1.181	ko:K03801	yli00785 yli01100
YALI0D07986g	ncbi-gi:50550169	ncbi-geneid:2910950	up:Q6C9V5	2.3.1.20	ko:K00635	yli00561 yli01100
YALI0F19514g	ncbi-gi:50556432	ncbi-geneid:2907675	up:Q6C138	2.3.1.23 2.3.1.51	ko:K13519	yli00561 yli00564 yli00565 yli01100
YALI0F06424g	ncbi-gi:50555341	ncbi-geneid:2908386	up:Q6C2N3	2.3.1.24	ko:K04709	yli00600 yli01100
YALI0F06578g	ncbi-gi:50555355	ncbi-geneid:2908079	up:Q6C2M6	2.3.1.26	ko:K00637	yli00100
YALI0C24233g	ncbi-gi:50549491	ncbi-geneid:2909585	up:Q6CAU6	2.3.1.31	ko:K00641	yli00270 yli00920 yli01100
YALI0E00836g	ncbi-gi:50551829	ncbi-geneid:2912900	up:Q6C7H3	2.3.1.31	ko:K00641	yli00270 yli00920 yli01100
YALI0C06083g	ncbi-gi:50548065	ncbi-geneid:2909236	up:Q6CCW0	2.3.1.37	ko:K00643	yli00260 yli00860 yli01100
YALI0D20152g	ncbi-gi:50551173	ncbi-geneid:2911199	up:Q6C8F2	2.3.1.4	ko:K00621	yli00520
YALI0E17545g	ncbi-gi:50553310	ncbi-geneid:2911674	up:Q6C5J6	2.3.1.47	ko:K00652	yli00780 yli01100
YALI0A03861g	ncbi-gi:50543146	ncbi-geneid:2906215	up:Q6CHX2	2.3.1.48	ko:K11378
YALI0B12628g	ncbi-gi:50546679	ncbi-geneid:2907054	up:Q6CEV3	2.3.1.48	ko:K07739
YALI0C11231g	ncbi-gi:50548487	ncbi-geneid:2909147	up:Q6CC99	2.3.1.48	ko:K11303
YALI0D26598g	ncbi-gi:50551699	ncbi-geneid:2911088	up:Q6C7N8	2.3.1.48	ko:K11401
YALI0E02772g	ncbi-gi:50551997	ncbi-geneid:2912645	up:Q8WZM0	2.3.1.48	ko:K06062
YALI0E04675g	ncbi-gi:50552155	ncbi-geneid:2912208	up:Q6C710	2.3.1.48	ko:K11304
YALI0C03179g	ncbi-gi:50547837	ncbi-geneid:2909065	up:Q6CD74	2.3.1.50	ko:K00654	yli00600 yli01100
YALI0F15345g	ncbi-gi:50556090	ncbi-geneid:2908658	up:Q6C1K9	2.3.1.50	ko:K00654	yli00600 yli01100
YALI0E18964g	ncbi-gi:50553432	ncbi-geneid:2911739	up:Q6C5D5	2.3.1.51	ko:K13509	yli00561 yli00564 yli01100
YALI0F10010g	ncbi-gi:50555644	ncbi-geneid:2908993	up:Q6C282	2.3.1.51 3.1.1.13 3.1.1.3 3.1.1.4	ko:K14674	yli00100 yli00561 yli00564 yli00565 yli00590 yli00591 yli00592 yli01100
YALI0E16929g	ncbi-gi:50553268	ncbi-geneid:2911643	up:Q6C5L8	2.3.1.61	ko:K00658	yli00020 yli00310 yli01100 yli01110
YALI0B10340g	ncbi-gi:50546493	ncbi-geneid:2906787	up:Q6CF46	2.3.1.7	ko:K00624	yli04146
YALI0F21197g	ncbi-gi:50556580	ncbi-geneid:2908085	up:Q6C0W4	2.3.1.7	ko:K00624	yli04146
YALI0B15059g	ncbi-gi:50546885	ncbi-geneid:2907339	up:P34229	2.3.1.86	ko:K00668	yli00061 yli01100
YALI0B19382g	ncbi-gi:50547253	ncbi-geneid:2907422	up:Q6CE16	2.3.1.86	ko:K00667	yli00061 yli01100
YALI0B05742g	ncbi-gi:50546010	ncbi-geneid:2907619	up:Q6CFM0	2.3.1.88	ko:K00670
YALI0C11539g	ncbi-gi:50548515	ncbi-geneid:2909430	up:Q6CC85	2.3.1.88	ko:K00670
YALI0D13860g	ncbi-gi:50550667	ncbi-geneid:2910265	up:Q6C956	2.3.1.88	ko:K00670
YALI0F12221g	ncbi-gi:50555828	ncbi-geneid:2907961	up:Q6C1Z0	2.3.1.88	ko:K00670
YALI0B08536g	ncbi-gi:50546253	ncbi-geneid:2907383	up:Q6CFB6	2.3.1.9	ko:K00626	yli00071 yli00072 yli00280 yli00310 yli00380 yli00620 yli00630 yli00640 yli00650 yli00900 yli01100 yli01110
YALI0E11099g	ncbi-gi:50552796	ncbi-geneid:2911520	up:Q6L8K7	2.3.1.9	ko:K00626	yli00071 yli00072 yli00280 yli00310 yli00380 yli00620 yli00630 yli00640 yli00650 yli00900 yli01100 yli01110
YALI0E01078g	ncbi-gi:50551851	ncbi-geneid:2912937	up:Q6C7G2	2.3.1.97	ko:K00671
YALI0C11363g	ncbi-gi:50548499	ncbi-geneid:2909422	up:Q6CC93	2.3.2.2	ko:K00681	yli00430 yli00460 yli00480 yli00590 yli01100
YALI0C20669g	ncbi-gi:50549173	ncbi-geneid:2909890	up:Q6CBA5	2.3.2.2	ko:K00681	yli00430 yli00460 yli00480 yli00590 yli01100
YALI0E03894g	ncbi-gi:50552087	ncbi-geneid:2912170	up:Q6C744	2.3.2.8	ko:K00685
YALI0E00638g	ncbi-gi:50551811	ncbi-geneid:2912887	up:Q6C7I2	2.3.3.1	ko:K01647	yli00020 yli00630 yli01100 yli01110
YALI0E02684g	ncbi-gi:50551989	ncbi-geneid:2912112	up:Q6C793	2.3.3.1	ko:K01647	yli00020 yli00630 yli01100 yli01110
YALI0F30481g	ncbi-gi:50557288	ncbi-geneid:2907642	up:Q6BZW0	2.3.3.10	ko:K01641	yli00072 yli00280 yli00650 yli00900 yli01100 yli01110
YALI0B07447g	ncbi-gi:50546158	ncbi-geneid:2907169	up:Q6CFF6	2.3.3.13	ko:K01649	yli00290 yli00620 yli01100 yli01110
YALI0F31075g	ncbi-gi:50557342	ncbi-geneid:2907696	up:Q12726	2.3.3.14	ko:K01655	yli00300 yli00620 yli01100
YALI0D24431g	ncbi-gi:50551515	ncbi-geneid:2910381	up:Q6C7Y1	2.3.3.8	ko:K01648	yli00020 yli01100 yli01110
YALI0E34793g	ncbi-gi:50554757	ncbi-geneid:2912101	up:Q6C3H5	2.3.3.8	ko:K01648	yli00020 yli01100 yli01110
YALI0D19140g	ncbi-gi:50551089	ncbi-geneid:2911154	up:Q6C8J4	2.3.3.9	ko:K01638	yli00620 yli00630 yli01100
YALI0E15708g	ncbi-gi:210076148	ncbi-geneid:2911562	up:Q6C5R9	2.3.3.9	ko:K01638	yli00620 yli00630 yli01100
YALI0F04169g	ncbi-gi:50555147	ncbi-geneid:2907706	up:Q6C2Y0	2.4.1.1	ko:K00688	yli00500
YALI0C23364g	ncbi-gi:50549415	ncbi-geneid:2909608	up:Q6CAY4	2.4.1.109	ko:K00728	yli00514
YALI0E05929g	ncbi-gi:50552394	ncbi-geneid:2912341	up:Q6C6V5	2.4.1.109	ko:K00728	yli00514
YALI0E15081g	ncbi-gi:50553112	ncbi-geneid:2911544	up:Q6C5U6	2.4.1.109	ko:K00728	yli00514
YALI0F18502g	ncbi-gi:50556346	ncbi-geneid:2907835	up:Q6C181	2.4.1.11	ko:K00693	yli00500
YALI0D06017g	ncbi-gi:50549991	ncbi-geneid:2910856	up:Q6CA44	2.4.1.117	ko:K00729	yli00510 yli01100
YALI0B16434g	ncbi-gi:50547007	ncbi-geneid:2907461	up:Q6CED9	2.4.1.119	ko:K07151	yli00510 yli00513 yli01100 yli04141
YALI0E31797g	ncbi-gi:50554493	ncbi-geneid:2911827	up:Q6C3V7	2.4.1.132	ko:K03843	yli00510 yli00513 yli01100
YALI0B11440g	ncbi-gi:50546581	ncbi-geneid:2907489	up:Q6CF02	2.4.1.141	ko:K07441	yli00510 yli00513 yli01100
YALI0E33275g	ncbi-gi:50554625	ncbi-geneid:2911943	up:Q6C3P1	2.4.1.141	ko:K07432	yli00510 yli00513 yli01100
YALI0E34133g	ncbi-gi:50554703	ncbi-geneid:2911951	up:Q6C3K2	2.4.1.142	ko:K03842	yli00510 yli00513 yli01100
YALI0E14685g	ncbi-gi:50553082	ncbi-geneid:2912305	up:O74932	2.4.1.15	ko:K00697	yli00500
YALI0E31086g	ncbi-gi:50554421	ncbi-geneid:2911910	up:Q6C3Z3	2.4.1.15	ko:K00697	yli00500
YALI0D14476g	ncbi-gi:50550701	ncbi-geneid:2910243	up:Q6C939	2.4.1.15 3.1.3.12	ko:K00697 K01087	yli00500
YALI0B16324g	ncbi-gi:50546999	ncbi-geneid:2907503	up:Q6CEE3	2.4.1.16	ko:K00698	yli00520
YALI0C24354g	ncbi-gi:210075613	ncbi-geneid:2909566	up:Q6CAU0	2.4.1.16	ko:K00698	yli00520
YALI0D03179g	ncbi-gi:210075633	ncbi-geneid:2910565	up:Q6CAF6	2.4.1.16	ko:K00698	yli00520
YALI0D25938g	ncbi-gi:50551643	ncbi-geneid:2910804	up:Q6C7R6	2.4.1.16	ko:K00698	yli00520
YALI0E22198g	ncbi-gi:50553694	ncbi-geneid:2912973	up:Q6C504	2.4.1.16	ko:K00698	yli00520
YALI0D18403g	ncbi-gi:210075767	ncbi-geneid:2911115	up:Q6C8M8	2.4.1.173	ko:K05841
YALI0C06798g	ncbi-gi:50548123	ncbi-geneid:2909223	up:Q6CCT1	2.4.1.18	ko:K00700	yli00500 yli01100
YALI0C21065g	ncbi-gi:50549205	ncbi-geneid:2909876	up:Q6CB89	2.4.1.186	ko:K00750
YALI0A20482g	ncbi-gi:50545501	ncbi-geneid:2906583	up:Q6CGC4	2.4.1.198	ko:K03857	yli00563 yli01100
YALI0A19074g	ncbi-gi:50545383	ncbi-geneid:2906486	up:Q6CGI3	2.4.1.25 3.2.1.33	ko:K01196	yli00500 yli01100
YALI0E03190g	ncbi-gi:50552027	ncbi-geneid:2912133	up:Q6C774	2.4.1.258	ko:K03845	yli00510 yli00513 yli01100
YALI0E28941g	ncbi-gi:50554241	ncbi-geneid:2911871	up:Q6C483	2.4.1.259 2.4.1.261	ko:K03846	yli00510 yli00513 yli01100
YALI0C02475g	ncbi-gi:50547783	ncbi-geneid:2909087	up:Q6CDA1	2.4.1.260	ko:K03847	yli00510 yli00513 yli01100
YALI0C01411g	ncbi-gi:50547719	ncbi-geneid:2909121	up:Q6CDD3	2.4.1.34	ko:K00706	yli00500
YALI0E21021g	ncbi-gi:210076196	ncbi-geneid:2911849	up:Q6C549	2.4.1.34	ko:K00706	yli00500
YALI0B09669g	ncbi-gi:50546439	ncbi-geneid:2907264	up:Q6CF73	2.4.1.80	ko:K00720	yli00600 yli01100
YALI0D06281g	ncbi-gi:50550011	ncbi-geneid:2910867	up:Q6CA34	2.4.1.83	ko:K00721	yli00510 yli01100
YALI0F30129g	ncbi-gi:50557256	ncbi-geneid:2908714	up:Q6BZX6	2.4.2.1	ko:K03783	yli00230 yli00240 yli00760 yli01100 yli01110
YALI0F21527g	ncbi-gi:50556608	ncbi-geneid:2907928	up:P41923	2.4.2.10	ko:K00762	yli00240 yli01100
YALI0B00220g	ncbi-gi:50545599	ncbi-geneid:2907065	up:Q6CG74	2.4.2.11	ko:K00763	yli00760 yli01100
YALI0B15304g	ncbi-gi:50546909	ncbi-geneid:2907322	up:Q6CEI8	2.4.2.14	ko:K00764	yli00230 yli00250 yli01100 yli01110
YALI0C05170g	ncbi-gi:50547989	ncbi-geneid:2909557	up:Q99145	2.4.2.17	ko:K00765	yli00340 yli01100 yli01110
YALI0D27170g	ncbi-gi:50551751	ncbi-geneid:2910296	up:Q6C7L2	2.4.2.18	ko:K00766	yli00400 yli01100 yli01110
YALI0E07073g	ncbi-gi:50552482	ncbi-geneid:2912425	up:Q6C6R1	2.4.2.19	ko:K00767	yli00760 yli01100
YALI0B13420g	ncbi-gi:50546739	ncbi-geneid:2907414	up:Q6CES3	2.4.2.28	ko:K00772	yli00270 yli01100
YALI0B18304g	ncbi-gi:210075337	ncbi-geneid:2907555	up:Q6CE61	2.4.2.29	ko:K00773
YALI0F08921g	ncbi-gi:50555550	ncbi-geneid:2908095	up:Q6C2C9	2.4.2.29	ko:K00773
YALI0D05797g	ncbi-gi:50549973	ncbi-geneid:2911040	up:Q6CA53	2.4.2.7	ko:K00759	yli00230 yli01100
YALI0E20625g	ncbi-gi:50553568	ncbi-geneid:2911826	up:Q6C567	2.4.2.9	ko:K00761	yli00240 yli01100
YALI0F31273g	ncbi-gi:50557360	ncbi-geneid:2907669	up:Q6BZS4	2.4.2.9	ko:K00761	yli00240 yli01100
YALI0E05753g	ncbi-gi:50552378	ncbi-geneid:2912329	up:Q6C6W3	2.5.1.1 2.5.1.10	ko:K00787	yli00900 yli01100 yli01110
YALI0D17050g	ncbi-gi:50550901	ncbi-geneid:2911219	up:Q6C8T9	2.5.1.1 2.5.1.10 2.5.1.29	ko:K00804	yli00900 yli01100 yli01110
YALI0A02541g	ncbi-gi:50543060	ncbi-geneid:2906386	up:Q6CI15	2.5.1.15 2.7.6.3 4.1.2.25	ko:K13939	yli00790 yli01100
YALI0E33143g	ncbi-gi:50554613	ncbi-geneid:2911876	up:Q6C3P7	2.5.1.16	ko:K00797	yli00270 yli00330 yli00410 yli00480 yli01100
YALI0A06743g	ncbi-gi:50543304	ncbi-geneid:2905868	up:Q6CHP3	2.5.1.18	ko:K00799	yli00480
YALI0C03069g	ncbi-gi:50547831	ncbi-geneid:2909060	up:Q6CD77	2.5.1.18	ko:K00799	yli00480
YALI0C21021g	ncbi-gi:50549201	ncbi-geneid:2909874	up:Q6CB91	2.5.1.18	ko:K00799	yli00480
YALI0E03586g	ncbi-gi:50552061	ncbi-geneid:2912156	up:Q6C757	2.5.1.18	ko:K00799	yli00480
YALI0E19745g	ncbi-gi:210076184	ncbi-geneid:2911780	up:Q6C5A2	2.5.1.18	ko:K00799	yli00480
YALI0F25575g	ncbi-gi:50556930	ncbi-geneid:2908373	up:Q6C0D9	2.5.1.18	ko:K00799	yli00480
YALI0A10076g	ncbi-gi:50543526	ncbi-geneid:2906604	up:Q9Y753	2.5.1.21	ko:K00801	yli00100 yli01100 yli01110
YALI0C15554g	ncbi-gi:50548807	ncbi-geneid:2909412	up:Q6CBT9	2.5.1.3 2.7.1.50	ko:K14154	yli00730 yli01100
YALI0B00726g	ncbi-gi:50545635	ncbi-geneid:2907505	up:Q6CG56	2.5.1.46	ko:K00809
YALI0E08536g	ncbi-gi:50552578	ncbi-geneid:2912492	up:Q6C6L3	2.5.1.47	ko:K01738	yli00270 yli00920 yli01100
YALI0F14047g	ncbi-gi:50555974	ncbi-geneid:2908185	up:Q6C1R7	2.5.1.47	ko:K01738	yli00270 yli00920 yli01100
YALI0C22088g	ncbi-gi:50549299	ncbi-geneid:2909820	up:Q6CB42	2.5.1.48	ko:K01739	yli00270 yli00450 yli00920 yli01100 yli01110
YALI0D17402g	ncbi-gi:50550929	ncbi-geneid:2911236	up:Q6C8S4	2.5.1.48	ko:K01739	yli00270 yli00450 yli00920 yli01100 yli01110
YALI0D25168g	ncbi-gi:50551577	ncbi-geneid:2910781	up:Q6C7U9	2.5.1.49	ko:K01740	yli00270 yli01100
YALI0B20020g	ncbi-gi:50547299	ncbi-geneid:2907006	up:Q6CDZ3	2.5.1.54	ko:K01626	yli00400 yli01100 yli01110
YALI0B22440g	ncbi-gi:50547503	ncbi-geneid:2907521	up:Q6CDP1	2.5.1.54	ko:K01626	yli00400 yli01100 yli01110
YALI0C06952g	ncbi-gi:50548137	ncbi-geneid:2909230	up:Q6CCS4	2.5.1.54	ko:K01626	yli00400 yli01100 yli01110
YALI0D14762g	ncbi-gi:50550723	ncbi-geneid:2911326	up:Q6C928	2.5.1.58	ko:K05954
YALI0B16126g	ncbi-gi:50546981	ncbi-geneid:2906630	up:Q6CEF2	2.5.1.58 2.5.1.59	ko:K05955
YALI0B14509g	ncbi-gi:50546835	ncbi-geneid:2907639	up:Q6CEM5	2.5.1.6	ko:K00789	yli00270 yli01100 yli01110
YALI0E13662g	ncbi-gi:50553002	ncbi-geneid:2911481	up:Q6C601	2.5.1.60	ko:K14050
YALI0E28248g	ncbi-gi:50554179	ncbi-geneid:2911605	up:Q6C4B4	2.5.1.60	ko:K05956
YALI0F26609g	ncbi-gi:50557014	ncbi-geneid:2908935	up:Q6C097	2.5.1.61	ko:K01749	yli00860 yli01100 yli01110
YALI0A12045g	ncbi-gi:50543668	ncbi-geneid:2906195	up:Q6CH62	2.5.1.78	ko:K00794	yli00740 yli01100
YALI0C18755g	ncbi-gi:50549037	ncbi-geneid:2909963	up:Q6CBH3	2.5.1.82 2.5.1.83	ko:K05355	yli00900 yli01110
YALI0C18799g	ncbi-gi:50549041	ncbi-geneid:2909965	up:Q6CBH1	2.5.1.87	ko:K11778	yli00900 yli01110
YALI0D17556g	ncbi-gi:50550943	ncbi-geneid:2911304	up:Q6C8R7	2.5.1.87	ko:K11778	yli00900 yli01110
YALI0C01111g	ncbi-gi:50547691	ncbi-geneid:2909155	up:Q6CDE7	2.5.1.9	ko:K00793	yli00740 yli01100
YALI0B02178g	ncbi-gi:50545753	ncbi-geneid:2906682	up:Q6CFZ7	2.6.1.1	ko:K14455	yli00250 yli00270 yli00330 yli00350 yli00360 yli00400 yli01100 yli01110
YALI0F29337g	ncbi-gi:50557210	ncbi-geneid:2908742	up:Q6BZZ9	2.6.1.1	ko:K14454	yli00250 yli00270 yli00330 yli00350 yli00360 yli00400 yli01100 yli01110
YALI0D22847g	ncbi-gi:50551385	ncbi-geneid:2910247	up:Q6C846	2.6.1.11	ko:K00818	yli00330 yli01100 yli01110
YALI0C04433g	ncbi-gi:50547943	ncbi-geneid:2909646	up:Q6CD21	2.6.1.13	ko:K00819	yli00330 yli01100 yli01110
YALI0B21428g	ncbi-gi:50547423	ncbi-geneid:2907464	up:Q6CDT1	2.6.1.16	ko:K00820	yli00250 yli00520 yli01100
YALI0E18238g	ncbi-gi:50553370	ncbi-geneid:2911709	up:Q6C5G6	2.6.1.19 2.6.1.22	ko:K13524	yli00250 yli00280 yli00410 yli00640 yli00650 yli01100
YALI0D06325g	ncbi-gi:50550015	ncbi-geneid:2910869	up:Q6CA32	2.6.1.2	ko:K00814	yli00250 yli01100
YALI0E20977g	ncbi-gi:50553600	ncbi-geneid:2911847	up:Q6C551	2.6.1.27 2.6.1.5 2.6.1.57	ko:K00838	yli00130 yli00270 yli00300 yli00350 yli00360 yli00380 yli00400 yli01100 yli01110
YALI0C05258g	ncbi-gi:50547993	ncbi-geneid:2909373	up:Q6CCZ6	2.6.1.28 2.6.1.58	ko:K05821	yli00350 yli00360 yli00400 yli01100 yli01110
YALI0D01265g	ncbi-gi:50549615	ncbi-geneid:2910451	up:Q6CAN4	2.6.1.42	ko:K00826	yli00280 yli00290 yli00770 yli01100 yli01110
YALI0E16643g	ncbi-gi:50553242	ncbi-geneid:2911630	up:Q6C5N1	2.6.1.44 2.6.1.45 2.6.1.51	ko:K00830	yli00250 yli00260 yli00680 yli01100 yli01110 yli04146
YALI0F06468g	ncbi-gi:50555345	ncbi-geneid:2908388	up:Q6C2N1	2.6.1.52	ko:K00831	yli00260 yli00680 yli00750 yli01100
YALI0E21549g	ncbi-gi:210076200	ncbi-geneid:2911900	up:Q6C529	2.6.1.62	ko:K00833	yli00780 yli01100
YALI0E28787g	ncbi-gi:50554227	ncbi-geneid:2911863	up:Q6C490	2.6.1.7	ko:K14264	yli00380 yli01100
YALI0A05379g	ncbi-gi:50543236	ncbi-geneid:2905952	up:Q6CHS7	2.6.1.85	ko:K13950	yli00790
YALI0E01254g	ncbi-gi:50551867	ncbi-geneid:2912945	up:Q6C7F4	2.6.1.9	ko:K00817	yli00340 yli00350 yli00360 yli00400 yli01100 yli01110
YALI0B22308g	ncbi-gi:50547493	ncbi-geneid:2906865	up:O74996	2.7.1.1	ko:K00844	yli00010 yli00051 yli00052 yli00500 yli00520 yli01100 yli01110
YALI0E15488g	ncbi-gi:50553146	ncbi-geneid:2912006	up:Q6C5S9	2.7.1.1	ko:K00844	yli00010 yli00051 yli00052 yli00500 yli00520 yli01100 yli01110
YALI0E20207g	ncbi-gi:50553534	ncbi-geneid:2911808	up:Q6C584	2.7.1.1	ko:K00844	yli00010 yli00051 yli00052 yli00500 yli00520 yli01100 yli01110
YALI0F27885g	ncbi-gi:50557118	ncbi-geneid:2907666	up:Q6C045	2.7.1.105	ko:K00900	yli00051
YALI0D21010g	ncbi-gi:50551245	ncbi-geneid:2911054	up:Q6C8B6	2.7.1.105 3.1.3.46	ko:K01103	yli00051
YALI0E17633g	ncbi-gi:50553318	ncbi-geneid:2911679	up:Q6C5J2	2.7.1.105 3.1.3.46	ko:K01103	yli00051
YALI0E18942g	ncbi-gi:50553430	ncbi-geneid:2911738	up:Q6C5D6	2.7.1.108	ko:K00902	yli00510 yli01100
YALI0D16357g	ncbi-gi:50550849	ncbi-geneid:2910306	up:P59680	2.7.1.11	ko:K00850	yli00010 yli00030 yli00051 yli00052 yli00680 yli01100 yli01110
YALI0F07821g	ncbi-gi:50555455	ncbi-geneid:2908382	up:Q6C2H6	2.7.1.12	ko:K00851	yli00030 yli01100 yli01110
YALI0F09559g	ncbi-gi:210075991	ncbi-geneid:2908946	up:Q6C299	2.7.1.137	ko:K00914	yli00562 yli01100 yli04070 yli04140 yli04145
YALI0B14927g	ncbi-gi:50546873	ncbi-geneid:2907343	up:Q6CEK6	2.7.1.15	ko:K00852	yli00030
YALI0E29161g	ncbi-gi:210076236	ncbi-geneid:2911856	up:Q6C473	2.7.1.150	ko:K00921	yli00562 yli04070 yli04145
YALI0C01287g	ncbi-gi:50547707	ncbi-geneid:2909163	up:Q6CDD9	2.7.1.160	ko:K10669
YALI0F10923g	ncbi-gi:50555716	ncbi-geneid:2907802	up:Q6C246	2.7.1.17	ko:K00854	yli00040 yli01100
YALI0F23463g	ncbi-gi:50556762	ncbi-geneid:2908771	up:Q6C0M3	2.7.1.20	ko:K00856	yli00230 yli01100
YALI0F09625g	ncbi-gi:50555616	ncbi-geneid:2908971	up:Q6C296	2.7.1.24	ko:K00859	yli00770 yli01100
YALI0E00418g	ncbi-gi:50551793	ncbi-geneid:2912877	up:Q6C7J1	2.7.1.25	ko:K00860	yli00230 yli00920 yli01100
YALI0B01826g	ncbi-gi:50545725	ncbi-geneid:2907158	up:Q6CG11	2.7.1.26	ko:K00861	yli00740 yli01100
YALI0F01606g	ncbi-gi:50554919	ncbi-geneid:2908059	up:Q6C394	2.7.1.29	ko:K00863	yli00561 yli00680 yli01100
YALI0F09273g	ncbi-gi:50555582	ncbi-geneid:2908330	up:Q6C2B3	2.7.1.29	ko:K00863	yli00561 yli00680 yli01100
YALI0F00484g	ncbi-gi:50554825	ncbi-geneid:2908247	up:Q6C3E1	2.7.1.30	ko:K00864	yli00561 yli01100
YALI0E16907g	ncbi-gi:50553266	ncbi-geneid:2911642	up:Q6C5L9	2.7.1.32	ko:K00866	yli00564 yli01100
YALI0D25476g	ncbi-gi:50551601	ncbi-geneid:2910907	up:Q6C7T7	2.7.1.33	ko:K09680	yli00770 yli01100
YALI0A08668g	ncbi-gi:50543434	ncbi-geneid:2905869	up:Q6CHH8	2.7.1.35	ko:K00868	yli00750 yli01100
YALI0B16038g	ncbi-gi:50546973	ncbi-geneid:2906793	up:Q6CEF6	2.7.1.36	ko:K00869	yli00900 yli01100 yli01110 yli04146
YALI0F13453g	ncbi-gi:50555932	ncbi-geneid:2907881	up:Q6C1T8	2.7.1.39	ko:K00872	yli00260 yli01100
YALI0F09185g	ncbi-gi:210075987	ncbi-geneid:2907873	up:P30614	2.7.1.40	ko:K00873	yli00010 yli00230 yli00620 yli01100 yli01110
YALI0E31009g	ncbi-gi:50554413	ncbi-geneid:2911911	up:Q6C3Z7	2.7.1.48	ko:K00876	yli00240 yli01100
YALI0E04224g	ncbi-gi:50552113	ncbi-geneid:2912185	up:Q6C731	2.7.1.49 2.7.4.7	ko:K00877	yli00730 yli01100
YALI0C13090g	ncbi-gi:50548629	ncbi-geneid:2909558	up:Q6CC28	2.7.1.6	ko:K00849	yli00052 yli00520 yli01100
YALI0B02376g	ncbi-gi:50545769	ncbi-geneid:2907523	up:Q6CFY9	2.7.1.67	ko:K00888	yli00562 yli01100 yli04070
YALI0E28153g	ncbi-gi:50554169	ncbi-geneid:2912232	up:Q6C4B9	2.7.1.67	ko:K00888	yli00562 yli01100 yli04070
YALI0F23573g	ncbi-gi:50556772	ncbi-geneid:2908767	up:Q6C0L8	2.7.1.68	ko:K00889	yli00562 yli01100 yli04070 yli04144
YALI0F31031g	ncbi-gi:50557338	ncbi-geneid:2907659	up:Q6BZT5	2.7.1.78	ko:K14399	yli03015
YALI0B09515g	ncbi-gi:50546425	ncbi-geneid:2907623	up:Q6CF80	2.7.1.82	ko:K00894	yli00564 yli01100
YALI0B11154g	ncbi-gi:210075274	ncbi-geneid:2906996		2.7.1.91	ko:K04718	yli00600 yli01100
YALI0A18590g	ncbi-gi:210075146	ncbi-geneid:2905941	up:Q6CGK3	2.7.11.1	ko:K08832
YALI0B04840g	ncbi-gi:50545942	ncbi-geneid:2907582	up:Q6CFQ4	2.7.11.1	ko:K08856
YALI0B14949g	ncbi-gi:210075304	ncbi-geneid:2907344	up:Q6CEK5	2.7.11.1	ko:K08860	yli04141
YALI0B18700g	ncbi-gi:50547199	ncbi-geneid:2907084	up:Q6CE43	2.7.11.1	ko:K03097	yli03008
YALI0B23144g	ncbi-gi:50547567	ncbi-geneid:2906779	up:Q6CDK9	2.7.11.1	ko:K02178	yli04111 yli04113
YALI0C22385g	ncbi-gi:50549327	ncbi-geneid:2909697	up:Q6CB28	2.7.11.1	ko:K07178	yli03008
YALI0D02101g	ncbi-gi:50549683	ncbi-geneid:2910513	up:Q6CAK0	2.7.11.1	ko:K12761	yli04113
YALI0D03888g	ncbi-gi:50549817	ncbi-geneid:2910592	up:Q6CAD2	2.7.11.1	ko:K04728
YALI0D16863g	ncbi-gi:50550883	ncbi-geneid:2911069	up:Q6C8U8	2.7.11.1	ko:K03097	yli03008
YALI0D25388g	ncbi-gi:50551595	ncbi-geneid:2910666	up:Q6C7U0	2.7.11.1	ko:K08269	yli04140
YALI0D26213g	ncbi-gi:50551661	ncbi-geneid:2910742	up:Q6C7Q7	2.7.11.1	ko:K08793
YALI0E06501g	ncbi-gi:50552438	ncbi-geneid:2912396	up:Q6C6T3	2.7.11.1	ko:K08282
YALI0E11077g	ncbi-gi:50552794	ncbi-geneid:2912737	up:Q6C6A5	2.7.11.1	ko:K08827
YALI0E26609g	ncbi-gi:50554047	ncbi-geneid:2912384	up:Q6C4I0	2.7.11.1	ko:K02218
YALI0E33774g	ncbi-gi:50554673	ncbi-geneid:2912512	up:Q6C3L7	2.7.11.1	ko:K08333	yli04140
YALI0E34067g	ncbi-gi:50554697	ncbi-geneid:2911705	up:Q6C3K5	2.7.11.1	ko:K08857
YALI0E34375g	ncbi-gi:50554723	ncbi-geneid:2912237	up:Q6C3J2	2.7.11.1	ko:K08850
YALI0F00572g	ncbi-gi:50554833	ncbi-geneid:2908251	up:Q6C3D7	2.7.11.1	ko:K04409	yli04011
YALI0F01716g	ncbi-gi:50554929	ncbi-geneid:2908567	up:Q6C389	2.7.11.1	ko:K03114	yli04111 yli04113
YALI0F03113g	ncbi-gi:50555049	ncbi-geneid:2907759	up:Q6C329	2.7.11.1	ko:K12765	yli04113
YALI0F08305g	ncbi-gi:50555494	ncbi-geneid:2908513	up:Q6C2F7	2.7.11.1	ko:K14758	yli03008
YALI0F08855g	ncbi-gi:210075985	ncbi-geneid:2908231	up:Q6C2D2	2.7.11.1	ko:K11229	yli04011
YALI0F09471g	ncbi-gi:50555602	ncbi-geneid:2908942	up:Q6C2A3	2.7.11.1	ko:K08851
YALI0F13629g	ncbi-gi:50555946	ncbi-geneid:2908316	up:Q7Z8J5	2.7.11.1	ko:K11228	yli04011
YALI0F14707g	ncbi-gi:50556034	ncbi-geneid:2908932	up:Q6C1N7	2.7.11.1	ko:K12767	yli04113
YALI0F31383g	ncbi-gi:50557370	ncbi-geneid:2907944	up:Q6BZR9	2.7.11.1	ko:K07179	yli03008
YALI0C08305g	ncbi-gi:50548247	ncbi-geneid:2909492	up:Q6CCL9	2.7.11.11	ko:K04345	yli04113
YALI0F09746g	ncbi-gi:50555624	ncbi-geneid:2908975	up:Q6C292	2.7.11.13	ko:K02677	yli04011 yli04070
YALI0B17556g	ncbi-gi:50547105	ncbi-geneid:2907228	up:Q6CE90	2.7.11.17	ko:K07359
YALI0D08822g	ncbi-gi:50550237	ncbi-geneid:2910676	up:Q6C9S1	2.7.11.17	ko:K07359
YALI0E27632g	ncbi-gi:50554131	ncbi-geneid:2911794	up:Q6C4D8	2.7.11.17	ko:K00908
YALI0C21582g	ncbi-gi:210075571	ncbi-geneid:2909824	up:Q6CB64	2.7.11.2	ko:K00898
YALI0D26015g	ncbi-gi:50551647	ncbi-geneid:2910807	up:Q6C7R4	2.7.11.21	ko:K06660	yli04111 yli04113
YALI0B10758g	ncbi-gi:50546527	ncbi-geneid:2907494	up:Q6CF29	2.7.11.22	ko:K04563	yli04111 yli04113
YALI0C24321g	ncbi-gi:50549499	ncbi-geneid:2909589	up:Q6CAU2	2.7.11.22	ko:K07760
YALI0D04334g	ncbi-gi:50549857	ncbi-geneid:2910635	up:Q6CAB2	2.7.11.22	ko:K02202	yli03022 yli03420
YALI0D25190g	ncbi-gi:50551579	ncbi-geneid:2910782	up:Q6C7U8	2.7.11.22	ko:K06655	yli04111
YALI0B02816g	ncbi-gi:50545801	ncbi-geneid:2907453	up:Q6CFX3	2.7.11.24	ko:K04464	yli04011
YALI0E23496g	ncbi-gi:50553802	ncbi-geneid:2912301	up:Q6C4V0	2.7.11.24	ko:K04371
YALI0E25135g	ncbi-gi:50553949	ncbi-geneid:2912707	up:Q6C4M9	2.7.11.24	ko:K04441	yli04011
YALI0A05247g	ncbi-gi:50543226	ncbi-geneid:2905841	up:Q6CHT2	2.7.11.25	ko:K11230	yli04011
YALI0C04587g	ncbi-gi:50547957	ncbi-geneid:2909653	up:Q6CD14	2.7.12.1	ko:K08287
YALI0C16665g	ncbi-gi:50548885	ncbi-geneid:2909292	up:Q6CBP9	2.7.12.1	ko:K08825
YALI0D04114g	ncbi-gi:50549837	ncbi-geneid:2910625	up:Q6CAC2	2.7.12.1	ko:K08825
YALI0F07557g	ncbi-gi:50555431	ncbi-geneid:2908400	up:Q6C2I8	2.7.12.1	ko:K08866	yli04111
YALI0B13178g	ncbi-gi:50546721	ncbi-geneid:2907533	up:Q6CET2	2.7.12.2	ko:K08294	yli04011
YALI0B15906g	ncbi-gi:50546963	ncbi-geneid:2907026	up:Q6CEG1	2.7.12.2	ko:K11227	yli04011
YALI0F08789g	ncbi-gi:50555538	ncbi-geneid:2907874	up:Q6C2D5	2.7.13.3	ko:K11231	yli04011
YALI0A19206g	ncbi-gi:210075150	ncbi-geneid:2906058	up:Q6CGH7	2.7.2.11	ko:K00931	yli00330 yli01100
YALI0D12400g	ncbi-gi:50550539	ncbi-geneid:2910137	up:P29407	2.7.2.3	ko:K00927	yli00010 yli01100 yli01110
YALI0D11704g	ncbi-gi:50550477	ncbi-geneid:2910365	up:Q6C9F1	2.7.2.4	ko:K00928	yli00260 yli00270 yli00300 yli01100 yli01110
YALI0F09339g	ncbi-gi:50555588	ncbi-geneid:2908698	up:Q6C2B0	2.7.4.14	ko:K13800	yli00240 yli01100
YALI0E06193g	ncbi-gi:50552418	ncbi-geneid:2912386	up:Q6C6U3	2.7.4.2	ko:K00938	yli00900 yli01100 yli01110
YALI0B00704g	ncbi-gi:50545633	ncbi-geneid:2907367	up:Q6CG57	2.7.4.3	ko:K00939	yli00230 yli01100 yli01110
YALI0B22946g	ncbi-gi:50547549	ncbi-geneid:2906944	up:Q6CDL8	2.7.4.3	ko:K14535	yli03008 yli03022
YALI0F26521g	ncbi-gi:50557006	ncbi-geneid:2908353	up:Q6C0A1	2.7.4.3	ko:K00939	yli00230 yli01100 yli01110
YALI0F09229g	ncbi-gi:50555578	ncbi-geneid:2908328	up:Q6C2B5	2.7.4.6	ko:K00940	yli00230 yli00240 yli01100 yli01110
YALI0C16434g	ncbi-gi:50548867	ncbi-geneid:2909747	up:Q6CBQ9	2.7.4.8	ko:K00942	yli00230 yli01100
YALI0C13354g	ncbi-gi:50548641	ncbi-geneid:2909533	up:Q6CC22	2.7.4.9	ko:K00943	yli00240 yli01100
YALI0B00836g	ncbi-gi:50545645	ncbi-geneid:2906609	up:Q6CG51	2.7.6.1	ko:K00948	yli00030 yli00230 yli01100 yli01110
YALI0B13552g	ncbi-gi:50546751	ncbi-geneid:2907402	up:Q6CER7	2.7.6.1	ko:K00948	yli00030 yli00230 yli01100 yli01110
YALI0E32351g	ncbi-gi:50554545	ncbi-geneid:2912651	up:Q6C3T1	2.7.6.1	ko:K00948	yli00030 yli00230 yli01100 yli01110
YALI0F25047g	ncbi-gi:50556888	ncbi-geneid:2908465	up:Q6C0G0	2.7.6.1	ko:K00948	yli00030 yli00230 yli01100 yli01110
YALI0E21351g	ncbi-gi:50553630	ncbi-geneid:2911892	up:Q6C536	2.7.6.2	ko:K00949	yli00730 yli01100
YALI0E25652g	ncbi-gi:50553965	ncbi-geneid:2912725	up:Q6C4M1	2.7.7.1 2.7.7.18	ko:K06210	yli00760 yli01100
YALI0F23947g	ncbi-gi:50556802	ncbi-geneid:2908739	up:Q6C0K3	2.7.7.12	ko:K00965	yli00052 yli00520 yli01100
YALI0C06490g	ncbi-gi:50548099	ncbi-geneid:2909316	up:Q6CCU3	2.7.7.13	ko:K00966	yli00051 yli00520 yli01100 yli01110
YALI0E15125g	ncbi-gi:50553116	ncbi-geneid:2911546	up:Q6C5U4	2.7.7.13	ko:K00966	yli00051 yli00520 yli01100 yli01110
YALI0C06303g	ncbi-gi:50548085	ncbi-geneid:2909306	up:Q6CCV0	2.7.7.14	ko:K00967	yli00564 yli01100
YALI0D18271g	ncbi-gi:50551009	ncbi-geneid:2911109	up:Q6C8N4	2.7.7.15	ko:K00968	yli00564 yli01100
YALI0F28039g	ncbi-gi:50557132	ncbi-geneid:2908351	up:Q6C038	2.7.7.19	ko:K14376	yli03015
YALI0D25564g	ncbi-gi:50551609	ncbi-geneid:2910911	up:Q6C7T3	2.7.7.2	ko:K00953	yli00740 yli01100
YALI0E03146g	ncbi-gi:50552023	ncbi-geneid:2912131	up:Q6C776	2.7.7.23	ko:K00972	yli00520 yli01100
YALI0D19426g	ncbi-gi:210075781	ncbi-geneid:2911165	up:Q6C8I1	2.7.7.3	ko:K02201	yli00770 yli01100
YALI0B08184g	ncbi-gi:50546218	ncbi-geneid:2907036	up:Q6CFD2	2.7.7.4	ko:K00958	yli00230 yli00450 yli00920 yli01100
YALI0E14443g	ncbi-gi:50553064	ncbi-geneid:2911514	up:Q6C5X0	2.7.7.41	ko:K00981	yli00564 yli01100 yli04070
YALI0E02904g	ncbi-gi:50552009	ncbi-geneid:2912122	up:Q6C783	2.7.7.50	ko:K00987
YALI0A12001g	ncbi-gi:50543664	ncbi-geneid:2906154	up:Q6CH64	2.7.7.6	ko:K10908
YALI0B16258g	ncbi-gi:50546993	ncbi-geneid:2906837	up:Q6CEE6	2.7.7.6	ko:K03021	yli00230 yli00240 yli01100 yli03020
YALI0C16566g	ncbi-gi:210075525	ncbi-geneid:2909753	up:Q6CBQ3	2.7.7.6	ko:K03006	yli00230 yli00240 yli01100 yli03020
YALI0C22550g	ncbi-gi:50549343	ncbi-geneid:2909663	up:Q6CB20	2.7.7.6	ko:K03018	yli00230 yli00240 yli01100 yli03020
YALI0D03718g	ncbi-gi:50549809	ncbi-geneid:2910586	up:Q6CAD6	2.7.7.6	ko:K03010	yli00230 yli00240 yli01100 yli03020
YALI0E09845g	ncbi-gi:50552684	ncbi-geneid:2912570	up:Q6C6G0	2.7.7.6	ko:K03002	yli00230 yli00240 yli01100 yli03020
YALI0F13783g	ncbi-gi:50555960	ncbi-geneid:2908682	up:Q6C1S4	2.7.7.6	ko:K02999	yli00230 yli00240 yli01100 yli03020
YALI0C03762g	ncbi-gi:50547885	ncbi-geneid:2909916	up:Q6CD50	2.7.7.63	ko:K03800	yli00785 yli01100
YALI0A05401g	ncbi-gi:50543238	ncbi-geneid:2905945	up:Q6CHS6	2.7.7.7	ko:K02326	yli00230 yli00240 yli01100 yli03030 yli03410 yli03420
YALI0A08426g	ncbi-gi:50543418	ncbi-geneid:2906103	up:Q6CHI6	2.7.7.7	ko:K02327	yli00230 yli00240 yli01100 yli03030 yli03410 yli03420 yli03430 yli03440
YALI0C01573g	ncbi-gi:50547727	ncbi-geneid:2909127	up:Q6CDC9	2.7.7.7	ko:K03509
YALI0C21648g	ncbi-gi:50549261	ncbi-geneid:2909827	up:Q6CB61	2.7.7.7	ko:K02350	yli01100
YALI0D12364g	ncbi-gi:50550535	ncbi-geneid:2910135	up:Q6C9C2	2.7.7.7	ko:K10981	yli03450
YALI0E00902g	ncbi-gi:50551835	ncbi-geneid:2912930	up:Q6C7H0	2.7.7.7	ko:K02331
YALI0E11869g	ncbi-gi:50552854	ncbi-geneid:2912801	up:Q6C675	2.7.7.7	ko:K02320	yli00230 yli00240 yli01100 yli03030
YALI0E26367g	ncbi-gi:50554027	ncbi-geneid:2912373	up:Q6C4J0	2.7.7.7	ko:K02324	yli00230 yli00240 yli01100 yli03030 yli03410 yli03420
YALI0F19404g	ncbi-gi:50556422	ncbi-geneid:2908307	up:Q6C143	2.7.7.7	ko:K02332	yli01100
YALI0F28215g	ncbi-gi:50557148	ncbi-geneid:2908660	up:Q6C030	2.7.7.7	ko:K02325	yli00230 yli00240 yli01100 yli03030 yli03410 yli03420
YALI0F30525g	ncbi-gi:50557292	ncbi-geneid:2907644	up:Q6BZV8	2.7.7.7	ko:K03514	yli03018
YALI0D03267g	ncbi-gi:50549773	ncbi-geneid:2910568	up:Q6CAF4	2.7.7.72	ko:K00974	yli03013
YALI0A02310g	ncbi-gi:50543038	ncbi-geneid:2906446	up:Q6CI26	2.7.7.9	ko:K00963	yli00040 yli00052 yli00500 yli00520 yli01100 yli01110
YALI0F20328g	ncbi-gi:50556500	ncbi-geneid:2907797	up:Q6C104	2.7.8.11	ko:K00999	yli00562 yli00564 yli01100 yli04070
YALI0B16588g	ncbi-gi:50547021	ncbi-geneid:2907364	up:Q6CED2	2.7.8.15	ko:K01001	yli00510 yli01100
YALI0E14102g	ncbi-gi:50553038	ncbi-geneid:2911499	up:Q6C5Y3	2.7.8.5	ko:K00995	yli00564 yli01100
YALI0D08514g	ncbi-gi:50550209	ncbi-geneid:2910708	up:Q6C9T5	2.7.8.8	ko:K00998	yli00260 yli00564 yli01100
YALI0F23551g	ncbi-gi:50556770	ncbi-geneid:2908766	up:Q6C0L9	2.8.1.1 2.8.1.2	ko:K01011	yli00270 yli01100 yli04122
YALI0D15400g	ncbi-gi:50550773	ncbi-geneid:2910759	up:Q6C903	2.8.1.6	ko:K01012	yli00780 yli01100
YALI0C19041g	ncbi-gi:50549051	ncbi-geneid:2909972	up:Q6CBG6	2.8.1.7	ko:K04487	yli00730 yli04122
YALI0E10571g	ncbi-gi:50552752	ncbi-geneid:2912634	up:Q6C6C6	2.8.1.8	ko:K03644	yli00785 yli01100
YALI0F26587g	ncbi-gi:50557012	ncbi-geneid:2908340	up:Q6C098	2.8.3.5	ko:K01027	yli00072 yli00280 yli00650
YALI0E27412g	ncbi-gi:50554115	ncbi-geneid:2912250	up:Q6C4E6	3.1.1.29	ko:K04794
YALI0F13035g	ncbi-gi:50555894	ncbi-geneid:2909010	up:Q6C1V7	3.1.1.29	ko:K15033
YALI0D17534g	ncbi-gi:50550941	ncbi-geneid:2911303	up:Q6C8R8	3.1.1.3	ko:K14675	yli00561 yli01100
YALI0D19184g	ncbi-gi:50551093	ncbi-geneid:2910291	up:Q6C8J2	3.1.1.3	ko:K01046	yli00561 yli01100
YALI0E31515g	ncbi-gi:50554461	ncbi-geneid:2911553	up:Q6C3X3	3.1.1.3	ko:K01046	yli00561 yli01100
YALI0C19085g	ncbi-gi:50549055	ncbi-geneid:2909945	up:Q6CBG4	3.1.1.31	ko:K01057	yli00030 yli01100 yli01110
YALI0E11671g	ncbi-gi:50552840	ncbi-geneid:2912793	up:Q6C682	3.1.1.31	ko:K01057	yli00030 yli01100 yli01110
YALI0C20625g	ncbi-gi:50549169	ncbi-geneid:2909888	up:Q6CBA7	3.1.1.45	ko:K01061	yli01100
YALI0B11044g	ncbi-gi:50546549	ncbi-geneid:2906874	up:Q6CF18	3.1.1.5	ko:K14676	yli00564
YALI0E16060g	ncbi-gi:50553192	ncbi-geneid:2911574	up:Q6C5Q6	3.1.1.5	ko:K13333	yli00564
YALI0F00594g	ncbi-gi:50554835	ncbi-geneid:2908252	up:Q6C3D6	3.1.11.2	ko:K10994
YALI0F06204g	ncbi-gi:50555319	ncbi-geneid:2908432	up:Q6C2P4	3.1.11.2	ko:K02830	yli04111 yli04113
YALI0E29403g	ncbi-gi:50554283	ncbi-geneid:2911982	up:Q6C462	3.1.13.4	ko:K12571	yli03018
YALI0E30965g	ncbi-gi:50554409	ncbi-geneid:2911920	up:Q6C3Z9	3.1.2.1	ko:K01067	yli00620
YALI0C20405g	ncbi-gi:50549161	ncbi-geneid:2909881	up:Q6CBB1	3.1.2.12	ko:K01070	yli00680
YALI0B14597g	ncbi-gi:50546843	ncbi-geneid:2907261	up:Q6CEM1	3.1.2.15	ko:K11835
YALI0B17072g	ncbi-gi:50547065	ncbi-geneid:2906781	up:Q6CEB0	3.1.2.15	ko:K11836
YALI0C00165g	ncbi-gi:50547607	ncbi-geneid:2909190	up:Q6CDI9	3.1.2.15	ko:K11866	yli04144
YALI0C02717g	ncbi-gi:50547801	ncbi-geneid:2909071	up:Q6CD92	3.1.2.15	ko:K11870
YALI0C09438g	ncbi-gi:50548343	ncbi-geneid:2909765	up:Q6CCH1	3.1.2.15	ko:K11366
YALI0C11649g	ncbi-gi:50548525	ncbi-geneid:2909263	up:Q6CC80	3.1.2.15	ko:K11874
YALI0D02871g	ncbi-gi:50549747	ncbi-geneid:2910546	up:Q6CAG8	3.1.2.15	ko:K11843
YALI0D03531g	ncbi-gi:50549791	ncbi-geneid:2910577	up:Q6CAE5	3.1.2.15	ko:K11849
YALI0D16335g	ncbi-gi:50550847	ncbi-geneid:2911292	up:Q6C8W6	3.1.2.15	ko:K11838
YALI0D24211g	ncbi-gi:50551497	ncbi-geneid:2911019	up:Q6C7Z0	3.1.2.15	ko:K11873
YALI0E08844g	ncbi-gi:50552594	ncbi-geneid:2912503	up:Q6C6K5	3.1.2.15	ko:K11841
YALI0F01903g	ncbi-gi:50554945	ncbi-geneid:2908151	up:Q6C381	3.1.2.15	ko:K11872
YALI0F15367g	ncbi-gi:50556092	ncbi-geneid:2908061	up:Q6C1K8	3.1.2.15	ko:K11839	yli04144
YALI0F14135g	ncbi-gi:50555982	ncbi-geneid:2908579	up:Q6C1R3	3.1.2.22	ko:K01074	yli00062 yli01100
YALI0D06974g	ncbi-gi:50550075	ncbi-geneid:2910789	up:Q6CA02	3.1.2.6	ko:K01069	yli00620
YALI0A13057g	ncbi-gi:50543722	ncbi-geneid:2906246	up:Q6CH35	3.1.26.11	ko:K00784	yli03013
YALI0C11429g	ncbi-gi:50548505	ncbi-geneid:2909425	up:Q6CC90	3.1.26.3	ko:K03685	yli03008
YALI0A06523g	ncbi-gi:50543288	ncbi-geneid:2906024	up:Q6CHQ1	3.1.26.4	ko:K03469	yli03030
YALI0A09878g	ncbi-gi:50543514	ncbi-geneid:2905778	up:Q6CHD9	3.1.26.4	ko:K03469	yli03030
YALI0A12705g	ncbi-gi:50543708	ncbi-geneid:2906169	up:Q6CH42	3.1.26.4	ko:K03469	yli03030
YALI0A15059g	ncbi-gi:50545063	ncbi-geneid:2906075	up:Q6CGX9	3.1.26.4	ko:K03469	yli03030
YALI0D23661g	ncbi-gi:50551451	ncbi-geneid:2910879	up:Q6C813	3.1.26.4	ko:K10743	yli03030
YALI0E10725g	ncbi-gi:50552764	ncbi-geneid:2912639	up:Q6C6C0	3.1.26.4	ko:K03469	yli03030
YALI0F26543g	ncbi-gi:50557008	ncbi-geneid:2909048	up:Q6C0A0	3.1.26.4	ko:K03469	yli03030
YALI0A02178g	ncbi-gi:50543026	ncbi-geneid:2906574	up:Q6CI32	3.1.26.5	ko:K14526	yli03008 yli03013
YALI0B04752g	ncbi-gi:50545936	ncbi-geneid:2906935	up:Q6CFQ6	3.1.26.5	ko:K03537	yli03008 yli03013
YALI0B14311g	ncbi-gi:50546817	ncbi-geneid:2906650	up:Q6CEN4	3.1.26.5	ko:K03540	yli03013
YALI0C03784g	ncbi-gi:50547887	ncbi-geneid:2909917	up:Q6CD49	3.1.26.5	ko:K03538	yli03008 yli03013
YALI0E00858g	ncbi-gi:50551831	ncbi-geneid:2912901	up:Q6C7H2	3.1.26.5	ko:K14530	yli03008 yli03013
YALI0E26587g	ncbi-gi:50554045	ncbi-geneid:2912383	up:Q6C4I1	3.1.26.5	ko:K03539	yli03008 yli03013
YALI0E29007g	ncbi-gi:50554247	ncbi-geneid:2911873	up:Q6C480	3.1.26.5	ko:K01164	yli03008 yli03013
YALI0F07447g	ncbi-gi:50555421	ncbi-geneid:2908413	up:Q6C2J3	3.1.26.5	ko:K14522	yli03008 yli03013
YALI0F13068g	ncbi-gi:210076023	ncbi-geneid:7009619	up:B5RSL3	3.1.26.5	ko:K14528	yli03008 yli03013
YALI0C23991g	ncbi-gi:50549469	ncbi-geneid:2909604	up:Q6CAV7	3.1.27.1	ko:K01166
YALI0B07293g	ncbi-gi:50546148	ncbi-geneid:2907538	up:Q6CFG1	3.1.27.9	ko:K01170
YALI0E28600g	ncbi-gi:50554213	ncbi-geneid:2911622	up:Q6C497	3.1.27.9	ko:K01170
YALI0F16709g	ncbi-gi:50556196	ncbi-geneid:2907988	up:Q6C1F6	3.1.3.1	ko:K01077	yli00790 yli01100
YALI0A15972g	ncbi-gi:50545147	ncbi-geneid:2906186	up:Q6CGV1	3.1.3.11	ko:K03841	yli00010 yli00030 yli00051 yli00680 yli01100 yli01110
YALI0E05049g	ncbi-gi:50552314	ncbi-geneid:2912272	up:Q6C6Z5	3.1.3.15	ko:K04486	yli00340 yli01100 yli01110
YALI0A00891g	ncbi-gi:50542934	ncbi-geneid:2905898	up:Q6CI78	3.1.3.16	ko:K04382	yli03015 yli04111 yli04113
YALI0A03245g	ncbi-gi:50543112	ncbi-geneid:2906467	up:Q6CHY9	3.1.3.16	ko:K04348
YALI0A05357g	ncbi-gi:50543234	ncbi-geneid:2905954	up:Q6CHS8	3.1.3.16	ko:K01090
YALI0A08077g	ncbi-gi:50543392	ncbi-geneid:2905885	up:Q6CHJ9	3.1.3.16	ko:K06269	yli04113
YALI0B06963g	ncbi-gi:50546124	ncbi-geneid:2906799	up:Q6CFH3	3.1.3.16	ko:K04460
YALI0D22066g	ncbi-gi:50551327	ncbi-geneid:2910313	up:Q6C875	3.1.3.16	ko:K01090
YALI0E14795g	ncbi-gi:50553092	ncbi-geneid:2911532	up:Q6C5V6	3.1.3.16	ko:K14803
YALI0E19008g	ncbi-gi:50553436	ncbi-geneid:2911741	up:Q6C5D3	3.1.3.16	ko:K04348
YALI0E29307g	ncbi-gi:50554273	ncbi-geneid:2911976	up:Q6C467	3.1.3.16	ko:K01090
YALI0E30899g	ncbi-gi:210076248	ncbi-geneid:2911925	up:Q6C402	3.1.3.16	ko:K01090
YALI0F10505g	ncbi-gi:50555680	ncbi-geneid:2907941	up:Q6C264	3.1.3.16	ko:K01090
YALI0F14069g	ncbi-gi:50555976	ncbi-geneid:2908186	up:Q6C1R6	3.1.3.16	ko:K04382	yli03015 yli04111 yli04113
YALI0B11572g	ncbi-gi:50546593	ncbi-geneid:2907379	up:Q6CEZ6	3.1.3.16 3.1.3.48	ko:K14819
YALI0A12573g	ncbi-gi:50543700	ncbi-geneid:2906361	up:Q6CH46	3.1.3.2	ko:K01078	yli00740
YALI0E35222g	ncbi-gi:50554789	ncbi-geneid:2912348	up:Q6C3F9	3.1.3.2	ko:K01078	yli00740
YALI0F23067g	ncbi-gi:50556730	ncbi-geneid:2908791	up:Q6C0N9	3.1.3.2	ko:K01078	yli00740
YALI0F25773g	ncbi-gi:50556948	ncbi-geneid:2907687	up:Q6C0D0	3.1.3.2	ko:K01078	yli00740
YALI0E32681g	ncbi-gi:50554575	ncbi-geneid:2911801	up:Q6C3R6	3.1.3.2 3.1.3.48	ko:K14394	yli00740
YALI0D04378g	ncbi-gi:210075639	ncbi-geneid:2910637	up:Q6CAB0	3.1.3.25	ko:K01092	yli00562 yli01100 yli01110 yli04070
YALI0B20438g	ncbi-gi:50547333	ncbi-geneid:2906633	up:Q6CDX6	3.1.3.3	ko:K01079	yli00260 yli00680 yli01100
YALI0E29051g	ncbi-gi:50554251	ncbi-geneid:2911878	up:Q6C478	3.1.3.32	ko:K08075
YALI0E28919g	ncbi-gi:50554239	ncbi-geneid:2911868	up:Q6C484	3.1.3.41	ko:K01101
YALI0E16038g	ncbi-gi:50553190	ncbi-geneid:2911575	up:Q6C5Q7	3.1.3.48	ko:K06639	yli04111 yli04113
YALI0F00858g	ncbi-gi:50554859	ncbi-geneid:2908221	up:Q6C3C4	3.1.3.48	ko:K11240	yli04011
YALI0F24585g	ncbi-gi:50556856	ncbi-geneid:2908490	up:Q6C0H6	3.1.3.48	ko:K01104
YALI0A08217g	ncbi-gi:50543404	ncbi-geneid:2905877	up:Q6CHJ3	3.1.3.5	ko:K03787	yli00230 yli00240 yli00760 yli01100 yli01110
YALI0C19866g	ncbi-gi:50549119	ncbi-geneid:2909933	up:Q6CBD2	3.1.3.5	ko:K03787	yli00230 yli00240 yli00760 yli01100 yli01110
YALI0F27665g	ncbi-gi:50557098	ncbi-geneid:2908229	up:Q6C055	3.1.3.7	ko:K01082	yli00920 yli01100
YALI0D16797g	ncbi-gi:50550877	ncbi-geneid:2910210	up:Q6C8V1	3.1.3.77	ko:K09880	yli00270
YALI0C04180g	ncbi-gi:50547919	ncbi-geneid:2909392	up:Q6CD33	3.1.4.11	ko:K01116	yli00562 yli01100 yli04070
YALI0A08041g	ncbi-gi:50543388	ncbi-geneid:2906114	up:Q6CHK1	3.1.4.17	ko:K01120	yli00230
YALI0E32527g	ncbi-gi:210076282	ncbi-geneid:2912009	up:Q6C3S3	3.1.4.17	ko:K01120	yli00230
YALI0E18898g	ncbi-gi:50553426	ncbi-geneid:2911736	up:Q6C5D8	3.1.4.4	ko:K01115	yli00564 yli00565 yli01100 yli04144
YALI0F08217g	ncbi-gi:50555490	ncbi-geneid:2908510	up:Q6C2F9	3.1.4.46	ko:K01126	yli00564
YALI0B15972g	ncbi-gi:50546967	ncbi-geneid:2906823	up:Q6CEF9	3.1.4.50	ko:K01127	yli00563
YALI0D26488g	ncbi-gi:50551689	ncbi-geneid:2911216	up:Q6C7P3	3.1.6.1	ko:K01130	yli00600
YALI0A20438g	ncbi-gi:50545497	ncbi-geneid:2906340	up:Q6CGC6	3.2.1.101	ko:K08257
YALI0B13530g	ncbi-gi:50546749	ncbi-geneid:2907401	up:Q6CER8	3.2.1.101	ko:K08257
YALI0D02563g	ncbi-gi:50549719	ncbi-geneid:2910532	up:Q6CAI2	3.2.1.101	ko:K08257
YALI0F18722g	ncbi-gi:50556366	ncbi-geneid:2907860	up:Q6C171	3.2.1.101	ko:K08257
YALI0F14927g	ncbi-gi:50556054	ncbi-geneid:2908679	up:Q6C1M7	3.2.1.106	ko:K01228	yli00510 yli01100 yli04141
YALI0D17424g	ncbi-gi:50550931	ncbi-geneid:2911298	up:Q6C8S3	3.2.1.113	ko:K01230	yli00510 yli00513 yli01100 yli04141
YALI0D20174g	ncbi-gi:50551175	ncbi-geneid:2911200	up:Q6C8F1	3.2.1.113	ko:K01230	yli00510 yli00513 yli01100 yli04141
YALI0A01870g	ncbi-gi:50543002	ncbi-geneid:2906533	up:Q6CI44	3.2.1.14	ko:K01183	yli00520
YALI0D22396g	ncbi-gi:50551351	ncbi-geneid:2910328	up:Q6C863	3.2.1.14	ko:K01183	yli00520
YALI0F04532g	ncbi-gi:50555173	ncbi-geneid:2908887	up:Q6C2W7	3.2.1.14	ko:K01183	yli00520
YALI0F01672g	ncbi-gi:50554925	ncbi-geneid:2908155	up:Q6C391	3.2.1.21	ko:K05349	yli00460 yli00500 yli01110
YALI0D21890g	ncbi-gi:50551311	ncbi-geneid:2910318	up:Q6C883	3.2.1.24	ko:K01191	yli00511
YALI0E26719g	ncbi-gi:50554053	ncbi-geneid:2912306	up:Q6C4H7	3.2.1.26	ko:K01193	yli00052 yli00500 yli01100
YALI0D15598g	ncbi-gi:50550791	ncbi-geneid:2910170	up:Q6C8Z4	3.2.1.28	ko:K01194	yli00500
YALI0E05203g	ncbi-gi:50552328	ncbi-geneid:2912279	up:Q6C6Y8	3.2.1.3	ko:K01178	yli00500 yli01100
YALI0E20185g	ncbi-gi:50553532	ncbi-geneid:2911805	up:Q6C585	3.2.1.52	ko:K01207	yli00520
YALI0B03564g	ncbi-gi:50545854	ncbi-geneid:2906812	up:Q6CFU7	3.2.1.58	ko:K01210	yli00500
YALI0F05390g	ncbi-gi:50555243	ncbi-geneid:2908269	up:Q12725	3.2.1.58	ko:K01210	yli00500
YALI0B06600g	ncbi-gi:50546094	ncbi-geneid:2906941	up:Q6CFI8	3.2.1.84	ko:K05546	yli00510 yli01100 yli04141
YALI0B14080g	ncbi-gi:50546795	ncbi-geneid:2906955	up:Q6CEP5	3.2.2.21	ko:K01247	yli03410
YALI0F07623g	ncbi-gi:50555437	ncbi-geneid:2908403	up:Q6C2I5	3.2.2.23 4.2.99.18	ko:K10563	yli03410
YALI0F11759g	ncbi-gi:50555786	ncbi-geneid:2908635	up:Q6C211	3.3.1.1	ko:K01251	yli00270 yli01100
YALI0E19899g	ncbi-gi:50553506	ncbi-geneid:2911786	up:Q6C598	3.3.2.10	ko:K08726	yli00590 yli01100 yli04146
YALI0F00396g	ncbi-gi:50554817	ncbi-geneid:2908541	up:Q6C3E5	3.3.2.6	ko:K01254	yli00590 yli01100
YALI0B05104g	ncbi-gi:50545960	ncbi-geneid:2906730	up:Q6CFP5	3.4.11.10	ko:K05994
YALI0B21186g	ncbi-gi:50547401	ncbi-geneid:2906739	up:Q6CDU2	3.4.11.15	ko:K01264
YALI0D05159g	ncbi-gi:50549923	ncbi-geneid:2910974	up:Q6CA79	3.4.11.18	ko:K01265
YALI0D17138g	ncbi-gi:50550909	ncbi-geneid:2911224	up:Q6C8T4	3.4.11.18	ko:K01265
YALI0B05522g	ncbi-gi:50545992	ncbi-geneid:2907621	up:Q6CFM9	3.4.11.21	ko:K01267
YALI0C10494g	ncbi-gi:50548423	ncbi-geneid:2909472	up:Q6CCD1	3.4.11.22	ko:K01268
YALI0B20394g	ncbi-gi:50547329	ncbi-geneid:2906696	up:Q6CDX8	3.4.11.9	ko:K01262
YALI0E19184g	ncbi-gi:50553448	ncbi-geneid:2911751	up:Q6C5C7	3.4.11.9	ko:K01262
YALI0F17842g	ncbi-gi:50556292	ncbi-geneid:2908360	up:Q6C1A8	3.4.13.18	ko:K08660
YALI0E13464g	ncbi-gi:50552984	ncbi-geneid:2912030	up:Q6C610	3.4.13.9	ko:K14213
YALI0B19580g	ncbi-gi:50547263	ncbi-geneid:2907247	up:Q6CE11	3.4.14.4	ko:K01277
YALI0A18810g	ncbi-gi:50545363	ncbi-geneid:2906337	up:Q6CGJ3	3.4.16.5	ko:K13289
YALI0B01408g	ncbi-gi:50545693	ncbi-geneid:2907575	up:Q6CG27	3.4.16.5	ko:K13289
YALI0B20812g	ncbi-gi:50547367	ncbi-geneid:2907325	up:Q6CDV9	3.4.16.5	ko:K13289
YALI0C00803g	ncbi-gi:50547663	ncbi-geneid:2909165	up:Q6CDG1	3.4.16.5	ko:K13289
YALI0C21604g	ncbi-gi:50549257	ncbi-geneid:2909825	up:Q6CB63	3.4.16.5	ko:K13289
YALI0C23661g	ncbi-gi:50549439	ncbi-geneid:2909590	up:Q6CAX2	3.4.16.5	ko:K13289
YALI0D08052g	ncbi-gi:50550171	ncbi-geneid:2910952	up:Q6C9V4	3.4.16.5	ko:K13289
YALI0D09042g	ncbi-gi:50550257	ncbi-geneid:2910686	up:Q6C9R1	3.4.16.5	ko:K13289
YALI0F11803g	ncbi-gi:50555790	ncbi-geneid:2908637	up:Q6C209	3.4.16.5	ko:K13289
YALI0B05170g	ncbi-gi:50545964	ncbi-geneid:2906626	up:Q6CFP3	3.4.16.6	ko:K01288
YALI0B05258g	ncbi-gi:50545970	ncbi-geneid:2907559	up:Q6CFP0	3.4.17.21	ko:K01301
YALI0F16489g	ncbi-gi:50556180	ncbi-geneid:2908881	up:Q6C1G4	3.4.17.4	ko:K01293
YALI0F25333g	ncbi-gi:50556912	ncbi-geneid:2907890	up:Q6C0E8	3.4.17.4	ko:K01293
YALI0B16698g	ncbi-gi:50547031	ncbi-geneid:2907268	up:Q6CEC7	3.4.19.12	ko:K05610
YALI0F15697g	ncbi-gi:50556114	ncbi-geneid:2908919	up:Q6C1J7	3.4.19.12	ko:K05609
YALI0B23364g	ncbi-gi:50547587	ncbi-geneid:2906625	up:Q6CDJ9	3.4.21.105	ko:K09650
YALI0B16500g	ncbi-gi:50547013	ncbi-geneid:2907445	up:Q6CED6	3.4.21.48	ko:K01336
YALI0F23595g	ncbi-gi:50556774	ncbi-geneid:2908759	up:Q6C0L7	3.4.21.53	ko:K01338
YALI0F13189g	ncbi-gi:50555908	ncbi-geneid:2907885	up:P42781	3.4.21.61	ko:K01341
YALI0F12353g	ncbi-gi:210076021	ncbi-geneid:2907953	up:Q6C1Y5	3.4.21.92	ko:K01358
YALI0F05940g	ncbi-gi:50555295	ncbi-geneid:2908459	up:Q6C2Q6	3.4.22.40	ko:K01372
YALI0F17974g	ncbi-gi:50556300	ncbi-geneid:2908365	up:Q6C1A4	3.4.22.40	ko:K01372
YALI0C08960g	ncbi-gi:50548305	ncbi-geneid:2909702	up:Q6CCJ0	3.4.22.49	ko:K02365	yli04111 yli04113
YALI0F27071g	ncbi-gi:50557048	ncbi-geneid:2907949	up:Q6C080	3.4.23.25	ko:K01381
YALI0F07667g	ncbi-gi:50555441	ncbi-geneid:2908392	up:Q6C2I3	3.4.24.37	ko:K01405
YALI0F20988g	ncbi-gi:50556560	ncbi-geneid:2908940	up:Q6C0X4	3.4.24.37	ko:K01405
YALI0E17831g	ncbi-gi:50553336	ncbi-geneid:2911687	up:Q6C5I3	3.4.24.56	ko:K01408
YALI0F25091g	ncbi-gi:50556892	ncbi-geneid:2908439	up:Q6C0F8	3.4.24.56	ko:K01408
YALI0C05280g	ncbi-gi:50547995	ncbi-geneid:2909371	up:Q6CCZ5	3.4.24.57	ko:K01409
YALI0A09988g	ncbi-gi:50543520	ncbi-geneid:2905768	up:Q6CHD6	3.4.24.59	ko:K01410
YALI0A14806g	ncbi-gi:50545043	ncbi-geneid:2906239	up:Q6CGY9	3.4.24.64	ko:K01412
YALI0F13409g	ncbi-gi:50555928	ncbi-geneid:2907879	up:Q6C1U0	3.4.24.64	ko:K01412
YALI0F11033g	ncbi-gi:210076005	ncbi-geneid:2908175	up:Q6C243	3.4.24.84	ko:K06013
YALI0B11374g	ncbi-gi:50546575	ncbi-geneid:2907307	up:Q6CF05	3.4.25.1	ko:K02734	yli03050
YALI0B14267g	ncbi-gi:50546813	ncbi-geneid:2906802	up:Q6CEN6	3.4.25.1	ko:K02731	yli03050
YALI0B15224g	ncbi-gi:50546901	ncbi-geneid:2907332	up:Q6CEJ2	3.4.25.1	ko:K02737	yli03050
YALI0C06039g	ncbi-gi:50548061	ncbi-geneid:2909233	up:Q6CCW2	3.4.25.1	ko:K02730	yli03050
YALI0C17325g	ncbi-gi:210075533	ncbi-geneid:2910094	up:Q6CBM3	3.4.25.1	ko:K02725	yli03050
YALI0C19382g	ncbi-gi:50549081	ncbi-geneid:2909935	up:Q6CBF1	3.4.25.1	ko:K02728	yli03050
YALI0D06523g	ncbi-gi:210075667	ncbi-geneid:2910492	up:Q6CA23	3.4.25.1	ko:K02732	yli03050
YALI0D14058g	ncbi-gi:50550679	ncbi-geneid:2910228	up:Q6C950	3.4.25.1	ko:K02739	yli03050
YALI0E02794g	ncbi-gi:50551999	ncbi-geneid:2912119	up:Q6C788	3.4.25.1	ko:K02729	yli03050
YALI0E32505g	ncbi-gi:50554559	ncbi-geneid:2912008	up:Q6C3S4	3.4.25.1	ko:K02736	yli03050
YALI0F06314g	ncbi-gi:50555329	ncbi-geneid:2908405	up:Q6C2N9	3.4.25.1	ko:K02726	yli03050
YALI0F07469g	ncbi-gi:50555423	ncbi-geneid:2908414	up:Q6C2J2	3.4.25.1	ko:K02727	yli03050
YALI0F14861g	ncbi-gi:50556048	ncbi-geneid:2908676	up:Q6C1N0	3.4.25.1	ko:K02738	yli03050
YALI0F22341g	ncbi-gi:50556674	ncbi-geneid:2908828	up:Q6C0R7	3.4.25.1	ko:K02735	yli03050
YALI0A21153g	ncbi-gi:50545565	ncbi-geneid:2906381	up:Q6CG92	3.5.1.19	ko:K01440	yli00760 yli01100
YALI0E20163g	ncbi-gi:50553530	ncbi-geneid:2911804	up:Q6C586	3.5.1.25	ko:K01443	yli00520
YALI0E34771g	ncbi-gi:50554755	ncbi-geneid:2912052	up:Q6C3H6	3.5.1.4	ko:K01426	yli00330 yli00360 yli00380 yli00460
YALI0F16401g	ncbi-gi:50556174	ncbi-geneid:2908878	up:Q6C1G7	3.5.1.4	ko:K01426	yli00330 yli00360 yli00380 yli00460
YALI0C23562g	ncbi-gi:50549433	ncbi-geneid:2909617	up:Q6CAX5	3.5.1.52	ko:K01456	yli04141
YALI0E07271g	ncbi-gi:50552496	ncbi-geneid:2912433	up:Q6C6Q4	3.5.1.54 6.3.4.6	ko:K14541	yli00330 yli01100
YALI0E21934g	ncbi-gi:50553676	ncbi-geneid:2911962	up:Q6C513	3.5.1.89	ko:K03434	yli00563 yli01100
YALI0A20834g	ncbi-gi:50545535	ncbi-geneid:2905772	up:Q6CGA7	3.5.1.98	ko:K11484
YALI0C06061g	ncbi-gi:50548063	ncbi-geneid:2909232	up:Q6CCW1	3.5.1.98	ko:K11483
YALI0E22935g	ncbi-gi:50553750	ncbi-geneid:2912919	up:Q6C4X6	3.5.1.98	ko:K06067
YALI0E24893g	ncbi-gi:50553927	ncbi-geneid:2912670	up:Q6C4P0	3.5.1.98	ko:K11407
YALI0E31262g	ncbi-gi:50554437	ncbi-geneid:2911454	up:Q6C3Y5	3.5.1.98	ko:K11482
YALI0F22605g	ncbi-gi:50556698	ncbi-geneid:2908816	up:Q6C0Q5	3.5.2.17	ko:K07127	yli00230 yli01100
YALI0F22781g	ncbi-gi:50556714	ncbi-geneid:2908802	up:Q6C0P7	3.5.2.3	ko:K01465	yli00240 yli01100
YALI0F23243g	ncbi-gi:50556744	ncbi-geneid:2908774	up:Q6C0N2	3.5.2.5	ko:K01466	yli00230 yli01100
YALI0E02398g	ncbi-gi:210075849	ncbi-geneid:2912098	up:Q6C7A4	3.5.2.9	ko:K01469	yli00480
YALI0E07535g	ncbi-gi:50552512	ncbi-geneid:2912445	up:Q6C6P6	3.5.3.1	ko:K01476	yli00330 yli01100 yli01110
YALI0E04202g	ncbi-gi:50552111	ncbi-geneid:2912184	up:Q6C732	3.5.3.11	ko:K01480	yli00330 yli01100
YALI0F06710g	ncbi-gi:50555367	ncbi-geneid:2908518	up:Q6C2M0	3.5.3.19	ko:K01483	yli00230 yli01100
YALI0D18337g	ncbi-gi:50551015	ncbi-geneid:2911112	up:Q6C8N1	3.5.3.4	ko:K01477	yli00230 yli01100
YALI0F22517g	ncbi-gi:210076069	ncbi-geneid:2908813	up:Q6C0Q9	3.5.4.1	ko:K01485	yli00240 yli00330 yli01100
YALI0C23210g	ncbi-gi:50549399	ncbi-geneid:2909630	up:Q6CAZ2	3.5.4.12	ko:K01493	yli00240 yli01100
YALI0A10310g	ncbi-gi:210075090	ncbi-geneid:2906347	up:Q6CHC2	3.5.4.16	ko:K01495	yli00790 yli01100
YALI0E02288g	ncbi-gi:50551957	ncbi-geneid:2912089	up:Q6C7A9	3.5.4.25	ko:K01497	yli00740 yli01100
YALI0E25740g	ncbi-gi:50553973	ncbi-geneid:2912608	up:Q6C4L7	3.5.4.3	ko:K01487	yli00230 yli01100
YALI0D17072g	ncbi-gi:50550903	ncbi-geneid:2911220	up:Q6C8T8	3.5.4.5	ko:K01489	yli00240 yli01100
YALI0E11495g	ncbi-gi:50552824	ncbi-geneid:2912781	up:Q6C690	3.5.4.6	ko:K01490	yli00230 yli01100 yli01110
YALI0C01419g	ncbi-gi:50547721	ncbi-geneid:2909122	up:Q6CDD2	3.5.99.6	ko:K02564	yli00520 yli01100
YALI0C11803g	ncbi-gi:50548535	ncbi-geneid:2909269	up:Q6CC75	3.6.1.1	ko:K01507	yli00190
YALI0F13541g	ncbi-gi:50555940	ncbi-geneid:2908324	up:Q6C1T4	3.6.1.1	ko:K01507	yli00190
YALI0B16236g	ncbi-gi:50546991	ncbi-geneid:2906836	up:Q6CEE7	3.6.1.10	ko:K06018
YALI0F26125g	ncbi-gi:50556974	ncbi-geneid:2908113	up:Q6C0B7	3.6.1.13	ko:K01515	yli00230
YALI0F19448g	ncbi-gi:50556426	ncbi-geneid:2908309	up:Q6C141	3.6.1.23	ko:K01520	yli00240 yli01100
YALI0E32736g	ncbi-gi:210076284	ncbi-geneid:7009592	up:B5FVG6	3.6.1.29	ko:K01522	yli00230
YALI0C17941g	ncbi-gi:50548971	ncbi-geneid:2910009	up:Q6CBK6	3.6.1.42	ko:K01526
YALI0D21032g	ncbi-gi:50551247	ncbi-geneid:2911055	up:Q6C8B5	3.6.1.43	ko:K07252	yli00510
YALI0C19712g	ncbi-gi:50549105	ncbi-geneid:2909924	up:Q6CBD9	3.6.1.5	ko:K14642	yli00230 yli00240
YALI0C00495g	ncbi-gi:50547637	ncbi-geneid:2909174	up:Q6CDH4	3.6.3.1	ko:K01530
YALI0E34551g	ncbi-gi:50554739	ncbi-geneid:2912896	up:Q6C3I4	3.6.3.1	ko:K14802
YALI0F01122g	ncbi-gi:50554883	ncbi-geneid:2908212	up:Q6C3B2	3.6.3.1	ko:K01530
YALI0A09900g	ncbi-gi:50543516	ncbi-geneid:2905763	up:Q6CHD8	3.6.3.14	ko:K02145	yli00190 yli01100 yli04145
YALI0A11143g	ncbi-gi:50543610	ncbi-geneid:2905953	up:Q6CH91	3.6.3.14	ko:K02148	yli00190 yli01100 yli04145
YALI0B03982g	ncbi-gi:210075206	ncbi-geneid:2907185	up:Q6CFT7	3.6.3.14	ko:K02133	yli00190 yli01100
YALI0B06831g	ncbi-gi:50546112	ncbi-geneid:2907546	up:Q6CFH9	3.6.3.14	ko:K02138	yli00190 yli01100
YALI0B21527g	ncbi-gi:210075351	ncbi-geneid:7009423	up:B5FVB8	3.6.3.14	ko:K02140	yli00190 yli01100
YALI0D00583g	ncbi-gi:50549553	ncbi-geneid:2910396	up:Q6CAR5	3.6.3.14	ko:K02149	yli00190 yli01100 yli04145
YALI0D11814g	ncbi-gi:50550487	ncbi-geneid:2910601	up:Q6C9E6	3.6.3.14	ko:K02139	yli00190 yli01100
YALI0D12584g	ncbi-gi:210075723	ncbi-geneid:2910146	up:Q6C9B1	3.6.3.14	ko:K02137	yli00190 yli01100
YALI0D17490g	ncbi-gi:210075759	ncbi-geneid:2911301	up:Q6C8S0	3.6.3.14	ko:K02142	yli00190 yli01100
YALI0D22022g	ncbi-gi:50551323	ncbi-geneid:2910195	up:Q6C877	3.6.3.14	ko:K02134	yli00190 yli01100
YALI0E08617g	ncbi-gi:50552586	ncbi-geneid:2912496	up:Q6C6K9	3.6.3.14	ko:K02144	yli00190 yli01100 yli04145
YALI0E09933g	ncbi-gi:50552692	ncbi-geneid:2912577	up:Q6C6F6	3.6.3.14	ko:K02154	yli00190 yli01100 yli04145
YALI0E11355g	ncbi-gi:210075903	ncbi-geneid:2912750		3.6.3.14	ko:K02152	yli00190 yli01100 yli04145
YALI0E16192g	ncbi-gi:50553200	ncbi-geneid:2911580	up:Q6C5Q2	3.6.3.14	ko:K02151	yli00190 yli01100 yli04145
YALI0E27346g	ncbi-gi:50554109	ncbi-geneid:2912247	up:Q6C4E9	3.6.3.14	ko:K02147	yli00190 yli01100 yli04145
YALI0E31471g	ncbi-gi:210076258	ncbi-geneid:2911941	up:Q6C3X5	3.6.3.14	ko:K02155	yli00190 yli01100 yli04145
YALI0F02893g	ncbi-gi:210075943	ncbi-geneid:2907762	up:Q6C338	3.6.3.14	ko:K02136	yli00190 yli01100
YALI0F03179g	ncbi-gi:50555055	ncbi-geneid:2907749	up:Q6C326	3.6.3.14	ko:K02132	yli00190 yli01100
YALI0F04774g	ncbi-gi:50555195	ncbi-geneid:2908594	up:Q6C2V6	3.6.3.14	ko:K02141	yli00190 yli01100
YALI0F09405g	ncbi-gi:50555594	ncbi-geneid:2908701	up:Q6C2A7	3.6.3.14	ko:K03661	yli00190 yli01100 yli04145
YALI0F15631g	ncbi-gi:210076039	ncbi-geneid:2909045	up:Q6C1K0	3.6.3.14	ko:K02150	yli00190 yli01100 yli04145
YALI0F16181g	ncbi-gi:210076041	ncbi-geneid:2907811	up:Q6C1H5	3.6.3.14	ko:K02146	yli00190 yli01100 yli04145
YALI0F20306g	ncbi-gi:50556498	ncbi-geneid:2907796	up:Q6C105	3.6.3.14	ko:K02127	yli00190 yli01100
YALI0F24475g	ncbi-gi:50556846	ncbi-geneid:2908707	up:Q6C0I1	3.6.3.14	ko:K02155	yli00190 yli01100 yli04145
YALI0F31119g	ncbi-gi:50557346	ncbi-geneid:2907662	up:Q6BZT1	3.6.3.14	ko:K02154	yli00190 yli01100 yli04145
YalifMp12	ncbi-gi:309773943	ncbi-geneid:802621	up:Q36257	3.6.3.14	ko:K02125	yli00190 yli01100
YalifMp13	ncbi-gi:309773944	ncbi-geneid:802623	up:Q36258	3.6.3.14	ko:K02126	yli00190 yli01100
YalifMp17	ncbi-gi:12718935	ncbi-geneid:802622	up:Q37695	3.6.3.14	ko:K02128	yli00190 yli01100
YALI0E33495g	ncbi-gi:50554649	ncbi-geneid:2912854	up:Q6C3M9	3.6.3.16	ko:K01551
YALI0B02684g	ncbi-gi:50545789	ncbi-geneid:2906896	up:Q6CFX9	3.6.3.4	ko:K01533
YALI0D27038g	ncbi-gi:50551739	ncbi-geneid:2911240	up:Q6C7L8	3.6.3.4	ko:K01533
YALI0B22066g	ncbi-gi:50547471	ncbi-geneid:2906704	up:Q6CDQ7	3.6.3.6	ko:K01535	yli00190
YALI0D04873g	ncbi-gi:210075645	ncbi-geneid:2910658	up:Q6CA91	3.6.3.8	ko:K01537
YALI0E09471g	ncbi-gi:50552652	ncbi-geneid:2911589	up:O43108	3.6.3.8	ko:K01537
YALI0B11726g	ncbi-gi:50546603	ncbi-geneid:2907178	up:Q6CEZ1	3.6.4.12	ko:K10843	yli03022 yli03420
YALI0C00363g	ncbi-gi:50547625	ncbi-geneid:2909199	up:Q6CDI0	3.6.4.12	ko:K11367
YALI0C20933g	ncbi-gi:210075569	ncbi-geneid:2909870	up:Q6CB95	3.6.4.12	ko:K14635
YALI0D04961g	ncbi-gi:50549907	ncbi-geneid:2910662	up:Q6CA87	3.6.4.12	ko:K11681
YALI0E09012g	ncbi-gi:210075893	ncbi-geneid:2912514	up:Q6C6J7	3.6.4.12	ko:K11665
YALI0E27269g	ncbi-gi:50554103	ncbi-geneid:2912243	up:Q6C4F2	3.6.4.12	ko:K03657	yli03420 yli03430
YALI0E31449g	ncbi-gi:210076256	ncbi-geneid:2911470	up:Q6C3X6	3.6.4.12	ko:K11338
YALI0E33377g	ncbi-gi:210076288	ncbi-geneid:2911983	up:Q6C3N5	3.6.4.12	ko:K10742	yli03030
YALI0F15785g	ncbi-gi:50556122	ncbi-geneid:2908254	up:Q6C1J3	3.6.4.12	ko:K03139	yli03022
YALI0F20746g	ncbi-gi:50556538	ncbi-geneid:2908576	up:Q6C0Y5	3.6.4.12	ko:K10844	yli03022 yli03420
YALI0F28831g	ncbi-gi:50557192	ncbi-geneid:2907888	up:Q6C008	3.6.4.12	ko:K14439
YALI0F31977g	ncbi-gi:50557416	ncbi-geneid:2908122	up:Q6BZP6	3.6.4.12	ko:K10901	yli03440
YALI0A04939g	ncbi-gi:50543204	ncbi-geneid:2906531	up:Q6CHU3	3.6.4.13	ko:K14805
YALI0A11157g	ncbi-gi:210075100	ncbi-geneid:2905851	up:Q6CH90	3.6.4.13	ko:K12812	yli03013 yli03015 yli03040
YALI0A12133g	ncbi-gi:50543676	ncbi-geneid:2906192	up:Q6CH58	3.6.4.13	ko:K14777
YALI0A20328g	ncbi-gi:50545487	ncbi-geneid:2906391	up:Q6CGD1	3.6.4.13	ko:K14776
YALI0B09053g	ncbi-gi:50546395	ncbi-geneid:2906946	up:Q6CF95	3.6.4.13	ko:K12815	yli03040
YALI0B11352g	ncbi-gi:50546573	ncbi-geneid:2907260	up:Q6CF06	3.6.4.13	ko:K12818	yli03040
YALI0B11968g	ncbi-gi:50546625	ncbi-geneid:2907507	up:Q6CEY0	3.6.4.13	ko:K14781
YALI0B15642g	ncbi-gi:50546941	ncbi-geneid:2906967	up:Q6CEH2	3.6.4.13	ko:K12820	yli03040
YALI0B16896g	ncbi-gi:50547049	ncbi-geneid:2907091	up:Q6CEB8	3.6.4.13	ko:K13181
YALI0B21538g	ncbi-gi:50547433	ncbi-geneid:2907486	up:Q6CDS6	3.6.4.13	ko:K14779
YALI0B22572g	ncbi-gi:50547515	ncbi-geneid:2907481	up:Q6CDN5	3.6.4.13	ko:K14807
YALI0C05368g	ncbi-gi:50548003	ncbi-geneid:2909377	up:Q6CCZ1	3.6.4.13	ko:K12811	yli03040
YALI0C21472g	ncbi-gi:50549245	ncbi-geneid:2909846	up:Q6CB69	3.6.4.13	ko:K11594
YALI0C23639g	ncbi-gi:50549437	ncbi-geneid:2909620	up:Q6CAX3	3.6.4.13	ko:K11273
YALI0D09449g	ncbi-gi:50550293	ncbi-geneid:2910846	up:Q6C9P3	3.6.4.13	ko:K14811
YALI0D09955g	ncbi-gi:50550331	ncbi-geneid:2910929	up:Q6C9M4	3.6.4.13	ko:K12813	yli03040
YALI0D12210g	ncbi-gi:50550521	ncbi-geneid:2910617	up:Q6C9C9	3.6.4.13	ko:K12598	yli03018
YALI0D23133g	ncbi-gi:50551407	ncbi-geneid:2910285	up:Q6C835	3.6.4.13	ko:K14806
YALI0D24497g	ncbi-gi:50551521	ncbi-geneid:2910446	up:Q6C7X8	3.6.4.13	ko:K14808
YALI0D26620g	ncbi-gi:50551701	ncbi-geneid:2911129	up:Q6C7N7	3.6.4.13	ko:K14780
YALI0E01782g	ncbi-gi:50551911	ncbi-geneid:2912058	up:Q6C7D2	3.6.4.13	ko:K13179
YALI0E02552g	ncbi-gi:50551977	ncbi-geneid:2912109	up:Q6C799	3.6.4.13	ko:K14778
YALI0E27715g	ncbi-gi:50554139	ncbi-geneid:2912263	up:Q6C4D4	3.6.4.13	ko:K12823	yli03040
YALI0F02695g	ncbi-gi:50555013	ncbi-geneid:2907785	up:Q6C347	3.6.4.13	ko:K13025	yli03013 yli03015 yli03040
YALI0F18238g	ncbi-gi:50556322	ncbi-geneid:2908671	up:Q6C193	3.6.4.13	ko:K14809
YALI0F20724g	ncbi-gi:50556536	ncbi-geneid:2908575	up:Q6C0Y6	3.6.4.13	ko:K12854	yli03040
YALI0F21032g	ncbi-gi:50556564	ncbi-geneid:2908268	up:Q6C0X2	3.6.4.13	ko:K12614	yli03018
YALI0F28391g	ncbi-gi:50557160	ncbi-geneid:2908856	up:Q6C024	3.6.4.13	ko:K12858	yli03040
YALI0F31493g	ncbi-gi:50557380	ncbi-geneid:2907892	up:Q6BZR4	3.6.4.13	ko:K14810
YALI0E29249g	ncbi-gi:50554267	ncbi-geneid:2912727	up:Q6C470	3.6.4.6	ko:K06027
YALI0F16379g	ncbi-gi:50556172	ncbi-geneid:2908877	up:Q6C1G8	3.6.5.5	ko:K01528	yli04144
YALI0B22902g	ncbi-gi:50547545	ncbi-geneid:2906903	up:Q6CDM0	3.7.1.3	ko:K01556	yli00380 yli01100
YALI0D10131g	ncbi-gi:50550349	ncbi-geneid:2910997	up:Q6C9L5	4.1.1.1	ko:K01568	yli00010 yli01100 yli01110
YALI0F08415g	ncbi-gi:50555504	ncbi-geneid:2908500	up:Q6C2F2	4.1.1.15	ko:K01580	yli00250 yli00410 yli00430 yli00650 yli01100 yli01110
YALI0B11330g	ncbi-gi:50546571	ncbi-geneid:2907614	up:Q8WZM1	4.1.1.17	ko:K01581	yli00330 yli00480 yli01100 yli01110
YALI0B23188g	ncbi-gi:50547571	ncbi-geneid:2906747	up:Q6CDK7	4.1.1.21	ko:K11808	yli00230 yli01100 yli01110
YALI0F05632g	ncbi-gi:50555265	ncbi-geneid:2907970	up:Q6C2S1	4.1.1.33	ko:K01597	yli00900 yli01100 yli01110
YALI0E06413g	ncbi-gi:50552430	ncbi-geneid:2912395	up:Q6C6T7	4.1.1.36	ko:K01598	yli00770 yli01100
YALI0C01716g	ncbi-gi:50547735	ncbi-geneid:2909112	up:Q6CDC5	4.1.1.37	ko:K01599	yli00860 yli01100 yli01110
YALI0D11110g	ncbi-gi:50550425	ncbi-geneid:2910726	up:Q6C9H7	4.1.1.48 4.1.3.27	ko:K01656	yli00400 yli01100 yli01110
YALI0C16995g	ncbi-gi:50548915	ncbi-geneid:2910080	up:Q6CBN4	4.1.1.49	ko:K01610	yli00010 yli00020 yli00620 yli01100 yli01110
YALI0E20361g	ncbi-gi:50553544	ncbi-geneid:2911812	up:Q6C579	4.1.1.50	ko:K01611	yli00270 yli00330 yli01100
YALI0D03480g	ncbi-gi:50549787	ncbi-geneid:2910575	up:Q6CAE7	4.1.1.65	ko:K01613	yli00564 yli01100
YALI0D21604g	ncbi-gi:50551291	ncbi-geneid:2910271	up:Q6C893	4.1.1.65	ko:K01613	yli00564 yli01100
YALI0E26004g	ncbi-gi:50553997	ncbi-geneid:2912620	up:Q6C4K5	4.1.2.13	ko:K01624	yli00010 yli00030 yli00051 yli00680 yli01100 yli01110
YALI0A21417g	ncbi-gi:50545585	ncbi-geneid:2906427	up:Q6CG81	4.1.2.5	ko:K01620	yli00260 yli01100 yli01110
YALI0C16885g	ncbi-gi:50548905	ncbi-geneid:2909302	up:P41555	4.1.3.1	ko:K01637	yli00630 yli01100
YALI0F31999g	ncbi-gi:50557418	ncbi-geneid:2908123	up:Q6BZP5	4.1.3.1	ko:K01637	yli00630 yli01100
YALI0E14751g	ncbi-gi:50553088	ncbi-geneid:2911530	up:Q6C5V8	4.1.3.27	ko:K01657	yli00400 yli01100 yli01110
YALI0B22550g	ncbi-gi:50547513	ncbi-geneid:2907421	up:Q6CDN6	4.1.3.4	ko:K01640	yli00072 yli00280 yli00650 yli01100 yli01110 yli04146
YALI0B08965g	ncbi-gi:50546387	ncbi-geneid:2906813	up:Q6CF99	4.1.99.12	ko:K02858	yli00740 yli01100
YALI0F21406g	ncbi-gi:50556600	ncbi-geneid:2908004	up:Q6C0V4	4.2.1.1	ko:K01673	yli00910
YALI0C20427g	ncbi-gi:50549163	ncbi-geneid:2909882	up:Q6CBB0	4.2.1.109	ko:K08964	yli00270 yli01100
YALI0F16819g	ncbi-gi:50556202	ncbi-geneid:2907992	up:Q6C1F3	4.2.1.11	ko:K01689	yli00010 yli00680 yli01100 yli01110 yli03018
YALI0B10406g	ncbi-gi:50546499	ncbi-geneid:2906871	up:Q6CF43	4.2.1.17	ko:K01692	yli00071 yli00280 yli00310 yli00380 yli00410 yli00640 yli00650 yli01100 yli01110
YALI0E33957g	ncbi-gi:50554687	ncbi-geneid:2911476	up:Q6C3L0	4.2.1.19	ko:K01693	yli00340 yli01100 yli01110
YALI0C06776g	ncbi-gi:50548121	ncbi-geneid:2909222	up:Q6CCT2	4.2.1.2	ko:K01679	yli00020 yli01100 yli01110
YALI0F24893g	ncbi-gi:50556874	ncbi-geneid:2908896	up:Q6C0G7	4.2.1.20	ko:K01694	yli00260 yli00400 yli01100 yli01110
YALI0E09108g	ncbi-gi:50552620	ncbi-geneid:2912520	up:Q6C6J2	4.2.1.22	ko:K01697	yli00260 yli00270 yli01100
YALI0F20790g	ncbi-gi:50556542	ncbi-geneid:2908950	up:Q6C0Y3	4.2.1.24	ko:K01698	yli00860 yli01100 yli01110
YALI0D09361g	ncbi-gi:210075695	ncbi-geneid:2910842	up:Q6C9P6	4.2.1.3	ko:K01681	yli00020 yli00630 yli01100 yli01110
YALI0E14949g	ncbi-gi:50553100	ncbi-geneid:2911538	up:Q6C5V2	4.2.1.3	ko:K01681	yli00020 yli00630 yli01100 yli01110
YALI0B01364g	ncbi-gi:50545689	ncbi-geneid:2907408	up:Q6CG29	4.2.1.33	ko:K01702	yli00290 yli01100 yli01110
YALI0E02728g	ncbi-gi:50551993	ncbi-geneid:2912118	up:Q6C791	4.2.1.36	ko:K01705	yli00300 yli01100
YALI0D25080g	ncbi-gi:50551569	ncbi-geneid:2910852	up:Q96VM0	4.2.1.46	ko:K01710	yli01100 yli01110
YALI0B17336g	ncbi-gi:50547085	ncbi-geneid:2906621	up:Q6CEA0	4.2.1.51 5.4.99.5	ko:K14170	yli00400 yli01100 yli01110
YALI0F09449g	ncbi-gi:50555600	ncbi-geneid:2908703	up:Q6C2A4	4.2.1.75	ko:K01719	yli00860 yli01100 yli01110
YALI0F02497g	ncbi-gi:50554999	ncbi-geneid:2908117	up:Q6C354	4.2.1.79	ko:K01720	yli00640
YALI0C23408g	ncbi-gi:210075601	ncbi-geneid:2909610	up:Q6CAY2	4.2.1.9	ko:K01687	yli00290 yli00770 yli01100 yli01110
YALI0F23221g	ncbi-gi:50556742	ncbi-geneid:2908784	up:Q6C0N3	4.2.3.1	ko:K01733	yli00260 yli00750 yli01100
YALI0D17930g	ncbi-gi:50550975	ncbi-geneid:2911092	up:Q6C8Q1	4.2.3.5	ko:K01736	yli00400 yli01100 yli01110
YALI0B12870g	ncbi-gi:50546697	ncbi-geneid:2906668	up:Q6CEU4	4.2.99.18	ko:K03660	yli03410
YALI0C07436g	ncbi-gi:50548171	ncbi-geneid:2910029	up:Q6CCQ7	4.2.99.18	ko:K10772	yli03410
YALI0C12144g	ncbi-gi:50548559	ncbi-geneid:2910116	up:Q6CC63	4.2.99.18	ko:K10771	yli03410
YALI0F03641g	ncbi-gi:50555097	ncbi-geneid:2907723	up:Q6C305	4.2.99.18	ko:K10773	yli03410
YALI0D02497g	ncbi-gi:50549715	ncbi-geneid:2910530	up:Q6CAI4	4.3.1.19	ko:K01754	yli00260 yli00290 yli01100 yli01110
YALI0D26367g	ncbi-gi:50551677	ncbi-geneid:2911277	up:Q6C7P9	4.3.2.1	ko:K01755	yli00250 yli00330 yli01100 yli01110
YALI0B17402g	ncbi-gi:50547091	ncbi-geneid:2907498	up:Q6CE97	4.3.2.2	ko:K01756	yli00230 yli00250 yli01100 yli01110
YALI0F05874g	ncbi-gi:50555289	ncbi-geneid:2908468	up:Q6C2Q9	4.4.1.1	ko:K01758	yli00260 yli00270 yli00450 yli00910 yli01100
YALI0C12918g	ncbi-gi:210075487	ncbi-geneid:2909518	up:Q6CC34	4.4.1.17	ko:K01764	yli00860
YALI0E06215g	ncbi-gi:50552420	ncbi-geneid:2912385	up:Q6C6U2	4.4.1.17	ko:K01764	yli00860
YALI0E24057g	ncbi-gi:50553848	ncbi-geneid:2912696	up:Q6C4S7	4.4.1.5	ko:K01759	yli00620 yli04011
YALI0D00605g	ncbi-gi:50549555	ncbi-geneid:2910397	up:Q6CAR4	4.4.1.8	ko:K01760	yli00270 yli00450 yli00910 yli00920 yli01100 yli01110
YALI0B18759g	ncbi-gi:50547205	ncbi-geneid:2907024	up:Q6CE40	4.6.1.1	ko:K01768	yli00230 yli04113
YALI0D10813g	ncbi-gi:50550397	ncbi-geneid:2910441	up:Q6C9J1	4.6.1.13	ko:K01771	yli00562
YALI0F19470g	ncbi-gi:50556428	ncbi-geneid:2907673	up:Q6C140	4.99.1.1	ko:K01772	yli00860 yli01100 yli01110
YALI0C11880g	ncbi-gi:50548543	ncbi-geneid:2909273	up:Q6CC71	5.1.3.1	ko:K01783	yli00030 yli00040 yli01100 yli01110
YALI0D07084g	ncbi-gi:50550085	ncbi-geneid:2910794	up:Q6C9Z7	5.1.3.15	ko:K01792	yli00010 yli01100 yli01110
YALI0E26829g	ncbi-gi:50554063	ncbi-geneid:2912763	up:Q6C4H2	5.1.3.2 5.1.3.3	ko:K01784 K01785	yli00010 yli00052 yli00520 yli01100 yli01110
YALI0B00462g	ncbi-gi:50545615	ncbi-geneid:2906713	up:Q6CG66	5.1.99.4	ko:K01796	yli01100 yli04146
YALI0A18568g	ncbi-gi:50545341	ncbi-geneid:2905736	up:Q6CGK4	5.2.1.8	ko:K01802
YALI0A19602g	ncbi-gi:50545423	ncbi-geneid:2906479	up:Q6CGG3	5.2.1.8	ko:K09569
YALI0B10450g	ncbi-gi:50546503	ncbi-geneid:2906901	up:Q6CF41	5.2.1.8	ko:K09568
YALI0B14663g	ncbi-gi:50546849	ncbi-geneid:2907226	up:Q6CEL8	5.2.1.8	ko:K09578
YALI0C07018g	ncbi-gi:50548143	ncbi-geneid:2910039	up:Q6CCS1	5.2.1.8	ko:K09567	yli03040
YALI0C10230g	ncbi-gi:50548407	ncbi-geneid:2909462	up:Q6CCD9	5.2.1.8	ko:K01802
YALI0C15653g	ncbi-gi:50548815	ncbi-geneid:2909417	up:Q6CBT5	5.2.1.8	ko:K12736
YALI0C16775g	ncbi-gi:50548895	ncbi-geneid:2909297	up:Q6CBP4	5.2.1.8	ko:K05864
YALI0E00132g	ncbi-gi:50551771	ncbi-geneid:2912859	up:Q6C7K2	5.2.1.8	ko:K10598	yli04120
YALI0E04642g	ncbi-gi:50552151	ncbi-geneid:2912206	up:Q6C712	5.2.1.8	ko:K01802
YALI0E23155g	ncbi-gi:50553770	ncbi-geneid:2912927	up:Q6C4W6	5.2.1.8	ko:K03768
YALI0E27808g	ncbi-gi:50554149	ncbi-geneid:2912220	up:Q6C4C9	5.2.1.8	ko:K14826
YALI0E31551g	ncbi-gi:210076262	ncbi-geneid:2912754	up:Q6C3X1	5.2.1.8	ko:K12735
YALI0F01584g	ncbi-gi:50554917	ncbi-geneid:2908058	up:Q6C395	5.3.1.1	ko:K01803	yli00010 yli00051 yli00562 yli01100 yli01110
YALI0F05214g	ncbi-gi:50555229	ncbi-geneid:2908163	up:Q6C2T9	5.3.1.1	ko:K01803	yli00010 yli00051 yli00562 yli01100 yli01110
YALI0F05192g	ncbi-gi:50555227	ncbi-geneid:2908162	up:Q6C2U0	5.3.1.16	ko:K01814	yli00340 yli01100 yli01110
YALI0A16698g	ncbi-gi:50545201	ncbi-geneid:2906518	up:Q6CGS4	5.3.1.23	ko:K08963	yli00270 yli01100
YALI0B06941g	ncbi-gi:50546122	ncbi-geneid:2906709	up:Q6CFH4	5.3.1.6	ko:K01807	yli00030 yli01100 yli01110
YALI0F01628g	ncbi-gi:50554921	ncbi-geneid:2908060	up:Q6C393	5.3.1.6	ko:K01808	yli00030 yli01100 yli01110
YALI0B18348g	ncbi-gi:50547167	ncbi-geneid:2907547	up:Q6CE59	5.3.1.8	ko:K01809	yli00051 yli00520 yli01100 yli01110
YALI0F07711g	ncbi-gi:50555445	ncbi-geneid:2908394	up:Q6C2I1	5.3.1.9	ko:K01810	yli00010 yli00030 yli00500 yli00520 yli01100 yli01110
YALI0F04015g	ncbi-gi:50555131	ncbi-geneid:2907710	up:Q6C2Y8	5.3.3.2	ko:K01823	yli00900 yli01100 yli01110
YALI0C12386g	ncbi-gi:50548577	ncbi-geneid:2909381	up:Q6CC54	5.3.4.1	ko:K09584	yli04141
YALI0E02420g	ncbi-gi:50551969	ncbi-geneid:2912097	up:Q6C7A3	5.3.4.1	ko:K13996	yli04141
YALI0E03036g	ncbi-gi:50552013	ncbi-geneid:2912125	up:Q6C781	5.3.4.1	ko:K09580	yli04141
YALI0F29381g	ncbi-gi:50557214	ncbi-geneid:2908744	up:Q6BZZ7	5.3.4.1	ko:K09584	yli04141
YALI0B02728g	ncbi-gi:50545793	ncbi-geneid:2907141	up:Q6CFX7	5.4.2.1	ko:K01834	yli00010 yli00680 yli01100 yli01110
YALI0D09229g	ncbi-gi:50550275	ncbi-geneid:2910836	up:Q6C9Q2	5.4.2.1	ko:K01834	yli00010 yli00680 yli01100 yli01110
YALI0D16445g	ncbi-gi:50550857	ncbi-geneid:2911296	up:Q6C8W1	5.4.2.1	ko:K01834	yli00010 yli00680 yli01100 yli01110
YALI0E02090g	ncbi-gi:50551939	ncbi-geneid:2912080	up:Q6C7B8	5.4.2.2	ko:K01835	yli00010 yli00030 yli00052 yli00230 yli00500 yli00520 yli01100 yli01110
YALI0E02244g	ncbi-gi:50551953	ncbi-geneid:2912087	up:Q6C7B1	5.4.2.2	ko:K01835	yli00010 yli00030 yli00052 yli00230 yli00500 yli00520 yli01100 yli01110
YALI0E29579g	ncbi-gi:50554299	ncbi-geneid:2911918	up:Q6C454	5.4.2.3	ko:K01836	yli00520
YALI0D13112g	ncbi-gi:50550609	ncbi-geneid:2910811	up:Q6C985	5.4.2.8	ko:K01840	yli00051 yli00520 yli01100 yli01110
YALI0C12749g	ncbi-gi:50548607	ncbi-geneid:2909512	up:Q6CC39	5.4.99.12	ko:K06173
YALI0D25234g	ncbi-gi:50551583	ncbi-geneid:2910932	up:Q6C7U6	5.4.99.12	ko:K03177
YALI0E17479g	ncbi-gi:50553308	ncbi-geneid:2911672	up:Q6C5J7	5.4.99.5	ko:K01850	yli00400 yli01100 yli01110
YALI0F04378g	ncbi-gi:50555163	ncbi-geneid:2909028	up:Q6C2X2	5.4.99.7	ko:K01852	yli00100 yli01100 yli01110
YALI0B04312g	ncbi-gi:50545902	ncbi-geneid:2906699	up:Q6CFS3	5.5.1.4	ko:K01858	yli00562 yli01100 yli01110
YALI0D26103g	ncbi-gi:50551651	ncbi-geneid:2910222	up:Q6C7R2	5.99.1.2	ko:K03163
YALI0F22495g	ncbi-gi:50556688	ncbi-geneid:2908812	up:Q6C0R0	5.99.1.2	ko:K03165	yli03440
YALI0D23969g	ncbi-gi:50551479	ncbi-geneid:2910987	up:Q6C7Z9	5.99.1.3	ko:K03164
YALI0C15224g	ncbi-gi:50548779	ncbi-geneid:2909353	up:Q6CBV3	6.1.1.1	ko:K01866	yli00970
YALI0E29139g	ncbi-gi:50554259	ncbi-geneid:2911857	up:Q6C474	6.1.1.1	ko:K01866	yli00970
YALI0D03619g	ncbi-gi:50549799	ncbi-geneid:2910581	up:Q6CAE1	6.1.1.10	ko:K01874	yli00450 yli00970
YALI0F29843g	ncbi-gi:50557232	ncbi-geneid:2908563	up:Q6BZY8	6.1.1.10	ko:K01874	yli00450 yli00970
YALI0B05918g	ncbi-gi:50546038	ncbi-geneid:2907208	up:Q6CFL2	6.1.1.11	ko:K01875	yli00970
YALI0F02629g	ncbi-gi:50555007	ncbi-geneid:2907782	up:Q6C350	6.1.1.11	ko:K01875	yli00970
YALI0D22264g	ncbi-gi:50551341	ncbi-geneid:2911251	up:Q6C868	6.1.1.12	ko:K01876	yli00970
YALI0F26433g	ncbi-gi:50556998	ncbi-geneid:2908694	up:Q6C0A5	6.1.1.12	ko:K01876	yli00970
YALI0E14597g	ncbi-gi:50553074	ncbi-geneid:2911524	up:Q6C5W5	6.1.1.14	ko:K01880	yli00970
YALI0D15620g	ncbi-gi:50550793	ncbi-geneid:2910171	up:Q6C8Z3	6.1.1.15	ko:K01881	yli00970
YALI0E05027g	ncbi-gi:50552312	ncbi-geneid:2912271	up:Q6C6Z6	6.1.1.15	ko:K01881	yli00970
YALI0D15268g	ncbi-gi:50550761	ncbi-geneid:2910753	up:Q6C909	6.1.1.16	ko:K01883	yli00970
YALI0E17919g	ncbi-gi:50553344	ncbi-geneid:2911691	up:Q6C5H9	6.1.1.17	ko:K01885	yli00860 yli00970 yli01100 yli01110
YALI0E28468g	ncbi-gi:50554199	ncbi-geneid:2911615	up:Q6C4A4	6.1.1.17	ko:K01885	yli00860 yli00970 yli01100 yli01110
YALI0C03674g	ncbi-gi:50547879	ncbi-geneid:2909912	up:Q6CD53	6.1.1.18	ko:K01886	yli00970 yli01100
YALI0E17985g	ncbi-gi:50553350	ncbi-geneid:2911694	up:Q6C5H6	6.1.1.19	ko:K01887	yli00970
YALI0B08943g	ncbi-gi:50546385	ncbi-geneid:2906655	up:Q6CFA0	6.1.1.2	ko:K01867	yli00380 yli00970
YALI0C18425g	ncbi-gi:50549011	ncbi-geneid:2909978	up:Q6CBI6	6.1.1.2	ko:K01867	yli00380 yli00970
YALI0C18535g	ncbi-gi:50549021	ncbi-geneid:2909983	up:Q6CBI1	6.1.1.20	ko:K01889	yli00970
YALI0D16643g	ncbi-gi:50550865	ncbi-geneid:2910204	up:Q6C8V7	6.1.1.20	ko:K01889	yli00970
YALI0E22979g	ncbi-gi:50553754	ncbi-geneid:2912921	up:Q6C4X4	6.1.1.20	ko:K01890	yli00970
YALI0E13123g	ncbi-gi:50552956	ncbi-geneid:2912018	up:Q6C624	6.1.1.21	ko:K01892	yli00970
YALI0E04939g	ncbi-gi:50552304	ncbi-geneid:2912267	up:Q6C700	6.1.1.22	ko:K01893	yli00970
YALI0E05005g	ncbi-gi:50552310	ncbi-geneid:2912270	up:Q6C6Z7	6.1.1.22	ko:K01893	yli00970
YALI0A09427g	ncbi-gi:50543472	ncbi-geneid:2905780	up:Q6CHF9	6.1.1.3	ko:K01868	yli00970
YALI0F11231g	ncbi-gi:50555740	ncbi-geneid:2907965	up:Q6C234	6.1.1.3	ko:K01868	yli00970
YALI0E24607g	ncbi-gi:50553903	ncbi-geneid:2912657	up:Q6C4Q2	6.1.1.4	ko:K01869	yli00290 yli00970
YALI0F02299g	ncbi-gi:50554981	ncbi-geneid:2908128	up:Q6C363	6.1.1.4	ko:K01869	yli00290 yli00970
YALI0A00264g	ncbi-gi:50542886	ncbi-geneid:2905904	up:Q6CIA2	6.1.1.5	ko:K01870	yli00290 yli00970
YALI0C10780g	ncbi-gi:50548447	ncbi-geneid:2909362	up:Q6CCB9	6.1.1.5	ko:K01870	yli00290 yli00970
YALI0D23639g	ncbi-gi:210075817	ncbi-geneid:2910878	up:Q6C814	6.1.1.6	ko:K04567	yli00970
YALI0F16291g	ncbi-gi:50556164	ncbi-geneid:2907815	up:Q6C1H2	6.1.1.6	ko:K04567	yli00970
YALI0B04180g	ncbi-gi:50545890	ncbi-geneid:2907184	up:Q6CFS9	6.1.1.7	ko:K01872	yli00970
YALI0F20218g	ncbi-gi:50556490	ncbi-geneid:2908260	up:Q6C109	6.1.1.9	ko:K01873	yli00290 yli00970
YALI0F05962g	ncbi-gi:50555297	ncbi-geneid:2908441	up:Q6C2Q5	6.2.1.1	ko:K01895	yli00010 yli00620 yli00640 yli00680 yli01100 yli01110
YALI0D17864g	ncbi-gi:50550971	ncbi-geneid:2911089	up:Q6C8Q3	6.2.1.3	ko:K01897	yli00071 yli01100 yli04146
YALI0D04741g	ncbi-gi:210075643	ncbi-geneid:2910652	up:Q6CA97	6.2.1.4 6.2.1.5	ko:K01900	yli00020 yli00640 yli01100 yli01110
YALI0E24013g	ncbi-gi:210076220	ncbi-geneid:2912694	up:Q6C4S9	6.2.1.4 6.2.1.5	ko:K01899	yli00020 yli00640 yli01100 yli01110
YALI0D13024g	ncbi-gi:50550599	ncbi-geneid:2911272	up:Q6C990	6.3.1.2	ko:K01915	yli00250 yli00330 yli00910 yli01100
YALI0F00506g	ncbi-gi:50554827	ncbi-geneid:2908248	up:Q6C3E0	6.3.1.2	ko:K01915	yli00250 yli00330 yli00910 yli01100
YALI0B06006g	ncbi-gi:50546048	ncbi-geneid:2907224	up:Q6CFK9	6.3.2.1	ko:K01918	yli00410 yli00770 yli01100 yli01110
YALI0A10032g	ncbi-gi:50543524	ncbi-geneid:2905762	up:Q6CHD4	6.3.2.17	ko:K01930	yli00790 yli01100
YALI0E24497g	ncbi-gi:50553888	ncbi-geneid:2912550	up:Q6C4Q7	6.3.2.17	ko:K01930	yli00790 yli01100
YALI0A08580g	ncbi-gi:50543428	ncbi-geneid:2905883	up:Q6CHI1	6.3.2.19	ko:K10627
YALI0A20372g	ncbi-gi:50545491	ncbi-geneid:2905753	up:Q6CGC9	6.3.2.19	ko:K10589	yli04120
YALI0B03575g	ncbi-gi:210075204	ncbi-geneid:7009395	up:B5FVB0	6.3.2.19	ko:K10583	yli04120
YALI0B03718g	ncbi-gi:50545860	ncbi-geneid:2907580	up:Q6CFU4	6.3.2.19	ko:K10625
YALI0B05940g	ncbi-gi:210075228	ncbi-geneid:2907209	up:Q6CFL1	6.3.2.19	ko:K10592	yli04120
YALI0B09559g	ncbi-gi:50546429	ncbi-geneid:2906810	up:Q6CF78	6.3.2.19	ko:K10696
YALI0B20911g	ncbi-gi:210075349	ncbi-geneid:7009422	up:B5FVB7	6.3.2.19	ko:K04555	yli04120 yli04141
YALI0B22638g	ncbi-gi:50547521	ncbi-geneid:2907290	up:Q6CDN2	6.3.2.19	ko:K10577	yli03013 yli04120
YALI0C00561g	ncbi-gi:50547641	ncbi-geneid:2909178	up:Q6CDH2	6.3.2.19	ko:K10580	yli04120
YALI0C03982g	ncbi-gi:50547901	ncbi-geneid:2909677	up:Q6CD42	6.3.2.19	ko:K10599	yli03040 yli04120
YALI0C06149g	ncbi-gi:50548071	ncbi-geneid:2909237	up:Q6CCV7	6.3.2.19	ko:K02207	yli04120
YALI0C07700g	ncbi-gi:50548195	ncbi-geneid:2909772	up:Q6CCP5	6.3.2.19	ko:K10632
YALI0C20889g	ncbi-gi:50549189	ncbi-geneid:2909868	up:Q6CB97	6.3.2.19	ko:K11971
YALI0D06259g	ncbi-gi:50550009	ncbi-geneid:2910866	up:Q6CA35	6.3.2.19	ko:K10685	yli04120
YALI0D07890g	ncbi-gi:50550159	ncbi-geneid:2910945	up:Q6C9W0	6.3.2.19	ko:K10579	yli04120
YALI0D12452g	ncbi-gi:50550545	ncbi-geneid:2910140	up:Q6C9B7	6.3.2.19	ko:K10597	yli04120 yli04141
YALI0D15312g	ncbi-gi:50550765	ncbi-geneid:2910755	up:Q6C907	6.3.2.19	ko:K06689	yli04120 yli04141
YALI0D15444g	ncbi-gi:50550777	ncbi-geneid:2910761	up:Q6C901	6.3.2.19	ko:K12232
YALI0E04620g	ncbi-gi:50552149	ncbi-geneid:2912205	up:Q6C713	6.3.2.19	ko:K10689
YALI0E05401g	ncbi-gi:50552346	ncbi-geneid:2912314	up:Q6C6X9	6.3.2.19	ko:K10590	yli04120
YALI0E06017g	ncbi-gi:50552402	ncbi-geneid:2912342	up:Q6C6V1	6.3.2.19	ko:K03178	yli04120
YALI0E06743g	ncbi-gi:50552460	ncbi-geneid:2912409	up:Q6C6S2	6.3.2.19	ko:K10601	yli04120 yli04141
YALI0E12081g	ncbi-gi:210075909	ncbi-geneid:2912811	up:Q6C665	6.3.2.19	ko:K10576	yli04120
YALI0E18117g	ncbi-gi:50553362	ncbi-geneid:2911700	up:Q6C5H0	6.3.2.19	ko:K10591	yli04120 yli04144
YALI0E28182g	ncbi-gi:50554171	ncbi-geneid:2912233	up:Q6C4B8	6.3.2.19	ko:K10684	yli04120
YALI0E30173g	ncbi-gi:210076242	ncbi-geneid:2911471	up:Q6C431	6.3.2.19	ko:K04554	yli04120 yli04141
YALI0F02101g	ncbi-gi:50554963	ncbi-geneid:2908135	up:Q6C372	6.3.2.19	ko:K10643	yli03018
YALI0F02563g	ncbi-gi:50555001	ncbi-geneid:2908120	up:Q6C353	6.3.2.19	ko:K04649	yli04120
YALI0F02981g	ncbi-gi:50555039	ncbi-geneid:2907766	up:Q6C334	6.3.2.19	ko:K10601	yli04120 yli04141
YALI0F04147g	ncbi-gi:50555145	ncbi-geneid:2907705	up:Q6C2Y1	6.3.2.19	ko:K10686	yli04120
YALI0F05764g	ncbi-gi:50555277	ncbi-geneid:2908486	up:Q6C2R5	6.3.2.19	ko:K06688	yli04120
YALI0F16753g	ncbi-gi:210076043	ncbi-geneid:2907990	up:Q6C1F4	6.3.2.19	ko:K09561	yli04120 yli04141
YALI0F19360g	ncbi-gi:50556418	ncbi-geneid:2908305	up:Q6C145	6.3.2.19	ko:K10661	yli04141
YALI0F26697g	ncbi-gi:50557022	ncbi-geneid:2908858	up:Q6C093	6.3.2.19	ko:K10573	yli04120
YALI0F31955g	ncbi-gi:210076115	ncbi-geneid:2908121	up:Q6BZP7	6.3.2.19	ko:K10688	yli04120
YALI0E30129g	ncbi-gi:50554341	ncbi-geneid:2911465	up:Q6C433	6.3.2.2	ko:K11204	yli00480 yli01100
YALI0C17831g	ncbi-gi:50548961	ncbi-geneid:2910006	up:Q6CBL1	6.3.2.3	ko:K01920	yli00480 yli01100
YALI0C06996g	ncbi-gi:50548141	ncbi-geneid:2910038	up:Q6CCS2	6.3.2.5	ko:K01922	yli00770 yli01100
YALI0E33033g	ncbi-gi:50554603	ncbi-geneid:2912628	up:Q6C3Q2	6.3.2.6	ko:K01923	yli00230 yli01100 yli01110
YALI0F21010g	ncbi-gi:50556562	ncbi-geneid:2907698	up:Q99148	6.3.3.1 6.3.4.13	ko:K11788	yli00230 yli01100 yli01110
YALI0D01309g	ncbi-gi:50549619	ncbi-geneid:2910453	up:Q6CAN2	6.3.3.2	ko:K01934	yli00670 yli01100
YALI0E30591g	ncbi-gi:50554375	ncbi-geneid:2912036	up:Q6C416	6.3.4.10 6.3.4.11 6.3.4.15 6.3.4.9	ko:K01942	yli00780 yli01100
YALI0C11407g	ncbi-gi:50548503	ncbi-geneid:2909424	up:Q6CC91	6.3.4.14 6.4.1.2	ko:K11262	yli00061 yli00620 yli00640 yli01100
YALI0B05368g	ncbi-gi:50545978	ncbi-geneid:2907099	up:Q6CFN6	6.3.4.2	ko:K01937	yli00240 yli01100
YALI0E28963g	ncbi-gi:50554243	ncbi-geneid:2911874	up:Q6C482	6.3.4.4	ko:K01939	yli00230 yli00250 yli01100
YALI0A20108g	ncbi-gi:50545469	ncbi-geneid:2906552	up:Q6CGE0	6.3.5.1	ko:K01950	yli00760 yli01100
YALI0B16104g	ncbi-gi:50546979	ncbi-geneid:2906785	up:Q6CEF3	6.3.5.2	ko:K01951	yli00230 yli01100
YALI0F30019g	ncbi-gi:50557246	ncbi-geneid:2908917	up:Q6BZY1	6.3.5.3	ko:K01952	yli00230 yli01100 yli01110
YALI0A13387g	ncbi-gi:50543742	ncbi-geneid:2906288	up:Q6CH25	6.3.5.4	ko:K01953	yli00250 yli00910 yli01100 yli01110
YALI0C23969g	ncbi-gi:50549467	ncbi-geneid:2909603	up:Q6CAV8	6.3.5.5	ko:K01955	yli00240 yli00250 yli01100
YALI0D07370g	ncbi-gi:50550111	ncbi-geneid:2910891	up:Q6C9Y4	6.3.5.5	ko:K01956	yli00240 yli00250 yli01100
YALI0E09240g	ncbi-gi:50552632	ncbi-geneid:2912526	up:Q6C6I6	6.3.5.6 6.3.5.7	ko:K02434	yli00970 yli01100
YALI0F23441g	ncbi-gi:50556760	ncbi-geneid:2908770	up:Q6C0M4	6.3.5.6 6.3.5.7	ko:K02433	yli00970 yli01100
YALI0C24101g	ncbi-gi:50549479	ncbi-geneid:2909579	up:Q6CAV2	6.4.1.1	ko:K01958	yli00020 yli00620 yli01100
YALI0B14619g	ncbi-gi:50546845	ncbi-geneid:2907262	up:Q6CEM0	6.4.1.4	ko:K01968	yli00280 yli01100
YALI0D21384g	ncbi-gi:50551271	ncbi-geneid:2911076	up:Q6C8A3	6.5.1.1	ko:K10777	yli03450
YALI0F01034g	ncbi-gi:50554875	ncbi-geneid:2908208	up:Q6C3B6	6.5.1.1	ko:K10747	yli03030 yli03410 yli03420 yli03430
YALI0D14916g	ncbi-gi:50550733	ncbi-geneid:2911332	up:Q6C923	6.5.1.3	ko:K14679
YALI0A00110g	ncbi-gi:50542874	ncbi-geneid:2906259	up:Q6CIA8
YALI0A00132g	ncbi-gi:50542876	ncbi-geneid:2906265	up:Q6CIA7
YALI0A00154g	ncbi-gi:50542878	ncbi-geneid:2906274	up:Q6CIA6
YALI0A00176g	ncbi-gi:50542880	ncbi-geneid:2906266	up:Q6CIA5
YALI0A00198g	ncbi-gi:50542882	ncbi-geneid:2906334	up:Q6CIA4
YALI0A00212g	ncbi-gi:50542884	ncbi-geneid:2905847	up:Q6CIA3
YALI0A00220r		ncbi-geneid:2906275
YALI0A00286g	ncbi-gi:50542888	ncbi-geneid:2905939	up:Q6CIA1		ko:K06944
YALI0A00330g	ncbi-gi:50542890	ncbi-geneid:2906599	up:Q6CIA0
YALI0A00352g	ncbi-gi:50542892	ncbi-geneid:2905756	up:Q6CI99		ko:K03234
YALI0A00369g	ncbi-gi:210075024	ncbi-geneid:2906297	up:Q6CI98
YALI0A00374g	ncbi-gi:50542896	ncbi-geneid:2905998	up:Q6CI97
YALI0A00396g	ncbi-gi:50542898	ncbi-geneid:2905829	up:Q6CI96
YALI0A00418g	ncbi-gi:50542900	ncbi-geneid:2906299	up:Q6CI95
YALI0A00440g	ncbi-gi:50542902	ncbi-geneid:2905836	up:Q6CI94
YALI0A00462r		ncbi-geneid:2906349
YALI0A00506g	ncbi-gi:50542904	ncbi-geneid:2905928	up:Q6CI93
YALI0A00528g	ncbi-gi:50542906	ncbi-geneid:2905963	up:Q6CI92
YALI0A00550g	ncbi-gi:50542908	ncbi-geneid:2906441	up:Q6CI91
YALI0A00572g	ncbi-gi:50542910	ncbi-geneid:2906241	up:Q6CI90
YALI0A00594g	ncbi-gi:50542912	ncbi-geneid:2906083	up:Q6CI89		ko:K09522
YALI0A00616g	ncbi-gi:50542914	ncbi-geneid:2906235	up:Q6CI88		ko:K06669	yli04111 yli04113
YALI0A00638g	ncbi-gi:50542916	ncbi-geneid:2905995	up:Q6CI87
YALI0A00660g	ncbi-gi:50542918	ncbi-geneid:2905993	up:Q6CI86
YALI0A00682g	ncbi-gi:50542920	ncbi-geneid:2905966	up:Q6CI85
YALI0A00715r		ncbi-geneid:2905988
YALI0A00759g	ncbi-gi:50542922	ncbi-geneid:2905982	up:Q6CI84		ko:K06653	yli04111
YALI0A00781g	ncbi-gi:50542924	ncbi-geneid:2905934	up:Q6CI83
YALI0A00792r		ncbi-geneid:7009331			ko:K01981	yli03008 yli03010
YALI0A00803g	ncbi-gi:50542926	ncbi-geneid:2905777	up:Q6CI82		ko:K03243	yli03013
YALI0A00825g	ncbi-gi:50542928	ncbi-geneid:2905911	up:Q6CI81
YALI0A00847g	ncbi-gi:50542930	ncbi-geneid:2906327	up:Q6CI80
YALI0A00869g	ncbi-gi:50542932	ncbi-geneid:2906329	up:Q6CI79
YALI0A00913g	ncbi-gi:50542936	ncbi-geneid:2906289	up:Q6CI77
YALI0A00935g	ncbi-gi:210075026	ncbi-geneid:2906291	up:Q6CI76
YALI0A00957g	ncbi-gi:210075028	ncbi-geneid:2906313	up:Q6CI75
YALI0A00979g	ncbi-gi:50542942	ncbi-geneid:2905808	up:Q6CI74
YALI0A01001g	ncbi-gi:50542944	ncbi-geneid:2906324	up:Q6CI73
YALI0A01023g	ncbi-gi:50542946	ncbi-geneid:2906594	up:Q6CI72
YALI0A01045g	ncbi-gi:50542948	ncbi-geneid:2905757	up:Q6CI71
YALI0A01067g	ncbi-gi:50542950	ncbi-geneid:2906201	up:Q6CI70		ko:K07059
YALI0A01089g	ncbi-gi:50542952	ncbi-geneid:2906591	up:Q6CI69
YALI0A01111g	ncbi-gi:50542954	ncbi-geneid:2906456	up:Q6CI68
YALI0A01155g	ncbi-gi:50542958	ncbi-geneid:2905732	up:Q6CI66
YALI0A01177r		ncbi-geneid:2906070
YALI0A01221r		ncbi-geneid:2906598			ko:K14228	yli00970
YALI0A01265g	ncbi-gi:50542960	ncbi-geneid:2906072	up:Q6CI65
YALI0A01287r		ncbi-geneid:2906068
YALI0A01331g	ncbi-gi:50542962	ncbi-geneid:2906271	up:Q6CI64		ko:K10752
YALI0A01353g	ncbi-gi:50542964	ncbi-geneid:2906152	up:Q6CI63		ko:K02209	yli03030 yli04111 yli04113
YALI0A01375g	ncbi-gi:50542966	ncbi-geneid:2906074	up:Q6CI62		ko:K10753
YALI0A01389r		ncbi-geneid:7009332
YALI0A01397g	ncbi-gi:50542968	ncbi-geneid:2906040	up:Q6CI61
YALI0A01419g	ncbi-gi:210075030	ncbi-geneid:2906039	up:Q6CI60
YALI0A01441g	ncbi-gi:50542972	ncbi-geneid:2906065	up:Q6CI59
YALI0A01452g	ncbi-gi:210075032	ncbi-geneid:7009333	up:B5RSJ5
YALI0A01463g	ncbi-gi:50542974	ncbi-geneid:2906038	up:Q6CI58
YALI0A01485g	ncbi-gi:50542976	ncbi-geneid:2906035	up:Q6CI57
YALI0A01540g	ncbi-gi:210075034	ncbi-geneid:2906062	up:Q6CI54
YALI0A01562g	ncbi-gi:50542984	ncbi-geneid:2906054	up:Q6CI53
YALI0A01602g	ncbi-gi:210075036	ncbi-geneid:2905820
YALI0A01650g	ncbi-gi:50542988	ncbi-geneid:2906527	up:Q6CI51
YALI0A01672r		ncbi-geneid:2906044			ko:K14220	yli00970
YALI0A01716g	ncbi-gi:50542990	ncbi-geneid:2905735	up:Q6CI50
YALI0A01738g	ncbi-gi:50542992	ncbi-geneid:2906100	up:Q6CI49		ko:K09550
YALI0A01760g	ncbi-gi:50542994	ncbi-geneid:2905799	up:Q6CI48
YALI0A01782g	ncbi-gi:50542996	ncbi-geneid:2905722	up:Q6CI47		ko:K13205
YALI0A01804r		ncbi-geneid:2906553			ko:K14237	yli00970
YALI0A01826g	ncbi-gi:50542998	ncbi-geneid:2906556	up:Q6CI46
YALI0A01848g	ncbi-gi:50543000	ncbi-geneid:2905986	up:Q6CI45
YALI0A01892g	ncbi-gi:50543004	ncbi-geneid:2906526	up:Q6CI43
YALI0A01914r		ncbi-geneid:2906579
YALI0A01958g	ncbi-gi:50543006	ncbi-geneid:2906123	up:Q6CI42
YALI0A01980g	ncbi-gi:50543008	ncbi-geneid:2905738	up:Q6CI41
YALI0A02002g	ncbi-gi:50543010	ncbi-geneid:2905730	up:Q6CI40
YALI0A02024g	ncbi-gi:50543012	ncbi-geneid:2906017	up:Q6CI39
YALI0A02046g	ncbi-gi:50543014	ncbi-geneid:2906549	up:Q6CI38
YALI0A02068g	ncbi-gi:50543016	ncbi-geneid:2906372	up:Q6CI37		ko:K10756	yli03030 yli03420 yli03430
YALI0A02090g	ncbi-gi:50543018	ncbi-geneid:2906557	up:Q6CI36		ko:K08284
YALI0A02112g	ncbi-gi:50543020	ncbi-geneid:2906308	up:Q6CI35
YALI0A02134g	ncbi-gi:50543022	ncbi-geneid:2906551	up:Q6CI34
YALI0A02156g	ncbi-gi:210075038	ncbi-geneid:2906585	up:Q6CI33
YALI0A02200g	ncbi-gi:50543028	ncbi-geneid:2906137	up:Q6CI31
YALI0A02222g	ncbi-gi:50543030	ncbi-geneid:2906193	up:Q6CI30
YALI0A02244g	ncbi-gi:50543032	ncbi-geneid:2906457	up:Q6CI29
YALI0A02266g	ncbi-gi:50543034	ncbi-geneid:2906473	up:Q6CI28
YALI0A02288g	ncbi-gi:50543036	ncbi-geneid:2906376	up:Q6CI27
YALI0A02332g	ncbi-gi:50543040	ncbi-geneid:2906387	up:Q6CI25
YALI0A02354g	ncbi-gi:50543042	ncbi-geneid:2906365	up:Q6CI24
YALI0A02409g	ncbi-gi:50543048	ncbi-geneid:2906151	up:Q6CI21
YALI0A02416g	ncbi-gi:210075040	ncbi-geneid:7009336	up:P41927
YALI0A02423g	ncbi-gi:210075042	ncbi-geneid:7009337	up:P41928
YALI0A02431g	ncbi-gi:50543050	ncbi-geneid:2906348	up:Q6CI20
YALI0A02453g	ncbi-gi:50543052	ncbi-geneid:2906394	up:Q6CI19
YALI0A02475g	ncbi-gi:50543054	ncbi-geneid:2906380	up:Q6CI18
YALI0A02497g	ncbi-gi:210075044	ncbi-geneid:2905748	up:Q6CI17
YALI0A02563g	ncbi-gi:50543062	ncbi-geneid:2906344	up:Q6CI14
YALI0A02585g	ncbi-gi:50543064	ncbi-geneid:2906350	up:Q6CI13
YALI0A02607g	ncbi-gi:50543066	ncbi-geneid:2906436	up:Q6CI12
YALI0A02629g	ncbi-gi:210075046	ncbi-geneid:2906423	up:Q6CI11
YALI0A02651g	ncbi-gi:50543070	ncbi-geneid:2906157	up:Q6CI10
YALI0A02673g	ncbi-gi:50543072	ncbi-geneid:2906503	up:Q6CI09
YALI0A02695g	ncbi-gi:50543074	ncbi-geneid:2906022	up:Q6CI08		ko:K03246	yli03013
YALI0A02717g	ncbi-gi:50543076	ncbi-geneid:2905739	up:Q6CI07
YALI0A02739r		ncbi-geneid:2905896			ko:K14227	yli00970
YALI0A02783g	ncbi-gi:50543078	ncbi-geneid:2905725	up:Q6CI06
YALI0A02805r		ncbi-geneid:2905980
YALI0A02849g	ncbi-gi:50543080	ncbi-geneid:2905972	up:Q6CI05
YALI0A02871g	ncbi-gi:50543082	ncbi-geneid:2906078	up:Q6CI04		ko:K13113
YALI0A02893g	ncbi-gi:50543084	ncbi-geneid:2906353	up:Q6CI03
YALI0A02937g	ncbi-gi:50543088	ncbi-geneid:2906463	up:Q6CI01
YALI0A02959g	ncbi-gi:50543090	ncbi-geneid:2906371	up:Q6CI00		ko:K05393
YALI0A02981g	ncbi-gi:50543092	ncbi-geneid:2906021	up:Q6CHZ9
YALI0A03003g	ncbi-gi:50543094	ncbi-geneid:2905958	up:Q6CHZ8
YALI0A03025g	ncbi-gi:50543096	ncbi-geneid:2905974	up:Q6CHZ7		ko:K05758
YALI0A03047r		ncbi-geneid:2905961			ko:K14232	yli00970
YALI0A03069g	ncbi-gi:50543098	ncbi-geneid:2906023	up:Q6CHZ6
YALI0A03091g	ncbi-gi:50543100	ncbi-geneid:2906286	up:Q6CHZ5
YALI0A03113g	ncbi-gi:50543102	ncbi-geneid:2906005	up:Q6CHZ4		ko:K08513	yli04130
YALI0A03135g	ncbi-gi:50543104	ncbi-geneid:2906600	up:Q6CHZ3
YALI0A03157r		ncbi-geneid:2906385			ko:K14233	yli00970
YALI0A03179g	ncbi-gi:50543106	ncbi-geneid:2906343	up:Q6CHZ2
YALI0A03201g	ncbi-gi:50543108	ncbi-geneid:2906452	up:Q6CHZ1
YALI0A03267r		ncbi-geneid:2905976			ko:K14220	yli00970
YALI0A03311r		ncbi-geneid:2905955			ko:K14234	yli00970
YALI0A03355r		ncbi-geneid:2905919
YALI0A03399g	ncbi-gi:50543114	ncbi-geneid:2905967	up:Q6CHY8
YALI0A03421g	ncbi-gi:50543116	ncbi-geneid:2905992	up:Q6CHY7
YALI0A03443g	ncbi-gi:50543118	ncbi-geneid:2906047	up:Q6CHY6
YALI0A03465r		ncbi-geneid:2906048
YALI0A03509g	ncbi-gi:50543120	ncbi-geneid:2905997	up:Q6CHY5		ko:K14573	yli03008
YALI0A03531g	ncbi-gi:50543122	ncbi-geneid:2906004	up:Q6CHY4		ko:K11551
YALI0A03553g	ncbi-gi:50543124	ncbi-geneid:2906233	up:Q6CHY3
YALI0A03575g	ncbi-gi:50543126	ncbi-geneid:2906240	up:Q6CHY2		ko:K03872	yli04120
YALI0A03597g	ncbi-gi:50543128	ncbi-geneid:2906236	up:Q6CHY1
YALI0A03641g	ncbi-gi:50543132	ncbi-geneid:2906247	up:Q6CHX9
YALI0A03663g	ncbi-gi:50543134	ncbi-geneid:2906252	up:Q6CHX8
YALI0A03685g	ncbi-gi:50543136	ncbi-geneid:2906280	up:Q6CHX7
YALI0A03707r		ncbi-geneid:2906284			ko:K14236	yli00970
YALI0A03751g	ncbi-gi:50543138	ncbi-geneid:2906264	up:Q6CHX6
YALI0A03773g	ncbi-gi:50543140	ncbi-geneid:2906278	up:Q6CHX5
YALI0A03817g	ncbi-gi:50543142	ncbi-geneid:2906298	up:Q6CHX4
YALI0A03839g	ncbi-gi:50543144	ncbi-geneid:2906001	up:Q6CHX3		ko:K03242	yli03013
YALI0A03883g	ncbi-gi:50543148	ncbi-geneid:2906204	up:Q6CHX1		ko:K14300	yli03013
YALI0A03905g	ncbi-gi:50543150	ncbi-geneid:2906197	up:Q6CHX0		ko:K14847
YALI0A03916r		ncbi-geneid:7009339			ko:K01981	yli03008 yli03010
YALI0A03927g	ncbi-gi:50543152	ncbi-geneid:2906212	up:Q6CHW9
YALI0A03949g	ncbi-gi:50543154	ncbi-geneid:2906185	up:Q6CHW8
YALI0A03971g	ncbi-gi:50543156	ncbi-geneid:2906217	up:Q6CHW7
YALI0A03993g	ncbi-gi:50543158	ncbi-geneid:2906182	up:Q6CHW6
YALI0A04015r		ncbi-geneid:2906188			ko:K14223	yli00970
YALI0A04059g	ncbi-gi:50543160	ncbi-geneid:2906053	up:Q6CHW5
YALI0A04081r		ncbi-geneid:2906562			ko:K14224	yli00970
YALI0A04147r		ncbi-geneid:2906119			ko:K14226	yli00970
YALI0A04191g	ncbi-gi:50543162	ncbi-geneid:2906234	up:Q6CHW4
YALI0A04202r		ncbi-geneid:7009340			ko:K01981	yli03008 yli03010
YALI0A04213r		ncbi-geneid:2906226			ko:K14225	yli00970
YALI0A04235r		ncbi-geneid:2906243			ko:K14231	yli00970
YALI0A04279g	ncbi-gi:50543164	ncbi-geneid:2906258	up:Q6CHW3
YALI0A04301g	ncbi-gi:50543166	ncbi-geneid:2906293	up:Q6CHW2
YALI0A04323g	ncbi-gi:50543168	ncbi-geneid:2906273	up:Q6CHW1
YALI0A04345g	ncbi-gi:50543170	ncbi-geneid:2906359	up:Q6CHW0
YALI0A04367g	ncbi-gi:50543172	ncbi-geneid:2906287	up:P41925
YALI0A04389r		ncbi-geneid:2906593
YALI0A04433r		ncbi-geneid:2906375
YALI0A04455g	ncbi-gi:50543174	ncbi-geneid:2906373	up:Q6CHV8
YALI0A04477r		ncbi-geneid:2906379			ko:K14230	yli00970
YALI0A04499g	ncbi-gi:50543176	ncbi-geneid:2906460	up:Q6CHV7
YALI0A04521g	ncbi-gi:50543178	ncbi-geneid:2906084	up:Q6CHV6
YALI0A04543r		ncbi-geneid:2905737			ko:K14230	yli00970
YALI0A04565r		ncbi-geneid:2906339			ko:K14225	yli00970
YALI0A04576r		ncbi-geneid:7009341			ko:K01981	yli03008 yli03010
YALI0A04587g	ncbi-gi:210075048	ncbi-geneid:2906571	up:Q6CHV5
YALI0A04609g	ncbi-gi:50543182	ncbi-geneid:2906041	up:Q6CHV4
YALI0A04631g	ncbi-gi:50543184	ncbi-geneid:2906603	up:Q6CHV3
YALI0A04653g	ncbi-gi:50543186	ncbi-geneid:2906077	up:Q6CHV2
YALI0A04675g	ncbi-gi:50543188	ncbi-geneid:2905776	up:Q6CHV1
YALI0A04697g	ncbi-gi:50543190	ncbi-geneid:2906596	up:Q6CHV0		ko:K08286
YALI0A04719g	ncbi-gi:210075050	ncbi-geneid:2905754	up:Q6CHU9
YALI0A04741g	ncbi-gi:50543194	ncbi-geneid:2905979	up:Q6CHU8
YALI0A04763r		ncbi-geneid:2905813
YALI0A04785g	ncbi-gi:50543196	ncbi-geneid:2906227	up:Q6CHU7
YALI0A04829r		ncbi-geneid:2905900			ko:K14220	yli00970
YALI0A04873g	ncbi-gi:50543198	ncbi-geneid:2905902	up:Q6CHU6
YALI0A04895g	ncbi-gi:50543200	ncbi-geneid:2906213	up:Q6CHU5
YALI0A04917g	ncbi-gi:50543202	ncbi-geneid:2905908	up:Q6CHU4
YALI0A04961g	ncbi-gi:50543206	ncbi-geneid:2906194	up:Q6CHU2		ko:K11087	yli03040
YALI0A04983g	ncbi-gi:50543208	ncbi-geneid:2906140	up:Q6CHU1		ko:K10258	yli01040
YALI0A05005g	ncbi-gi:50543210	ncbi-geneid:2905834	up:Q6CHU0
YALI0A05027g	ncbi-gi:50543212	ncbi-geneid:2905838	up:Q6CHT9
YALI0A05049r		ncbi-geneid:2905805
YALI0A05093r		ncbi-geneid:2905835			ko:K14234	yli00970
YALI0A05115g	ncbi-gi:50543214	ncbi-geneid:2905810	up:Q6CHT8
YALI0A05137g	ncbi-gi:50543216	ncbi-geneid:2905827	up:Q6CHT7
YALI0A05159g	ncbi-gi:50543218	ncbi-geneid:2905846	up:Q6CHT6
YALI0A05181g	ncbi-gi:50543220	ncbi-geneid:2906142	up:Q6CHT5		ko:K14840
YALI0A05203g	ncbi-gi:50543222	ncbi-geneid:2905971	up:Q6CHT4
YALI0A05225g	ncbi-gi:210075052	ncbi-geneid:2905973	up:Q6CHT3
YALI0A05291g	ncbi-gi:50543228	ncbi-geneid:2905965	up:Q6CHT1
YALI0A05423g	ncbi-gi:50543240	ncbi-geneid:2905947	up:Q6CHS5		ko:K11098	yli03040
YALI0A05445r		ncbi-geneid:2905950			ko:K14231	yli00970
YALI0A05489r		ncbi-geneid:2905933			ko:K14227	yli00970
YALI0A05533g	ncbi-gi:50543242	ncbi-geneid:2905930	up:Q6CHS4
YALI0A05555g	ncbi-gi:50543244	ncbi-geneid:2905922	up:Q6CHS3		ko:K11108	yli03008
YALI0A05577g	ncbi-gi:50543246	ncbi-geneid:2905916	up:Q6CHS2
YALI0A05599r		ncbi-geneid:2905918			ko:K14234	yli00970
YALI0A05621r		ncbi-geneid:2905925
YALI0A05665g	ncbi-gi:50543248	ncbi-geneid:2905801	up:Q6CHS1
YALI0A05687r		ncbi-geneid:2906139			ko:K14227	yli00970
YALI0A05731r		ncbi-geneid:2906126			ko:K14224	yli00970
YALI0A05775g	ncbi-gi:50543250	ncbi-geneid:2905791	up:Q6CHS0
YALI0A05819r		ncbi-geneid:2906120			ko:K14220	yli00970
YALI0A05863r		ncbi-geneid:2905769			ko:K14237	yli00970
YALI0A05885g	ncbi-gi:50543254	ncbi-geneid:2906006	up:Q6CHR8
YALI0A05907r		ncbi-geneid:2905788			ko:K14230	yli00970
YALI0A05929g	ncbi-gi:50543256	ncbi-geneid:2906170	up:Q6CHR7
YALI0A05951g	ncbi-gi:50543258	ncbi-geneid:2905724	up:Q6CHR6
YALI0A05973g	ncbi-gi:50543260	ncbi-geneid:2905793	up:Q6CHR5
YALI0A05995g	ncbi-gi:50543262	ncbi-geneid:2906218	up:Q6CHR4		ko:K07573	yli03018
YALI0A06017g	ncbi-gi:210075054	ncbi-geneid:2906586	up:Q6CHR3
YALI0A06039g	ncbi-gi:210075056	ncbi-geneid:2906231	up:Q6CHR2
YALI0A06061g	ncbi-gi:50543268	ncbi-geneid:2906403	up:Q6CHR1
YALI0A06105g	ncbi-gi:50543272	ncbi-geneid:2906221	up:Q6CHQ9
YALI0A06127r		ncbi-geneid:2905981
YALI0A06171g	ncbi-gi:50543274	ncbi-geneid:2906057	up:Q6CHQ8
YALI0A06193r		ncbi-geneid:2905970			ko:K14234	yli00970
YALI0A06215g	ncbi-gi:210075058	ncbi-geneid:2905816
YALI0A06226r		ncbi-geneid:7009343			ko:K01981	yli03008 yli03010
YALI0A06237r		ncbi-geneid:2905985			ko:K14225	yli00970
YALI0A06259r		ncbi-geneid:2906525			ko:K14231	yli00970
YALI0A06303r		ncbi-geneid:2905819
YALI0A06347g	ncbi-gi:50543276	ncbi-geneid:2905796	up:Q6CHQ7
YALI0A06369g	ncbi-gi:50543278	ncbi-geneid:2906143	up:Q6CHQ6
YALI0A06391r		ncbi-geneid:2906146
YALI0A06435g	ncbi-gi:50543280	ncbi-geneid:2906523	up:Q6CHQ5
YALI0A06457g	ncbi-gi:210075060	ncbi-geneid:2905978	up:Q6CHQ4
YALI0A06479g	ncbi-gi:50543284	ncbi-geneid:2905831	up:Q6CHQ3		ko:K14855
YALI0A06501g	ncbi-gi:210075062	ncbi-geneid:2905999	up:Q6CHQ2
YALI0A06545r		ncbi-geneid:2906099
YALI0A06589g	ncbi-gi:50543290	ncbi-geneid:2905891	up:Q6CHQ0		ko:K10967	yli00514
YALI0A06611g	ncbi-gi:50543292	ncbi-geneid:2905884	up:Q6CHP9
YALI0A06633g	ncbi-gi:50543294	ncbi-geneid:2905886	up:Q6CHP8
YALI0A06644r		ncbi-geneid:7009344			ko:K01981	yli03008 yli03010
YALI0A06655g	ncbi-gi:50543296	ncbi-geneid:2905879	up:Q6CHP7
YALI0A06677g	ncbi-gi:50543298	ncbi-geneid:2906163	up:Q6CHP6
YALI0A06699g	ncbi-gi:50543300	ncbi-geneid:2905881	up:Q6CHP5		ko:K07973	yli04011
YALI0A06721g	ncbi-gi:210075064	ncbi-geneid:2905874	up:Q6CHP4
YALI0A06754r		ncbi-geneid:7009345			ko:K01981	yli03008 yli03010
YALI0A06765g	ncbi-gi:50543306	ncbi-geneid:2905873	up:Q6CHP2
YALI0A06787g	ncbi-gi:50543308	ncbi-geneid:2906116	up:Q6CHP1		ko:K10251	yli01040
YALI0A06809g	ncbi-gi:50543310	ncbi-geneid:2905887	up:Q6CHP0
YALI0A06831g	ncbi-gi:50543312	ncbi-geneid:2906406	up:Q6CHN9
YALI0A06886g	ncbi-gi:50543318	ncbi-geneid:2906595	up:Q6CHN6
YALI0A06908g	ncbi-gi:210075066	ncbi-geneid:2906499	up:Q6CHN5
YALI0A06930g	ncbi-gi:50543322	ncbi-geneid:2906588	up:Q6CHN4
YALI0A06952g	ncbi-gi:210075068	ncbi-geneid:2906602	up:Q6CHN3
YALI0A06974g	ncbi-gi:50543326	ncbi-geneid:2906404	up:Q6CHN2
YALI0A06996g	ncbi-gi:50543328	ncbi-geneid:2906117	up:Q6CHN1		ko:K06634	yli03022 yli03420
YALI0A07018g	ncbi-gi:50543330	ncbi-geneid:2905766	up:Q6CHN0
YALI0A07040r		ncbi-geneid:2905856
YALI0A07062g	ncbi-gi:50543332	ncbi-geneid:2906494	up:Q6CHM9
YALI0A07084g	ncbi-gi:50543334	ncbi-geneid:2905859	up:Q6CHM8
YALI0A07106g	ncbi-gi:50543336	ncbi-geneid:2905882	up:Q6CHM7
YALI0A07128g	ncbi-gi:50543338	ncbi-geneid:2905863	up:Q6CHM6
YALI0A07142g	ncbi-gi:210075070	ncbi-geneid:2905857	up:Q6CHM5
YALI0A07150r		ncbi-geneid:2906109
YALI0A07194r		ncbi-geneid:2905867
YALI0A07238g	ncbi-gi:50543342	ncbi-geneid:2905996	up:Q6CA46
YALI0A07249g	ncbi-gi:50543344	ncbi-geneid:2905990	up:Q6CHM3
YALI0A07260r		ncbi-geneid:7009346			ko:K01981	yli03008 yli03010
YALI0A07271r		ncbi-geneid:2905861			ko:K14225	yli00970
YALI0A07293r		ncbi-geneid:2905865			ko:K14234	yli00970
YALI0A07315r		ncbi-geneid:2906037
YALI0A07403g	ncbi-gi:50543346	ncbi-geneid:2906091	up:Q6CHM2		ko:K12462
YALI0A07425g	ncbi-gi:50543348	ncbi-geneid:2906130	up:Q6CHM1
YALI0A07447g	ncbi-gi:50543350	ncbi-geneid:2906101	up:Q6CHM0
YALI0A07469r		ncbi-geneid:2906097
YALI0A07513r		ncbi-geneid:2906567
YALI0A07557g	ncbi-gi:50543352	ncbi-geneid:2906492	up:Q6CHL9
YALI0A07579g	ncbi-gi:50543354	ncbi-geneid:2905893	up:Q6CHL8
YALI0A07601g	ncbi-gi:50543356	ncbi-geneid:2906094	up:Q6CHL7
YALI0A07623g	ncbi-gi:50543358	ncbi-geneid:2905903	up:Q6CHL6
YALI0A07645g	ncbi-gi:50543360	ncbi-geneid:2906093	up:Q6CHL5
YALI0A07667g	ncbi-gi:50543362	ncbi-geneid:2905878	up:Q6CHL4
YALI0A07689g	ncbi-gi:50543364	ncbi-geneid:2905890	up:Q6CHL3		ko:K11578
YALI0A07711g	ncbi-gi:50543366	ncbi-geneid:2905875	up:Q6CHL2
YALI0A07733g	ncbi-gi:50543368	ncbi-geneid:2906089	up:Q6CHL1
YALI0A07755g	ncbi-gi:50543370	ncbi-geneid:2905888	up:Q6CHL0
YALI0A07777g	ncbi-gi:50543372	ncbi-geneid:2905895	up:Q6CHK9
YALI0A07799g	ncbi-gi:50543374	ncbi-geneid:2905747	up:Q6CHK8
YALI0A07821g	ncbi-gi:50543376	ncbi-geneid:2906115	up:Q6CHK7
YALI0A07843g	ncbi-gi:50543378	ncbi-geneid:2906111	up:Q6CHK6
YALI0A07865g	ncbi-gi:50543380	ncbi-geneid:2906113	up:Q6CHK5
YALI0A07887g	ncbi-gi:50543382	ncbi-geneid:2906118	up:Q6CHK4
YALI0A07909r		ncbi-geneid:2905892			ko:K14236	yli00970
YALI0A07953r		ncbi-geneid:2906112
YALI0A07997g	ncbi-gi:50543384	ncbi-geneid:2906145	up:Q6CHK3
YALI0A08019g	ncbi-gi:50543386	ncbi-geneid:2906092	up:Q6CHK2
YALI0A08063g	ncbi-gi:50543390	ncbi-geneid:2906106	up:Q6CHK0
YALI0A08107g	ncbi-gi:50543394	ncbi-geneid:2905872	up:Q6CHJ8
YALI0A08151g	ncbi-gi:50543398	ncbi-geneid:2906107	up:Q6CHJ6		ko:K03000	yli00230 yli00240 yli01100 yli03020
YALI0A08165g	ncbi-gi:50543400	ncbi-geneid:2905866	up:Q6CHJ5
YALI0A08195g	ncbi-gi:50543402	ncbi-geneid:2905876	up:Q6CHJ4
YALI0A08206r		ncbi-geneid:7009347			ko:K01981	yli03008 yli03010
YALI0A08239g	ncbi-gi:50543406	ncbi-geneid:2906105	up:Q6CHJ2
YALI0A08261g	ncbi-gi:50543408	ncbi-geneid:2906511	up:Q6CHJ1
YALI0A08283r		ncbi-geneid:2905858			ko:K14221	yli00970
YALI0A08327g	ncbi-gi:50543410	ncbi-geneid:2905860	up:Q6CHJ0
YALI0A08338g	ncbi-gi:50543412	ncbi-geneid:2905889	up:Q6CHI9
YALI0A08360g	ncbi-gi:50543414	ncbi-geneid:2905894	up:Q6CHI8
YALI0A08404g	ncbi-gi:50543416	ncbi-geneid:2906090	up:Q6CHI7
YALI0A08448g	ncbi-gi:50543420	ncbi-geneid:2905746	up:Q6CHI5
YALI0A08492r		ncbi-geneid:2905729
YALI0A08536g	ncbi-gi:50543424	ncbi-geneid:2905871	up:Q6CHI3		ko:K05289	yli00563 yli01100
YALI0A08558g	ncbi-gi:50543426	ncbi-geneid:2905870	up:Q6CHI2
YALI0A08602r		ncbi-geneid:2906578
YALI0A08624g	ncbi-gi:210075072	ncbi-geneid:2906108	up:Q6CHI0
YALI0A08646g	ncbi-gi:50543432	ncbi-geneid:2906582	up:Q6CHH9
YALI0A08690r		ncbi-geneid:2906102
YALI0A08734g	ncbi-gi:50543436	ncbi-geneid:2905862	up:Q6CHH7
YALI0A08756r		ncbi-geneid:2906497			ko:K14235	yli00970
YALI0A08800g	ncbi-gi:50543438	ncbi-geneid:2906419	up:Q6CHH6
YALI0A08822r		ncbi-geneid:2906095			ko:K14233	yli00970
YALI0A08866g	ncbi-gi:50543440	ncbi-geneid:2906110	up:Q6CHH5
YALI0A08888g	ncbi-gi:210075074	ncbi-geneid:2906129	up:Q6CHH4
YALI0A08902r		ncbi-geneid:7009349
YALI0A08932g	ncbi-gi:50543444	ncbi-geneid:2906388	up:Q6CHG3
YALI0A08961r		ncbi-geneid:7009352
YALI0A08976r		ncbi-geneid:2905750			ko:K14225	yli00970
YALI0A08998g	ncbi-gi:50543446	ncbi-geneid:2906104	up:Q6H9P4
YALI0A09020g	ncbi-gi:50543448	ncbi-geneid:2906438	up:Q6CHH1
YALI0A09042g	ncbi-gi:50543450	ncbi-geneid:2906060	up:Q6H9P2		ko:K06126	yli00130 yli01100 yli01110
YALI0A09064g	ncbi-gi:50543452	ncbi-geneid:2906528	up:Q6CHG9
YALI0A09086g	ncbi-gi:210075076	ncbi-geneid:2906560	up:Q6CHG8
YALI0A09108g	ncbi-gi:50543456	ncbi-geneid:2906135	up:Q6H9N9
YALI0A09130r		ncbi-geneid:2906558			ko:K14234	yli00970
YALI0A09152r		ncbi-geneid:2905740
YALI0A09196g	ncbi-gi:50543458	ncbi-geneid:2905741	up:Q6H9N7
YALI0A09218r		ncbi-geneid:2906580			ko:K14227	yli00970
YALI0A09262g	ncbi-gi:50543460	ncbi-geneid:2906030	up:Q6H9N6
YALI0A09284g	ncbi-gi:210075078	ncbi-geneid:2905897	up:Q6H9N5
YALI0A09317g	ncbi-gi:50543464	ncbi-geneid:2906345	up:Q6CHG3
YALI0A09383g	ncbi-gi:50543468	ncbi-geneid:2905803	up:Q6H9P6
YALI0A09405g	ncbi-gi:50543470	ncbi-geneid:2905906	up:Q6CHG0
YALI0A09438g	ncbi-gi:210075080	ncbi-geneid:7009355	up:B5RSJ8
YALI0A09449g	ncbi-gi:50543474	ncbi-geneid:2905932	up:Q6H9Q0
YALI0A09471g	ncbi-gi:210075082	ncbi-geneid:2905850	up:Q6H9Q1
YALI0A09515g	ncbi-gi:210075084	ncbi-geneid:2905783	up:Q6CHF5
YALI0A09537g	ncbi-gi:50543482	ncbi-geneid:2905821	up:Q6CHF4
YALI0A09559g	ncbi-gi:50543484	ncbi-geneid:2905771	up:Q6CHF3
YALI0A09592g	ncbi-gi:50543488	ncbi-geneid:2905811	up:Q6CHF1		ko:K04640
YALI0A09614g	ncbi-gi:50543490	ncbi-geneid:2905826	up:Q6CHF0
YALI0A09636g	ncbi-gi:50543492	ncbi-geneid:2905822	up:Q6CHE9
YALI0A09658g	ncbi-gi:50543494	ncbi-geneid:2905823	up:Q6CHE8		ko:K03361	yli04111 yli04120
YALI0A09680g	ncbi-gi:50543496	ncbi-geneid:2905812	up:Q6CHE7
YALI0A09702g	ncbi-gi:50543498	ncbi-geneid:2905795	up:Q6CHE6
YALI0A09724g	ncbi-gi:50543500	ncbi-geneid:2906382	up:Q6CHE5		ko:K08736	yli03430
YALI0A09746g	ncbi-gi:50543502	ncbi-geneid:2905800	up:Q6CHE4		ko:K10732
YALI0A09768g	ncbi-gi:50543504	ncbi-geneid:2905790	up:Q3V7I4		ko:K03146
YALI0A09790g	ncbi-gi:50543506	ncbi-geneid:2906546	up:Q6CHE3
YALI0A09812g	ncbi-gi:50543508	ncbi-geneid:2905786	up:Q6CHE2
YALI0A09834g	ncbi-gi:50543510	ncbi-geneid:2905773	up:Q6CHE1
YALI0A09845g	ncbi-gi:210075086	ncbi-geneid:7009357	up:B5RSJ9
YALI0A09922g	ncbi-gi:50543518	ncbi-geneid:2905984	up:Q6CHD7		ko:K02918	yli03010
YALI0A09933g	ncbi-gi:210075088	ncbi-geneid:7009358	up:B5RSK0		ko:K02928	yli03010
YALI0A10010g	ncbi-gi:50543522	ncbi-geneid:2906532	up:Q6CHD5
YALI0A10098g	ncbi-gi:50543528	ncbi-geneid:2905765	up:Q6CHD2
YALI0A10120g	ncbi-gi:50543530	ncbi-geneid:2906016	up:Q6CHD1
YALI0A10142g	ncbi-gi:50543532	ncbi-geneid:2906472	up:Q6CHD0
YALI0A10164g	ncbi-gi:50543534	ncbi-geneid:2906465	up:Q6CHC9
YALI0A10186g	ncbi-gi:50543536	ncbi-geneid:2905926	up:Q6CHC8
YALI0A10208g	ncbi-gi:50543538	ncbi-geneid:2906565	up:Q6CHC7
YALI0A10230g	ncbi-gi:50543540	ncbi-geneid:2905994	up:Q6CHC6
YALI0A10252g	ncbi-gi:50543542	ncbi-geneid:2905987	up:Q6CHC5		ko:K14827
YALI0A10274g	ncbi-gi:50543544	ncbi-geneid:2906059	up:Q6CHC4
YALI0A10296g	ncbi-gi:50543546	ncbi-geneid:2905989	up:Q6CHC3
YALI0A10318g	ncbi-gi:50543550	ncbi-geneid:2905944	up:Q6CHC1
YALI0A10340r		ncbi-geneid:2905959			ko:K14232	yli00970
YALI0A10362g	ncbi-gi:50543552	ncbi-geneid:2905951	up:Q6CHC0
YALI0A10395g	ncbi-gi:50543554	ncbi-geneid:2906506	up:Q9C0U1
YALI0A10439g	ncbi-gi:210075092	ncbi-geneid:2905948	up:Q6CHB8
YALI0A10483g	ncbi-gi:50543560	ncbi-geneid:2905942	up:Q6CHB6
YALI0A10505r		ncbi-geneid:7009364			ko:K01981	yli03008 yli03010
YALI0A10527g	ncbi-gi:50543562	ncbi-geneid:2905962	up:Q6CAI7
YALI0A10549g	ncbi-gi:210075094	ncbi-geneid:2905936	up:Q6CHB4
YALI0A10571g	ncbi-gi:50543566	ncbi-geneid:2905923	up:Q6CHB3
YALI0A10593g	ncbi-gi:50543568	ncbi-geneid:2905931	up:Q6CHB2
YALI0A10615g	ncbi-gi:50543570	ncbi-geneid:2905774	up:Q6CHB1		ko:K08956
YALI0A10637g	ncbi-gi:50543572	ncbi-geneid:2905921	up:Q6CHB0
YALI0A10659g	ncbi-gi:50543574	ncbi-geneid:2906577	up:Q8J0M2		ko:K05863
YALI0A10681g	ncbi-gi:50543576	ncbi-geneid:2905910	up:Q6CHA8
YALI0A10703g	ncbi-gi:50543578	ncbi-geneid:2905840	up:Q6CHA7
YALI0A10725g	ncbi-gi:50543580	ncbi-geneid:2906411	up:Q6CHA6		ko:K02993	yli03010
YALI0A10747g	ncbi-gi:50543582	ncbi-geneid:2905949	up:Q6CHA5
YALI0A10769g	ncbi-gi:210075096	ncbi-geneid:2906448	up:Q6CHA4
YALI0A10813g	ncbi-gi:50543588	ncbi-geneid:2906362	up:Q6CHA2		ko:K02838
YALI0A10835r		ncbi-geneid:2905937			ko:K14227	yli00970
YALI0A10879g	ncbi-gi:50543590	ncbi-geneid:2905977	up:Q6CHA1		ko:K03094	yli04111 yli04120 yli04141 yli04710
YALI0A10890r		ncbi-geneid:7009365			ko:K01981	yli03008 yli03010
YALI0A10901g	ncbi-gi:210075098	ncbi-geneid:2905909	up:Q6CHA0
YALI0A10945g	ncbi-gi:50543596	ncbi-geneid:2905899	up:Q6CH98		ko:K11548
YALI0A10967g	ncbi-gi:50543598	ncbi-geneid:2905804	up:Q6CH97
YALI0A10989g	ncbi-gi:50543600	ncbi-geneid:2905818	up:Q6CH96
YALI0A11011g	ncbi-gi:50543602	ncbi-geneid:2905833	up:Q6CH95
YALI0A11033r		ncbi-geneid:2905828			ko:K14231	yli00970
YALI0A11077g	ncbi-gi:50543604	ncbi-geneid:2905849	up:Q6CH94
YALI0A11099g	ncbi-gi:50543606	ncbi-geneid:2905839	up:Q6CH93
YALI0A11121g	ncbi-gi:50543608	ncbi-geneid:2905760	up:Q6CH92
YALI0A11198g	ncbi-gi:50543616	ncbi-geneid:2905759	up:Q6CH88
YALI0A11220g	ncbi-gi:50543618	ncbi-geneid:2906049	up:Q6CH87
YALI0A11242r		ncbi-geneid:2906222			ko:K14221	yli00970
YALI0A11363r		ncbi-geneid:2905752			ko:K14231	yli00970
[truncated: 5,710 more rows]

## Sheet: IMG
Gene Object ID	Locus Tag	Genome Name	Ecno
[truncated: 6,520 more rows]
