# Supplementary material for: Reconstruction and In Silico Analysis of Metabolic Network for an Oleaginous Yeast, Yarrowia lipolytica
Source: PLoS One. 2012 Dec 7;7(12):e51535. doi: 10.1371/journal.pone.0051535 (PMC3518092; doi:10.1371/journal.pone.0051535)
Supplement: Additional file S3 — The reconstructed genome-scale metabolic model iYL619_PCP (XLS), including metabolite list, genome annotation, detail of reactions and metabolites, eliminated reactions and added reactions during the curation and some characters of the model. (XLSX) [file pone.0051535.s003.xlsx]

## Sheet: Introduction
worksheet's name	content
GPR	The gene, protein and reaction association of our metabolic network
MetaboliteList	All the metabolites and their information in our metabolic network
Genome annotation	All the genes and their annotations which were obtained from multiple databases,"IKU-IKReaction" in "Source" means the gene can be found in all the three databases and the gene annotation can only be found in IMG anf KEGG database
Reaction detail	All the reactions except exchange reactions and transport reactions and their detailed information including the source of information.For example, "IKU-IKReaction" in "Source1" means the gene can be found in all the three databases and the gene annotation can only be found in IMG anf KEGG database."1-1-n" in "Source2" means one gene codes only one protein and this only protein can catalyze more …
Metabolite detail	All the information of each compound, including all the elements of each metabolite in the network which can be used to automatically check whether each reaction is balanced or not
Eliminated reactions	All the Eliminated reactions which are Isolated reactions or repeated reactions and should not be included in our network
added reactions	All the reactions added to fill gaps in the reconstructed network according to some biochemical knowledge or the reconstructions of saccharomyces cerevisiae
Name merging	Metabolites with multiple names whose names were merged to only one in the network
Connection of metabolites	Connection of all the metabolites in the metabolic network
DeadEND	The dead-end metabolites and corresponding reactions
spontaneous reactions	All the spontaneous reactions added into the network

## Sheet: GPR
Rxn name	Rxn description	Formula	Gene-reaction association	Genes	Protein	Subsystem	Reversible	LB	UB	Objective	ConfidenceScore	E.C. number	Notes	References
R0001	L-glutamate:NAD+ oxidoreductase (transaminating)	h[c] + nadh[c] + akg[c] + gln-L[c] -> (2)glu-L[c] + nad[c]	YALI0B19998g	YALI0B19998g		Alanine, aspartate and glutamate metabolism	0	0	1000	0		1.4.1.14		IKU-differenceReaction,1-n-n
R0002	L-Glutamate:NADP+ oxidoreductase (transaminating)	h[c] + nadph[c] + akg[c] + gln-L[c] -> glu-L[c] + nadp[c]	YALI0B19998g	YALI0B19998g		Alanine, aspartate and glutamate metabolism	0	0	1000	0		1.4.1.13		IKU-differenceReaction,1-n-n
R0003	L-Glutamate:NAD+ oxidoreductase (deaminating)	glu-L[c] + h2o[c] + nad[c] -> h[c] + nadh[c] + nh4[c] + akg[c]	YALI0E09603g	YALI0E09603g		Alanine, aspartate and glutamate metabolism	0	0	1000	0		1.4.1.2		IKU-IKReaction,1-1-1
R0004	L-Glutamate:NADP+ oxidoreductase (deaminating)	h[c] + nadph[c] + nh4[c] + akg[c] <=> glu-L[c] + h2o[c] + nadp[c]	YALI0F17820g	YALI0F17820g		Alanine, aspartate and glutamate metabolism	1	-1000	1000	0		1.4.1.4		IKU-IKReaction,1-1-1
R0005	L-Glutamate:ammonia ligase (ADP-forming)	atp[c] + nh4[c] + glu-L[c] -> h[c] + gln-L[c] + pi[c] + adp[c]	(YALI0D13024g or YALI0F00506g)	YALI0D13024g YALI0F00506g		Alanine, aspartate and glutamate metabolism	0	0	1000	0		6.3.1.2		IKU-IKUReaction,n-1-1
R0006	L-Alanine:2-oxoglutarate aminotransferase	ala-L[c] + akg[c] <=> glu-L[c] + pyr[c]	YALI0D06325g	YALI0D06325g		Alanine, aspartate and glutamate metabolism	1	-1000	1000	0		2.6.1.2		IKU-IKReaction,1-1-1
R0007	L-Aspartate:2-oxoglutarate aminotransferase	asp-L[c] + akg[c] <=> glu-L[c] + oaa[c]	(YALI0B02178g or YALI0F29337g)	YALI0B02178g YALI0F29337g		Alanine, aspartate and glutamate metabolism	1	-1000	1000	0		2.6.1.1		IKU-IKUReaction,n-1-n
R0008	L-Alanine:glyoxylate aminotransferase	ala-L[c] + glx[c] -> gly[c] + pyr[c]	YALI0E16643g	YALI0E16643g		Alanine, aspartate and glutamate metabolism	0	0	1000	0		2.6.1.44		IKU-differenceReaction,1-n-n
R0009	L-aspartate:L-glutamine amido-ligase (AMP-forming)	atp[c] + h2o[c] + gln-L[c] + asp-L[c] -> h[c] + glu-L[c] + asn-L[c] + ppi[c] + amp[c]	YALI0A13387g	YALI0A13387g		Alanine, aspartate and glutamate metabolism	0	0	1000	0		6.3.5.4		IKU-IKReaction,1-1-1
R0010	(S)-1-pyrroline-5-carboxylate:NAD+ oxidoreductase	1pyr5c[c] + (2)h2o[c] + nad[c] -> h[c] + nadh[c] + glu-L[c]	YALI0B09647g	YALI0B09647g		Alanine, aspartate and glutamate metabolism	0	0	1000	0		1.5.1.12		IKU-IKReaction,1-1-n
R0011	(S)-1-pyrroline-5-carboxylate:NADP+ oxidoreductase	1pyr5c[c] + (2)h2o[c] + nadp[c] -> h[c] + nadph[c] + glu-L[c]	YALI0B09647g	YALI0B09647g		Alanine, aspartate and glutamate metabolism	0	0	1000	0		1.5.1.12		IKU-IKReaction,1-1-n
R0026	UTP:N-acetyl-alpha-D-glucosamine-1-phosphate uridylyltransferase	utp[c] + h[c] + acgam1p[c] -> uacgam[c] + ppi[c]	YALI0E03146g	YALI0E03146g		Amino sugar and nucleotide sugar metabolism	0	0	1000	0		2.7.7.23		IKU-IKReaction,1-1-1
R0027	D-glucosamine-6-phosphate aminohydrolase (ketol isomerizing); D-glucosamine-6-phosphate ketol-isomerase(deaminating)	gam6p[c] + h2o[c] -> nh4[c] + f6p[c]	YALI0C01419g	YALI0C01419g		Amino sugar and nucleotide sugar metabolism	0	0	1000	0		3.5.99.6		IKU-IKReaction,1-1-1
R0028	L-glutamine:D-fructose-6-phosphate isomerase (deaminating); L-glutamine:D-fructose-6-phosphate aminotransferase (hexose isomerizing)	gln-L[c] + f6p[c] -> gam6p[c] + glu-L[c]	YALI0B21428g	YALI0B21428g		Amino sugar and nucleotide sugar metabolism	0	0	1000	0		2.6.1.16		IKU-IKReaction,1-1-1
R0029	acetyl-CoA:D-glucosamine-6-phosphate N-acetyltransferase	accoa[c] + gam6p[c] -> h[c] + acgam6p[c] + coa[c]	YALI0D20152g	YALI0D20152g		Amino sugar and nucleotide sugar metabolism	0	0	1000	0		2.3.1.4		IKU-IKReaction,1-1-1
R0030	N-Acetyl-D-glucosamine-6-phosphate amidohydrolase	acgam6p[c] + h2o[c] -> ac[c] + gam6p[c]	YALI0E20163g	YALI0E20163g		Amino sugar and nucleotide sugar metabolism	0	0	1000	0		3.5.1.25		IKU-IKReaction,1-1-1
R0031	UDP-N-acetyl-D-glucosamine:chitin 4-beta-N-acetylglucosaminyl-transferase	uacgam[c] -> h[c] + Chitin[c] + udp[c]	(YALI0B16324g or YALI0C24354g or YALI0D03179g or YALI0D25938g or YALI0E22198g)	YALI0B16324g YALI0C24354g YALI0D03179g YALI0D25938g YALI0E22198g		Amino sugar and nucleotide sugar metabolism	0	0	1000	0		2.4.1.16		IKU-IKReaction,n-1-1
R0032	N-Acetyl-D-glucosamine 1-phosphate 1,6-phosphomutase	acgam6p[c] <=> acgam1p[c]	YALI0E29579g	YALI0E29579g		Amino sugar and nucleotide sugar metabolism	1	-1000	1000	0		5.4.2.3		IKU-IKReaction,1-1-1
R0033	ATP:D-glucosamine 6-phosphotransferase	atp[c] + gam[c] <=> h[c] + gam6p[c] + adp[c]	(YALI0B22308g or YALI0E15488g or YALI0E20207g)	YALI0B22308g YALI0E15488g YALI0E20207g		Amino sugar and nucleotide sugar metabolism	1	-1000	1000	0		2.7.1.1		IKU-IKReaction,n-1-n
R0034	[1,4-(N-Acetyl-beta-D-glucosaminyl)]n glycanohydrolase	Chitin[c] + h2o[c] -> acgam[c]	(YALI0A01870g or YALI0D22396g or YALI0F04532g)	YALI0A01870g YALI0D22396g YALI0F04532g		Amino sugar and nucleotide sugar metabolism	0	0	1000	0		3.2.1.14		IKU-IKReaction,n-1-n
R0041	urea-1-carboxylate amidohydrolase	(3)h[c] + h2o[c] + allphn[c] -> (2)nh4[c] + (2)co2[c]	YALI0E07271g	YALI0E07271g		Arginine and proline metabolism	0	0	1000	0		3.5.1.54		IKU-IKReaction,1-n-n
R0042	ATP:L-glutamate 5-phosphotransferase	atp[c] + glu-L[c] -> glu5p[c] + adp[c]	YALI0A19206g	YALI0A19206g		Arginine and proline metabolism	0	0	1000	0		2.7.2.11		IKU-IKReaction,1-1-1
R0043	L-Glutamate 5-semialdehyde:NAD+ oxidoreductase	glu5sa[m] + h2o[m] + nad[m] -> (2)h[m] + nadh[m] + glu-L[m]	YALI0B09647g	YALI0B09647g		Arginine and proline metabolism	0	0	1000	0		1.5.1.12		IKU-IKReaction,1-1-n
R0044	acetyl-CoA:L-glutamate N-acetyltransferase	accoa[m] + glu-L[m] -> h[m] + acglu[m] + coa[m]	(YALI0B16390g or YALI0E13057g)	YALI0B16390g YALI0E13057g		Arginine and proline metabolism	0	0	1000	0		2.3.1.1		IK-IKReaction,1-n-n
R0045	L-Arginine amidinohydrolase	arg-L[c] + h2o[c] -> urea[c] + orn[c]	YALI0E07535g	YALI0E07535g		Arginine and proline metabolism	0	0	1000	0		3.5.3.1		IKU-IKReaction,1-1-1
R0046	L-Ornithine:2-oxo-acid aminotransferase	orn[c] + akg[c] -> glu-L[c] + glu5sa[c]	YALI0C04433g	YALI0C04433g		Arginine and proline metabolism	0	0	1000	0		2.6.1.13		IKU-IKReaction,1-1-1
R0047	L-ornithine carboxy-lyase (putrescine-forming)	orn[c] + h[c] -> co2[c] + ptrc[c]	YALI0B11330g	YALI0B11330g		Arginine and proline metabolism	0	0	1000	0		4.1.1.17		IKU-IKReaction,1-1-1
R0048	Urea:carbon-dioxide ligase (ADP-forming)	atp[c] + hco3[c] + urea[c] <=> h[c] + allphn[c] + pi[c] + adp[c]	YALI0E07271g	YALI0E07271g		Arginine and proline metabolism	1	-1000	1000	0		6.3.4.6		IKU-IKReaction,1-n-n
R0049	2-(Nomega-L-arginino)succinate arginine-lyase (fumarate-forming)	argsuc[c] <=> arg-L[c] + fum[c]	YALI0D26367g	YALI0D26367g		Arginine and proline metabolism	1	-1000	1000	0		4.3.2.1		IKU-IKReaction,1-1-1
R0050	Agmatine amidinohydrolase	agm[c] + h2o[c] -> urea[c] + ptrc[c]	YALI0E04202g	YALI0E04202g		Arginine and proline metabolism	0	0	1000	0		3.5.3.11		IKU-IKReaction,1-1-1
R0051	L-Proline:NAD+ 5-oxidoreductase	pro-L[c] + nad[c] -> (2)h[c] + nadh[c] + 1pyr5c[c]	YALI0B14399g	YALI0B14399g		Arginine and proline metabolism	0	0	1000	0		1.5.1.2		IKU-IKUReaction,1-1-n
R0052	L-Proline:NADP+ 5-oxidoreductase	(2)h[c] + nadph[c] + 1pyr5c[c] -> pro-L[c] + nadp[c]	YALI0B14399g	YALI0B14399g		Arginine and proline metabolism	0	0	1000	0		1.5.1.2		IKU-IKUReaction,1-1-n
R0053	Carbamoyl-phosphate:L-ornithine carbamoyltransferase	cbp[m] + orn[m] -> h[m] + citr-L[m] + pi[m]	YALI0D14894g	YALI0D14894g		Arginine and proline metabolism	0	0	1000	0		2.1.3.3		IKU-IKReaction,1-1-1
R0054	N2-Acetyl-L-ornithine:L-glutamate N-acetyltransferase	acorn[m] + glu-L[m] <=> acglu[m] + orn[m]	YALI0E13057g	YALI0E13057g		Arginine and proline metabolism	1	-1000	1000	0		2.3.1.35		IK-IKReaction,1-n-n
R0055	N2-Acetyl-L-ornithine:2-oxoglutarate aminotransferase	glu-L[m] + acg5sa[m] -> acorn[m] + akg[m]	YALI0D22847g	YALI0D22847g		Arginine and proline metabolism	0	0	1000	0		2.6.1.11		IKU-IKUReaction,1-1-1
R0056	4-aminobutanal:NAD+ 1-oxidoreductase; 4-aminobutyraldehyde:NAD+ oxidoreductase	4abutn[c] + h2o[c] + nad[c] -> (2)h[c] + nadh[c] + 4abut[c]	(YALI0B01298g or YALI0C03025g or YALI0E00264g or YALI0F23793g)	YALI0B01298g YALI0C03025g YALI0E00264g YALI0F23793g		Arginine and proline metabolism	0	0	1000	0		1.2.1.3		IKU-IKReaction,n-1-n
R0057	ATP:N-acetyl-L-glutamate 5-phosphotransferase	atp[m] + acglu[m] -> acg5p[m] + adp[m]	YALI0B17666g	YALI0B17666g		Arginine and proline metabolism	0	0	1000	0		2.7.2.8		IKU-differenceReaction,1-n-n
R0058	S-adenosylmethioninamine:spermidine 3-aminopropyltransferase	ametam[c] + spmd[c] <=> h[c] + sprm[c] + 5mta[c]	YALI0E33143g	YALI0E33143g		Arginine and proline metabolism	1	-1000	1000	0		2.5.1.16		IKU-differenceReaction,1-1-n
R0064	L-glutamate-5-semialdehyde:NADP+ 5-oxidoreductase (phosphorylating)	h[c] + nadph[c] + glu5p[c] -> glu5sa[c] + nadp[c] + pi[c]	YALI0E30481g	YALI0E30481g		Arginine and proline metabolism	0	0	1000	0		1.2.1.41		IKU-IKReaction,1-1-1
R0065	N-Acetyl-L-glutamate-5-semialdehyde:NADP+ 5-oxidoreductase (phosphrylating)	h[m] + nadph[m] + acg5p[m] -> acg5sa[m] + nadp[m] + pi[m]	YALI0B17666g	YALI0B17666g		Arginine and proline metabolism	0	0	1000	0		1.2.1.38		IKU-differenceReaction,1-n-n
R0071	(S)-1-pyrroline-5-carboxylate:NAD+ oxidoreductase	1pyr5c[c] + (2)h2o[c] + nad[c] -> h[c] + nadh[c] + glu-L[c]	YALI0B09647g	YALI0B09647g		Arginine and proline metabolism	0	0	1000	0		1.5.1.12		IKU-IKReaction,1-1-n
R0072	NO NAME	glu5sa[c] <=> h[c] + h2o[c] + 1pyr5c[c]				Arginine and proline metabolism	1	-1000	1000	0
R0075	L-aspartate 1-carboxy-lyase (beta-alanine-forming)	asp-L[c] + h[c] -> co2[c] + ala-B[c]	YALI0F08415g	YALI0F08415g		beta-Alanine metabolism	0	0	1000	0		4.1.1.15		IKU-IKReaction,1-1-n
R0076	3-aminopropanal:NAD+ oxidoreductase	aproa[c] + h2o[c] + nad[c] -> (2)h[c] + nadh[c] + ala-B[c]	((YALI0D07942g or YALI0F04444g) or (YALI0B01298g or YALI0C03025g or YALI0E00264g or YALI0F23793g))	YALI0D07942g YALI0F04444g YALI0B01298g YALI0C03025g YALI0E00264g YALI0F23793g		beta-Alanine metabolism	0	0	1000	0		1.2.1.5 or 1.2.1.3		IKU-differenceReaction OR IKU-IKReaction,n-1-n OR n-1-n
R0078	primary-amine oxidase	13dampp[c] + h2o[c] + o2[c] -> h2o2[c] + nh4[c] + aproa[c]	(YALI0C18315g or YALI0C22792g)	YALI0C18315g YALI0C22792g		beta-Alanine metabolism	0	0	1000	0		1.4.3.21		IKU-IKReaction,n-1-n
R0079	ATP:L-methionine S-adenosyltransferase	h2o[c] + met-L[c] + atp[c] -> pi[c] + amet[c] + ppi[c]	YALI0B14509g	YALI0B14509g		Cysteine and methionine metabolism	0	0	1000	0		2.5.1.6		IKU-IKUReaction,1-1-1
R0080	S-adenosyl-L-methionine carboxy-lyase [(5-deoxy-5-adenosyl)(3-aminopropyl)methylsulfonium-forming]	amet[c] + h[c] -> co2[c] + ametam[c]	YALI0E20361g	YALI0E20361g		Cysteine and methionine metabolism	0	0	1000	0		4.1.1.50		IKU-IKReaction,1-1-1
R0081	S-Adenosyl-L-homocysteine hydrolase	ahcys[c] + h2o[c] -> hcys-L[c] + adn[c]	YALI0F11759g	YALI0F11759g		Cysteine and methionine metabolism	0	0	1000	0		3.3.1.1		IKU-IKUReaction,1-1-1
R0082	S-Adenosyl-L-methionine:L-homocysteine S-methyltransferase	amet[c] + hcys-L[c] -> h[c] + met-L[c] + ahcys[c]	YALI0F25641g	YALI0F25641g		Cysteine and methionine metabolism	0	0	1000	0		2.1.1.10		IKU-IKReaction,1-1-1
R0083	L-Cysteine hydrogen-sulfide-lyase (deaminating; pyruvate-forming)	cys-L[c] + h2o[c] <=> nh4[c] + pyr[c] + h2s[c]	(YALI0D00605g or YALI0F05874g)	YALI0D00605g YALI0F05874g		Cysteine and methionine metabolism	1	-1000	1000	0		4.4.1.8 or 4.4.1.1		IKU-IKReaction OR IKU-IKReaction,1-1-n OR 1-1-n
R0084	L-Cysteine:oxygen oxidoreductase	cys-L[c] + o2[c] -> (2)h[c] + 3sala[c]	YALI0F11627g	YALI0F11627g		Cysteine and methionine metabolism	0	0	1000	0		1.13.11.20		IKU-IKReaction,1-1-1
R0085	L-Cysteine:2-oxoglutarate aminotransferase	cys-L[c] + akg[c] <=> glu-L[c] + mercppyr[c]	(YALI0B02178g or YALI0F29337g)	YALI0B02178g YALI0F29337g		Cysteine and methionine metabolism	1	-1000	1000	0		2.6.1.1		IKU-IKUReaction,n-1-n
R0086	O3-acetyl-L-serine:hydrogen-sulfide 2-amino-2-carboxyethyltransferase; O3-acetyl-L-serine acetate-lyase (adding hydrogen sulfide)	acser[c] + h2s[c] -> h[c] + ac[c] + cys-L[c]	(YALI0E08536g or YALI0F14047g)	YALI0E08536g YALI0F14047g		Cysteine and methionine metabolism	0	0	1000	0		2.5.1.47		IKU-IKUReaction,n-1-n
R0087	O-Succinyl-L-homoserine succinate-lyase (deaminating; 2-oxobutanoate-forming)	suchms[c] + h2o[c] <=> h[c] + nh4[c] + succ[c] + 2obut[c]	(YALI0C22088g or YALI0D17402g)	YALI0C22088g YALI0D17402g		Cysteine and methionine metabolism	1	-1000	1000	0		2.5.1.48		IKU-IKReaction,n-1-n
R0088	L-cystathionine L-homocysteine-lyase (deaminating; pyruvate-forming)	cyst-L[c] + h2o[c] -> pyr[c] + nh4[c] + hcys-L[c]	YALI0D00605g	YALI0D00605g		Cysteine and methionine metabolism	0	0	1000	0		4.4.1.8		IKU-IKReaction,1-1-n
R0089	O-acetyl-L-homoserine:hydrogen sulfide S-(3-amino-3-carboxypropyl)transferase; O-acetyl-L-homoserine acetate-lyase (adding hydrogen sulfide)	achms[c] + h2s[c] -> h[c] + ac[c] + hcys-L[c]	YALI0D25168g	YALI0D25168g		Cysteine and methionine metabolism	0	0	1000	0		2.5.1.49		IKU-differenceReaction,1-1-n
R0090	O4-succinyl-L-homoserine:hydrogen sulfide S-(3-amino-3-carboxypropyl)transferase; O-succinyl-L-homoserine succinate-lyase (adding hydrogen sulfide)	suchms[c] + h2s[c] -> h[c] + succ[c] + hcys-L[c]	(YALI0C22088g or YALI0D17402g)	YALI0C22088g YALI0D17402g		Cysteine and methionine metabolism	0	0	1000	0		2.5.1.48		IKU-IKReaction,n-1-n
R0091	S-methyl-5'-thioadenosine:phosphate S-methyl-5-thio-alpha-D-ribosyl-transferase	5mta[c] + pi[c] -> 5mdr1p[c] + ade[c]	YALI0B13420g	YALI0B13420g		Cysteine and methionine metabolism	0	0	1000	0		2.4.2.28		IKU-IKReaction,1-1-1
R0092	Acetyl-CoA:L-homoserine O-acetyltransferase	accoa[c] + hom-L[c] -> achms[c] + coa[c]	(YALI0C24233g or YALI0E00836g)	YALI0C24233g YALI0E00836g		Cysteine and methionine metabolism	0	0	1000	0		2.3.1.31		IKU-IKReaction,n-1-1
R0093	S-adenosylmethioninamine:putrescine 3-aminopropyltransferase	ametam[c] + ptrc[c] -> h[c] + spmd[c] + 5mta[c]	YALI0E33143g	YALI0E33143g		Cysteine and methionine metabolism	0	0	1000	0		2.5.1.16		IKU-differenceReaction,1-1-n
R0094	O-acetyl-L-homoserine acetate-lyase (L-homocysteine forming)	achms[c] + + trdrd[c] + tsul[c] -> h[c] + ac[c] + trdox[c] + so3[c] + hcys-L[c]	(YALI0C22088g or YALI0D17402g)	YALI0C22088g YALI0D17402g		Cysteine and methionine metabolism	0	0	1000	0		2.5.1.48		IKU-IKReaction,n-1-n
R0097	3-sulfino-L-alanine:2-oxoglutarate aminotransferase	3sala[c] + h[c] + akg[c] -> glu-L[c] + 3snpyr[c]	(YALI0B02178g or YALI0F29337g)	YALI0B02178g YALI0F29337g		Cysteine and methionine metabolism	0	0	1000	0		2.6.1.1		IKU-IKUReaction,n-1-n
R0098	3-Mercaptopyruvate:cyanide sulfurtransferase	mercppyr[c] + so3[c] -> pyr[c] + tsul[c]	YALI0F23551g	YALI0F23551g		Cysteine and methionine metabolism	0	0	1000	0		2.8.1.2		IKU-IU-noECnoReaction,1-1-1
R0099	O-Acetyl-L-homoserine succinate-lyase (adding cysteine)	achms[c] + cys-L[c] -> h[c] + ac[c] + cyst-L[c]	(YALI0C22088g or YALI0D17402g)	YALI0C22088g YALI0D17402g		Cysteine and methionine metabolism	0	0	1000	0		2.5.1.48		IKU-IKReaction,n-1-n
R0100	O-Succinyl-L-homoserine succinate-lyase (adding cysteine)	suchms[c] + cys-L[c] -> h[c] + succ[c] + cyst-L[c]	(YALI0C22088g or YALI0D17402g)	YALI0C22088g YALI0D17402g		Cysteine and methionine metabolism	0	0	1000	0		2.5.1.48		IKU-IKReaction,n-1-n
R0101	5-Methyltetrahydropteroyltri-L-glutamate:L-homocysteine S-methyltransferase	mhpglu[c] + hcys-L[c] -> met-L[c] + hpglu[c]	YALI0E12683g	YALI0E12683g		Cysteine and methionine metabolism	0	0	1000	0		2.1.1.14		IKU-IKReaction,1-1-n
R0102	5-Methylthio-5-deoxy-D-ribose-1-phosphate ketol-isomerase	5mdr1p[c] -> 5mdru1p[c]	YALI0A16698g	YALI0A16698g		Cysteine and methionine metabolism	0	0	1000	0		5.3.1.23		IKU-IKUReaction,1-1-1
R0103	O3-acetyl-L-serine:thiosulfate 2-amino-2-carboxyethyltransferase (reducing, L-cysteine-forming); O3-acetyl-L-serine acetate-lyase (thiosulfate-reducing, L-cysteine-forming)	acser[c] + trdrd[c] + tsul[c] -> h[c] + ac[c] + trdox[c] + so3[c] + cys-L[c]	((YALI0D25168g) or (YALI0E08536g or YALI0F14047g))	YALI0D25168g YALI0E08536g YALI0F14047g		Cysteine and methionine metabolism	0	0	1000	0		2.5.1.49 or 2.5.1.47		IKU-differenceReaction OR IKU-IKUReaction,1-1-n OR n-1-n
R0105	1,2-dihydroxy-5-(methylthio)pent-1-en-3-one:oxygen oxidoreductase (formate-forming)	ppc12dh5p[c] + o2[c] -> (2)h[c] + for[c] + 2kmb[c]	YALI0A14498g	YALI0A14498g		Cysteine and methionine metabolism	0	0	1000	0		1.13.11.54		IKU-IU-noECnoReaction,1-1-n
R0106	S-Methyl-5-thio-D-ribulose-1-phosphate hydro-lyase	5mdru1p[c] -> h2o[c] + dkmpp[c]	YALI0C20427g	YALI0C20427g		Cysteine and methionine metabolism	0	0	1000	0		4.2.1.109		IKU-IKUReaction,1-1-1
R0107	5-(methylthio)-2,3-dioxopentyl-phosphate phosphohydrolase (isomerizing)	dkmpp[c] + h2o[c] -> pi[c] + ppc12dh5p[c]	YALI0D16797g	YALI0D16797g		Cysteine and methionine metabolism	0	0	1000	0		3.1.3.77		IKU-KUReaction,1-1-1
R0108	NO NAME	3snpyr[c] + h2o[c] -> h[c] + pyr[c] + so3[c]				Cysteine and methionine metabolism	0	0	1000	0
R0109	L-methionine:oxidized-thioredoxin S-oxidoreductase	trdrd[c] + metsox-S-L[c] -> met-L[c] + h2o[c] + trdox[c]	YALI0F25201g	YALI0F25201g		Cysteine and methionine metabolism	0	0	1000	0		1.8.4.14
R0110	NO NAME	2kmb[c] + glu-L[c] -> akg[c] + met-L[c]	YALI0E20977g	YALI0E20977g		Cysteine and methionine metabolism	0	0	1000	0		2.6.1.5 and 2.6.1.57		IKU-differenceReaction,1-n-n
R0116	L-glutamate 1-carboxy-lyase (4-aminobutanoate-forming)	glu-L[c] + h[c] -> co2[c] + 4abut[c]	YALI0F08415g	YALI0F08415g		Butanoate metabolism	0	0	1000	0		4.1.1.15		IKU-IKReaction,1-1-n
R0118	4-aminobutanoate:2-oxoglutarate aminotransferase	4abut[c] + akg[c] <=> glu-L[c] + sucsal[c]	YALI0E18238g	YALI0E18238g		Butanoate metabolism	1	-1000	1000	0		2.6.1.19		IKU-differenceReaction,1-n-n
R0119	(S)-3-Hydroxybutanoyl-CoA:NADP+ oxidoreductase	3hbcoa[c] + nadp[c] <=> h[c] + nadph[c] + aacoa[c]	YALI0C08811g	YALI0C08811g		Butanoate metabolism	1	-1000	1000	0		1.1.1.157		IKU-differenceReaction,1-1-1
R0124	fatty acid synthase (n-C8:0), lumped reaction	accoa[c] + (6)nadph[c] + (3)malcoa[c] + (8)h[c] -> octa[c] + (6)nadp[c] + (2)h2o[c] + (4)coa[c] + (3)co2[c]	(YALI0A04983g and YALI0F11935g and YALI0A06787g)	YALI0A04983g YALI0F11935g YALI0A06787g		Fatty acid elongation	0	0	1000	0
R0125	fatty acyl-CoA synthase (n-C8:0CoA), lumped reaction	accoa[c] + (6)nadph[c] + (3)malcoa[c] + (9)h[c] -> occoa[c] + (6)nadp[c] + (3)h2o[c] + (3)coa[c] + (3)co2[c]	(YALI0A04983g and YALI0F11935g and YALI0A06787g)	YALI0A04983g YALI0F11935g YALI0A06787g		Fatty acid elongation	0	0	1000	0
R0126	fatty acyl-CoA synthase (n-C10:0CoA)	(3)h[c] + occoa[c] + (2)nadph[c] + malcoa[c] -> (2)nadp[c] + h2o[c] + dcacoa[c] + coa[c] + co2[c]	(YALI0A04983g and YALI0F11935g and YALI0A06787g)	YALI0A04983g YALI0F11935g YALI0A06787g		Fatty acid elongation	0	0	1000	0
R0127	fatty acid synthase (n-C10:0)	(3)h[c] + octa[c] + (2)nadph[c] + malcoa[c] -> (2)nadp[c] + h2o[c] + dca[c] + coa[c] + co2[c]	(YALI0A04983g and YALI0F11935g and YALI0A06787g)	YALI0A04983g YALI0F11935g YALI0A06787g		Fatty acid elongation	0	0	1000	0
R0128	fatty acid synthase (n-C12:0)	dca[c] + (2)nadph[c] + malcoa[c] + (3)h[c] -> (2)nadp[c] + h2o[c] + ddca[c] + coa[c] + co2[c]	(YALI0A04983g and YALI0F11935g and YALI0A06787g)	YALI0A04983g YALI0F11935g YALI0A06787g		Fatty acid elongation	0	0	1000	0
R0129	fatty-acyl-CoA synthase (n-C12:0CoA)	dcacoa[c] + (2)nadph[c] + malcoa[c] + (3)h[c] -> (2)nadp[c] + h2o[c] + ddcacoa[c] + coa[c] + co2[c]	(YALI0A04983g and YALI0F11935g and YALI0A06787g)	YALI0A04983g YALI0F11935g YALI0A06787g		Fatty acid elongation	0	0	1000	0
R0130	fatty acid synthase (n-C14:0)	ddca[c] + (2)nadph[c] + malcoa[c] + (3)h[c] -> ttdca[c] + (2)nadp[c] + h2o[c] + coa[c] + co2[c]	(YALI0A04983g and YALI0F11935g and YALI0A06787g)	YALI0A04983g YALI0F11935g YALI0A06787g		Fatty acid elongation	0	0	1000	0
R0131	fatty-acyl-CoA synthase (n-C14:0CoA)	ddcacoa[c] + (2)nadph[c] + malcoa[c] + (3)h[c] -> tdcoa[c] + (2)nadp[c] + h2o[c] + coa[c] + co2[c]	(YALI0A04983g and YALI0F11935g and YALI0A06787g)	YALI0A04983g YALI0F11935g YALI0A06787g		Fatty acid elongation	0	0	1000	0
R0132	fatty acid synthase (n-C16:0)	(3)h[c] + ttdca[c] + (2)nadph[c] + malcoa[c] -> (2)nadp[c] + hdca[c] + h2o[c] + coa[c] + co2[c]	(YALI0A04983g and YALI0F11935g and YALI0A06787g)	YALI0A04983g YALI0F11935g YALI0A06787g		Fatty acid elongation	0	0	1000	0
R0133	fatty-acyl-CoA synthase (n-C16:0CoA)	(3)h[c] + tdcoa[c] + (2)nadph[c] + malcoa[c] -> pmtcoa[c] + (2)nadp[c] + h2o[c] + coa[c] + co2[c]	(YALI0A04983g and YALI0F11935g and YALI0A06787g)	YALI0A04983g YALI0F11935g YALI0A06787g		Fatty acid elongation	0	0	1000	0
R0134	fatty acid synthase (n-C18:0)	(3)h[c] + (2)nadph[c] + malcoa[c] + hdca[c] -> ocdca[c] + (2)nadp[c] + h2o[c] + coa[c] + co2[c]	(YALI0A04983g and YALI0F11935g and YALI0A06787g)	YALI0A04983g YALI0F11935g YALI0A06787g		Fatty acid elongation	0	0	1000	0
R0135	fatty-acyl-CoA synthase (n-C18:0CoA)	(3)h[c] + pmtcoa[c] + (2)nadph[c] + malcoa[c] -> stcoa[c] + (2)nadp[c] + h2o[c] + coa[c] + co2[c]	(YALI0A04983g and YALI0F11935g and YALI0A06787g)	YALI0A04983g YALI0F11935g YALI0A06787g		Fatty acid elongation	0	0	1000	0
R0136	fatty acid synthase (n-C24:0), lumped reaction	(9)h[c] + ocdca[c] + (6)nadph[c] + (3)malcoa[c] -> ttc[c] + (6)nadp[c] + (3)h2o[c] + (3)coa[c] + (3)co2[c]	(YALI0A04983g and YALI0F11935g and YALI0A06787g)	YALI0A04983g YALI0F11935g YALI0A06787g		Fatty acid elongation	0	0	1000	0
R0137	fatty acid synthase (n-C26:0)	(3)h[c] + ttc[c] + (2)nadph[c] + malcoa[c] -> (2)nadp[c] + hexc[c] + h2o[c] + coa[c] + co2[c]	(YALI0A04983g and YALI0F11935g and YALI0A06787g)	YALI0A04983g YALI0F11935g YALI0A06787g		Fatty acid elongation	0	0	1000	0
R0138	fatty acid synthase (n-C14:1)	ddca[c] + o2[c] + (3)nadph[c] + malcoa[c] + (4)h[c] -> ttdcea[c] + (3)nadp[c] + (3)h2o[c] + coa[c] + co2[c]	(YALI0A04983g and YALI0F11935g and YALI0A06787g)	YALI0A04983g YALI0F11935g YALI0A06787g		Fatty acid elongation	0	0	1000	0
R0139	fatty acid synthase (n-C16:1)	(4)h[c] + ttdca[c] + o2[c] + (3)nadph[c] + malcoa[c] -> (3)nadp[c] + hdcea[c] + (3)h2o[c] + coa[c] + co2[c]	(YALI0A04983g and YALI0F11935g and YALI0A06787g)	YALI0A04983g YALI0F11935g YALI0A06787g		Fatty acid elongation	0	0	1000	0
R0140	fatty acid synthase (n-C18:1)	(4)h[c] + o2[c] + (3)nadph[c] + malcoa[c] + hdca[c] -> ocdcea[c] + (3)nadp[c] + (3)h2o[c] + coa[c] + co2[c]	(YALI0A04983g and YALI0F11935g and YALI0A06787g)	YALI0A04983g YALI0F11935g YALI0A06787g		Fatty acid elongation	0	0	1000	0
R0141	fatty-acid--CoA ligase (decanoate)	atp[c] + dca[c] + coa[c] <=> ppi[c] + dcacoa[c] + amp[c]	YALI0D17864g	YALI0D17864g		Fatty acid elongation	1	-1000	1000	0		6.2.1.3		IKU-IKReaction,1-1-1
R0142	fatty-acid--CoA ligase (dodecanoate)	atp[c] + ddca[c] + coa[c] <=> ppi[c] + ddcacoa[c] + amp[c]	YALI0D17864g	YALI0D17864g		Fatty acid elongation	1	-1000	1000	0		6.2.1.3		IKU-IKReaction,1-1-1
R0143	fatty-acid--CoA ligase (tetradecanoate)	atp[c] + ttdca[c] + coa[c] <=> tdcoa[c] + ppi[c] + amp[c]	YALI0D17864g	YALI0D17864g		Fatty acid elongation	1	-1000	1000	0		6.2.1.3		IKU-IKReaction,1-1-1
R0144	fatty-acid--CoA ligase (tetradecenoate)	atp[c] + ttdcea[c] + coa[c] <=> tdecoa[c] + ppi[c] + amp[c]	YALI0D17864g	YALI0D17864g		Fatty acid elongation	1	-1000	1000	0		6.2.1.3		IKU-IKReaction,1-1-1
R0145	fatty-acid--CoA ligase (hexadecanoate)	atp[c] + hdca[c] + coa[c] <=> ppi[c] + pmtcoa[c] + amp[c]	YALI0D17864g	YALI0D17864g		Fatty acid elongation	1	-1000	1000	0		6.2.1.3		IKU-IKReaction,1-1-1
R0146	fatty-acid--CoA ligase (hexadecenoate)	atp[c] + hdcea[c] + coa[c] <=> ppi[c] + hdcoa[c] + amp[c]	YALI0D17864g	YALI0D17864g		Fatty acid elongation	1	-1000	1000	0		6.2.1.3		IKU-IKReaction,1-1-1
R0147	fatty-acid--CoA ligase (octadecanoate)	atp[c] + ocdca[c] + coa[c] <=> stcoa[c] + ppi[c] + amp[c]	YALI0D17864g	YALI0D17864g		Fatty acid elongation	1	-1000	1000	0		6.2.1.3		IKU-IKReaction,1-1-1
R0148	fatty-acid--CoA ligase (octadecenoate)	atp[c] + ocdcea[c] + coa[c] <=> ppi[c] + odecoa[c] + amp[c]	YALI0D17864g	YALI0D17864g		Fatty acid elongation	1	-1000	1000	0		6.2.1.3		IKU-IKReaction,1-1-1
R0149	fatty-acid--CoA ligase (octadecynoate)	atp[c] + ocdcya[c] + coa[c] <=> ppi[c] + ocdycacoa[c] + amp[c]	YALI0D17864g	YALI0D17864g		Fatty acid elongation	1	-1000	1000	0		6.2.1.3		IKU-IKReaction,1-1-1
R0150	fatty-acid--CoA ligase (n-C24:0)	atp[c] + ttc[c] + coa[c] <=> ttccoa[c] + ppi[c] + amp[c]	YALI0D17864g	YALI0D17864g		Fatty acid elongation	1	-1000	1000	0		6.2.1.3		IKU-IKReaction,1-1-1
R0151	fatty-acid--CoA ligase (n-C26:0)	atp[c] + hexc[c] + coa[c] <=> ppi[c] + hexccoa[c] + amp[c]	YALI0D17864g	YALI0D17864g		Fatty acid elongation	1	-1000	1000	0		6.2.1.3		IKU-IKReaction,1-1-1
R0152	fatty-acid--CoA ligase (octanoate)	atp[c] + octa[c] + coa[c] <=> ppi[c] + occoa[c] + amp[c]	YALI0D17864g	YALI0D17864g		Fatty acid elongation	1	-1000	1000	0		6.2.1.3		IKU-IKReaction,1-1-1
R0153	Myristicoyl-CoA desaturase (n-C14:0CoA -> n-C14:1CoA)	h[c] + tdcoa[c] + o2[c] + nadph[c] -> tdecoa[c] + nadp[c] + (2)h2o[c]				Fatty acid elongation	0	0	1000	0
R0154	Palmitoyl-CoA desaturase (n-C16:0CoA -> n-C16:1CoA)	h[c] + pmtcoa[c] + o2[c] + nadph[c] -> nadp[c] + hdcoa[c] + (2)h2o[c]	YALI0C05951g	YALI0C05951g		Fatty acid elongation	0	0	1000	0		1.14.19.1
R0155	stearoyl-CoA desaturase (n-C18:0CoA -> n-C18:1CoA)	h[c] + stcoa[c] + o2[c] + nadph[c] -> odecoa[c] + nadp[c] + (2)h2o[c]	YALI0C05951g	YALI0C05951g		Fatty acid elongation	0	0	1000	0		1.14.19.1
R0156	Oleoyl-CoA desaturase (n-C18:1CoA -> n-C18:2CoA)	h[c] + odecoa[c] + o2[c] + nadph[c] -> ocdycacoa[c] + nadp[c] + (2)h2o[c]				Fatty acid elongation	0	0	1000	0
R0160	acetyl-CoA:[acyl-carrier-protein] S-acetyltransferase	accoa[c] + ACP[c] -> acACP[c] + coa[c]	(YALI0B19382g and YALI0B15059g)	YALI0B19382g YALI0B15059g		Fatty acid biosynthesis	0	0	1000	0		2.3.1.86		IKU-IU-noECnoReaction,n-1-n
R0161	Malonyl-CoA:[acyl-carrier-protein] S-malonyltransferase	malcoa[c] + ACP[c] <=> malACP[c] + coa[c]	(YALI0B19382g and YALI0B15059g)	YALI0B19382g YALI0B15059g		Fatty acid biosynthesis	1	-1000	1000	0		2.3.1.86		IKU-IU-noECnoReaction,n-1-n
R0162	Acetyl-CoA:carbon-dioxide ligase (ADP-forming)	atp[c] + hco3[c] + accoa[c] <=> h[c] + malcoa[c] + pi[c] + adp[c]	YALI0C11407g	YALI0C11407g		Fatty acid biosynthesis	1	-1000	1000	0		6.4.1.2 and 6.3.4.14		IKU-IKReaction OR IKU-IKReaction,1-n-n OR 1-n-n
R0163	fatty acyl-ACP synthase (n-C8:0ACP), lumped reaction	acACP[c] + (6)nadph[c] + (3)malACP[c] + (9)h[c] -> ocACP[c] + (6)nadp[c] + (3)h2o[c] + (3)co2[c] + (3)ACP[c]	(YALI0B15059g and YALI0B19382g and YALI0F30679g)	YALI0B15059g YALI0B19382g YALI0F30679g		Fatty acid biosynthesis	0	0	1000	0		2.3.1.86
R0164	fatty-acyl-ACP synthase (n-C10:0ACP)	(3)h[c] + ocACP[c] + (2)nadph[c] + malACP[c] -> (2)nadp[c] + h2o[c] + dcaACP[c] + co2[c] + ACP[c]	(YALI0B15059g and YALI0B19382g and YALI0F30679g)	YALI0B15059g YALI0B19382g YALI0F30679g		Fatty acid biosynthesis	0	0	1000	0		2.3.1.86
R0165	fatty-acyl-ACP synthase (n-C12:0ACP)	dcaACP[c] + (2)nadph[c] + malACP[c] + (3)h[c] -> (2)nadp[c] + h2o[c] + ddcaACP[c] + co2[c] + ACP[c]	(YALI0B15059g and YALI0B19382g and YALI0F30679g)	YALI0B15059g YALI0B19382g YALI0F30679g		Fatty acid biosynthesis	0	0	1000	0		2.3.1.86
R0166	fatty-acyl-ACP synthase (n-C14:0ACP)	ddcaACP[c] + (2)nadph[c] + malACP[c] + (3)h[c] -> (2)nadp[c] + myrsACP[c] + h2o[c] + co2[c] + ACP[c]	(YALI0B15059g and YALI0B19382g and YALI0F30679g)	YALI0B15059g YALI0B19382g YALI0F30679g		Fatty acid biosynthesis	0	0	1000	0		2.3.1.86
R0167	fatty-acyl-ACP synthase (n-C14:1ACP)	ddcaACP[c] + o2[c] + (3)nadph[c] + malACP[c] + (4)h[c] -> tdeACP[c] + (3)nadp[c] + (3)h2o[c] + co2[c] + ACP[c]	(YALI0B15059g and YALI0B19382g and YALI0F30679g)	YALI0B15059g YALI0B19382g YALI0F30679g		Fatty acid biosynthesis	0	0	1000	0		2.3.1.86
R0168	fatty-acyl-ACP synthase (n-C16:1ACP)	(4)h[c] + o2[c] + (3)nadph[c] + myrsACP[c] + malACP[c] -> (3)nadp[c] + hdeACP[c] + (3)h2o[c] + co2[c] + ACP[c]	(YALI0B15059g and YALI0B19382g and YALI0F30679g)	YALI0B15059g YALI0B19382g YALI0F30679g		Fatty acid biosynthesis	0	0	1000	0		2.3.1.86
R0169	fatty-acyl-ACP synthase (n-C16:0ACP)	(3)h[c] + (2)nadph[c] + myrsACP[c] + malACP[c] -> palmACP[c] + (2)nadp[c] + h2o[c] + co2[c] + ACP[c]	(YALI0B15059g and YALI0B19382g and YALI0F30679g)	YALI0B15059g YALI0B19382g YALI0F30679g		Fatty acid biosynthesis	0	0	1000	0		2.3.1.86
R0170	fatty-acyl-ACP synthase (n-C18:2ACP)	(5)h[c] + palmACP[c] + (2)o2[c] + (4)nadph[c] + malACP[c] -> ocdcyaACP[c] + (4)nadp[c] + (5)h2o[c] + co2[c] + ACP[c]	(YALI0B15059g and YALI0B19382g and YALI0F30679g)	YALI0B15059g YALI0B19382g YALI0F30679g		Fatty acid biosynthesis	0	0	1000	0		2.3.1.86
R0171	fatty-acyl-ACP synthase (n-C18:1ACP)	(4)h[c] + palmACP[c] + o2[c] + (3)nadph[c] + malACP[c] -> octeACP[c] + (3)nadp[c] + (3)h2o[c] + co2[c] + ACP[c]	(YALI0B15059g and YALI0B19382g and YALI0F30679g)	YALI0B15059g YALI0B19382g YALI0F30679g		Fatty acid biosynthesis	0	0	1000	0		2.3.1.86
R0172	fatty-acyl-ACP synthase (n-C18:0ACP)	(3)h[c] + palmACP[c] + (2)nadph[c] + malACP[c] -> ocdcaACP[c] + (2)nadp[c] + h2o[c] + co2[c] + ACP[c]	(YALI0B15059g and YALI0B19382g and YALI0F30679g)	YALI0B15059g YALI0B19382g YALI0F30679g		Fatty acid biosynthesis	0	0	1000	0		2.3.1.86
R0173	fatty-acyl-ACP hydrolase	ddcaACP[c] + h2o[c] <=> h[c] + ddca[c] + ACP[c]	(YALI0B15059g and YALI0B19382g)	YALI0B15059g YALI0B19382g		Fatty acid biosynthesis	1	-1000	1000	0		2.3.1.86
R0174	fatty-acyl-ACP hydrolase	h2o[c] + myrsACP[c] <=> ttdca[c] + h[c] + ACP[c]	(YALI0B15059g and YALI0B19382g)	YALI0B15059g YALI0B19382g		Fatty acid biosynthesis	1	-1000	1000	0		2.3.1.86
R0175	fatty-acyl-ACP hydrolase	h2o[c] + tdeACP[c] <=> ttdcea[c] + h[c] + ACP[c]	(YALI0B15059g and YALI0B19382g)	YALI0B15059g YALI0B19382g		Fatty acid biosynthesis	1	-1000	1000	0		2.3.1.86
R0176	fatty-acyl-ACP hydrolase	h2o[c] + palmACP[c] <=> hdca[c] + h[c] + ACP[c]	(YALI0B15059g and YALI0B19382g)	YALI0B15059g YALI0B19382g		Fatty acid biosynthesis	1	-1000	1000	0		2.3.1.86
R0177	fatty-acyl-ACP hydrolase	h2o[c] + hdeACP[c] <=> hdcea[c] + h[c] + ACP[c]	(YALI0B15059g and YALI0B19382g)	YALI0B15059g YALI0B19382g		Fatty acid biosynthesis	1	-1000	1000	0		2.3.1.86
R0178	fatty-acyl-ACP hydrolase	h2o[c] + ocdcaACP[c] <=> ocdca[c] + h[c] + ACP[c]	(YALI0B15059g and YALI0B19382g)	YALI0B15059g YALI0B19382g		Fatty acid biosynthesis	1	-1000	1000	0		2.3.1.86
R0179	fatty-acyl-ACP hydrolase	h2o[c] + octeACP[c] <=> ocdcea[c] + h[c] + ACP[c]	(YALI0B15059g and YALI0B19382g)	YALI0B15059g YALI0B19382g		Fatty acid biosynthesis	1	-1000	1000	0		2.3.1.86
R0180	fatty-acyl-ACP hydrolase	h2o[c] + ocdcyaACP[c] <=> ocdcya[c] + h[c] + ACP[c]	(YALI0B15059g and YALI0B19382g)	YALI0B15059g YALI0B19382g		Fatty acid biosynthesis	1	-1000	1000	0		2.3.1.86
R0181	UTP:alpha-D-glucose-1-phosphate uridylyltransferase	utp[c] + h[c] + g1p[c] <=> udpg[c] + ppi[c]	YALI0A02310g	YALI0A02310g		Galactose metabolism	1	-1000	1000	0		2.7.7.9		IKU-IKReaction,1-1-1
R0182	UDP-glucose 4-epimerase	udpg[c] <=> udpgal[c]	YALI0E26829g	YALI0E26829g		Galactose metabolism	1	-1000	1000	0		5.1.3.2		IKU-differenceReaction,1-n-n
R0183	UDP-glucose:alpha-D-galactose-1-phosphate uridylyltransferase	udpg[c] + gal1p[c] <=> udpgal[c] + g1p[c]	YALI0F23947g	YALI0F23947g		Galactose metabolism	1	-1000	1000	0		2.7.7.12		IKU-KUReaction,1-1-1
R0184	ATP:D-galactose 1-phosphotransferase	atp[c] + gal[c] -> h[c] + gal1p[c] + adp[c]	YALI0C13090g	YALI0C13090g		Galactose metabolism	0	0	1000	0		2.7.1.6		IKU-IKReaction,1-1-1
R0191	acyl-CoA oxidase (hexacanoyl-CoA)	hexccoa[m] + o2[m] -> hxc2coa[m] + h2o2[m]	(YALI0C23859g or YALI0D24750g or YALI0F10857g)	YALI0C23859g YALI0D24750g YALI0F10857g		Fatty acid metabolism	0	0	1000	0		1.3.3.6		IKU-IKUReaction,n-1-n
R0192	3-hydroxyacyl-CoA dehydratase (3-hydroxyhexacosyl-CoA)	h2o[m] + hxc2coa[m] <=> 3hxccoa[m]	YALI0B10406g	YALI0B10406g		Fatty acid metabolism	1	-1000	1000	0		4.2.1.17		IKU-IKReaction,1-1-n
R0193	3-hydroxyacyl-CoA dehydrogenase (3-oxohexacosyl-CoA)	3hxccoa[m] + nad[m] <=> nadh[m] + h[m] + 3ohxccoa[m]				Fatty acid metabolism	1	-1000	1000	0
R0194	acetyl-CoA acyltransferase (tetracosanoyl-CoA)	3ohxccoa[m] + coa[m] -> ttccoa[m] + accoa[m]	YALI0E18568g	YALI0E18568g		Fatty acid metabolism	0	0	1000	0		2.3.1.16		IKU-IKUReaction,1-1-n
R0195	fatty acid oxidation (tetradecansoyl-CoA)	(3)coa[m] + ttccoa[m] + (3)o2[m] + (3)nad[m] + (3)h2o[m] -> stcoa[m] + (3)nadh[m] + (3)h2o2[m] + (3)h[m] + (3)accoa[m]	((YALI0C23859g or YALI0D24750g or YALI0F10857g) and (YALI0B10406g) and (YALI0E18568g))	YALI0C23859g YALI0D24750g YALI0F10857g YALI0B10406g YALI0E18568g		Fatty acid metabolism	0	0	1000	0
R0196	acyl-CoA oxidase (octadecanoyl-CoA)	o2[m] + stcoa[m] -> od2coa[m] + h2o2[m]	(YALI0C23859g or YALI0D24750g or YALI0F10857g)	YALI0C23859g YALI0D24750g YALI0F10857g		Fatty acid metabolism	0	0	1000	0		1.3.3.6		IKU-IKUReaction,n-1-n
R0197	3-hydroxyacyl-CoA dehydratase (3-hydroxyoctadecanoyl-CoA)	3hodcoa[m] <=> od2coa[m] + h2o[m]	YALI0B10406g	YALI0B10406g		Fatty acid metabolism	1	-1000	1000	0		4.2.1.17		IKU-IKReaction,1-1-n
R0198	3-hydroxyacyl-CoA dehydrogenase (3-oxooctadecanoyl-CoA)	3ohodcoa[m] + nadh[m] + h[m] <=> nad[m] + 3hodcoa[m]				Fatty acid metabolism	1	-1000	1000	0
R0199	acetyl-CoA acyltransferase (hexadecanoyl-CoA)	3ohodcoa[m] + coa[m] -> pmtcoa[m] + accoa[m]	YALI0E18568g	YALI0E18568g		Fatty acid metabolism	0	0	1000	0		2.3.1.16		IKU-IKUReaction,1-1-n
R0200	acyl-CoA oxidase (hexadecanoyl-CoA)	o2[m] + pmtcoa[m] -> hdd2coa[m] + h2o2[m]	(YALI0C23859g or YALI0D24750g or YALI0F10857g)	YALI0C23859g YALI0D24750g YALI0F10857g		Fatty acid metabolism	0	0	1000	0		1.3.3.6		IKU-IKUReaction,n-1-n
R0201	(S)-3-Hydroxyhexadecanoyl-CoA hydro-lyase	3hhdcoa[m] <=> h2o[m] + hdd2coa[m]	YALI0B10406g	YALI0B10406g		Fatty acid metabolism	1	-1000	1000	0		4.2.1.17		IKU-IKReaction,1-1-n
R0202	3-hydroxyacyl-CoA dehydrogenase (3-oxohexadecanoyl-CoA)	3ohdcoa[m] + nadh[m] + h[m] <=> nad[m] + 3hhdcoa[m]				Fatty acid metabolism	1	-1000	1000	0
R0203	myristoyl-CoA:acetylCoA C-myristoyltransferase	3ohdcoa[m] + coa[m] -> tdcoa[m] + accoa[m]	YALI0E18568g	YALI0E18568g		Fatty acid metabolism	0	0	1000	0		2.3.1.16		IKU-IKUReaction,1-1-n
R0204	acyl-CpA oxidase (tetradecanoyl-CoA)	o2[m] + tdcoa[m] -> td2coa[m] + h2o2[m]	(YALI0C23859g or YALI0D24750g or YALI0F10857g)	YALI0C23859g YALI0D24750g YALI0F10857g		Fatty acid metabolism	0	0	1000	0		1.3.3.6		IKU-IKUReaction,n-1-n
R0205	(S)-3-Hydroxytetradecanoyl-CoA hydro-lyase	3htdcoa[m] <=> h2o[m] + td2coa[m]	YALI0B10406g	YALI0B10406g		Fatty acid metabolism	1	-1000	1000	0		4.2.1.17		IKU-IKReaction,1-1-n
R0206	3-Hydroxyacyl-CoA dehydrogenase (3-oxotetradecanoyl-CoA)	3otdcoa[m] + nadh[m] + h[m] <=> nad[m] + 3htdcoa[m]				Fatty acid metabolism	1	-1000	1000	0
R0207	Lauroyl-CoA:acetyl-CoA C-acyltransferase	3otdcoa[m] + coa[m] -> ddcacoa[m] + accoa[m]	YALI0E18568g	YALI0E18568g		Fatty acid metabolism	0	0	1000	0		2.3.1.16		IKU-IKUReaction,1-1-n
R0208	acyl-CoA oxidase (dodecanoyl-CoA)	ddcacoa[m] + o2[m] -> h2o2[m] + dd2coa[m]	(YALI0C23859g or YALI0D24750g or YALI0F10857g)	YALI0C23859g YALI0D24750g YALI0F10857g		Fatty acid metabolism	0	0	1000	0		1.3.3.6		IKU-IKUReaction,n-1-n
R0209	(S)-3-Hydroxydodecanoyl-CoA hydro-lyase	3hddcoa[m] <=> h2o[m] + dd2coa[m]	YALI0B10406g	YALI0B10406g		Fatty acid metabolism	1	-1000	1000	0		4.2.1.17		IKU-IKReaction,1-1-n
R0210	3-hydroxyacyl-CoA dehydrogenase (3-oxodecanoyl-CoA)	3oddcoa[m] + nadh[m] + h[m] <=> nad[m] + 3hddcoa[m]				Fatty acid metabolism	1	-1000	1000	0
R0211	Decanoyl-CoA:acetyl-CoA C-acyltransferase	3oddcoa[m] + coa[m] -> dcacoa[m] + accoa[m]	YALI0E18568g	YALI0E18568g		Fatty acid metabolism	0	0	1000	0		2.3.1.16		IKU-IKUReaction,1-1-n
R0212	acyl-CoA oxidase (decanoyl-CoA)	dcacoa[m] + o2[m] -> h2o2[m] + dc2coa[m]	(YALI0C23859g or YALI0D24750g or YALI0F10857g)	YALI0C23859g YALI0D24750g YALI0F10857g		Fatty acid metabolism	0	0	1000	0		1.3.3.6		IKU-IKUReaction,n-1-n
R0213	(S)-Hydroxydecanoyl-CoA hydro-lyase	3hdcoa[m] <=> h2o[m] + dc2coa[m]	YALI0B10406g	YALI0B10406g		Fatty acid metabolism	1	-1000	1000	0		4.2.1.17		IKU-IKReaction,1-1-n
R0214	3-hydroxyacyl-CoA dehydrogenase (3-oxodecanoyl-CoA)	3odcoa[m] + nadh[m] + h[m] <=> nad[m] + 3hdcoa[m]				Fatty acid metabolism	1	-1000	1000	0
R0215	Octanoyl-CoA:acetyl-CoA C-acyltransferase	3odcoa[m] + coa[m] -> occoa[m] + accoa[m]	YALI0E18568g	YALI0E18568g		Fatty acid metabolism	0	0	1000	0		2.3.1.16		IKU-IKUReaction,1-1-n
R0216	fatty acid oxidation (octanoyl-CoA)	(3)coa[m] + occoa[m] + (3)o2[m] + (3)nad[m] + (3)h2o[m] -> (3)nadh[m] + (3)h2o2[m] + (3)h[m] + (4)accoa[m]	((YALI0C23859g or YALI0D24750g or YALI0F10857g) and (YALI0B10406g) and (YALI0E18568g))	YALI0C23859g YALI0D24750g YALI0F10857g YALI0B10406g YALI0E18568g		Fatty acid metabolism	0	0	1000	0
R0217	fatty acid oxidation	(6)coa[m] + tdecoa[m] + (6)o2[m] + nadph[m] + (6)nad[m] + (6)h2o[m] -> nadp[m] + (6)nadh[m] + (6)h2o2[m] + (5)h[m] + (7)accoa[m]	((YALI0C23859g or YALI0D24750g or YALI0F10857g) and (YALI0B10406g) and (YALI0E18568g))	YALI0C23859g YALI0D24750g YALI0F10857g YALI0B10406g YALI0E18568g		Fatty acid metabolism	0	0	1000	0
R0218	Fatty acid oxidation	(6)coa[m] + tdecoa[m] + (5)o2[m] + (6)nad[m] + (6)h2o[m] -> (6)nadh[m] + (5)h2o2[m] + (6)h[m] + (7)accoa[m]	((YALI0C23859g or YALI0D24750g or YALI0F10857g) and (YALI0B10406g) and (YALI0E18568g))	YALI0C23859g YALI0D24750g YALI0F10857g YALI0B10406g YALI0E18568g		Fatty acid metabolism	0	0	1000	0
R0219	Fatty acid oxidation	(7)coa[m] + (7)o2[m] + nadph[m] + (7)nad[m] + hdcoa[m] + (7)h2o[m] -> nadp[m] + (7)nadh[m] + (7)h2o2[m] + (6)h[m] + (8)accoa[m]	((YALI0C23859g or YALI0D24750g or YALI0F10857g) and (YALI0B10406g) and (YALI0E18568g))	YALI0C23859g YALI0D24750g YALI0F10857g YALI0B10406g YALI0E18568g		Fatty acid metabolism	0	0	1000	0
R0220	Fatty acid oxidation	(7)coa[m] + (6)o2[m] + (7)nad[m] + hdcoa[m] + (7)h2o[m] -> (7)nadh[m] + (6)h2o2[m] + (7)h[m] + (8)accoa[m]	((YALI0C23859g or YALI0D24750g or YALI0F10857g) and (YALI0B10406g) and (YALI0E18568g))	YALI0C23859g YALI0D24750g YALI0F10857g YALI0B10406g YALI0E18568g		Fatty acid metabolism	0	0	1000	0
R0221	Fatty acid oxidation	(8)coa[m] + odecoa[m] + (8)o2[m] + nadph[m] + (8)nad[m] + (8)h2o[m] -> nadp[m] + (8)nadh[m] + (8)h2o2[m] + (7)h[m] + (9)accoa[m]	((YALI0C23859g or YALI0D24750g or YALI0F10857g) and (YALI0B10406g) and (YALI0E18568g))	YALI0C23859g YALI0D24750g YALI0F10857g YALI0B10406g YALI0E18568g		Fatty acid metabolism	0	0	1000	0
R0222	Fatty acid oxidation	(8)coa[m] + odecoa[m] + (7)o2[m] + (8)nad[m] + (8)h2o[m] -> (8)nadh[m] + (7)h2o2[m] + (8)h[m] + (9)accoa[m]	((YALI0C23859g or YALI0D24750g or YALI0F10857g) and (YALI0B10406g) and (YALI0E18568g))	YALI0C23859g YALI0D24750g YALI0F10857g YALI0B10406g YALI0E18568g		Fatty acid metabolism	0	0	1000	0
R0223	Fatty acid oxidation	(8)coa[m] + ocdycacoa[m] + (8)o2[m] + (2)nadph[m] + (8)nad[m] + (8)h2o[m] -> (2)nadp[m] + (8)nadh[m] + (8)h2o2[m] + (6)h[m] + (9)accoa[m]	((YALI0C23859g or YALI0D24750g or YALI0F10857g) and (YALI0B10406g) and (YALI0E18568g))	YALI0C23859g YALI0D24750g YALI0F10857g YALI0B10406g YALI0E18568g		Fatty acid metabolism	0	0	1000	0
R0224	Fatty acid oxidation	(8)coa[m] + ocdycacoa[m] + (7)o2[m] + nadph[m] + (8)nad[m] + (8)h2o[m] -> nadp[m] + (8)nadh[m] + (7)h2o2[m] + (7)h[m] + (9)accoa[m]	((YALI0C23859g or YALI0D24750g or YALI0F10857g) and (YALI0B10406g) and (YALI0E18568g))	YALI0C23859g YALI0D24750g YALI0F10857g YALI0B10406g YALI0E18568g		Fatty acid metabolism	0	0	1000	0
R0225	Fatty acid oxidation	(8)coa[m] + ocdycacoa[m] + (6)o2[m] + (8)nad[m] + (8)h2o[m] -> (8)nadh[m] + (6)h2o2[m] + (8)h[m] + (9)accoa[m]	((YALI0C23859g or YALI0D24750g or YALI0F10857g) and (YALI0B10406g) and (YALI0E18568g))	YALI0C23859g YALI0D24750g YALI0F10857g YALI0B10406g YALI0E18568g		Fatty acid metabolism	0	0	1000	0
R0226	acyl-CoA thioesterase	dcacoa[m] + h2o[m] -> h[m] + dca[m] + coa[m]	YALI0F14729g	YALI0F14729g		Fatty acid metabolism	0	0	1000	0		3.1.2.2
R0227	acyl-CoA thioesterase	ddcacoa[m] + h2o[m] -> h[m] + ddca[m] + coa[m]	YALI0F14729g	YALI0F14729g		Fatty acid metabolism	0	0	1000	0		3.1.2.2
R0228	acyl-CoA thioesterase	h2o[m] + ttccoa[m] -> ttc[m] + h[m] + coa[m]	YALI0F14729g	YALI0F14729g		Fatty acid metabolism	0	0	1000	0		3.1.2.2
R0229	acyl-CoA thioesterase	h2o[m] + pmtcoa[m] -> hdca[m] + h[m] + coa[m]	YALI0F14729g	YALI0F14729g		Fatty acid metabolism	0	0	1000	0		3.1.2.2
R0230	acyl-CoA thioesterase	h2o[m] + tdcoa[m] -> ttdca[m] + h[m] + coa[m]	YALI0F14729g	YALI0F14729g		Fatty acid metabolism	0	0	1000	0		3.1.2.2
R0231	acyl-CoA thioesterase	h2o[m] + stcoa[m] -> ocdca[m] + h[m] + coa[m]	YALI0F14729g	YALI0F14729g		Fatty acid metabolism	0	0	1000	0		3.1.2.2
R0232	acyl-CoA thioesterase	h2o[m] + occoa[m] -> octa[m] + h[m] + coa[m]	YALI0F14729g	YALI0F14729g		Fatty acid metabolism	0	0	1000	0		3.1.2.2
R0233	fatty-acid--CoA ligase (decanoate)	atp[m] + dca[m] + coa[m] <=> ppi[m] + dcacoa[m] + amp[m]	YALI0D17864g	YALI0D17864g		Fatty acid metabolism	1	-1000	1000	0		6.2.1.3		IKU-IKReaction,1-1-1
R0234	fatty-acid--CoA ligase (dodecanoate)	atp[m] + ddca[m] + coa[m] <=> ppi[m] + ddcacoa[m] + amp[m]	YALI0D17864g	YALI0D17864g		Fatty acid metabolism	1	-1000	1000	0		6.2.1.3		IKU-IKReaction,1-1-1
R0235	fatty-acid--CoA ligase (tetradecanoate)	atp[m] + ttdca[m] + coa[m] <=> tdcoa[m] + ppi[m] + amp[m]	YALI0D17864g	YALI0D17864g		Fatty acid metabolism	1	-1000	1000	0		6.2.1.3		IKU-IKReaction,1-1-1
R0236	fatty-acid--CoA ligase (tetradecenoate)	atp[m] + ttdcea[m] + coa[m] <=> tdecoa[m] + ppi[m] + amp[m]	YALI0D17864g	YALI0D17864g		Fatty acid metabolism	1	-1000	1000	0		6.2.1.3		IKU-IKReaction,1-1-1
R0237	fatty-acid--CoA ligase (hexadecanoate)	atp[m] + hdca[m] + coa[m] <=> ppi[m] + pmtcoa[m] + amp[m]	YALI0D17864g	YALI0D17864g		Fatty acid metabolism	1	-1000	1000	0		6.2.1.3		IKU-IKReaction,1-1-1
R0238	fatty-acid--CoA ligase (hexadecenoate)	atp[m] + hdcea[m] + coa[m] <=> ppi[m] + hdcoa[m] + amp[m]	YALI0D17864g	YALI0D17864g		Fatty acid metabolism	1	-1000	1000	0		6.2.1.3		IKU-IKReaction,1-1-1
R0239	fatty-acid--CoA ligase (octadecanoate)	atp[m] + ocdca[m] + coa[m] <=> stcoa[m] + ppi[m] + amp[m]	YALI0D17864g	YALI0D17864g		Fatty acid metabolism	1	-1000	1000	0		6.2.1.3		IKU-IKReaction,1-1-1
R0240	fatty-acid--CoA ligase (octadecenoate)	atp[m] + ocdcea[m] + coa[m] <=> ppi[m] + odecoa[m] + amp[m]	YALI0D17864g	YALI0D17864g		Fatty acid metabolism	1	-1000	1000	0		6.2.1.3		IKU-IKReaction,1-1-1
R0241	fatty-acid--CoA ligase (octadecynoate)	atp[m] + ocdcya[m] + coa[m] <=> ppi[m] + ocdycacoa[m] + amp[m]	YALI0D17864g	YALI0D17864g		Fatty acid metabolism	1	-1000	1000	0		6.2.1.3		IKU-IKReaction,1-1-1
R0242	fatty-acid--CoA ligase (n-C24:0)	atp[m] + ttc[m] + coa[m] <=> ttccoa[m] + ppi[m] + amp[m]	YALI0D17864g	YALI0D17864g		Fatty acid metabolism	1	-1000	1000	0		6.2.1.3		IKU-IKReaction,1-1-1
R0243	fatty-acid--CoA ligase (n-C26:0)	atp[m] + hexc[m] + coa[m] <=> ppi[m] + hexccoa[m] + amp[m]	YALI0D17864g	YALI0D17864g		Fatty acid metabolism	1	-1000	1000	0		6.2.1.3		IKU-IKReaction,1-1-1
R0244	fatty-acid--CoA ligase (octanoate)	atp[m] + octa[m] + coa[m] <=> ppi[m] + occoa[m] + amp[m]	YALI0D17864g	YALI0D17864g		Fatty acid metabolism	1	-1000	1000	0		6.2.1.3		IKU-IKReaction,1-1-1
R0245	Acetyl-CoA:carnitine O-acetyltransferase	accoa[c] + crn-D[c] <=> acrn[c] + coa[c]	(YALI0B10340g or YALI0F21197g)	YALI0B10340g YALI0F21197g		Fatty acid metabolism	1	-1000	1000	0		2.3.1.7
R0246	Acetyl-CoA:carnitine O-acetyltransferase	accoa[m] + crn-D[m] <=> acrn[m] + coa[m]	(YALI0B10340g or YALI0F21197g)	YALI0B10340g YALI0F21197g		Fatty acid metabolism	1	-1000	1000	0		2.3.1.7
R0247	5,6,7,8-tetrahydrofolate:NADP+ oxidoreductase	thf[c] + nadp[c] <=> h[c] + nadph[c] + dhf[c]	YALI0C12771g	YALI0C12771g		Folate biosynthesis	1	-1000	1000	0		1.5.1.3		IKU-IKReaction,1-1-n
R0248	2-amino-4-hydroxy-6-hydroxymethyl-7,8-dihydropteridine:4-aminobenzoate 2-amino-4-hydroxydihydropteridine-6-methenyltransferase	2ahhmp[m] + 4abz[m] -> h2o[m] + dhpt[m]	YALI0A02541g	YALI0A02541g		Folate biosynthesis	0	0	1000	0		2.5.1.15		IKU-differenceReaction,1-n-n
R0249	2-amino-4-hydroxy-6-hydroxymethyl-7,8-dihydropteridine-diphosphate:4-aminobenzoate 2-amino-4-hydroxydihydropteridine-6-methenyltransferase	2ahhmd[m] + 4abz[m] -> dhpt[m] + ppi[m]	YALI0A02541g	YALI0A02541g		Folate biosynthesis	0	0	1000	0		2.5.1.15		IKU-differenceReaction,1-n-n
R0250	chorismate:L-glutamine aminotransferase	chor[c] + gln-L[c] -> glu-L[c] + 4adcho[c]	YALI0A05379g	YALI0A05379g		Folate biosynthesis	0	0	1000	0		2.6.1.85		IKU-differenceReaction,1-1-1
R0251	ATP:2-amino-4-hydroxy-6-hydroxymethyl-7,8-dihydropteridine 6'-pyrophosphotransferase	atp[m] + 2ahhmp[m] -> h[m] + 2ahhmd[m] + amp[m]	YALI0A02541g	YALI0A02541g		Folate biosynthesis	0	0	1000	0		2.7.6.3		IKU-differenceReaction,1-n-n
R0252	2-Amino-4-hydroxy-6-(erythro-1,2,3-trihydroxypropyl) dihydropteridine triphosphate phosphohydrolase (alkaline optimum)	ahdt[c] + (3)h2o[c] -> (2)h[c] + (3)pi[c] + dhnpt[c]	YALI0F16709g	YALI0F16709g		Folate biosynthesis	0	0	1000	0		3.1.3.1		IKU-IKUReaction,1-1-1
R0257	2-amino-4-hydroxy-6-(D-erythro-1,2,3-trihydroxypropyl)-7,8-dihydropteridine glycolaldehyde-lyase	dhnpt[m] -> 2ahhmp[m] + gcald[m]	YALI0A02541g	YALI0A02541g		Folate biosynthesis	0	0	1000	0		4.1.2.25		IKU-differenceReaction,1-n-n
R0258	Tetrahydrofolate:L-glutamate gamma-ligase (ADP-forming)	atp[c] + glu-L[c] + thf[c] <=> h[c] + thfglu[c] + pi[c] + adp[c]	(YALI0A10032g or YALI0E24497g)	YALI0A10032g YALI0E24497g		Folate biosynthesis	1	-1000	1000	0		6.3.2.17		IKU-IKReaction,n-1-n
R0259	7,8-dihydropteroate:L-glutamate ligase (ADP-forming)	atp[c] + glu-L[c] + dhpt[c] -> h[c] + dhf[c] + pi[c] + adp[c]	(YALI0A10032g or YALI0E24497g)	YALI0A10032g YALI0E24497g		Folate biosynthesis	0	0	1000	0		6.3.2.17		IKU-IKReaction,n-1-n
R0260	D-Glucitol:NAD+ 2-oxidoreductase	sbt-D[c] + nad[c] <=> h[c] + nadh[c] + fru[c]	YALI0E12463g	YALI0E12463g		Fructose and mannose metabolism	1	-1000	1000	0		1.1.1.14		IKU-differenceReaction,1-1-1
R0261	GTP:alpha-D-mannose-1-phosphate guanylyltransferase	gtp[c] + h[c] + man1p[c] -> gdpmann[c] + ppi[c]	(YALI0C06490g or YALI0E15125g)	YALI0C06490g YALI0E15125g		Fructose and mannose metabolism	0	0	1000	0		2.7.7.13		IKU-IKUReaction,n-1-1
R0262	ATP:D-mannose 6-phosphotransferase	atp[c] + man[c] -> h[c] + man6p[c] + adp[c]	(YALI0B22308g or YALI0E15488g or YALI0E20207g)	YALI0B22308g YALI0E15488g YALI0E20207g		Fructose and mannose metabolism	0	0	1000	0		2.7.1.1		IKU-IKReaction,n-1-n
R0263	D-Mannose 6-phosphate 1,6-phosphomutase	man6p[c] <=> man1p[c]	YALI0D13112g	YALI0D13112g		Fructose and mannose metabolism	1	-1000	1000	0		5.4.2.8		IKU-IKReaction,1-1-1
R0264	D-mannose-6-phosphate aldose-ketose-isomerase	man6p[c] <=> f6p[c]	YALI0B18348g	YALI0B18348g		Fructose and mannose metabolism	1	-1000	1000	0		5.3.1.8		IKU-IKUReaction,1-1-1
R0265	D-Fructose 1-phosphate D-glyceraldehyde-3-phosphate-lyase	f1p[c] <=> glyald[c] + dhap[c]	YALI0E26004g	YALI0E26004g		Fructose and mannose metabolism	1	-1000	1000	0		4.1.2.13		IKU-IKReaction,1-1-n
R0266	D-Fructose-2,6-bisphosphate 2-phosphohydrolase	f26bp[c] + h2o[c] -> pi[c] + f6p[c]	(YALI0D21010g or YALI0E17633g)	YALI0D21010g YALI0E17633g		Fructose and mannose metabolism	0	0	1000	0		3.1.3.46		IKU-differenceReaction,n-1-1
R0267	ATP:D-fructose-6-phosphate 2-phosphotransferase	atp[c] + f6p[c] -> h[c] + f26bp[c] + adp[c]	(YALI0F27885g or YALI0E17633g or YALI0D21010g)	YALI0F27885g YALI0E17633g YALI0D21010g		Fructose and mannose metabolism	0	0	1000	0		2.7.1.105		IKU-IKReaction,n-1-1
R0268	ATP:D-fructose 6-phosphotransferase	atp[c] + fru[c] -> h[c] + f6p[c] + adp[c]	(YALI0B22308g or YALI0E15488g or YALI0E20207g)	YALI0B22308g YALI0E15488g YALI0E20207g		Fructose and mannose metabolism	0	0	1000	0		2.7.1.1		IKU-IKReaction,n-1-n
R0269	L-serine ammonia-lyase	ser-L[c] -> nh4[c] + pyr[c]	YALI0D02497g	YALI0D02497g		Glycine, serine and threonine metabolism	0	0	1000	0		4.3.1.19		IKU-IKReaction,1-1-n
R0271	ATP:L-aspartate 4-phosphotransferase	atp[c] + asp-L[c] -> 4pasp[c] + adp[c]	YALI0D11704g	YALI0D11704g		Glycine, serine and threonine metabolism	0	0	1000	0		2.7.2.4		IKU-IKUReaction,1-1-1
R0272	O-phospho-L-serine phosphohydrolase	pser-L[c] + h2o[c] -> pi[c] + ser-L[c]	YALI0B20438g	YALI0B20438g		Glycine, serine and threonine metabolism	0	0	1000	0		3.1.3.3		IKU-IKReaction,1-1-1
R0273	L-threonine acetaldehyde-lyase (glycine-forming)	thr-L[c] <=> acald[c] + gly[c]	YALI0A21417g	YALI0A21417g		Glycine, serine and threonine metabolism	1	-1000	1000	0		4.1.2.5		IKU-IKReaction,1-1-n
R0274	5,10-Methylenetetrahydrofolate:glycine hydroxymethyltransferase	mlthf[c] + h2o[c] + gly[c] <=> ser-L[c] + thf[c]	(YALI0D22484g or YALI0E16346g)	YALI0D22484g YALI0E16346g		Glycine, serine and threonine metabolism	1	-1000	1000	0		2.1.2.1		IKU-IKUReaction,n-1-n
R0275	L-threonine ammonia-lyase (2-oxobutanoate-forming)	thr-L[c] -> nh4[c] + 2obut[c]	YALI0D02497g	YALI0D02497g		Glycine, serine and threonine metabolism	0	0	1000	0		4.3.1.19		IKU-IKReaction,1-1-n
R0276	L-cystathionine cysteine-lyase (deaminating; 2-oxobutanoate-forming)	cyst-L[c] + h2o[c] <=> 2obut[c] + nh4[c] + cys-L[c]	YALI0F05874g	YALI0F05874g		Glycine, serine and threonine metabolism	1	-1000	1000	0		4.4.1.1		IKU-IKReaction,1-1-n
R0277	L-serine hydro-lyase (adding homocysteine; L-cystathionine-forming)	ser-L[c] + hcys-L[c] -> h2o[c] + cyst-L[c]	YALI0E09108g	YALI0E09108g		Glycine, serine and threonine metabolism	0	0	1000	0		4.2.1.22		IKU-IKReaction,1-1-n
R0278	O-phospho-L-homoserine phosphate-lyase (adding water;L-threonine-forming)	phom[c] + h2o[c] -> pi[c] + thr-L[c]	YALI0F23221g	YALI0F23221g		Glycine, serine and threonine metabolism	0	0	1000	0		4.2.3.1		IKU-IKReaction,1-1-n
R0279	3-Phospho-D-glycerate:NAD+ 2-oxidoreductase	3pg[c] + nad[c] -> h[c] + nadh[c] + 3php[c]	YALI0F09966g	YALI0F09966g		Glycine, serine and threonine metabolism	0	0	1000	0		1.1.1.95		IKU-IKReaction,1-1-1
R0280	ATP:L-homoserine O-phosphotransferase	atp[c] + hom-L[c] -> h[c] + phom[c] + adp[c]	YALI0F13453g	YALI0F13453g		Glycine, serine and threonine metabolism	0	0	1000	0		2.7.1.39		IKU-IKReaction,1-1-1
R0281	L-homoserine:NADP+ oxidoreductase	hom-L[c] + nadp[c] <=> h[c] + nadph[c] + aspsa[c]	YALI0D01089g	YALI0D01089g		Glycine, serine and threonine metabolism	1	-1000	1000	0		1.1.1.3		IKU-IKUReaction,1-1-n
R0282	L-Aspartate-4-semialdehyde:NADP+ oxidoreductase (phosphorylating)	h[c] + nadph[c] + 4pasp[c] -> aspsa[c] + nadp[c] + pi[c]	YALI0D13596g	YALI0D13596g		Glycine, serine and threonine metabolism	0	0	1000	0		1.2.1.11		IKU-IKUReaction,1-1-1
R0284	glycine:lipoylprotein oxidoreductase (decarboxylating and acceptor-aminomethylating)	gly[m] + h[m] + lpro[m] <=> co2[m] + alpro[m]	YALI0A09856g	YALI0A09856g		Glycine, serine and threonine metabolism	1	-1000	1000	0		1.4.4.2		IKU-IKReaction,1-1-1
R0285	dihydrolipoylprotein:NAD+ oxidoreductase	dhlpro[m] + nad[m] <=> h[m] + nadh[m] + lpro[m]	YALI0D20768g	YALI0D20768g		Glycine, serine and threonine metabolism	1	-1000	1000	0		1.8.1.4		IKU-IKUReaction,1-1-n
R0286	S-aminomethyldihydrolipoylprotein:(6S)-tetrahydrofolate aminomethyltransferase (ammonia-forming)	alpro[m] + thf[m] <=> nh4[m] + mlthf[m] + dhlpro[m]	YALI0F02849g	YALI0F02849g		Glycine, serine and threonine metabolism	1	-1000	1000	0		2.1.2.10		IKU-IKUReaction,1-1-n
R0287	3-Phosphoserine:2-oxoglutarate aminotransferase	pser-L[c] + akg[c] <=> glu-L[c] + 3php[c]	YALI0F06468g	YALI0F06468g		Glycine, serine and threonine metabolism	1	-1000	1000	0		2.6.1.52		IKU-IKReaction,1-1-n
R0288	L-Allothreonine acetaldehyde-lyase	athr-L[c] <=> acald[c] + gly[c]	YALI0A21417g	YALI0A21417g		Glycine, serine and threonine metabolism	1	-1000	1000	0		4.1.2.5		IKU-IKReaction,1-1-n
R0289	L-Serine:pyruvate aminotransferase	ser-L[c] + pyr[c] <=> ala-L[c] + hpyr[c]	YALI0E16643g	YALI0E16643g		Glycine, serine and threonine metabolism	1	-1000	1000	0		2.6.1.51		IKU-differenceReaction,1-n-n
R0290	L-Serine:glyoxylate aminotransferase	ser-L[c] + glx[c] <=> gly[c] + hpyr[c]	YALI0E16643g	YALI0E16643g		Glycine, serine and threonine metabolism	1	-1000	1000	0		2.6.1.45		IKU-differenceReaction,1-n-n
R0291	glutathione:NADP+ oxidoreductase	h[c] + nadph[c] + gthox[c] -> gthrd[c] + nadp[c]	YALI0E18029g	YALI0E18029g		Glutathione metabolism	0	0	1000	0		1.8.1.7		IKU-IKUReaction,1-1-1
R0292	5-oxo-L-proline amidohydrolase (ATP-hydrolysing)	atp[c] + (2)h2o[c] + 5oxpro[c] -> h[c] + glu-L[c] + pi[c] + adp[c]	YALI0E02398g	YALI0E02398g		Glutathione metabolism	0	0	1000	0		3.5.2.9		IKU-IKReaction,1-1-1
R0293	glutathione:hydrogen-peroxide oxidoreductase	h2o2[c] + (2)gthrd[c] -> (2)h2o[c] + gthox[c]	YALI0E02310g	YALI0E02310g		Glutathione metabolism	0	0	1000	0		1.11.1.9		IKU-IKReaction,1-1-n
R0294	glutathione gamma-glutamylaminopeptidase	gthrd[c] + h2o[c] -> glu-L[c] + cgly[c]	(YALI0C11363g or YALI0C20669g)	YALI0C11363g YALI0C20669g		Glutathione metabolism	0	0	1000	0		2.3.2.2		IKU-IKReaction,n-1-n
R0295	gamma-L-glutamyl-L-cysteine:glycine ligase (ADP-forming)	atp[c] + gly[c] + glucys[c] -> h[c] + gthrd[c] + pi[c] + adp[c]	YALI0C17831g	YALI0C17831g		Glutathione metabolism	0	0	1000	0		6.3.2.3		IKU-IKReaction,1-1-1
R0296	L-glutamate:L-cysteine gamma-ligase (ADP-forming)	atp[c] + cys-L[c] + glu-L[c] -> h[c] + glucys[c] + pi[c] + adp[c]	YALI0E30129g	YALI0E30129g		Glutathione metabolism	0	0	1000	0		6.3.2.2		IKU-IKReaction,1-1-1
R0303	D-Glyceraldehyde:NAD+ oxidoreductase	glyald[c] + h[c] + nadh[c] -> nad[c] + glyc[c]	(YALI0B01298g or YALI0C03025g or YALI0E00264g or YALI0F23793g)	YALI0B01298g YALI0C03025g YALI0E00264g YALI0F23793g		Glycerolipid metabolism	1	-1000	1000	0		1.2.1.3		IKU-IKReaction,n-1-n
R0304	ATP:glycerone phosphotransferase	atp[c] + dha[c] -> h[c] + dhap[c] + adp[c]	(YALI0F01606g or YALI0F09273g)	YALI0F01606g YALI0F09273g		Glycerolipid metabolism	0	0	1000	0		2.7.1.29		IKU-IKReaction,n-1-1
R0305	ATP:glycerol 3-phosphotransferase	atp[c] + glyc[c] -> h[c] + glyc3p[c] + adp[c]	YALI0F00484g	YALI0F00484g		Glycerolipid metabolism	0	0	1000	0		2.7.1.30		IKU-IKReaction,1-1-1
R0307	glycerol 3-phosphate acyltransferase (glycerol 3-phosphate), yeast-specific	(0.02)dcacoa[c] + (0.1)tdcoa[c] + (0.05)stcoa[c] + (0.27)pmtcoa[c] + (0.24)odecoa[c] + (0.09)ocdycacoa[c] + (0.17)hdcoa[c] + glyc3p[c] + (0.06)ddcacoa[c] -> coa[c] + (0.01)1ag3p_SC[c]	YALI0C00209g	YALI0C00209g		Glycerolipid metabolism	0	0	1000	0		2.3.1.15		IKU-IKReaction,1-n-n
R0308	1-Acyl-glycerol-3-phosphate acyltransferase, yeast-specific	(0.01)1ag3p_SC[c] + (0.1)tdcoa[c] + (0.05)stcoa[c] + (0.27)pmtcoa[c] + (0.24)odecoa[c] + (0.09)ocdycacoa[c] + (0.17)hdcoa[c] + (0.06)ddcacoa[c] + (0.02)dcacoa[c] -> (0.01)pa_SC[c] + coa[c]	(YALI0E18964g or YALI0F10010g or YALI0F19514g)	YALI0E18964g YALI0F10010g YALI0F19514g		Glycerolipid metabolism	0	0	1000	0		2.3.1.51		IKU-IKReaction,n-1-1
R0309	diacylglycerol pyrophosphate phosphatase, yeast-specific	h2o[c] + (0.01)pa_SC[c] -> pi[c] + (0.01)12dgr_SC[c]	YALI0D27016g	YALI0D27016g		Glycerolipid metabolism	0	0	1000	0		3.1.3.4
R0310	triglycerol synthesis	(0.01)12dgr_SC[c] + (0.1)tdcoa[c] + (0.05)stcoa[c] + (0.27)pmtcoa[c] + (0.24)odecoa[c] + (0.09)ocdycacoa[c] + (0.17)hdcoa[c] + (0.06)ddcacoa[c] + (0.02)dcacoa[c] -> (0.01)triglyc_SC[c] + coa[c]	YALI0D07986g	YALI0D07986g		Glycerolipid metabolism	0	0	1000	0		2.3.1.20		IKU-IKReaction,1-1-1
R0311	phosphatidylcholine-diacylglycerol acyltransferase	12dgr_SC[c] + pc_SC[c] -> triglyc_SC[c] + 1agpc_SC[c]	YALI0E16797g	YALI0E16797g		Glycerolipid metabolism	0	0	1000	0		2.3.1.158		IKU-IKReaction,1-1-1
R0312	Triacylglycerol lipase, yeast-specific	h2o[c] + (0.01)triglyc_SC[c] -> (0.1)ttdca[c] + (0.09)ocdcya[c] + (0.24)ocdcea[c] + (0.05)ocdca[c] + (0.17)hdcea[c] + (0.27)hdca[c] + h[c] + (0.06)ddca[c] + (0.02)dca[c] + (0.01)12dgr_SC[c]	(YALI0D17534g or YALI0D19184g or YALI0E31515g or YALI0F10010g)	YALI0D17534g YALI0D19184g YALI0E31515g YALI0F10010g		Glycerolipid metabolism	0	0	1000	0		3.1.1.3		IKU-IKReaction,n-1-n
R0313	sn-Glycerol-3-phosphate:NAD+ 2-oxidoreductase	h[c] + nadh[c] + dhap[c] -> glyc3p[c] + nad[c]	YALI0B02948g	YALI0B02948g		Glycerophospholipid metabolism	0	0	1000	0		1.1.1.8		IKU-IKUReaction,1-1-1
R0314	sn-Glycerol-3-phosphate:NAD+ 2-oxidoreductase	h[m] + nadh[m] + dhap[m] -> glyc3p[m] + nad[m]	YALI0B02948g	YALI0B02948g		Glycerophospholipid metabolism	0	0	1000	0		1.1.1.8		IKU-IKUReaction,1-1-1
R0315	sn-Glycerol-3-phosphate:(acceptor) 2-oxidoreductase	glyc3p[m] + fad[m] -> fadh2[m] + dhap[m]	YALI0B13970g	YALI0B13970g		Glycerophospholipid metabolism	0	0	1000	0		1.1.5.3		IKU-IKReaction,1-1-1
R0316	ATP:choline phosphotransferase	atp[c] + chol[c] -> h[c] + cholp[c] + adp[c]	YALI0E16907g	YALI0E16907g		Glycerophospholipid metabolism	0	0	1000	0		2.7.1.32		IKU-differenceReaction,1-1-1
R0317	sn-Glycero-3-phosphocholine glycerophosphohydrolase	g3pc[c] + h2o[c] -> h[c] + glyc3p[c] + chol[c]	YALI0F08217g	YALI0F08217g		Glycerophospholipid metabolism	0	0	1000	0		3.1.4.46		IKU-IKReaction,1-1-n
R0318	Phosphatidylcholine phosphatidohydrolase	pc_SC[c] + (100)h2o[c] -> (100)h[c] + (100)chol[c] + pa_SC[c]	YALI0E18898g	YALI0E18898g		Glycerophospholipid metabolism	0	0	1000	0		3.1.4.4		IKU-IKReaction,1-1-n
R0319	Acyl-CoA:1-acyl-sn-glycero-3-phosphocholine O-acyltransferase	(0.01)1agpc_SC[c] + (0.1)tdcoa[c] + (0.05)stcoa[c] + (0.27)pmtcoa[c] + (0.24)odecoa[c] + (0.09)ocdycacoa[c] + (0.17)hdcoa[c] + (0.06)ddcacoa[c] + (0.02)dcacoa[c] -> (0.01)pc_SC[c] + coa[c]	YALI0F19514g	YALI0F19514g		Glycerophospholipid metabolism	0	0	1000	0		2.3.1.23		IKU-IKReaction,1-n-n
R0320	ATP:ethanolamine O-phosphotransferase	atp[c] + etha[c] -> h[c] + ethamp[c] + adp[c]	YALI0B09515g	YALI0B09515g		Glycerophospholipid metabolism	0	0	1000	0		2.7.1.82		IKU-IKReaction,1-1-1
R0323	CTP:choline-phosphate cytidylyltransferase	ctp[c] + h[c] + cholp[c] -> cdpchol[c] + ppi[c]	YALI0D18271g	YALI0D18271g		Glycerophospholipid metabolism	0	0	1000	0		2.7.7.15		IKU-IKReaction,1-1-1
R0324	CTP:ethanolamine-phosphate cytidylyltransferase	ctp[c] + h[c] + ethamp[c] -> cdpea[c] + ppi[c]	YALI0C06303g	YALI0C06303g		Glycerophospholipid metabolism	0	0	1000	0		2.7.7.14		IKU-differenceReaction,1-1-1
R0325	Phosphatidylethanolamine phosphatidohydrolase	pe_SC[c] + (100)h2o[c] -> (100)h[c] + pa_SC[c] + (100)etha[c]	YALI0E18898g	YALI0E18898g		Glycerophospholipid metabolism	0	0	1000	0		3.1.4.4		IKU-IKReaction,1-1-n
R0334	phosphatidylserine synthase, yeast-specific	(0.01)cdpdag_SC[c] + ser-L[c] <=> (0.01)ps_SC[c] + h[c] + cmp[c]	YALI0D08514g	YALI0D08514g		Glycerophospholipid metabolism	1	-1000	1000	0		2.7.8.8		IKU-IKReaction,1-1-1
R0335	glycerol 3-phosphate acyltransferase (glycerone phosphate), yeast-specific	(0.02)dcacoa[c] + (0.1)tdcoa[c] + (0.05)stcoa[c] + (0.27)pmtcoa[c] + (0.24)odecoa[c] + (0.09)ocdycacoa[c] + (0.17)hdcoa[c] + dhap[c] + (0.06)ddcacoa[c] -> coa[c] + (0.01)1agly3p_SC[c]	YALI0C00209g	YALI0C00209g		Glycerophospholipid metabolism	0	0	1000	0		2.3.1.42		IKU-IKReaction,1-n-n
R0336	acyldihydroxyacetonephosphate reductase, yeast-specific	(0.01)1agly3p_SC[c] + nadph[c] + h[c] -> nadp[c] + (0.01)1ag3p_SC[c]				Glycerophospholipid metabolism	0	0	1000	0
R0337	CDP-Diacylglycerol synthetase, yeast-specific	ctp[c] + (0.01)pa_SC[c] + h[c] <=> ppi[c] + (0.01)cdpdag_SC[c]	YALI0E14443g	YALI0E14443g		Glycerophospholipid metabolism	1	-1000	1000	0		2.7.7.41		IKU-IKUReaction,1-1-1
R0338	phosphatidylserine decarboxylase, yeast-specific, Golgi apparatus	h[c] + (0.01)ps_SC[c] -> (0.01)pe_SC[c] + co2[c]	(YALI0D03480g or YALI0D21604g)	YALI0D03480g YALI0D21604g		Glycerophospholipid metabolism	0	0	1000	0		4.1.1.65		IKU-IKReaction,n-1-1
R0339	phosphatidylethanolamine N-methyltransferase, yeast-specific	amet[c] + (0.01)pe_SC[c] -> (0.01)ptdmeeta_SC[c] + h[c] + ahcys[c]	YALI0E06061g	YALI0E06061g		Glycerophospholipid metabolism	0	0	1000	0		2.1.1.17		IKU-IKUReaction,1-1-1
R0341	diacylglycerol cholinephosphotransferase, yeast-specific	(0.01)12dgr_SC[c] + cdpchol[c] -> (0.01)pc_SC[c] + h[c] + cmp[c]	YALI0C10989g	YALI0C10989g		Glycerophospholipid metabolism	0	0	1000	0
R0342	Ethanolaminephosphotransferase, yeast-specific	(0.01)12dgr_SC[c] + cdpea[c] <=> (0.01)pe_SC[c] + h[c] + cmp[c]	YALI0C10989g	YALI0C10989g		Glycerophospholipid metabolism	1	-1000	1000	0
R0343	phosphatidylglycerol phosphate phosphatase A, yeast-specific, mitochondrial	h2o[m] + (0.01)pgp_SC[m] -> pi[m] + (0.01)pg_SC[m]				Glycerophospholipid metabolism	0	0	1000	0
R0344	CDP-diacylglycerol:sn-glycerol-3-phosphate 3-phosphatidyltransferase	(0.01)cdpdag_SC[m] + glyc3p[m] -> (0.01)pgp_SC[m] + h[m] + cmp[m]	YALI0E14102g	YALI0E14102g		Glycerophospholipid metabolism	0	0	1000	0		2.7.8.5		IKU-differenceReaction,1-1-1
R0345	cardiolipin synthase, yeast-specific, mitochondrial	(0.01)cdpdag_SC[m] + (0.01)pg_SC[m] -> h[m] + cmp[m] + (0.01)clpn_SC[m]	YALI0F23837g	YALI0F23837g		Glycerophospholipid metabolism	0	0	1000	0		2.7.8.-
R0346	CDP-diacylglycerol:myo-inositol 3-phosphatidyltransferase	(0.01)cdpdag_SC[c] + inost[c] -> (0.01)ptd1ino_SC[c] + h[c] + cmp[c]	YALI0F20328g	YALI0F20328g		Glycerophospholipid metabolism	0	0	1000	0		2.7.8.11		IKU-IKReaction,1-1-1
R0347	1D-myo-Inositol 1-phosphate phosphohydrolase	mi1p-D[c] + h2o[c] -> pi[c] + inost[c]	YALI0D04378g	YALI0D04378g		Inositol phosphate metabolism	0	0	1000	0		3.1.3.25		IKU-IKReaction,1-1-n
R0348	1D-myo-Inositol 4-phosphate phosphohydrolase	mi4p-D[c] + h2o[c] -> pi[c] + inost[c]	YALI0D04378g	YALI0D04378g		Inositol phosphate metabolism	0	0	1000	0		3.1.3.25		IKU-IKReaction,1-1-n
R0349	1D-myo-Inositol 3-phosphate phosphohydrolase	mi3p-D[c] + h2o[c] -> pi[c] + inost[c]	YALI0D04378g	YALI0D04378g		Inositol phosphate metabolism	0	0	1000	0		3.1.3.25		IKU-IKReaction,1-1-n
R0350	1-Phosphatidyl-D-myo-inositol inositolphosphohydrolase	ptd1ino_SC[c] + (100)h2o[c] -> (100)h[c] + 12dgr_SC[c] + (100)mi1p-D[c]	YALI0D10813g	YALI0D10813g		Inositol phosphate metabolism	0	0	1000	0		4.6.1.13		IKU-IKReaction,1-1-1
R0351	phosphatidylinositol 4-kinase, yeast-specific	atp[c] + (0.01)ptd1ino_SC[c] -> (0.01)ptd4ino_SC[c] + h[c] + adp[c]	(YALI0B02376g or YALI0E28153g)	YALI0B02376g YALI0E28153g		Inositol phosphate metabolism	0	0	1000	0		2.7.1.67		IKU-IKReaction,n-1-1
R0352	1-phosphatidylinositol 3-kinase, yeast-specific	atp[c] + (0.01)ptd1ino_SC[c] -> (0.01)ptd3ino_SC[c] + h[c] + adp[c]	YALI0F09559g	YALI0F09559g		Inositol phosphate metabolism	0	0	1000	0		2.7.1.137		IKU-IKReaction,1-1-1
R0353	1-phosphatidylinositol-4,5-bisphosphate phosphodiesterase, yeast-specific	h2o[c] + (0.01)ptd145bp_SC[c] -> mi145tp-D[c] + h[c] + (0.01)12dgr_SC[c]	YALI0C04180g	YALI0C04180g		Inositol phosphate metabolism	0	0	1000	0		3.1.4.11		IKU-IKReaction,1-1-1
R0354	phosphatidylinositol-4-phosphate 5-kinase, yeast-specfic	atp[c] + (0.01)ptd4ino_SC[c] -> (0.01)ptd145bp_SC[c] + h[c] + adp[c]	YALI0F23573g	YALI0F23573g		Inositol phosphate metabolism	0	0	1000	0		2.7.1.68		IKU-IKReaction,1-1-1
R0355	ATP:1-phosphatidyl-1D-myo-inositol-3-phosphate 5-phosphotransferase	atp[c] + (0.01)ptd3ino_SC[c] -> h[c] + (0.01)ptd135bp_SC[c] + adp[c]	YALI0E29161g	YALI0E29161g		Inositol phosphate metabolism	0	0	1000	0		2.7.1.150		IKU-IKReaction,1-1-1
R0356	1D-myo-inositol-3-phosphate lyase (isomerizing)	g6p[c] -> mi3p-D[c]	YALI0B04312g	YALI0B04312g		Inositol phosphate metabolism	0	0	1000	0		5.5.1.4		IKU-IKReaction,1-1-1
R0357	pyruvate:thiamin diphosphate acetaldehydetransferase (decarboxylating)	pyr[c] + (4)h[c] + thmpp[c] -> co2[c] + 2ahethmpp[c]	((YALI0E27005g and YALI0F20702g) or YALI0D10131g)	YALI0E27005g YALI0F20702g YALI0D10131g		Glycolysis/Gluconeogenesis	0	0	1000	0		1.2.4.1 or 4.1.1.1		IKU-IKReaction OR IKU-IKReaction,n-1-n OR 1-n-n
R0358	Acetate:CoA ligase (AMP-forming)	atp[c] + coa[c] + ac[c] -> accoa[c] + ppi[c] + amp[c]	YALI0F05962g	YALI0F05962g		Glycolysis/Gluconeogenesis	0	0	1000	0		6.2.1.1		IKU-IKReaction,1-1-n
R0359	ATP:oxaloacetate carboxy-lyase (transphosphorylating;phosphoenolpyruvate-forming)	atp[c] + oaa[c] -> co2[c] + pep[c] + adp[c]	YALI0C16995g	YALI0C16995g		Glycolysis/Gluconeogenesis	0	0	1000	0		4.1.1.49		IKU-IKReaction,1-1-1
R0360	2-phospho-D-glycerate hydro-lyase (phosphoenolpyruvate-forming)	2pg[c] <=> h2o[c] + pep[c]	YALI0F16819g	YALI0F16819g		Glycolysis/Gluconeogenesis	1	-1000	1000	0		4.2.1.11		IKU-IKUReaction,1-1-1
R0361	Acetaldehyde:NAD+ oxidoreductase	acald[m] + h2o[m] + nad[m] -> (2)h[m] + nadh[m] + ac[m]	(YALI0B01298g or YALI0C03025g or YALI0E00264g or YALI0F23793g)	YALI0B01298g YALI0C03025g YALI0E00264g YALI0F23793g		Glycolysis/Gluconeogenesis	0	0	1000	0		1.2.1.3		IKU-IKReaction,n-1-n
R0362	Acetaldehyde:NADP+ oxidoreductase	acald[m] + h2o[m] + nadp[m] -> (2)h[m] + nadph[m] + ac[m]	(YALI0D07942g or YALI0F04444g)	YALI0D07942g YALI0F04444g		Glycolysis/Gluconeogenesis	0	0	1000	0		1.2.1.5		IKU-differenceReaction,n-1-n
R0363	ethanol:NAD+ oxidoreductase	etoh[c] + nad[c] <=> h[c] + nadh[c] + acald[c]	(YALI0A15147g or YALI0A16379g or YALI0D25630g or YALI0E17787g or YALI0F09603g)	YALI0A15147g YALI0A16379g YALI0D25630g YALI0E17787g YALI0F09603g		Glycolysis/Gluconeogenesis	1	-1000	1000	0		1.1.1.1		IKU-IKReaction,n-1-n
R0364	NO NAME	2ahethmpp[c] -> acald[c] + (3)h[c] + thmpp[c]	YALI0D10131g	YALI0D10131g		Glycolysis/Gluconeogenesis	0	0	1000	0		4.1.1.1		IKU-IKReaction,1-n-n
R0365	alpha-D-Glucose 1-phosphate 1,6-phosphomutase	g1p[c] <=> g6p[c]	(YALI0E02090g or YALI0E02244g)	YALI0E02090g YALI0E02244g		Glycolysis/Gluconeogenesis	1	-1000	1000	0		5.4.2.2		IKU-IKReaction,n-1-n
R0366	D-glyceraldehyde-3-phosphate aldose-ketose-isomerase	g3p[c] <=> dhap[c]	(YALI0F01584g or YALI0F05214g)	YALI0F01584g YALI0F05214g		Glycolysis/Gluconeogenesis	1	-1000	1000	0		5.3.1.1		IKU-IKReaction,n-1-1
R0367	D-glyceraldehyde-3-phosphate:NAD+ oxidoreductase (phosphorylating)	g3p[c] + nad[c] + pi[c] <=> h[c] + nadh[c] + 13dpg[c]	YALI0C06369g	YALI0C06369g		Glycolysis/Gluconeogenesis	1	-1000	1000	0		1.2.1.12		IKU-IKUReaction,1-1-1
R0368	beta-D-fructose-1,6-bisphosphate D-glyceraldehyde-3-phosphate-lyase (glycerone-phosphate-forming)	fdp[c] <=> g3p[c] + dhap[c]	YALI0E26004g	YALI0E26004g		Glycolysis/Gluconeogenesis	1	-1000	1000	0		4.1.2.13		IKU-IKReaction,1-1-n
R0369	ATP:3-phospho-D-glycerate 1-phosphotransferase	atp[c] + 3pg[c] <=> 13dpg[c] + adp[c]	YALI0D12400g	YALI0D12400g		Glycolysis/Gluconeogenesis	1	-1000	1000	0		2.7.2.3		IKU-IKUReaction,1-1-1
R0370	2-Phospho-D-glycerate 2,3-phosphomutase	2pg[c] <=> 3pg[c]	(YALI0B02728g or YALI0D09229g or YALI0D16445g)	YALI0B02728g YALI0D09229g YALI0D16445g		Glycolysis/Gluconeogenesis	1	-1000	1000	0		5.4.2.1		IKU-IKReaction,n-1-1
R0371	ATP:beta-D-glucose 6-phosphotransferase	atp[c] + D-glucose[c] -> h[c] + g6p[c] + adp[c]	(YALI0B22308g or YALI0E15488g or YALI0E20207g)	YALI0B22308g YALI0E15488g YALI0E20207g		Glycolysis/Gluconeogenesis	0	0	1000	0		2.7.1.1		IKU-IKReaction,n-1-n
R0374	acetyl-CoA:enzyme N6-(dihydrolipoyl)lysine S-acetyltransferase	accoa[m] + dhlam[m] <=> adhlam[m] + coa[m]	YALI0D23683g	YALI0D23683g		Glycolysis/Gluconeogenesis	1	-1000	1000	0		2.3.1.12		IKU-IKReaction,1-1-1
R0376	alpha-D-Glucose 6-phosphate ketol-isomerase	g6p[c] <=> f6p[c]	YALI0F07711g	YALI0F07711g		Glycolysis/Gluconeogenesis	1	-1000	1000	0		5.3.1.9		IKU-IKUReaction,1-1-n
R0377	NO NAME	2ahethmpp[m] + lpam[m] -> (3)h[c] + thmpp[m] + adhlam[m]	(YALI0E27005g and YALI0F20702g)	YALI0E27005g YALI0F20702g		Glycolysis/Gluconeogenesis	0	0	1000	0		1.2.4.1		IKU-IKReaction,n-1-n
R0379	ATP:D-fructose-6-phosphate 1-phosphotransferase	atp[c] + f6p[c] -> h[c] + fdp[c] + adp[c]	YALI0D16357g	YALI0D16357g		Glycolysis/Gluconeogenesis	0	0	1000	0		2.7.1.11		IKU-IKUReaction,1-1-n
R0380	beta-D-Fructose 1,6-bisphosphate 1-phosphohydrolase	fdp[c] + h2o[c] -> pi[c] + f6p[c]	YALI0A15972g	YALI0A15972g		Glycolysis/Gluconeogenesis	0	0	1000	0		3.1.3.11		IKU-IKReaction,1-1-n
R0381	enzyme N6-(dihydrolipoyl)lysine:NAD+ oxidoreductase	dhlam[m] + nad[m] -> h[m] + nadh[m] + lpam[m]	YALI0D20768g	YALI0D20768g		Glycolysis/Gluconeogenesis	0	0	1000	0		1.8.1.4		IKU-IKUReaction,1-1-n
R0382	ATP:pyruvate 2-O-phosphotransferase	h[c] + pep[c] + adp[c] -> atp[c] + pyr[c]	YALI0F09185g	YALI0F09185g		Glycolysis/Gluconeogenesis	0	0	1000	0		2.7.1.40		IKU-IKUReaction,1-1-n
R0383	acetyl-CoA:oxaloacetate C-acetyltransferase (thioester-hydrolysing)	oaa[c] + h2o[c] + accoa[c] -> cit[c] + h[c] + coa[c]	(YALI0E00638g or YALI0E02684g)	YALI0E00638g YALI0E02684g		Glyoxylate and dicarboxylate metabolism	0	0	1000	0		2.3.3.1		IKU-IKReaction,n-1-1
R0384	acetyl-CoA:glyoxylate C-acetyltransferase (thioester-hydrolysing, carboxymethyl-forming); L-Malate glyoxylate-lyase (CoA-acetylating)	glx[c] + h2o[c] + accoa[c] -> mal-L[c] + h[c] + coa[c]	(YALI0D19140g or YALI0E15708g)	YALI0D19140g YALI0E15708g		Glyoxylate and dicarboxylate metabolism	0	0	1000	0		2.3.3.9		IKU-IKUReaction,n-1-1
R0385	Glycolate:oxygen 2-oxidoreductase	glyclt[c] + o2[c] -> h2o2[c] + glx[c]	YALI0D12661g	YALI0D12661g		Glyoxylate and dicarboxylate metabolism	0	0	1000	0		1.1.3.15		IKU-IKReaction,1-1-1
R0386	isocitrate glyoxylate-lyase (succinate-forming)	icit[c] -> glx[c] + succ[c]	(YALI0C16885g or YALI0F31999g)	YALI0C16885g YALI0F31999g		Glyoxylate and dicarboxylate metabolism	0	0	1000	0		4.1.3.1		IKU-IKReaction,n-1-1
R0387	(S)-malate:NAD+ oxidoreductase	mal-L[c] + nad[c] <=> h[c] + nadh[c] + oaa[c]	(YALI0D16753g or YALI0E14190g)	YALI0D16753g YALI0E14190g		Glyoxylate and dicarboxylate metabolism	1	-1000	1000	0		1.1.1.37		IKU-IKUReaction,n-1-1
R0388	citrate hydroxymutase	cit[c] <=> icit[c]	(YALI0D09361g or YALI0E14949g)	YALI0D09361g YALI0E14949g		Glyoxylate and dicarboxylate metabolism	1	-1000	1000	0		4.2.1.3		IKU-IKReaction,n-1-n
R0389	1-(5-phospho-D-ribosyl)-ATP:diphosphate phospho-alpha-D-ribosyl-transferase	prpp[c] + atp[c] -> prbatp[c] + ppi[c]	YALI0C05170g	YALI0C05170g		Histidine metabolism	0	0	1000	0		2.4.2.17		IKU-IKUReaction,1-1-1
R0390	L-Histidinol-phosphate phosphohydrolase	hisp[c] + h2o[c] -> pi[c] + histd[c]	YALI0E05049g	YALI0E05049g		Histidine metabolism	0	0	1000	0		3.1.3.15		IKU-IKReaction,1-1-1
R0391	5-Amino-2-oxopentanoate:2-oxoglutarate aminotransferase	hisp[c] + akg[c] <=> glu-L[c] + imacp[c]	YALI0E01254g	YALI0E01254g		Histidine metabolism	1	-1000	1000	0		2.6.1.9		IKU-IKReaction,1-1-n
R0392	D-erythro-1-(Imidazol-4-yl)glycerol 3-phosphate hydro-lyase	eig3p[c] -> h2o[c] + imacp[c]	YALI0E33957g	YALI0E33957g		Histidine metabolism	0	0	1000	0		4.2.1.19		IKU-IKUReaction,1-1-1
R0393	Phosphoribosyl-ATP pyrophosphohydrolase	prbatp[c] + h2o[c] -> h[c] + ppi[c] + prbamp[c]	YALI0A15950g	YALI0A15950g		Histidine metabolism	0	0	1000	0		3.6.1.31		IKU-differenceReaction,1-1-n
R0394	1-(5-phospho-D-ribosyl)-AMP 1,6-hydrolase	prbamp[c] + h2o[c] -> prfp[c]	YALI0A15950g	YALI0A15950g		Histidine metabolism	0	0	1000	0		3.5.4.19		IKU-differenceReaction,1-1-n
R0396	N-(5'-Phospho-D-ribosylformimino)-5-amino-1- (5''-phospho-D-ribosyl)-4-imidazolecarboxamide ketol-isomerase	prfp[c] -> prlp[c]	YALI0F05192g	YALI0F05192g		Histidine metabolism	0	0	1000	0		5.3.1.16		IKU-IKUReaction,1-1-1
R0398	NO NAME	prlp[c] + gln-L[c] -> h[c] + glu-L[c] + aicar[c] + eig3p[c]	YALI0C07128g	YALI0C07128g		Histidine metabolism	0	0	1000	0		NULL
R0399	L-Histidinol:NAD+ oxidoreductase	histd[c] + h2o[c] + (2)nad[c] -> (3)h[c] + (2)nadh[c] + his-L[c]	YALI0A15950g	YALI0A15950g		Histidine metabolism	0	0	1000	0		1.1.1.23		IKU-differenceReaction,1-1-n
R0400	Formate:NAD+ oxidoreductase	for[c] + nad[c] -> nadh[c] + co2[c]	(YALI0A12353g or YALI0B22506g or YALI0C08074g or YALI0C14344g or YALI0F13937g or YALI0F15983g or YALI0F28765g)	YALI0A12353g YALI0B22506g YALI0C08074g YALI0C14344g YALI0F13937g YALI0F15983g YALI0F28765g		Methane metabolism	0	0	1000	0		1.2.1.2		IKU-IKReaction,n-1-1
R0401	S-Formylglutathione hydrolase	Sfglutth[c] + h2o[c] -> h[c] + gthrd[c] + for[c]	YALI0C20405g	YALI0C20405g		Methane metabolism	0	0	1000	0		3.1.2.12		IKU-IKReaction,1-1-1
R0402	methanol:hydrogen-peroxide oxidoreductase	meoh[c] + h2o2[c] -> (2)h2o[c] + fald[c]	(YALI0E34265g or YALI0E34749g or YALI0F30987g)	YALI0E34265g YALI0E34749g YALI0F30987g		Methane metabolism	0	0	1000	0		1.11.1.6		IKU-IKUReaction,n-1-n
R0403	ATP:glycerone phosphotransferase	atp[c] + dha[c] -> h[c] + dhap[c] + adp[c]	(YALI0F01606g or YALI0F09273g)	YALI0F01606g YALI0F09273g		Methane metabolism	0	0	1000	0		2.7.1.29		IKU-IKReaction,n-1-1
R0404	S-(hydroxymethyl)glutathione dehydrogenase	hmgth[c] + nad[c] -> h[c] + nadh[c] + Sfglutth[c]	YALI0F09603g	YALI0F09603g		Methane metabolism	0	0	1000	0		1.1.1.284		IKU-IKReaction,1-n-n
R0405	NO NAME	thf[c] + fald[c] -> h2o[c] + mlthf[c]				Methane metabolism	0	0	1000	0
R0414	N6-(L-1,3-Dicarboxypropyl)-L-lysine:NAD+ oxidoreductase (L-lysine-forming)	saccrp-L[c] + h2o[c] + nad[c] <=> h[c] + nadh[c] + akg[c] + lys-L[c]	YALI0B15444g	YALI0B15444g		Lysine biosynthesis	1	-1000	1000	0		1.5.1.7		IKU-IKUReaction,1-1-1
R0415	(1R,2S)-1-hydroxybutane-1,2,4-tricarboxylate:NAD+ oxidoreductase (decarboxylating)	hicit[m] + nad[m] <=> nadh[m] + co2[m] + 2oxoadp[m]	YALI0D10593g	YALI0D10593g		Lysine biosynthesis	1	-1000	1000	0		1.1.1.87		IKU-IKReaction,1-1-n
R0416	N6-(L-1,3-Dicarboxypropyl)-L-lysine:NADP+ oxidoreductase	saccrp-L[c] + h2o[c] + nadp[c] <=> h[c] + nadph[c] + L2aadp6sa[c] + glu-L[c]	YALI0D22891g	YALI0D22891g		Lysine biosynthesis	1	-1000	1000	0		1.5.1.10		IKU-IKReaction,1-1-1
R0417	NO NAME	hcit[m] <=> hicit[m]	YALI0E02728g	YALI0E02728g		Lysine biosynthesis	1	-1000	1000	0		4.2.1.36		IKU-IKUReaction,1-1-n
R0419	acetyl-CoA:2-oxoglutarate C-acetyltransferase (thioester-hydrolysing, carboxymethyl forming)	accoa[m] + akg[m] + h2o[m] -> h[m] + coa[m] + hcit[m]	YALI0F31075g	YALI0F31075g		Lysine biosynthesis	0	0	1000	0		2.3.3.14		IKU-IKUReaction,1-1-1
R0420	L-2-aminoadipate:2-oxoglutarate aminotransferase	L2aadp[c] + akg[c] <=> glu-L[c] + 2oxoadp[c]				Lysine biosynthesis	1	-1000	1000	0
R0421	L-2-Aminoadipate-6-semialdehyde:NAD+ 6-oxidoreductase	L2aadp[c] + atp[c] + h[c] + nadh[c] -> L2aadp6sa[c] + amp[c] + nad[c] + ppi[c]	YALI0E06457g	YALI0E06457g		Lysine biosynthesis	0	0	1000	0		1.2.1.31		IKU-IKUReaction,1-1-n
R0422	L-2-Aminoadipate-6-semialdehyde:NADP+ 6-oxidoreductase	L2aadp[c] + atp[c] + h[c] + nadph[c] -> L2aadp6sa[c] + amp[c] + nadp[c] + ppi[c]	YALI0E06457g	YALI0E06457g		Lysine biosynthesis	0	0	1000	0		1.2.1.31		IKU-IKUReaction,1-1-n
R0423	Glutaryl-CoA:(acceptor) 2,3-oxidoreductase (decarboxylating)	glutcoa[m] + h[m] + fad[m] -> co2[m] + b2coa[m] + fadh2[m]	YALI0F23749g	YALI0F23749g		Lysine degradation	0	0	1000	0		1.3.99.7		IKU-IKReaction,1-1-n
R0424	(S)-3-Hydroxybutanoyl-CoA hydro-lyase	h2o[m] + b2coa[m] -> 3hbcoa[m]	YALI0B10406g	YALI0B10406g		Lysine degradation	0	0	1000	0		4.2.1.17		IKU-IKReaction,1-1-n
R0428	2-oxoadipate dehydrogenase complex	2oxoadp[c] + nad[c] + coa[c] -> nadh[c] + co2[c] + glutcoa[c]	YALI0E33517g	YALI0E33517g		Lysine degradation	0	0	1000	0		1.2.4.2		IKU-IKReaction,1-1-n
R0430	NADH:ubiquinone oxidoreductase	h[m] + q6[m] + nadh[m] -> q6h2[m] + nad[m]	((YALI0A20680g and YALI0B00792g and YALI0B14861g and YALI0B20372g and YALI0C03201g and YALI0D00737g and YALI0D04939g and YALI0D05467g and YALI0D07216g and YALI0D14850g and YALI0D19030g and YALI0D24585g and YALI0E23089g and YALI0E31766g and YALI0F00924g and YALI0F02123g and YALI0F06050g and YALI0F17248g and YALI0F18359g and YALIfMp01 and YALIfMp02 and YALIfMp16 and YALIfMp19 and YALIfMp20 and YALI…	YALI0A20680g YALI0B00792g YALI0B14861g YALI0B20372g YALI0C03201g YALI0D00737g YALI0D04939g YALI0D05467g YALI0D07216g YALI0D14850g YALI0D19030g YALI0D24585g YALI0E23089g YALI0E31766g YALI0F00924g YALI0F02123g YALI0F06050g YALI0F17248g YALI0F18359g YALIfMp01 YALIfMp02 YALIfMp16 YALIfMp19 YALIfMp20 YALIfMp28 YALIfMp29 YALI0A20680g YALI0B00792g YALI0B14861g YALI0B20372g YALI0C03201g YALI0D00737g YALI…		Oxidative phosphorylation	0	0	1000	0		1.6.5.3 and 1.6.99.3
R0431	Ubiquinol:ferricytochrome-c oxidoreductase	(2)ficytc[m] + q6h2[m] + (1.5)h[m] -> q6[m] + (1.5)h[c] + (2)focytc[m]	YALI0A02915g	YALI0A02915g		Oxidative phosphorylation	0	0	1000	0		1.10.2.2
R0432	NADH:ubiquinone oxidoreductase	h[c] + q6[m] + nadh[c] -> q6h2[m] + nad[c]	((YALI0A20680g and YALI0B00792g and YALI0B14861g and YALI0B20372g and YALI0C03201g and YALI0D00737g and YALI0D04939g and YALI0D05467g and YALI0D07216g and YALI0D14850g and YALI0D19030g and YALI0D24585g and YALI0E23089g and YALI0E31766g and YALI0F00924g and YALI0F02123g and YALI0F06050g and YALI0F17248g and YALI0F18359g and YALIfMp01 and YALIfMp02 and YALIfMp16 and YALIfMp19 and YALIfMp20 and YALI…	YALI0A20680g YALI0B00792g YALI0B14861g YALI0B20372g YALI0C03201g YALI0D00737g YALI0D04939g YALI0D05467g YALI0D07216g YALI0D14850g YALI0D19030g YALI0D24585g YALI0E23089g YALI0E31766g YALI0F00924g YALI0F02123g YALI0F06050g YALI0F17248g YALI0F18359g YALIfMp01 YALIfMp02 YALIfMp16 YALIfMp19 YALIfMp20 YALIfMp28 YALIfMp29 YALI0A20680g YALI0B00792g YALI0B14861g YALI0B20372g YALI0C03201g YALI0D00737g YALI…		Oxidative phosphorylation	0	0	1000	0		1.6.5.3 and 1.6.99.3
R0433	Ferrocytochrome-c:oxygen oxidoreductase	o2[m] + (4)focytc[m] -> (2)h2o[m] + (4)ficytc[m]	(YalifMp03 and YalifMp05 and YalifMp06)	YalifMp03 YalifMp05 YalifMp06		Oxidative phosphorylation	0	0	1000	0		1.9.3.1
R0434	diphosphate phosphohydrolase; pyrophosphate phosphohydrolase	ppi[c] + h2o[c] -> h[c] + (2)pi[c]	(YALI0C11803g or YALI0F13541g)	YALI0C11803g YALI0F13541g		Oxidative phosphorylation	0	0	1000	0		3.6.1.1
R0435	diphosphate phosphohydrolase; pyrophosphate phosphohydrolase	ppi[m] + h2o[m] -> h[m] + (2)pi[m]	(YALI0C11803g or YALI0F13541g)	YALI0C11803g YALI0F13541g		Oxidative phosphorylation	0	0	1000	0		3.6.1.1
R0436	ATP phosphohydrolase	atp[c] + h2o[c] -> pi[c] + h[e] + adp[c]	YALI0B22066g	YALI0B22066g		Oxidative phosphorylation	0	0	1000	0		3.6.3.6
R0437	ATP phosphohydrolase	adp[m] + pi[m] + (3)h[c] -> h2o[m] + (2)h[m] + atp[m]	(YALI0A09900g and YALI0A11143g and YALI0B03982g and YALI0B06831g and YALI0B21527g and YALI0D00583g and YALI0D11814g and YALI0D12584g and YALI0D17490g and YALI0D22022g and YALI0E08617g and YALI0E09933g and YALI0E11355g and YALI0E16192g and YALI0E27346g and YALI0E31471g and YALI0F02893g and YALI0F03179g and YALI0F04774g and YALI0F09405g and YALI0F15631g and YALI0F16181g and YALI0F20306g and YALI0F2…	YALI0A09900g YALI0A11143g YALI0B03982g YALI0B06831g YALI0B21527g YALI0D00583g YALI0D11814g YALI0D12584g YALI0D17490g YALI0D22022g YALI0E08617g YALI0E09933g YALI0E11355g YALI0E16192g YALI0E27346g YALI0E31471g YALI0F02893g YALI0F03179g YALI0F04774g YALI0F09405g YALI0F15631g YALI0F16181g YALI0F20306g YALI0F24475g YALI0F31119g		Oxidative phosphorylation	0	0	1000	0		3.6.3.14
R0438	ATP:nicotinamide-nucleotide adenylyltransferase	atp[m] + h[m] + nmn[m] -> nad[m] + ppi[m]	YALI0E25652g	YALI0E25652g		Nicotinate and nicotinamide metabolism	0	0	1000	0		2.7.7.18		IKU-IKReaction,1-n-n
R0439	Deamido-NAD+:L-glutamine amido-ligase (AMP-forming)	atp[c] + h2o[c] + gln-L[c] + dnad[c] -> h[c] + glu-L[c] + nad[c] + ppi[c] + amp[c]	YALI0A20108g	YALI0A20108g		Nicotinate and nicotinamide metabolism	0	0	1000	0		6.3.5.1		IKU-IKReaction,1-1-1
R0440	Nicotinamide amidohydrolase	ncam[c] + h2o[c] -> nh4[c] + nac[c]	YALI0A21153g	YALI0A21153g		Nicotinate and nicotinamide metabolism	0	0	1000	0		3.5.1.19		IKU-IKReaction,1-1-1
R0441	Nicotinate D-ribonucleotide:diphosphate phosphoribosyltransferase	h[c] + prpp[c] + nac[c] -> nicrnt[c] + ppi[c]	YALI0B00220g	YALI0B00220g		Nicotinate and nicotinamide metabolism	0	0	1000	0		2.4.2.11		IKU-IKUReaction,1-1-1
R0442	N-Ribosylnicotinamide:orthophosphate ribosyltransferase	rnam[c] + pi[c] <=> h[c] + r1p[c] + ncam[c]	YALI0F30129g	YALI0F30129g		Nicotinate and nicotinamide metabolism	1	-1000	1000	0		2.4.2.1		IKU-IKReaction,1-1-n
R0443	Nicotinate D-ribonucleoside:orthophosphate ribosyltransferase	nicrns[c] + pi[c] <=> h[c] + r1p[c] + nac[c]	YALI0F30129g	YALI0F30129g		Nicotinate and nicotinamide metabolism	1	-1000	1000	0		2.4.2.1		IKU-IKReaction,1-1-n
R0444	Nicotinamide ribonucleotide phosphohydrolase	nmn[c] + h2o[c] -> pi[c] + rnam[c]	(YALI0A08217g or YALI0C19866g)	YALI0A08217g YALI0C19866g		Nicotinate and nicotinamide metabolism	0	0	1000	0		3.1.3.5		IKU-IKReaction,n-1-n
R0445	ATP:nicotinamide-nucleotide adenylyltransferase	atp[m] + h[m] + nicrnt[m] -> dnad[m] + ppi[m]	YALI0E25652g	YALI0E25652g		Nicotinate and nicotinamide metabolism	0	0	1000	0		2.7.7.1		IKU-IKReaction,1-n-n
R0446	Nicotinate D-ribonucleotide phosphohydrolase	nicrnt[c] + h2o[c] <=> pi[c] + nicrns[c]	(YALI0A08217g or YALI0C19866g)	YALI0A08217g YALI0C19866g		Nicotinate and nicotinamide metabolism	1	-1000	1000	0		3.1.3.5		IKU-IKReaction,n-1-n
R0447	Nicotinate-nucleotide:pyrophosphate phosphoribosyltransferase (carboxylating)	(2)h[c] + prpp[c] + quln[c] -> nicrnt[c] + co2[c] + ppi[c]	YALI0E07073g	YALI0E07073g		Nicotinate and nicotinamide metabolism	0	0	1000	0		2.4.2.19		IKU-IKReaction,1-1-1
R0448	NO NAME	atp[c] + nicrns[c] -> nicrnt[c] + h[c] + adp[c]	YALI0B14729g	YALI0B14729g		Nicotinate and nicotinamide metabolism	0	0	1000	0		2.7.1.22
R0449	ATP:N-ribosylnicotinamide 5'-phosphotransferase	atp[c] + rnam[c] -> h[c] + nmn[c] + adp[c]	YALI0B14729g	YALI0B14729g		Nicotinate and nicotinamide metabolism	0	0	1000	0		2.7.1.22
R0450	carbonate hydro-lyase (carbon-dioxide-forming); carbonic acid hydro-lyase	hco3[c] + h[c] <=> h2o[c] + co2[c]	YALI0F21406g	YALI0F21406g		Nitrogen metabolism	1	-1000	1000	0		4.2.1.1		IKU-IKUReaction,1-1-1
R0451	glycine synthase; glycine cleavage system	nadh[m] + co2[m] + nh4[m] + mlthf[m] -> gly[m] + nad[m] + thf[m]	YALI0F02849g	YALI0F02849g		Nitrogen metabolism	0	0	1000	0		2.1.2.10		IKU-IKUReaction,1-1-n
R0452	Formate:tetrahydrofolate ligase (ADP-forming)	thf[c] + atp[c] + for[c] -> 10fthf[c] + pi[c] + adp[c]	(YALI0E01056g or YALI0F30745g)	YALI0E01056g YALI0F30745g		One carbon pool by folate	0	0	1000	0		6.3.4.3		IKU-IKReaction,n-n-n
R0453	5,10-methylenetetrahydrofolate:NAD+ oxidoreductase	mlthf[c] + nad[c] -> nadh[c] + methf[c]	YALI0B12078g	YALI0B12078g		One carbon pool by folate	0	0	1000	0		1.5.1.15		IKU-IKReaction,1-1-1
R0454	5,10-methylenetetrahydrofolate:NADP+ oxidoreductase	mlthf[c] + nadp[c] <=> nadph[c] + methf[c]	(YALI0E01056g or YALI0F30745g)	YALI0E01056g YALI0F30745g		One carbon pool by folate	1	-1000	1000	0		1.5.1.5		IKU-IKReaction,n-n-n
R0455	5,10-Methenyltetrahydrofolate 5-hydrolase (decyclizing)	methf[c] + h2o[c] <=> h[c] + 10fthf[c]	(YALI0E01056g or YALI0F30745g)	YALI0E01056g YALI0F30745g		One carbon pool by folate	1	-1000	1000	0		3.5.4.9		IKU-IKReaction,n-n-n
R0456	S-Aminomethyldihydrolipoylprotein:(6S)-tetrahydrofolate aminomethyltransferase (ammonia-forming)	h2o[m] + methf[m] -> 5fthf[m] + h[m]	YALI0F02849g	YALI0F02849g		One carbon pool by folate	0	0	1000	0		2.1.2.10		IKU-IKUReaction,1-1-n
R0457	5-Formyltetrahydrofolate cyclo-ligase (ADP-forming)	atp[c] + 5fthf[c] -> methf[c] + pi[c] + adp[c]	YALI0D01309g	YALI0D01309g		One carbon pool by folate	0	0	1000	0		6.3.3.2		IKU-IKReaction,1-1-1
R0458	10-Formyltetrahydrofolate:L-methionyl-tRNA N-formyltransferase	mettrna[m] + 10fthf[m] -> h[m] + fmettrna[m] + thf[m]	YALI0F06820g	YALI0F06820g		One carbon pool by folate	0	0	1000	0		2.1.2.9		IKU-IKReaction,1-1-1
R0459	NO NAME	gar[c] + h2o[c] + methf[c] -> (2)h[c] + thf[c] + fgam[c]	YALI0D03069g	YALI0D03069g		One carbon pool by folate	0	0	1000	0		2.1.2.2		IKU-IKReaction,1-1-n
R0460	5-methyltetrahydrofolate:NAD+ oxidoreductase	(2)h[c] + nadh[c] + mlthf[c] -> 5mthf[c] + nad[c]	(YALI0B00572g or YALI0B14465g)	YALI0B00572g YALI0B14465g		One carbon pool by folate	0	0	1000	0		1.5.1.20		IKU-IKUReaction,n-1-n
R0461	5-methyltetrahydrofolate:NADP+ oxidoreductase	(2)h[c] + nadph[c] + mlthf[c] -> 5mthf[c] + nadp[c]	(YALI0B00572g or YALI0B14465g)	YALI0B00572g YALI0B14465g		One carbon pool by folate	0	0	1000	0		1.5.1.20		IKU-IKUReaction,n-1-n
R0462	Phenylpyruvate:oxygen oxidoreductase (hydroxylating,decarboxylating)	phpyr[c] + o2[c] -> co2[c] + 2hyoxplac[c]	YALI0B21846g	YALI0B21846g		Phenylalanine metabolism	0	0	1000	0		1.13.11.27		IK-IKReaction,1-1-n
R0463	Phenylacetaldehyde:NAD+ oxidoreductase	pacald[c] + h2o[c] + nad[c] -> (2)h[c] + nadh[c] + pac[c]	(YALI0D07942g or YALI0F04444g)	YALI0D07942g YALI0F04444g		Phenylalanine metabolism	0	0	1000	0		1.2.1.5		IKU-differenceReaction,n-1-n
R0465	2-phenylacetamide amidohydrolase	pad[c] + h2o[c] -> nh4[c] + pac[c]	(YALI0E34771g or YALI0F16401g)	YALI0E34771g YALI0F16401g		Phenylalanine metabolism	0	0	1000	0		3.5.1.4		IKU-IU-noECnoReaction,n-1-n
R0466	Phenethylamine:oxygen oxidoreductase (deaminating)	peamn[c] + h2o[c] + o2[c] <=> h2o2[c] + nh4[c] + pacald[c]	(YALI0C18315g or YALI0C22792g)	YALI0C18315g YALI0C22792g		Phenylalanine metabolism	1	-1000	1000	0		1.4.3.21		IKU-IKReaction,n-1-n
R0467	NO NAME	pac[c] + h[c] + nadh[c] + o2[c] -> h2o[c] + nad[c] + 2hyoxplac[c]	YALI0F03663g	YALI0F03663g		Phenylalanine metabolism	0	0	1000	0		1.14.13.-
R0468	ATP:dephospho-CoA 3'-phosphotransferase	atp[c] + dpcoa[c] -> h[c] + coa[c] + adp[c]	YALI0F09625g	YALI0F09625g		Pantothenate and CoA biosynthesis	0	0	1000	0		2.7.1.24		IKU-IKReaction,1-1-1
R0469	5,10-Methylenetetrahydrofolate:3-methyl-2-oxobutanoate hydroxymethyltransferase	mlthf[c] + h2o[c] + 3mob[c] -> 2dhp[c] + thf[c]	YALI0B18898g	YALI0B18898g		Pantothenate and CoA biosynthesis	0	0	1000	0		2.1.2.11		IKU-IKReaction,1-1-1
R0470	(R)-Pantoate:NADP+ 2-oxidoreductase	h[c] + nadph[c] + 2dhp[c] -> pant-R[c] + nadp[c]	YALI0F20900g	YALI0F20900g		Pantothenate and CoA biosynthesis	0	0	1000	0		1.1.1.169		IKU-IKReaction,1-1-1
R0471	(R)-Pantoate:beta-alanine ligase (AMP-forming)	atp[c] + ala-B[c] + pant-R[c] -> h[c] + pnto-R[c] + ppi[c] + amp[c]	YALI0B06006g	YALI0B06006g		Pantothenate and CoA biosynthesis	0	0	1000	0		6.3.2.1		IKU-IKReaction,1-1-1
R0472	ATP:pantothenate 4'-phosphotransferase	atp[c] + ptth[c] -> h[c] + pan4p[c] + adp[c]	YALI0D25476g	YALI0D25476g		Pantothenate and CoA biosynthesis	0	0	1000	0		2.7.1.33		IKU-IKReaction,1-1-n
R0473	ATP:pantothenate 4'-phosphotransferase	atp[c] + pnto-R[c] -> h[c] + 4ppan[c] + adp[c]	YALI0D25476g	YALI0D25476g		Pantothenate and CoA biosynthesis	0	0	1000	0		2.7.1.33		IKU-IKReaction,1-1-n
R0474	ATP:pantetheine-4'-phosphate adenylyltransferase	atp[c] + h[c] + pan4p[c] <=> dpcoa[c] + ppi[c]	YALI0D19426g	YALI0D19426g		Pantothenate and CoA biosynthesis	1	-1000	1000	0		2.7.7.3		IKU-IU-noECnoReaction,1-1-1
R0475	N-[(R)-4'-Phosphopantothenoyl]-L-cysteine carboxy-lyase	4ppcys[c] + h[c] -> co2[c] + pan4p[c]	YALI0E06413g	YALI0E06413g		Pantothenate and CoA biosynthesis	0	0	1000	0		4.1.1.36		IKU-IU-noECnoReaction,1-1-1
R0476	(R)-4'-Phosphopantothenate:L-cysteine ligase	ctp[c] + cys-L[c] + 4ppan[c] -> h[c] + 4ppcys[c] + ppi[c] + cmp[c]	YALI0C06996g	YALI0C06996g		Pantothenate and CoA biosynthesis	0	0	1000	0		6.3.2.5		IKU-IU-noECnoReaction,1-1-n
R0477	ATP:pantothenate 4'-phosphotransferase	atp[c] + ptcys[c] -> h[c] + 4ppcys[c] + adp[c]	YALI0D25476g	YALI0D25476g		Pantothenate and CoA biosynthesis	0	0	1000	0		2.7.1.33		IKU-IKReaction,1-1-n
R0478	UDP-glucose:NAD+ 6-oxidoreductase	udpg[c] + (2)nad[c] + h2o[c] <=> (3)h[c] + (2)nadh[c] + udpglcur[c]	YALI0D02321g	YALI0D02321g		Pentose and glucuronate interconversions	1	-1000	1000	0		1.1.1.22		IKU-IKReaction,1-1-1
R0479	ATP:D-xylulose 5-phosphotransferase	atp[c] + xylu-D[c] -> h[c] + xu5p-D[c] + adp[c]	YALI0F10923g	YALI0F10923g		Pentose and glucuronate interconversions	0	0	1000	0		2.7.1.17		IKU-IKReaction,1-1-1
R0481	ATP:D-ribose 5-phosphotransferase	atp[c] + rib-D[c] -> h[c] + r5p[c] + adp[c]	YALI0B14927g	YALI0B14927g		Pentose phosphate pathway	0	0	1000	0		2.7.1.15		IKU-IKReaction,1-1-n
R0482	D-ribose-5-phosphate aldose-ketose-isomerase	r5p[c] <=> ru5p-D[c]	(YALI0B06941g or YALI0F01628g)	YALI0B06941g YALI0F01628g		Pentose phosphate pathway	1	-1000	1000	0		5.3.1.6		IKU-IKReaction,n-1-1
R0483	6-phospho-D-gluconate:NADP+ 2-oxidoreductase (decarboxylating)	6pgc[c] + nadp[c] -> nadph[c] + co2[c] + ru5p-D[c]	YALI0B15598g	YALI0B15598g		Pentose phosphate pathway	0	0	1000	0		1.1.1.44		IKU-IKUReaction,1-1-1
R0484	D-Ribulose-5-phosphate 3-epimerase	ru5p-D[c] <=> xu5p-D[c]	YALI0C11880g	YALI0C11880g		Pentose phosphate pathway	1	-1000	1000	0		5.1.3.1		IKU-IKUReaction,1-1-1
R0485	Sedoheptulose-7-phosphate:D-glyceraldehyde-3-phosphate glycolaldehyde transferase	s7p[c] + g3p[c] <=> xu5p-D[c] + r5p[c]	YALI0E06479g	YALI0E06479g		Pentose phosphate pathway	1	-1000	1000	0		2.2.1.1		IKU-IKReaction,1-1-n
R0486	ATP:D-Gluconate 6-phosphotransferase	atp[c] + glcn-D[c] -> h[c] + 6pgc[c] + adp[c]	YALI0F07821g	YALI0F07821g		Pentose phosphate pathway	0	0	1000	0		2.7.1.12		IKU-IKReaction,1-1-1
R0487	sedoheptulose-7-phosphate:D-glyceraldehyde-3-phosphate glyceronetransferase	s7p[c] + g3p[c] <=> f6p[c] + e4p[c]	YALI0F15587g	YALI0F15587g		Pentose phosphate pathway	1	-1000	1000	0		2.2.1.2		IKU-IKUReaction,1-1-1
R0488	beta-D-Fructose 6-phosphate:D-glyceraldehyde-3-phosphate glycolaldehyde transferase	f6p[c] + g3p[c] <=> xu5p-D[c] + e4p[c]	YALI0E06479g	YALI0E06479g		Pentose phosphate pathway	1	-1000	1000	0		2.2.1.1		IKU-IKReaction,1-1-n
R0489	6-Phospho-D-glucono-1,5-lactone lactonohydrolase	6pgl[c] + h2o[c] -> h[c] + 6pgc[c]	(YALI0C19085g or YALI0E11671g)	YALI0C19085g YALI0E11671g		Pentose phosphate pathway	0	0	1000	0		3.1.1.31		IKU-IKReaction,n-1-1
R0490	beta-D-Glucose-6-phosphate:NADP+ 1-oxoreductase	g6p[c] + nadp[c] -> h[c] + nadph[c] + 6pgl[c]	YALI0E22649g	YALI0E22649g		Pentose phosphate pathway	0	0	1000	0		1.1.1.49		IKU-IKUReaction,1-1-1
R0492	IMP:NAD+ oxidoreductase	imp[c] + h2o[c] + nad[c] -> h[c] + nadh[c] + xmp[c]	YALI0D21530g	YALI0D21530g		Purine metabolism	0	0	1000	0		1.1.1.205		IKU-IKUReaction,1-1-1
R0493	2'-Deoxyadenosine 5'-diphosphate:oxidized-thioredoxin 2'-oxidoreductase	adp[c] + trdrd[c] -> dadp[c] + h2o[c] + trdox[c]	(YALI0B03630g and YALI0D03333g and YALI0F31735g)	YALI0B03630g YALI0D03333g YALI0F31735g		Purine metabolism	0	0	1000	0		1.17.4.1		IKU-IKReaction,n-1-n
R0494	2'-Deoxyguanosine 5'-diphosphate:oxidized-thioredoxin 2'-oxidoreductase	trdrd[c] + gdp[c] -> dgdp[c] + h2o[c] + trdox[c]	(YALI0B03630g and YALI0D03333g and YALI0F31735g)	YALI0B03630g YALI0D03333g YALI0F31735g		Purine metabolism	0	0	1000	0		1.17.4.1		IKU-IKReaction,n-1-n
R0495	Urate:oxygen oxidoreductase	urate[c] + h2o[c] + o2[c] -> h2o2[c] + ppchoxsr[c]	YALI0F09251g	YALI0F09251g		Purine metabolism	0	0	1000	0		1.7.3.3		IKU-IKUReaction,1-1-1
R0496	10-Formyltetrahydrofolate:5'-phosphoribosylglycinamide formyltransferase	10fthf[c] + gar[c] -> h[c] + fgam[c] + thf[c]	YALI0D03069g	YALI0D03069g		Purine metabolism	0	0	1000	0		2.1.2.2		IKU-IKReaction,1-1-n
R0497	10-Formyltetrahydrofolate:5'-phosphoribosyl-5-amino-4-imidazolecarboxamide formyltransferase	10fthf[c] + aicar[c] <=> fprica[c] + thf[c]	YALI0D24409g	YALI0D24409g		Purine metabolism	1	-1000	1000	0		2.1.2.3		IKU-IKReaction,1-1-n
R0498	IMP 1,2-hydrolase (decyclizing)	imp[c] + h2o[c] <=> fprica[c]	YALI0D24409g	YALI0D24409g		Purine metabolism	1	-1000	1000	0		3.5.4.10		IKU-IKReaction,1-1-n
R0499	Adenosine:phosphate alpha-D-ribosyltransferase	adn[c] + pi[c] <=> r1p[c] + ade[c]	YALI0F30129g	YALI0F30129g		Purine metabolism	1	-1000	1000	0		2.4.2.1		IKU-IKReaction,1-1-n
R0500	inosine:phosphate alpha-D-ribosyltransferase	ins[c] + pi[c] <=> r1p[c] + hxan[c]	YALI0F30129g	YALI0F30129g		Purine metabolism	1	-1000	1000	0		2.4.2.1		IKU-IKReaction,1-1-n
R0501	Deoxyguanosine:orthophosphate ribosyltransferase	dgsn[c] + pi[c] <=> 2dr1p[c] + gua[c]	YALI0F30129g	YALI0F30129g		Purine metabolism	1	-1000	1000	0		2.4.2.1		IKU-IKReaction,1-1-n
R0502	guanosine:phosphate alpha-D-ribosyltransferase	gsn[c] + pi[c] <=> r1p[c] + gua[c]	YALI0F30129g	YALI0F30129g		Purine metabolism	1	-1000	1000	0		2.4.2.1		IKU-IKReaction,1-1-n
R0503	Xanthosine:orthophosphate ribosyltransferase	xtsn[c] + pi[c] <=> r1p[c] + xan[c]	YALI0F30129g	YALI0F30129g		Purine metabolism	1	-1000	1000	0		2.4.2.1		IKU-IKReaction,1-1-n
R0504	Deoxyadenosine:orthophosphate ribosyltransferase	dad-2[c] + pi[c] <=> 2dr1p[c] + ade[c]	YALI0F30129g	YALI0F30129g		Purine metabolism	1	-1000	1000	0		2.4.2.1		IKU-IKReaction,1-1-n
R0505	Deoxyinosine:orthophosphate ribosyltransferase	din[c] + pi[c] <=> 2dr1p[c] + hxan[c]	YALI0F30129g	YALI0F30129g		Purine metabolism	1	-1000	1000	0		2.4.2.1		IKU-IKReaction,1-1-n
R0506	5-phosphoribosylamine:diphosphate phospho-alpha-D-ribosyltransferase (glutamate-amidating)	h2o[c] + prpp[c] + gln-L[c] -> pram[c] + glu-L[c] + ppi[c]	YALI0B15304g	YALI0B15304g		Purine metabolism	0	0	1000	0		2.4.2.14		IKU-IKUReaction,1-1-1
R0507	AMP:diphosphate phospho-D-ribosyltransferase	prpp[c] + ade[c] -> amp[c] + ppi[c]	YALI0D05797g	YALI0D05797g		Purine metabolism	0	0	1000	0		2.4.2.7		IKU-IKUReaction,1-1-n
R0508	GMP:diphosphate 5-phospho-alpha-D-ribosyltransferase	prpp[c] + gua[c] -> gmp[c] + ppi[c]	YALI0D05797g	YALI0D05797g		Purine metabolism	0	0	1000	0		2.4.2.7		IKU-IKUReaction,1-1-n
R0509	1-(5'-Phosphoribosyl)-5-amino-4-imidazolecarboxamide:pyrophosphate phosphoribosyltransferase	aicar[c] + ppi[c] <=> prpp[c] + C04051[c]	YALI0D05797g	YALI0D05797g		Purine metabolism	1	-1000	1000	0		2.4.2.7		IKU-IKUReaction,1-1-n
R0510	ATP:adenosine 5'-phosphotransferase	atp[c] + adn[c] <=> h[c] + amp[c] + adp[c]	YALI0F23463g	YALI0F23463g		Purine metabolism	1	-1000	1000	0		2.7.1.20		IKU-IKReaction,1-1-1
R0511	ATP:AMP phosphotransferase	atp[c] + amp[c] <=> (2)adp[c]	YALI0B00704g	YALI0B00704g		Purine metabolism	1	-1000	1000	0		2.7.4.3		IKU-IKReaction,n-1-n
R0512	ATP:dAMP phosphotransferase	atp[c] + damp[c] <=> dadp[c] + adp[c]	(YALI0B00704g or YALI0F26521g)	YALI0B00704g YALI0F26521g		Purine metabolism	1	-1000	1000	0		2.7.4.3		IKU-IKReaction,n-1-n
R0514	ATP:GDP phosphotransferase	atp[c] + gdp[c] <=> gtp[c] + adp[c]	YALI0F09229g	YALI0F09229g		Purine metabolism	1	-1000	1000	0		2.7.4.6		IKU-IKUReaction,1-1-n
R0515	ATP:IDP phosphotransferase	atp[c] + idp[c] <=> itp[c] + adp[c]	YALI0F09229g	YALI0F09229g		Purine metabolism	1	-1000	1000	0		2.7.4.6		IKU-IKUReaction,1-1-n
R0516	ATP:dADP phosphotransferase	atp[c] + dadp[c] <=> datp[c] + adp[c]	YALI0F09229g	YALI0F09229g		Purine metabolism	1	-1000	1000	0		2.7.4.6		IKU-IKUReaction,1-1-n
R0517	ATP:dGDP phosphotransferase	atp[c] + dgdp[c] <=> dgtp[c] + adp[c]	YALI0F09229g	YALI0F09229g		Purine metabolism	1	-1000	1000	0		2.7.4.6		IKU-IKUReaction,1-1-n
R0518	ATP:dIDP phosphotransferase	atp[c] + didp[c] <=> ditp[c] + adp[c]	YALI0F09229g	YALI0F09229g		Purine metabolism	1	-1000	1000	0		2.7.4.6		IKU-IKUReaction,1-1-n
R0519	ATP:GMP phosphotransferase	atp[c] + gmp[c] <=> gdp[c] + adp[c]	YALI0C16434g	YALI0C16434g		Purine metabolism	1	-1000	1000	0		2.7.4.8		IKU-IKReaction,1-1-n
R0520	ATP:dGMP phosphotransferase	atp[c] + dgmp[c] <=> dgdp[c] + adp[c]	YALI0C16434g	YALI0C16434g		Purine metabolism	1	-1000	1000	0		2.7.4.8		IKU-IKReaction,1-1-n
R0521	ATP:D-ribose-5-phosphate diphosphotransferase	atp[c] + r5p[c] <=> h[c] + prpp[c] + amp[c]	(YALI0B00836g or YALI0B13552g or YALI0E32351g or YALI0F25047g)	YALI0B00836g YALI0B13552g YALI0E32351g YALI0F25047g		Purine metabolism	1	-1000	1000	0		2.7.6.1		IKU-IKUReaction,n-1-1
R0526	Adenosine 5'-monophosphate phosphohydrolase	amp[c] + h2o[c] -> pi[c] + adn[c]	(YALI0A08217g or YALI0C19866g)	YALI0A08217g YALI0C19866g		Purine metabolism	0	0	1000	0		3.1.3.5		IKU-IKReaction,n-1-n
R0527	Inosine 5'-monophosphate phosphohydrolase	imp[c] + h2o[c] -> pi[c] + ins[c]	(YALI0A08217g or YALI0C19866g)	YALI0A08217g YALI0C19866g		Purine metabolism	0	0	1000	0		3.1.3.5		IKU-IKReaction,n-1-n
R0528	Guanosine 5'-monophosphate phosphohydrolase	gmp[c] + h2o[c] -> pi[c] + gsn[c]	(YALI0A08217g or YALI0C19866g)	YALI0A08217g YALI0C19866g		Purine metabolism	0	0	1000	0		3.1.3.5		IKU-IKReaction,n-1-n
R0529	2'-Deoxyguanosine 5'-monophosphate phosphohydrolase	dgmp[c] + h2o[c] -> pi[c] + dgsn[c]	(YALI0A08217g or YALI0C19866g)	YALI0A08217g YALI0C19866g		Purine metabolism	0	0	1000	0		3.1.3.5		IKU-IKReaction,n-1-n
R0530	2'-Deoxyadenosine 5'-monophosphate phosphohydrolase	damp[c] + h2o[c] <=> pi[c] + dad-2[c]	(YALI0A08217g or YALI0C19866g)	YALI0A08217g YALI0C19866g		Purine metabolism	1	-1000	1000	0		3.1.3.5		IKU-IKReaction,n-1-n
R0531	Xanthosine 5'-phosphate phosphohydrolase	xmp[c] + h2o[c] -> pi[c] + xtsn[c]	(YALI0A08217g or YALI0C19866g)	YALI0A08217g YALI0C19866g		Purine metabolism	0	0	1000	0		3.1.3.5		IKU-IKReaction,n-1-n
R0532	adenosine 3',5'-phosphate 5'-nucleotidohydrolase	camp[c] + h2o[c] -> h[c] + amp[c]	(YALI0A08041g or YALI0E32527g)	YALI0A08041g YALI0E32527g		Purine metabolism	0	0	1000	0		3.1.4.17		IKU-IKReaction,n-1-n
R0533	Guanosine 3',5'-cyclic phosphate 5'-nucleotidohydrolase	35cgmp[c] + h2o[c] -> h[c] + gmp[c]	(YALI0A08041g or YALI0E32527g)	YALI0A08041g YALI0E32527g		Purine metabolism	0	0	1000	0		3.1.4.17		IKU-IKReaction,n-1-n
R0534	5-hydroxyisourate amidohydrolase	ppchoxsr[c] + h2o[c] -> ppc2o4u25dh5c[c]	YALI0F22605g	YALI0F22605g		Purine metabolism	0	0	1000	0		3.5.2.17		IKU-IKReaction,1-1-1
R0535	(S)(+)-Allantoin amidohydrolase	alltn[c] + h2o[c] <=> h[c] + alltt[c]	YALI0F23243g	YALI0F23243g		Purine metabolism	1	-1000	1000	0		3.5.2.5		IKU-IKReaction,1-1-1
R0536	(S)-ureidoglycolate amidohydrolase (decarboxylating)	urdglyc[c] + (2)h[c] + h2o[c] <=> co2[c] + (2)nh4[c] + glx[c]	YALI0F06710g	YALI0F06710g		Purine metabolism	1	-1000	1000	0		3.5.3.19		IKU-IKReaction,1-1-1
R0537	Allantoate amidinohydrolase	alltt[c] + h2o[c] <=> urea[c] + urdglyc[c]	YALI0D18337g	YALI0D18337g		Purine metabolism	1	-1000	1000	0		3.5.3.4		IKU-IKReaction,1-1-1
R0538	Guanine aminohydrolase	gua[c] + h[c] + h2o[c] -> nh4[c] + xan[c]	YALI0E25740g	YALI0E25740g		Purine metabolism	0	0	1000	0		3.5.4.3		IKU-IKReaction,1-1-1
R0539	AMP aminohydrolase	amp[c] + h[c] + h2o[c] -> nh4[c] + imp[c]	YALI0E11495g	YALI0E11495g		Purine metabolism	0	0	1000	0		3.5.4.6		IKU-IKReaction,1-1-1
R0540	ADP-ribose ribophosphohydrolase	adprib[c] + h2o[c] -> (2)h[c] + r5p[c] + amp[c]	YALI0F26125g	YALI0F26125g		Purine metabolism	0	0	1000	0		3.6.1.13		IKU-IKReaction,1-1-1
R0542	ATP phosphohydrolase	atp[c] + h2o[c] -> h[c] + pi[c] + adp[c]				Maintenance	0	7.8625	1000	0		3.6.1.5		IKU-IKReaction,1-1-n
R0543	ADP phosphohydrolase	adp[c] + h2o[c] -> h[c] + pi[c] + amp[c]	YALI0C19712g	YALI0C19712g		Purine metabolism	0	0	1000	0		3.6.1.5		IKU-IKReaction,1-1-n
R0544	GDP phosphohydrolase	gdp[c] + h2o[c] -> h[c] + pi[c] + gmp[c]	YALI0C19712g	YALI0C19712g		Purine metabolism	0	0	1000	0		3.6.1.5		IKU-IKReaction,1-1-n
R0545	GTP phosphohydrolase	gtp[c] + h2o[c] -> h[c] + pi[c] + gdp[c]	YALI0C19712g	YALI0C19712g		Purine metabolism	0	0	1000	0		3.6.1.5		IKU-IKReaction,1-1-n
R0546	ITP phosphohydrolase	itp[c] + h2o[c] -> h[c] + pi[c] + idp[c]	YALI0C19712g	YALI0C19712g		Purine metabolism	0	0	1000	0		3.6.1.5		IKU-IKReaction,1-1-n
R0547	IDP phosphohydrolase	idp[c] + h2o[c] -> h[c] + pi[c] + imp[c]	YALI0C19712g	YALI0C19712g		Purine metabolism	0	0	1000	0		3.6.1.5		IKU-IKReaction,1-1-n
R0548	1-(5-phospho-D-ribosyl)-5-amino-4-imidazolecarboxylate carboxy-lyase	5aizc[c] + h[c] <=> co2[c] + air[c]	YALI0B23188g	YALI0B23188g		Purine metabolism	1	-1000	1000	0		4.1.1.21		IKU-IKReaction,1-1-1
R0549	1-(5'-Phosphoribosyl)-5-amino-4-(N-succinocarboxamide)-imidazole AMP-lyase	25aics[c] <=> aicar[c] + fum[c]	YALI0B17402g	YALI0B17402g		Purine metabolism	1	-1000	1000	0		4.3.2.2		IKU-IKReaction,1-1-n
R0550	ATP diphosphate-lyase (cyclizing; 3',5'-cyclic-AMP-forming)	atp[c] -> ppi[c] + camp[c]	YALI0B18759g	YALI0B18759g		Purine metabolism	0	0	1000	0		4.6.1.1		IKU-IKReaction,1-1-n
R0551	GTP diphosphate-lyase (cyclizing; 3',5'-cyclic-GMP-forming)	gtp[c] -> ppi[c] + 35cgmp[c]	YALI0B18759g	YALI0B18759g		Purine metabolism	0	0	1000	0		4.6.1.1		IKU-IKReaction,1-1-n
R0552	D-Ribose 1,5-phosphomutase	r1p[c] <=> r5p[c]	(YALI0E02090g or YALI0E02244g)	YALI0E02090g YALI0E02244g		Purine metabolism	1	-1000	1000	0		5.4.2.2		IKU-IKReaction,n-1-n
R0553	1-(5-Phosphoribosyl)-5-amino-4-carboxyimidazole:L-aspartate ligase (ADP-forming)	atp[c] + asp-L[c] + 5aizc[c] <=> h[c] + 25aics[c] + pi[c] + adp[c]	YALI0E33033g	YALI0E33033g		Purine metabolism	1	-1000	1000	0		6.3.2.6		IKU-IKUReaction,1-1-1
R0554	2-(Formamido)-N1-(5-phosphoribosyl)acetamidine cyclo-ligase (ADP-forming)	atp[c] + fpram[c] -> (2)h[c] + air[c] + pi[c] + adp[c]	YALI0F21010g	YALI0F21010g		Purine metabolism	0	0	1000	0		6.3.3.1		IKU-IKReaction,1-n-n
R0555	5-Phospho-D-ribosylamine:glycine ligase (ADP-forming)	atp[c] + gly[c] + pram[c] -> h[c] + gar[c] + pi[c] + adp[c]	YALI0F21010g	YALI0F21010g		Purine metabolism	0	0	1000	0		6.3.4.13		IKU-IKReaction,1-n-n
R0556	Xanthosine-5'-phosphate:L-glutamine amido-ligase (AMP-forming)	atp[c] + h2o[c] + gln-L[c] + xmp[c] -> (2)h[c] + glu-L[c] + gmp[c] + ppi[c] + amp[c]	YALI0B16104g	YALI0B16104g		Purine metabolism	0	0	1000	0		6.3.5.2		IKU-IKUReaction,1-1-1
R0557	5'-Phosphoribosylformylglycinamide:L-glutamine amido-ligase (ADP-forming)	atp[c] + h2o[c] + gln-L[c] + fgam[c] -> h[c] + glu-L[c] + fpram[c] + pi[c] + adp[c]	YALI0F30019g	YALI0F30019g		Purine metabolism	0	0	1000	0		6.3.5.3		IKU-IKReaction,1-1-1
R0558	N6-(1,2-dicarboxyethyl)AMP AMP-lyase (fumarate-forming)	dcamp[c] <=> amp[c] + fum[c]	YALI0B17402g	YALI0B17402g		Purine metabolism	1	-1000	1000	0		4.3.2.2		IKU-IKReaction,1-1-n
R0559	IMP:L-aspartate ligase (GDP-forming)	gtp[c] + asp-L[c] + imp[c] -> (2)h[c] + dcamp[c] + pi[c] + gdp[c]	YALI0E28963g	YALI0E28963g		Purine metabolism	0	0	1000	0		6.3.4.4		IK-IKReaction,1-1-1
R0561	L-Phenylalanine:2-oxoglutarate aminotransferase	phe-L[c] + akg[c] <=> glu-L[c] + phpyr[c]	YALI0E20977g	YALI0E20977g		Phenylalanine, tyrosine and tryptophan biosynthesis	1	-1000	1000	0		2.6.1.5		IKU-differenceReaction OR IKU-IKReaction OR IKU-IKUReaction,1-n-n OR 1-1-n OR n-1-n
R0562	L-tyrosine:2-oxoglutarate aminotransferase	tyr-L[c] + akg[c] <=> glu-L[c] + 34hpp[c]	YALI0E20977g	YALI0E20977g		Phenylalanine, tyrosine and tryptophan biosynthesis	1	-1000	1000	0		2.6.1.5		IKU-differenceReaction OR IKU-IKReaction OR IKU-IKUReaction,1-n-n OR 1-1-n OR n-1-n
R0563	Chorismate pyruvate-lyase (amino-accepting)	chor[c] + gln-L[c] -> h[c] + glu-L[c] + pyr[c] + anth[c]	(YALI0D11110g or YALI0E14751g)	YALI0D11110g YALI0E14751g		Phenylalanine, tyrosine and tryptophan biosynthesis	0	0	1000	0		4.1.3.27		IKU-IKReaction,n-1-n
R0564	N-(5-Phospho-D-ribosyl)anthranilate:pyrophosphate phosphoribosyl-transferase	pran[c] + ppi[c] <=> prpp[c] + anth[c]	YALI0D27170g	YALI0D27170g		Phenylalanine, tyrosine and tryptophan biosynthesis	1	-1000	1000	0		2.4.2.18		IKU-IKReaction,1-1-1
R0565	prephenate hydro-lyase (decarboxylating; phenylpyruvate-forming)	pphn[c] + h[c] <=> co2[c] + h2o[c] + phpyr[c]	YALI0B17336g	YALI0B17336g		Phenylalanine, tyrosine and tryptophan biosynthesis	1	-1000	1000	0		4.2.1.51		IKU-differenceReaction,1-1-n
R0566	5-O-(1-Carboxyvinyl)-3-phosphoshikimate phosphate-lyase (chorismate-forming)	3psme[c] -> pi[c] + chor[c]	YALI0D17930g	YALI0D17930g		Phenylalanine, tyrosine and tryptophan biosynthesis	0	0	1000	0		4.2.3.5		IKU-IKUReaction,1-1-1
R0567	Chorismate pyruvatemutase	chor[c] <=> pphn[c]	(YALI0B17336g or YALI0E17479g)	YALI0B17336g YALI0E17479g		Phenylalanine, tyrosine and tryptophan biosynthesis	1	-1000	1000	0		5.4.99.5		IKU-IKReaction,n-1-1
R0568	Prephenate:NADP+ oxidoreductase(decarboxylating)	pphn[c] + nadp[c] -> nadph[c] + co2[c] + 34hpp[c]	YALI0F17644g	YALI0F17644g		Phenylalanine, tyrosine and tryptophan biosynthesis	0	0	1000	0		1.3.1.13		IKU-differenceReaction,1-1-1
R0569	Phosphoenolpyruvate:D-erythrose-4-phosphate C-(1-carboxyvinyl)transferase (phosphate hydrolysing, 2-carboxy-2-oxoethyl-forming)	pep[c] + h2o[c] + e4p[c] -> pi[c] + 2dda7p[c]	(YALI0B20020g or YALI0B22440g or YALI0C06952g)	YALI0B20020g YALI0B22440g YALI0C06952g		Phenylalanine, tyrosine and tryptophan biosynthesis	0	0	1000	0		2.5.1.54		IKU-IKReaction,n-1-1
R0570	ATP:shikimate 3-phosphotransferase	atp[c] + skm[c] -> h[c] + skm5p[c] + adp[c]	YALI0F12639g	YALI0F12639g		Phenylalanine, tyrosine and tryptophan biosynthesis	0	0	1000	0		2.7.1.71		IKU-IKReaction,1-n-n
R0571	Shikimate:NADP+ 3-oxidoreductase	h[c] + nadph[c] + 3dhsk[c] -> skm[c] + nadp[c]	YALI0F12639g	YALI0F12639g		Phenylalanine, tyrosine and tryptophan biosynthesis	0	0	1000	0		1.1.1.25		IKU-IKReaction,1-n-n
R0572	2-Dehydro-3-deoxy-D-arabino-heptonate 7-phosphate phosphate-lyase (cyclyzing)	2dda7p[c] -> pi[c] + 3dhq[c]	YALI0F12639g	YALI0F12639g		Phenylalanine, tyrosine and tryptophan biosynthesis	0	0	1000	0		4.2.3.4		IKU-IKReaction,1-n-n
R0573	3-Dehydroquinate hydro-lyase	3dhq[c] <=> h2o[c] + 3dhsk[c]	YALI0F12639g	YALI0F12639g		Phenylalanine, tyrosine and tryptophan biosynthesis	1	-1000	1000	0		4.2.1.10		IKU-IKReaction,1-n-n
R0574	Phosphoenolpyruvate:3-phosphoshikimate 5-O-(1-carboxyvinyl)-transferase	pep[c] + skm5p[c] <=> 3psme[c] + pi[c]	YALI0F12639g	YALI0F12639g		Phenylalanine, tyrosine and tryptophan biosynthesis	1	-1000	1000	0		2.5.1.19		IKU-IKReaction,1-n-n
R0575	1-(2-Carboxyphenylamino)-1-deoxy-D-ribulose-5-phosphate carboxy-lyase(cyclizing)	2cpr5p[c] + h[c] <=> h2o[c] + co2[c] + 3ig3p[c]	YALI0D11110g	YALI0D11110g		Phenylalanine, tyrosine and tryptophan biosynthesis	1	-1000	1000	0		4.1.1.48		IKU-IKReaction,n-1-n
R0576	L-serine hydro-lyase [adding 1-C-(indol-3-yl)glycerol 3-phosphate; L-tryptophan and glyceraldehyde-3-phosphate-forming]	ser-L[c] + 3ig3p[c] -> h2o[c] + g3p[c] + trp-L[c]	YALI0F24893g	YALI0F24893g		Phenylalanine, tyrosine and tryptophan biosynthesis	0	0	1000	0		4.2.1.20		IKU-IKReaction,1-1-1
R0577	5-aminolevulinate hydro-lyase (adding 5-aminolevulinate and cyclizing; porphobilinogen-forming)	(2)5aop[c] -> h[c] + (2)h2o[c] + ppbng[c]	YALI0F20790g	YALI0F20790g		Porphyrin and chlorophyll metabolism	0	0	1000	0		4.2.1.24		IKU-IKUReaction,1-1-1
R0578	porphobilinogen:(4-[2-carboxyethyl]-3-[carboxymethyl]pyrrol-2-yl)methyltransferase (hydrolysing); porphobilinogen ammonia-lyase (polymerizing)	(4)ppbng[c] + h2o[c] -> (4)nh4[c] + hmbil[c]	YALI0F26609g	YALI0F26609g		Porphyrin and chlorophyll metabolism	0	0	1000	0		2.5.1.61		IKU-IKUReaction,1-1-1
R0579	protoheme ferro-lyase (protoporphyrin-forming)	ppp9[m] + fe2[m] -> (2)h[m] + pheme[m]	YALI0F19470g	YALI0F19470g		Porphyrin and chlorophyll metabolism	0	0	1000	0		4.99.1.1		IKU-IKUReaction,1-1-1
R0581	S-Adenosyl-L-methionine:uroporphyrin-III C-methyltransferase	scl[c] + fe2[c] -> sheme[c] + (3)h[c]	YALI0E11385g	YALI0E11385g		Porphyrin and chlorophyll metabolism	0	0	1000	0		4.99.1.4		IKU-IKReaction,1-n-n
R0582	Hydroxymethylbilane hydro-lyase(cyclizing)	hmbil[c] -> h2o[c] + uppg3[c]	YALI0F09449g	YALI0F09449g		Porphyrin and chlorophyll metabolism	0	0	1000	0		4.2.1.75		IKU-IKReaction,1-1-1
R0583	S-adenosyl-L-methionine:uroporphyrin-III C-methyltransferase	(2)amet[c] + uppg3[c] -> h[c] + dscl[c] + (2)ahcys[c]	YALI0A01133g	YALI0A01133g		Porphyrin and chlorophyll metabolism	0	0	1000	0		2.1.1.107		IKU-IKReaction,1-1-1
R0584	Uroporphyrinogen-III carboxy-lyase	uppg3[c] + (4)h[c] -> (4)co2[c] + cpppg3[c]	YALI0C01716g	YALI0C01716g		Porphyrin and chlorophyll metabolism	0	0	1000	0		4.1.1.37		IKU-IKUReaction,1-1-n
R0585	Coproporphyrinogen:oxygen oxidoreductase(decarboxylating)	(2)h[c] + o2[c] + cpppg3[c] -> (2)h2o[c] + (2)co2[c] + pppg9[c]	YALI0E29975g	YALI0E29975g		Porphyrin and chlorophyll metabolism	0	0	1000	0		1.3.3.3		IKU-IKReaction,1-1-1
R0586	protoporphyrinogen-IX:oxygen oxidoreductase	pppg9[m] + (3)o2[m] -> (3)h2o2[m] + ppp9[m]	YALI0D23331g	YALI0D23331g		Porphyrin and chlorophyll metabolism	0	0	1000	0		1.3.3.4		IKU-IKReaction,1-1-1
R0588	S-Adenosyl-L-methionine:uroporphyrin-III C-methyltransferase	dscl[c] + nad[c] -> h[c] + nadh[c] + scl[c]	YALI0E11385g	YALI0E11385g		Porphyrin and chlorophyll metabolism	0	0	1000	0		1.3.1.76		IKU-IKReaction,1-n-n
R0592	succinyl-CoA:glycine C-succinyltransferase (decarboxylating)	succoa[m] + h[c] + gly[m] -> co2[m] + coa[m] + 5aop[m]	YALI0C06083g	YALI0C06083g		Porphyrin and chlorophyll metabolism	0	0	1000	0		2.3.1.37		IKU-IKUReaction,1-1-1
R0593	beta-alanine:2-oxoglutarate aminotransferase	ala-B[c] + akg[c] <=> glu-L[c] + msa[c]	YALI0E18238g	YALI0E18238g		Propanoate metabolism	1	-1000	1000	0		2.6.1.19		IKU-differenceReaction,1-n-n
R0594	Propionyladenylate:CoA propionyltransferase	ppcppa[c] + coa[c] <=> (2)h[c] + ppcoa[c] + amp[c]	YALI0F05962g	YALI0F05962g		Propanoate metabolism	1	-1000	1000	0		6.2.1.1		IKU-IKReaction,1-1-n
R0595	(S)-Methylmalonate semialdehyde:NAD+ oxidoreductase (CoA-propanoylating)	2mop[c] + nad[c] + coa[c] <=> nadh[c] + co2[c] + ppcoa[c]	YALI0C01859g	YALI0C01859g		Propanoate metabolism	1	-1000	1000	0		1.2.1.27		IKU-IKReaction,1-1-n
R0596	ATP:propanoate adenyltransferase	atp[c] + ppa[c] + (2)h[c] <=> ppcppa[c] + ppi[c]	YALI0F05962g	YALI0F05962g		Propanoate metabolism	1	-1000	1000	0		6.2.1.1		IKU-IKReaction,1-1-n
R0597	3-Oxopropanoate:NAD+ oxidoreductase (decarboxylating, CoA-acetylating)	msa[c] + nad[c] + coa[c] -> nadh[c] + co2[c] + accoa[c]	YALI0C01859g	YALI0C01859g		Propanoate metabolism	0	0	1000	0		1.2.1.18		IKU-IKReaction,1-1-n
R0598	3-Oxopropanoate:NADP+ oxidoreductase (CoA-malonylating)	msa[c] + nadp[c] + coa[c] <=> h[c] + nadph[c] + malcoa[c]	YALI0C01859g	YALI0C01859g		Propanoate metabolism	1	-1000	1000	0		1.2.1.18		IKU-IKReaction,1-1-n
R0606	2'-Deoxyuridine 5'-diphosphate:oxidized-thioredoxin 2'-oxidoreductase	udp[c] + trdrd[c] -> dudp[c] + h2o[c] + trdox[c]	(YALI0B03630g and YALI0D03333g and YALI0F31735g)	YALI0B03630g YALI0D03333g YALI0F31735g		Pyrimidine metabolism	0	0	1000	0		1.17.4.1		IKU-IKReaction,n-1-n
R0607	2'-Deoxycytidine diphosphate:oxidized-thioredoxin 2'-oxidoreductase	cdp[c] + trdrd[c] -> dcdp[c] + h2o[c] + trdox[c]	(YALI0B03630g and YALI0D03333g and YALI0F31735g)	YALI0B03630g YALI0D03333g YALI0F31735g		Pyrimidine metabolism	0	0	1000	0		1.17.4.1		IKU-IKReaction,n-1-n
R0608	dihydroorotate dehydrogenase (fumarate)	dhor-S[c] + fum[c] <=> succ[c] + orot[c]	YALI0D18920g	YALI0D18920g		Pyrimidine metabolism	1	-1000	1000	0		1.3.98.1		IKU-IKReaction,1-1-1
R0609	NADPH:oxidized-thioredoxin oxidoreductase	h[c] + nadph[c] + trdox[c] -> trdrd[c] + nadp[c]	YALI0D27126g	YALI0D27126g		Pyrimidine metabolism	0	0	1000	0		1.8.1.9		IKU-IKUReaction,1-1-n
R0610	5,10-Methylenetetrahydrofolate:dUMP C-methyltransferase	dump[c] + mlthf[c] -> dtmp[c] + dhf[c]	YALI0C10901g	YALI0C10901g		Pyrimidine metabolism	0	0	1000	0		2.1.1.45		IKU-IKUReaction,1-1-1
R0611	carbamoyl-phosphate:L-aspartate carbamoyltransferase	cbp[c] + asp-L[c] -> h[c] + cbasp[c] + pi[c]	YALI0E09493g	YALI0E09493g		Pyrimidine metabolism	0	0	1000	0		2.1.3.2		IKU-IU-noECnoReaction,1-1-1
R0612	deoxyuridine:orthophosphate 2-deoxy-D-ribosyltransferase; deoxyuridine:orthophosphate ribosyltransferase	duri[c] + pi[c] -> 2dr1p[c] + ura[c]	YALI0F30129g	YALI0F30129g		Pyrimidine metabolism	0	0	1000	0		2.4.2.1		IKU-IKReaction,1-1-n
R0613	Orotidine-5'-phosphate:diphosphate phospho-alpha-D-ribosyl-transferase	orot5p[c] + ppi[c] <=> prpp[c] + orot[c]	YALI0F21527g	YALI0F21527g		Pyrimidine metabolism	1	-1000	1000	0		2.4.2.10		IKU-IKUReaction,1-1-1
R0614	UMP:diphosphate phospho-alpha-D-ribosyltransferase	prpp[c] + ura[c] -> ump[c] + ppi[c]	(YALI0E20625g or YALI0F31273g)	YALI0E20625g YALI0F31273g		Pyrimidine metabolism	0	0	1000	0		2.4.2.9		IKU-IKReaction,n-1-1
R0615	ATP:cytidine 5'-phosphotransferase	atp[c] + cytd[c] -> h[c] + cmp[c] + adp[c]	YALI0E31009g	YALI0E31009g		Pyrimidine metabolism	0	0	1000	0		2.7.1.48		IKU-KUReaction,1-1-n
R0616	UTP:cytidine 5'-phosphotransferase	utp[c] + cytd[c] -> h[c] + cmp[c] + udp[c]	YALI0E31009g	YALI0E31009g		Pyrimidine metabolism	0	0	1000	0		2.7.1.48		IKU-KUReaction,1-1-n
R0617	GTP:cytidine 5'-phosphotransferase	gtp[c] + cytd[c] -> h[c] + cmp[c] + gdp[c]	YALI0E31009g	YALI0E31009g		Pyrimidine metabolism	0	0	1000	0		2.7.1.48		IKU-KUReaction,1-1-n
R0618	ITP:cytidine 5'-phosphotransferase	itp[c] + cytd[c] -> h[c] + cmp[c] + idp[c]	YALI0E31009g	YALI0E31009g		Pyrimidine metabolism	0	0	1000	0		2.7.1.48		IKU-KUReaction,1-1-n
R0619	ATP:uridine 5'-phosphotransferase	atp[c] + uri[c] -> h[c] + ump[c] + adp[c]	YALI0E31009g	YALI0E31009g		Pyrimidine metabolism	0	0	1000	0		2.7.1.48		IKU-KUReaction,1-1-n
R0620	UTP:uridine 5'-phosphotransferase	utp[c] + uri[c] -> h[c] + ump[c] + udp[c]	YALI0E31009g	YALI0E31009g		Pyrimidine metabolism	0	0	1000	0		2.7.1.48		IKU-KUReaction,1-1-n
R0621	GTP:uridine 5'-phosphotransferase	gtp[c] + uri[c] -> h[c] + ump[c] + gdp[c]	YALI0E31009g	YALI0E31009g		Pyrimidine metabolism	0	0	1000	0		2.7.1.48		IKU-KUReaction,1-1-n
R0622	ITP:uridine 5'-phosphotransferase	itp[c] + uri[c] -> h[c] + ump[c] + idp[c]	YALI0E31009g	YALI0E31009g		Pyrimidine metabolism	0	0	1000	0		2.7.1.48		IKU-KUReaction,1-1-n
R0623	dATP:cytidine 5'-phosphotransferase	datp[c] + cytd[c] -> h[c] + cmp[c] + dadp[c]	YALI0E31009g	YALI0E31009g		Pyrimidine metabolism	0	0	1000	0		2.7.1.48		IKU-KUReaction,1-1-n
R0624	dATP:uridine 5'-phosphotransferase	datp[c] + uri[c] -> h[c] + ump[c] + dadp[c]	YALI0E31009g	YALI0E31009g		Pyrimidine metabolism	0	0	1000	0		2.7.1.48		IKU-KUReaction,1-1-n
R0625	dGTP:uridine 5'-phosphotransferase	dgtp[c] + uri[c] -> h[c] + ump[c] + dgdp[c]	YALI0E31009g	YALI0E31009g		Pyrimidine metabolism	0	0	1000	0		2.7.1.48		IKU-KUReaction,1-1-n
R0626	dGTP:cytidine 5'-phosphotransferase	dgtp[c] + cytd[c] -> h[c] + cmp[c] + dgdp[c]	YALI0E31009g	YALI0E31009g		Pyrimidine metabolism	0	0	1000	0		2.7.1.48		IKU-KUReaction,1-1-n
R0627	dTTP:cytidine 5'-phosphotransferase	dttp[c] + cytd[c] -> h[c] + cmp[c] + dtdp[c]	YALI0E31009g	YALI0E31009g		Pyrimidine metabolism	0	0	1000	0		2.7.1.48		IKU-KUReaction,1-1-n
R0628	dTTP:uridine 5'-phosphotransferase	dttp[c] + uri[c] -> h[c] + ump[c] + dtdp[c]	YALI0E31009g	YALI0E31009g		Pyrimidine metabolism	0	0	1000	0		2.7.1.48		IKU-KUReaction,1-1-n
R0629	dCTP:uridine 5'-phosphotransferase	dctp[c] + uri[c] -> h[c] + ump[c] + dcdp[c]	YALI0E31009g	YALI0E31009g		Pyrimidine metabolism	0	0	1000	0		2.7.1.48		IKU-KUReaction,1-1-n
R0630	dUTP:uridine 5'-phosphotransferase	dutp[c] + uri[c] -> h[c] + ump[c] + dudp[c]	YALI0E31009g	YALI0E31009g		Pyrimidine metabolism	0	0	1000	0		2.7.1.48		IKU-KUReaction,1-1-n
R0631	dCTP:cytidine 5'-phosphotransferase	dctp[c] + cytd[c] -> h[c] + cmp[c] + dcdp[c]	YALI0E31009g	YALI0E31009g		Pyrimidine metabolism	0	0	1000	0		2.7.1.48		IKU-KUReaction,1-1-n
R0632	dUTP:cytidine 5'-phosphotransferase	dutp[c] + cytd[c] -> h[c] + cmp[c] + dudp[c]	YALI0E31009g	YALI0E31009g		Pyrimidine metabolism	0	0	1000	0		2.7.1.48		IKU-KUReaction,1-1-n
R0633	ATP:UMP phosphotransferase	atp[c] + ump[c] <=> udp[c] + adp[c]	YALI0F09339g	YALI0F09339g		Pyrimidine metabolism	1	-1000	1000	0		2.7.4.14		IKU-differenceReaction,1-1-n
R0634	ATP:CMP phosphotransferase	atp[c] + cmp[c] <=> cdp[c] + adp[c]	YALI0F09339g	YALI0F09339g		Pyrimidine metabolism	1	-1000	1000	0		2.7.4.14		IKU-differenceReaction,1-1-n
R0635	ATP:dCMP phosphotransferase	atp[c] + dcmp[c] <=> dcdp[c] + adp[c]	YALI0F09339g	YALI0F09339g		Pyrimidine metabolism	1	-1000	1000	0		2.7.4.14		IKU-differenceReaction,1-1-n
R0636	ATP:UDP phosphotransferase	atp[c] + udp[c] <=> utp[c] + adp[c]	YALI0F09229g	YALI0F09229g		Pyrimidine metabolism	1	-1000	1000	0		2.7.4.6		IKU-IKUReaction,1-1-n
R0637	ATP:CDP phosphotransferase	atp[c] + cdp[c] <=> ctp[c] + adp[c]	YALI0F09229g	YALI0F09229g		Pyrimidine metabolism	1	-1000	1000	0		2.7.4.6		IKU-IKUReaction,1-1-n
R0638	ATP:dTDP phosphotransferase	atp[c] + dtdp[c] <=> dttp[c] + adp[c]	YALI0F09229g	YALI0F09229g		Pyrimidine metabolism	1	-1000	1000	0		2.7.4.6		IKU-IKUReaction,1-1-n
R0639	ATP:dCDP phosphotransferase	atp[c] + dcdp[c] <=> dctp[c] + adp[c]	YALI0F09229g	YALI0F09229g		Pyrimidine metabolism	1	-1000	1000	0		2.7.4.6		IKU-IKUReaction,1-1-n
R0640	ATP:dUDP phosphotransferase	atp[c] + dudp[c] <=> dutp[c] + adp[c]	YALI0F09229g	YALI0F09229g		Pyrimidine metabolism	1	-1000	1000	0		2.7.4.6		IKU-IKUReaction,1-1-n
R0641	ATP:dTMP phosphotransferase	atp[c] + dtmp[c] <=> dtdp[c] + adp[c]	YALI0C13354g	YALI0C13354g		Pyrimidine metabolism	1	-1000	1000	0		2.7.4.9		IKU-IKReaction,1-1-n
R0642	ATP:dUMP phosphotransferase	atp[c] + dump[c] <=> dudp[c] + adp[c]	YALI0C13354g	YALI0C13354g		Pyrimidine metabolism	1	-1000	1000	0		2.7.4.9		IKU-IKReaction,1-1-n
R0647	Cytidine-5'-monophosphate phosphohydrolase	cmp[c] + h2o[c] -> pi[c] + cytd[c]	(YALI0A08217g or YALI0C19866g)	YALI0A08217g YALI0C19866g		Pyrimidine metabolism	0	0	1000	0		3.1.3.5		IKU-IKReaction,n-1-n
R0648	Uridine 5'-monophosphate phosphohydrolase	ump[c] + h2o[c] -> pi[c] + uri[c]	(YALI0A08217g or YALI0C19866g)	YALI0A08217g YALI0C19866g		Pyrimidine metabolism	0	0	1000	0		3.1.3.5		IKU-IKReaction,n-1-n
R0649	Thymidylate 5'-phosphohydrolase	dtmp[c] + h2o[c] -> pi[c] + thymd[c]	(YALI0A08217g or YALI0C19866g)	YALI0A08217g YALI0C19866g		Pyrimidine metabolism	0	0	1000	0		3.1.3.5		IKU-IKReaction,n-1-n
R0650	2'-Deoxycytidine 5'-monophosphate phosphohydrolase	dcmp[c] + h2o[c] -> pi[c] + dcyt[c]	(YALI0A08217g or YALI0C19866g)	YALI0A08217g YALI0C19866g		Pyrimidine metabolism	0	0	1000	0		3.1.3.5		IKU-IKReaction,n-1-n
R0651	(S)-dihydroorotate amidohydrolase	dhor-S[c] + h2o[c] <=> h[c] + cbasp[c]	YALI0F22781g	YALI0F22781g		Pyrimidine metabolism	1	-1000	1000	0		3.5.2.3		IKU-IKReaction,1-1-1
R0652	Cytosine aminohydrolase	csn[c] + h[c] + h2o[c] -> nh4[c] + ura[c]	YALI0F22517g	YALI0F22517g		Pyrimidine metabolism	0	0	1000	0		3.5.4.1		IKU-IKReaction,1-1-n
R0654	dCMP aminohydrolase	dcmp[c] + h[c] + h2o[c] <=> nh4[c] + dump[c]	YALI0C23210g	YALI0C23210g		Pyrimidine metabolism	1	-1000	1000	0		3.5.4.12		IKU-IKReaction,1-1-1
R0655	Cytidine aminohydrolase	cytd[c] + h2o[c] + h[c] -> nh4[c] + uri[c]	YALI0D17072g	YALI0D17072g		Pyrimidine metabolism	0	0	1000	0		3.5.4.5		IKU-IKReaction,1-1-n
R0656	Deoxycytidine aminohydrolase	dcyt[c] + h[c] + h2o[c] -> nh4[c] + duri[c]	YALI0D17072g	YALI0D17072g		Pyrimidine metabolism	0	0	1000	0		3.5.4.5		IKU-IKReaction,1-1-n
R0657	dUTP nucleotidohydrolase	dutp[c] + h2o[c] -> h[c] + ppi[c] + dump[c]	YALI0F19448g	YALI0F19448g		Pyrimidine metabolism	0	0	1000	0		3.6.1.23		IKU-IKUReaction,1-1-1
R0658	UDP phosphohydrolase	udp[c] + h2o[c] -> h[c] + pi[c] + ump[c]	YALI0C19712g	YALI0C19712g		Pyrimidine metabolism	0	0	1000	0		3.6.1.5		IKU-IKReaction,1-1-n
R0659	UTP phosphohydrolase	utp[c] + h2o[c] -> h[c] + pi[c] + udp[c]	YALI0C19712g	YALI0C19712g		Pyrimidine metabolism	0	0	1000	0		3.6.1.5		IKU-IKReaction,1-1-n
R0660	CDP phosphohydrolase	cdp[c] + h2o[c] -> h[c] + pi[c] + cmp[c]	YALI0C19712g	YALI0C19712g		Pyrimidine metabolism	0	0	1000	0		3.6.1.5		IKU-IKReaction,1-1-n
R0661	CTP phosphohydrolase	ctp[c] + h2o[c] -> h[c] + pi[c] + cdp[c]	YALI0C19712g	YALI0C19712g		Pyrimidine metabolism	0	0	1000	0		3.6.1.5		IKU-IKReaction,1-1-n
R0662	dTDP phosphohydrolase	dtdp[c] + h2o[c] -> h[c] + pi[c] + dtmp[c]	YALI0C19712g	YALI0C19712g		Pyrimidine metabolism	0	0	1000	0		3.6.1.5		IKU-IKReaction,1-1-n
R0663	dTTP nucleotidohydrolase	dttp[c] + h2o[c] -> h[c] + pi[c] + dtdp[c]	YALI0C19712g	YALI0C19712g		Pyrimidine metabolism	0	0	1000	0		3.6.1.5		IKU-IKReaction,1-1-n
R0664	UTP:ammonia ligase (ADP-forming)	atp[c] + nh4[c] + utp[c] -> (2)h[c] + ctp[c] + pi[c] + adp[c]	YALI0B05368g	YALI0B05368g		Pyrimidine metabolism	0	0	1000	0		6.3.4.2		IKU-IKReaction,1-1-n
R0665	UTP:L-glutamine amido-ligase (ADP-forming)	atp[c] + h2o[c] + gln-L[c] + utp[c] -> (2)h[c] + glu-L[c] + ctp[c] + pi[c] + adp[c]	YALI0B05368g	YALI0B05368g		Pyrimidine metabolism	0	0	1000	0		6.3.4.2		IKU-IKReaction,1-1-n
R0666	hydrogen-carbonate:L-glutamine amido-ligase (ADP-forming, carbamate-phosphorylating)	(2)atp[c] + h2o[c] + hco3[c] + gln-L[c] -> (2)h[c] + cbp[c] + glu-L[c] + pi[c] + (2)adp[c]	(YALI0C23969g and YALI0D07370g or YALI0E09493g)	YALI0C23969g YALI0D07370g YALI0E09493g		Pyrimidine metabolism	0	0	1000	0		6.3.5.5		IKU-IU-noECnoReaction,n-1-1
R0667	(S)-Lactate:ferricytochrome-c 2-oxidoreductase	lac-L[m] + (2)ficytc[m] -> (2)focytc[m] + pyr[m]	YALI0E21307g	YALI0E21307g		Pyruvate metabolism	0	0	1000	0		1.1.2.3		IKU-IKReaction,1-1-1
R0668	(R)-Lactate:ferricytochrome-c 2-oxidoreductase	lac-D[m] + (2)ficytc[m] -> (2)focytc[m] + pyr[m]	YALI0E03212g	YALI0E03212g		Pyruvate metabolism	0	0	1000	0		1.1.2.4		IKU-IKReaction,1-1-1
R0669	(S)-malate:NAD+ oxidoreductase (decarboxylating)	mal-L[m] + nad[m] -> nadh[m] + co2[m] + pyr[m]	YALI0E18634g	YALI0E18634g		Pyruvate metabolism	0	0	1000	0		1.1.1.38		IKU-IKReaction,1-1-1
R0670	Acetyl-CoA hydrolase	h[c] + ac[c] + coa[c] -> accoa[c] + h2o[c]	YALI0E30965g	YALI0E30965g		Pyruvate metabolism	0	0	1000	0		3.1.2.1		IKU-IKUReaction,1-1-1
R0671	(S)-malate:NAD+ oxidoreductase	mal-L[m] + nad[m] <=> h[m] + nadh[m] + oaa[m]	(YALI0D16753g or YALI0E14190g)	YALI0D16753g YALI0E14190g		Pyruvate metabolism	1	-1000	1000	0		1.1.1.37		IKU-IKUReaction,n-1-1
R0672	acetyl-CoA:glyoxylate C-acetyltransferase (thioester-hydrolysing, carboxymethyl-forming); L-Malate glyoxylate-lyase (CoA-acetylating)	glx[m] + h2o[m] + accoa[m] -> mal-L[m] + h[c] + coa[m]	(YALI0D19140g or YALI0E15708g)	YALI0D19140g YALI0E15708g		Pyruvate metabolism	0	0	1000	0		2.3.3.9		IKU-IKUReaction,n-1-1
R0673	(R)-S-Lactoylglutathione hydrolase	lgt-S[c] + h2o[c] -> h[c] + lac-D[c] + gthrd[c]	YALI0D06974g	YALI0D06974g		Pyruvate metabolism	0	0	1000	0		3.1.2.6		IKU-IKReaction,1-1-1
R0674	(R)-S-Lactoylglutathione methylglyoxal-lyase (isomerizing)	lgt-S[c] <=> mthgxl[c] + gthrd[c]	YALI0E24057g	YALI0E24057g		Pyruvate metabolism	1	-1000	1000	0		4.4.1.5		IKU-IKReaction,1-1-1
R0675	Acetyl-CoA:acetyl-CoA C-acetyltransferase	(2)accoa[c] -> aacoa[c] + coa[c]	(YALI0B08536g or YALI0E11099g)	YALI0B08536g YALI0E11099g		Pyruvate metabolism	0	0	1000	0		2.3.1.9		IKU-IKReaction,n-1-n
R0676	6,7-Dimethyl-8-(1-D-ribityl)lumazine:6,7-dimethyl-8-(1-D-ribityl)lumazine 2,3-butanediyltransferase	(2)dmlz[c] -> 4r5au[c] + ribflv[c]	YALI0C01111g	YALI0C01111g		Riboflavin metabolism	0	0	1000	0		2.5.1.9		IKU-IKReaction,1-1-1
R0677	ATP:FMN adenylyltransferase	atp[c] + h[c] + fmn[c] -> fad[c] + ppi[c]	YALI0D25564g	YALI0D25564g		Riboflavin metabolism	0	0	1000	0		2.7.7.2		IKU-IKReaction,1-1-1
R0678	GTP 7,8-8,9-dihydrolase (diphosphate-forming)	gtp[c] + (3)h2o[c] -> (2)h[c] + ppi[c] + 25dhpp[c] + for[c]	YALI0E02288g	YALI0E02288g		Riboflavin metabolism	0	0	1000	0		3.5.4.25		IKU-IKUReaction,1-1-1
R0679	riboflavin-5-phosphate phosphohydrolase (acid optimum)	fmn[e] + h2o[e] -> pi[e] + ribflv[e]	(YALI0A12573g or YALI0E32681g or YALI0E35222g or YALI0F23067g or YALI0F25773g)	YALI0A12573g YALI0E32681g YALI0E35222g YALI0F23067g YALI0F25773g		Riboflavin metabolism	0	0	1000	0		3.1.3.2		IKU-IKReaction,n-1-1
R0680	ATP:riboflavin 5'-phosphotransferase	atp[c] + ribflv[c] -> h[c] + fmn[c] + adp[c]	YALI0B01826g	YALI0B01826g		Riboflavin metabolism	0	0	1000	0		2.7.1.26		IKU-IKUReaction,1-1-1
R0681	5-amino-6-(D-ribitylamino)uracil butanedionetransferase	4r5au[c] + db4p[c] -> pi[c] + (2)h2o[c] + dmlz[c]	YALI0A12045g	YALI0A12045g		Riboflavin metabolism	0	0	1000	0		2.5.1.78		IKU-IUReaction,1-1-1
R0682	D-ribulose 5-phosphate formate-lyase (L-3,4-dihydroxybutan-2-one 4-phosphate-forming)	ru5p-D[c] -> h[c] + for[c] + db4p[c]	YALI0B08965g	YALI0B08965g		Riboflavin metabolism	0	0	1000	0		4.1.99.12		IKU-differenceReaction,1-1-1
R0683	2,5-diamino-6-(5-phospho-D-ribitylamino)pyrimidin-4(3H)-one:NAD+ 1'-oxidoreductase	25dhpp[c] + (3)h[c] + nadh[c] -> nad[c] + ppcC18910[c]	YALI0D06501g	YALI0D06501g		Riboflavin metabolism	0	0	1000	0		1.1.1.302		IKU-differenceReaction,1-1-n
R0684	2,5-diamino-6-(5-phospho-D-ribitylamino)pyrimidin-4(3H)-one:NADP+ 1'-oxidoreductase	25dhpp[c] + (3)h[c] + nadph[c] -> nadp[c] + ppcC18910[c]	YALI0D06501g	YALI0D06501g		Riboflavin metabolism	0	0	1000	0		1.1.1.302		IKU-differenceReaction,1-1-n
R0685	2,5-diamino-6-(5-phospho-D-ribitylamino)pyrimidin-4(3H)-one 2-aminohydrolase	ppcC18910[c] + h2o[c] -> h[c] + nh4[c] + 5aprbu[c]	YALI0F12199g	YALI0F12199g		Riboflavin metabolism	0	0	1000	0
R0686	3'-Phospho-5'-adenylyl sulfate 3'-phosphohydrolase	paps[c] + h2o[c] -> pi[c] + aps[c]	YALI0F27665g	YALI0F27665g		Sulfur metabolism	0	0	1000	0		3.1.3.7		IKU-IKReaction,1-1-1
R0687	ATP:adenylylsulfate 3'-phosphotransferase	atp[c] + aps[c] -> h[c] + paps[c] + adp[c]	YALI0E00418g	YALI0E00418g		Sulfur metabolism	0	0	1000	0		2.7.1.25		IKU-IKUReaction,1-1-1
R0688	ATP:sulfate adenylyltransferase	atp[c] + h[c] + so4[c] -> aps[c] + ppi[c]	YALI0B08184g	YALI0B08184g		Sulfur metabolism	0	0	1000	0		2.7.7.4		IKU-KUReaction,1-1-n
R0689	hydrogen-sulfide:NADP+ oxidoreductase	(5)h[c] + (3)nadph[c] + so3[c] -> h2s[c] + (3)h2o[c] + (3)nadp[c]	(YALI0D11176g and YALI0E16368g)	YALI0D11176g YALI0E16368g		Sulfur metabolism	0	0	1000	0		1.8.1.2		IKU-IKReaction,n-1-1
R0690	adenosine 3',5'-bisphosphate,sulfite:oxidized-thioredoxin oxidoreductase (3'-phosphoadenosine-5'-phosphosulfate -forming)	trdrd[c] + paps[c] -> (2)h[c] + pap[c] + so3[c] + trdox[c]	YALI0B08140g	YALI0B08140g		Sulfur metabolism	0	0	1000	0		1.8.4.8		IKU-IKReaction,1-1-1
R0691	Palmitoyl-CoA:L-serine C-palmitoyltransferase (decarboxylating)	pmtcoa[c] + h[c] + ser-L[c] -> co2[c] + coa[c] + 3dsphgn[c]	(YALI0C03179g or YALI0F15345g)	YALI0C03179g YALI0F15345g		Sphingolipid metabolism	0	0	1000	0		2.3.1.50		IKU-IKReaction,n-1-1
R0694	ATP:sphinganine 1-phosphotransferase	atp[c] + sphgn[c] -> h[c] + sph1p[c] + adp[c]	YALI0B11154g	YALI0B11154g		Sphingolipid metabolism	0	0	1000	0		2.7.1.91		K-KReaction,1-1-n
R0696	Sphinganine:NADP+ 3-oxidoreductase	h[c] + nadph[c] + 3dsphgn[c] -> sphgn[c] + nadp[c]	YALI0B17688g	YALI0B17688g		Sphingolipid metabolism	0	0	1000	0		1.1.1.102
R0697	Sphinganine, NADPH: oxygen oxidoreductase (4-hydroxylating)	sphgn[c] + o2[c] + h[c] + nadph[c] -> h2o[c] + nadp[c] + psphings[c]	YALI0E17347g	YALI0E17347g		Sphingolipid metabolism	0	0	1000	0
R0698	Ceramide-1 synthase (26C)	hexccoa[c] + sphgn[c] -> h[c] + coa[c] + cer1_26[c]	(YALI0F06424g or YALI0D04026g)	YALI0F06424g YALI0D04026g		Sphingolipid metabolism	0	0	1000	0		2.3.1.24		IKU-IKReaction,1-1-n
R0699	Ceramide-1 synthase (24C)	sphgn[c] + ttccoa[c] -> h[c] + coa[c] + cer1_24[c]	(YALI0F06424g or YALI0D04026g)	YALI0F06424g YALI0D04026g		Sphingolipid metabolism	0	0	1000	0		2.3.1.24		IKU-IKReaction,1-1-n
R0700	Ceramide-2 synthase (24C)	psphings[c] + ttccoa[c] -> h[c] + coa[c] + cer2_24[c]	(YALI0F06424g or YALI0D04026g)	YALI0F06424g YALI0D04026g		Sphingolipid metabolism	0	0	1000	0		2.3.1.24		IKU-IKReaction,1-1-n
R0701	Ceramide-2 synthase (26C)	hexccoa[c] + psphings[c] -> h[c] + coa[c] + cer2_26[c]	(YALI0F06424g or YALI0D04026g)	YALI0F06424g YALI0D04026g		Sphingolipid metabolism	0	0	1000	0		2.3.1.24		IKU-IKReaction,1-1-n
R0702	Ceramide-1 hydroxylase (26C)	cer1_26[c] + o2[c] + nadph[c] + h[c] -> nadp[c] + h2o[c] + cer2_26[c]	YALI0E17347g	YALI0E17347g		Sphingolipid metabolism	0	0	1000	0
R0703	Ceramide-1 hydroxylase (24C)	cer1_24[c] + o2[c] + nadph[c] + h[c] -> nadp[c] + h2o[c] + cer2_24[c]	YALI0E17347g	YALI0E17347g		Sphingolipid metabolism	0	0	1000	0
R0704	Ceramide-3 synthase (26C)	cer2_26[c] + o2[c] + nadph[c] + h[c] -> nadp[c] + h2o[c] + cer3_26[c]	YALI0E17347g	YALI0E17347g		Sphingolipid metabolism	0	0	1000	0
R0705	Ceramide-3 synthase (24C)	cer2_24[c] + o2[c] + nadph[c] + h[c] -> nadp[c] + h2o[c] + cer3_24[c]	YALI0E17347g	YALI0E17347g		Sphingolipid metabolism	0	0	1000	0
R0706	Inositol phosphorylceramide synthase (ceramide-1, 24C), yeast-specific	cer1_24[c] + (0.01)ptd1ino_SC[c] -> (0.01)ipc124_SC[c] + (0.01)12dgr_SC[c]	YALI0D06237g	YALI0D06237g		Sphingolipid metabolism	0	0	1000	0
R0707	Inositol phosphorylceramide synthase (ceramide-1, 26C), yeast-specific	cer1_26[c] + (0.01)ptd1ino_SC[c] -> (0.01)ipc126_SC[c] + (0.01)12dgr_SC[c]	YALI0D06237g	YALI0D06237g		Sphingolipid metabolism	0	0	1000	0
R0708	Inositol phosphorylceramide synthase (ceramide-2, 24C), yeast-specific	cer2_24[c] + (0.01)ptd1ino_SC[c] -> (0.01)ipc224_SC[c] + (0.01)12dgr_SC[c]	YALI0D06237g	YALI0D06237g		Sphingolipid metabolism	0	0	1000	0
R0709	Inositol phosphoryceramide synthase (ceramide-2, 26C), yeast-specific	cer2_26[c] + (0.01)ptd1ino_SC[c] -> (0.01)ipc226_SC[c] + (0.01)12dgr_SC[c]	YALI0D06237g	YALI0D06237g		Sphingolipid metabolism	0	0	1000	0
R0710	Inositol phosphorylceramide synthase (ceramide-3, 24C), yeast-specific	cer3_24[c] + (0.01)ptd1ino_SC[c] -> (0.01)ipc324_SC[c] + (0.01)12dgr_SC[c]	YALI0D06237g	YALI0D06237g		Sphingolipid metabolism	0	0	1000	0
R0711	Inositol phosphorylceramide synthase (ceramide-3, 26C), yeast-specific	cer3_26[c] + (0.01)ptd1ino_SC[c] -> (0.01)ipc326_SC[c] + (0.01)12dgr_SC[c]	YALI0D06237g	YALI0D06237g		Sphingolipid metabolism	0	0	1000	0
R0712	mannose-inositiol phophorylceramide synthase (ceramide-1, 24C), yeast-specific	gdpmann[c] + (0.01)ipc124_SC[c] -> (0.01)mipc124_SC[c] + h[c] + gdp[c]	(YALI0F07260g and YALI0F16093g)	YALI0F07260g YALI0F16093g		Sphingolipid metabolism	0	0	1000	0
R0713	mannose-inositol phosphorylceramide synthase (ceramide-1, 26C), yeast-specific	gdpmann[c] + (0.01)ipc126_SC[c] -> (0.01)mipc126_SC[c] + h[c] + gdp[c]	(YALI0F07260g and YALI0F16093g)	YALI0F07260g YALI0F16093g		Sphingolipid metabolism	0	0	1000	0
R0714	mannose-inositol phosphorylceramide synthase (ceramide-2, 24C), yeast-specific	gdpmann[c] + (0.01)ipc224_SC[c] -> (0.01)mipc224_SC[c] + h[c] + gdp[c]	(YALI0F07260g and YALI0F16093g)	YALI0F07260g YALI0F16093g		Sphingolipid metabolism	0	0	1000	0
R0715	mannose-inositol phosphorylceramide synthase (ceramide-2, 26C), yeast-specific	gdpmann[c] + (0.01)ipc226_SC[c] -> (0.01)mipc226_SC[c] + h[c] + gdp[c]	(YALI0F07260g and YALI0F16093g)	YALI0F07260g YALI0F16093g		Sphingolipid metabolism	0	0	1000	0
R0716	mannose-inositol phosphorylceramide synthase (ceramide-3, 24C), yeast-specific	gdpmann[c] + (0.01)ipc324_SC[c] -> (0.01)mipc324_SC[c] + h[c] + gdp[c]	(YALI0F07260g and YALI0F16093g)	YALI0F07260g YALI0F16093g		Sphingolipid metabolism	0	0	1000	0
R0717	mannose-inositol phosphorylceramide synthase (ceramide-3, 26C), yeast-specific	gdpmann[c] + (0.01)ipc326_SC[c] -> (0.01)mipc326_SC[c] + h[c] + gdp[c]	(YALI0F07260g and YALI0F16093g)	YALI0F07260g YALI0F16093g		Sphingolipid metabolism	0	0	1000	0
R0718	mannose-(inositol-P)2-ceramide synthase (ceramide-1, 24C), yeast-specific	(0.01)mipc124_SC[c] + (0.01)ptd1ino_SC[c] -> (0.01)mip2c124_SC[c] + (0.01)12dgr_SC[c]	YALI0E16434g	YALI0E16434g		Sphingolipid metabolism	0	0	1000	0
R0719	mannose-(inositol-P)2-ceramide synthase (ceramide-1, 26C), yeast-specific	(0.01)mipc126_SC[c] + (0.01)ptd1ino_SC[c] -> (0.01)mip2c126_SC[c] + (0.01)12dgr_SC[c]	YALI0E16434g	YALI0E16434g		Sphingolipid metabolism	0	0	1000	0
R0720	mannose-(inositol-P)2-ceramide synthase (ceramide-2, 26C), yeast specific	(0.01)mipc224_SC[c] + (0.01)ptd1ino_SC[c] -> (0.01)mip2c224_SC[c] + (0.01)12dgr_SC[c]	YALI0E16434g	YALI0E16434g		Sphingolipid metabolism	0	0	1000	0
R0721	mannose-(inositol-P)2-ceramide synthase (ceramide-2, 24C), yeast-specific	(0.01)mipc226_SC[c] + (0.01)ptd1ino_SC[c] -> (0.01)mip2c226_SC[c] + (0.01)12dgr_SC[c]	YALI0E16434g	YALI0E16434g		Sphingolipid metabolism	0	0	1000	0
R0722	mannose-(inositol-P)2-ceramide synthase (ceramide-3, 24C), yeast specific	(0.01)mipc324_SC[c] + (0.01)ptd1ino_SC[c] -> (0.01)mip2c324_SC[c] + (0.01)12dgr_SC[c]	YALI0E16434g	YALI0E16434g		Sphingolipid metabolism	0	0	1000	0
R0723	mannose-(inositol-P)2-ceramide synthase (ceramide-3, 26C), yeast-specific	(0.01)mipc326_SC[c] + (0.01)ptd1ino_SC[c] -> (0.01)mip2c326_SC[c] + (0.01)12dgr_SC[c]	YALI0E16434g	YALI0E16434g		Sphingolipid metabolism	0	0	1000	0
R0724	alpha,alpha-trehalose glucohydrolase	tre[c] + h2o[c] -> (2)D-glucose[c]	YALI0D15598g	YALI0D15598g		Starch and sucrose metabolism	0	0	1000	0		3.2.1.28		IKU-IU-noECnoReaction,1-1-1
R0725	cellobiose glucohydrolase	cellobiose[c] + h2o[c] -> (2)D-glucose[c]	YALI0F01672g	YALI0F01672g		Starch and sucrose metabolism	0	0	1000	0		3.2.1.21		IKU-IKReaction,1-1-n
R0726	UDP-glucose:glycogen 4-alpha-D-glucosyltransferase	udpg[c] + h2o[c] -> 14glun[c] + udp[c] + h[c]	YALI0F18502g	YALI0F18502g		Starch and sucrose metabolism	0	0	1000	0		2.4.1.11		IKU-IKReaction,1-1-1
R0728	1,4-alpha-D-Glucan glucohydrolase	glycogen[c] + h2o[c] -> D-glucose[c]	YALI0E05203g	YALI0E05203g		Starch and sucrose metabolism	0	0	1000	0		3.2.1.3		IKU-IKReaction,1-1-n
R0731	1,4-alpha-D-Glucan:1,4-alpha-D-glucan 6-alpha-D-(1,4-alpha-D-glucano)-transferase	14glun[c] -> h2o[c] + glycogen[c]	YALI0C06798g	YALI0C06798g		Starch and sucrose metabolism	0	0	1000	0		2.4.1.18		IKU-IKUReaction,1-1-1
R0732	1,4-alpha-D-Glucan:orthophosphate alpha-D-glucosyltransferase	glycogen[c] + pi[c] -> g1p[c]	YALI0F04169g	YALI0F04169g		Starch and sucrose metabolism	0	0	1000	0		2.4.1.1		IKU-IKUReaction,1-1-1
R0733	UDPglucose:D-glucose-6-phosphate 1-alpha-D-glucosyltransferase	udpg[c] + g6p[c] -> h[c] + tre6p[c] + udp[c]	(YALI0D14476g or YALI0E14685g or YALI0E31086g)	YALI0D14476g YALI0E14685g YALI0E31086g		Starch and sucrose metabolism	0	0	1000	0		2.4.1.15		IKU-IKUReaction,n-1-1
R0734	Trehalose-6-phosphate phosphohydrolase	tre6p[c] + h2o[c] -> pi[c] + tre[c]	YALI0D14476g	YALI0D14476g		Starch and sucrose metabolism	0	0	1000	0		3.1.3.12		IKU-IKReaction,1-n-n
R0735	1,4-beta-D-Glucan glucohydrolase	ppcCellulose[c] + h2o[c] -> D-glucose[c]	YALI0F01672g	YALI0F01672g		Starch and sucrose metabolism	0	0	1000	0		3.2.1.21		IKU-IKReaction,1-1-n
R0736	1,3-beta-Glucan glucohydrolase	13BDglcn[c] + h2o[c] -> D-glucose[c]	(YALI0B03564g or YALI0F05390g)	YALI0B03564g YALI0F05390g		Starch and sucrose metabolism	0	0	1000	0		3.2.1.58		IKU-IKReaction,n-1-1
R0738	UDPglucose:1,3-beta-D-glucan 3-beta-D-glucosyltransferase	udpg[c] -> h[c] + 13BDglcn[c] + udp[c]	(YALI0C01411g or YALI0E21021g)	YALI0C01411g YALI0E21021g		Starch and sucrose metabolism	0	0	1000	0		2.4.1.34		IKU-IKReaction,n-1-1
R0741	Sucrose 6-phosphate fructohydrolase	suc6p[c] + h2o[c] <=> g6p[c] + fru[c]	YALI0E26719g	YALI0E26719g		Starch and sucrose metabolism	1	-1000	1000	0		3.2.1.26		IKU-IKReaction,1-1-n
R0742	NO NAME	ppc4mzymc[c] + nadp[c] -> co2[c] + h[c] + nadph[c] + ppc3k4zym[c]	YALI0C22165g	YALI0C22165g		Steroid biosynthesis	0	0	1000	0		1.1.1.170		IKU-IKReaction,1-1-1
R0743	4alpha-methylzymosterol:NADP+ 3-oxidoreductase	ppc3k4zym[c] + h[c] + nadph[c] -> nadp[c] + 4mzym[c]	YALI0B17644g	YALI0B17644g		Steroid biosynthesis	0	0	1000	0		1.1.1.270		IKU-IKUReaction,1-1-1
R0744	Lanosterol,NADPH:oxygen oxidoreductase (14-methyl cleaving)	lanost[c] + (2)h[c] + (3)nadph[c] + (3)o2[c] -> (4)h2o[c] + (3)nadp[c] + for[c] + 44mctr[c]	YALI0B05126g	YALI0B05126g		Steroid biosynthesis	0	0	1000	0		1.14.13.70		IKU-IKReaction,1-1-n
R0746	NO NAME	44mzym[c] + (3)o2[c] + (3)h[c] + (3)nadph[c] -> (4)h2o[c] + (3)nadp[c] + ppc4mzymc[c]	YALI0F11297g	YALI0F11297g		Steroid biosynthesis	0	0	1000	0		1.14.13.72		IKU-IKReaction,1-1-1
R0747	Squalene,hydrogen-donor:oxygen oxidoreductase (2,3-epoxidizing)	sql[c] + h[c] + nadph[c] + o2[c] -> h2o[c] + nadp[c] + Ssq23epx[c]	YALI0E15730g	YALI0E15730g		Steroid biosynthesis	0	0	1000	0		1.14.13.132		IKU-IKReaction,1-1-1
R0748	4,4-dimethyl-5a-cholesta-8,24-dien-3b-ol:NADP+ D14-oxidoreductase	h[c] + nadph[c] + 44mctr[c] -> 44mzym[c] + nadp[c]	YALI0B23298g	YALI0B23298g		Steroid biosynthesis	0	0	1000	0		1.3.1.70		IKU-IKReaction,1-1-n
R0750	ergosterol:NADP+ D24(241)-oxidoreductase	h[c] + nadph[c] + ergtetrol[c] -> ergst[c] + nadp[c]	YALI0D19206g	YALI0D19206g		Steroid biosynthesis	0	0	1000	0		1.3.1.71		IKU-IKReaction,1-1-1
R0751	S-Adenosyl-L-methionine:zymosterol C-methyltransferase	amet[c] + zymst[c] -> h[c] + fecost[c] + ahcys[c]	YALI0F08701g	YALI0F08701g		Steroid biosynthesis	0	0	1000	0		2.1.1.41		IKU-IKUReaction,1-1-n
R0754	(S)-2,3-Epoxysqualene mutase (cyclizing, lanosterol-forming)	Ssq23epx[c] -> lanost[c]	YALI0F04378g	YALI0F04378g		Steroid biosynthesis	0	0	1000	0		5.4.99.7		IKU-IKReaction,1-1-1
R0755	squalene synthase	(2)frdp[c] + h[c] + nadph[c] -> nadp[c] + (2)ppi[c] + sql[c]	YALI0A10076g	YALI0A10076g		Steroid biosynthesis	0	0	1000	0		2.5.1.21		IKU-IKUReaction,1-1-n
R0756	NO NAME	4mzym[c] + (3)h[c] + (3)o2[c] + (3)nadph[c] -> co2[c] + (3)nadp[c] + zymst[c] + (4)h2o[c]				Steroid biosynthesis	0	0	1000	0
R0757	NO NAME	fecost[c] -> epist[c]	(YALI0B17204g or YALI0E32065g)	YALI0B17204g YALI0E32065g		Steroid biosynthesis	0	0	1000	0
R0758	NO NAME	epist[c] + nadp[c] -> h[c] + nadph[c] + ergtrol [c]	YALI0D20878g	YALI0D20878g		Steroid biosynthesis	0	0	1000	0		1.14.21.6
R0759	NO NAME	ergtrol [c] + nadp[c] -> h[c] + nadph[c] + ergtetrol[c]	YALI0A18062g	YALI0A18062g		Steroid biosynthesis	0	0	1000	0
R0760	ATP:(R)-5-diphosphomevalonate carboxy-lyase (adding ATP; isopentenyl-diphosphate-forming); ATP:(R)-5-diphosphomevalonate carboxy-lyase (dehydrating)	atp[c] + 5dpmev[c] -> co2[c] + ipdp[c] + pi[c] + adp[c]	YALI0F05632g	YALI0F05632g		Terpenoid backbone biosynthesis	0	0	1000	0		4.1.1.33		IKU-IKReaction,1-1-1
R0761	Isopentenyl-diphosphate delta3-delta2-isomerase	ipdp[c] <=> dmpp[c]	YALI0F04015g	YALI0F04015g		Terpenoid backbone biosynthesis	1	-1000	1000	0		5.3.3.2		IKU-IKReaction,1-1-1
R0762	Dimethylallyl-diphosphate:isopentenyl-diphosphate dimethylallyltranstransferase	dmpp[c] + ipdp[c] -> grdp[c] + ppi[c]	(YALI0D17050g or YALI0E05753g)	YALI0D17050g YALI0E05753g		Terpenoid backbone biosynthesis	0	0	1000	0		2.5.1.1		IKU-IKReaction,n-n-n
R0763	Geranyl-diphosphate:isopentenyl-diphosphate geranyltrans-transferase	grdp[c] + ipdp[c] -> frdp[c] + ppi[c]	(YALI0D17050g or YALI0E05753g)	YALI0D17050g YALI0E05753g		Terpenoid backbone biosynthesis	0	0	1000	0		2.5.1.10		IKU-IKReaction,n-n-n
R0764	trans,trans-Farnesyl-diphosphate:isopentenyl-diphosphate farnesyltranstransferase	frdp[c] + ipdp[c] -> ggdp[c] + ppi[c]	YALI0D17050g	YALI0D17050g		Terpenoid backbone biosynthesis	0	0	1000	0		2.5.1.29		IKU-IKReaction,1-1-1
R0765	(R)-Mevalonate:NADP+ oxidoreductase (CoA acylating)	(2)h[c] + (2)nadph[c] + hmgcoa[c] -> mev-R[c] + (2)nadp[c] + coa[c]	YALI0E04807g	YALI0E04807g		Terpenoid backbone biosynthesis	0	0	1000	0		1.1.1.34		IKU-IKReaction,1-1-1
R0766	ATP:(R)-mevalonate 5-phosphotransferase	atp[c] + mev-R[c] -> h[c] + 5pmev[c] + adp[c]	YALI0B16038g	YALI0B16038g		Terpenoid backbone biosynthesis	0	0	1000	0		2.7.1.36		IKU-IKReaction,1-1-1
R0767	ATP:(R)-5-phosphomevalonate phosphotransferase	atp[c] + 5pmev[c] -> 5dpmev[c] + adp[c]	YALI0E06193g	YALI0E06193g		Terpenoid backbone biosynthesis	0	0	1000	0		2.7.4.2		IKU-IKReaction,1-1-1
R0768	(2E,6E)-farnesyl-diphosphate:isopentenyl-diphosphate cistransferase (adding 10-55 isopentenyl units)	frdp[c] + (2)h[c] + ipdp[c] -> ppi[c] + ppcdhcolpp[c]	(YALI0C18799g or YALI0D17556g)	YALI0C18799g YALI0D17556g		Terpenoid backbone biosynthesis	0	0	1000	0		2.5.1.87		IKU-differenceReaction,n-1-1
R0769	(2E,6E)-farnesyl-diphosphate:isopentenyl-diphosphate farnesyltranstransferase (adding 3 isopentenyl units)	frdp[c] + (3)ipdp[c] -> (3)ppi[c] + hexdp[c]	YALI0C18755g	YALI0C18755g		Terpenoid backbone biosynthesis	0	0	1000	0		2.5.1.83		IKU-IKReaction,1-n-n
R0770	geranylgeranyl-diphosphate:isopentenyl-diphosphate transferase (adding 2 isopentenyl units)	ggdp[c] + (2)ipdp[c] -> (2)ppi[c] + hexdp[c]	YALI0C18755g	YALI0C18755g		Terpenoid backbone biosynthesis	0	0	1000	0		2.5.1.82		IKU-IKReaction,1-n-n
R0771	acetyl-CoA:acetoacetyl-CoA C-acetyltransferase (thioester-hydrolysing, carboxymethyl-forming)	aacoa[c] + h2o[c] + accoa[c] -> ()hmgcoa[c] + h[c] + coa[c]	YALI0F30481g	YALI0F30481g		Synthesis and degradation of ketone bodies	0	0	1000	0		2.3.3.10		IKU-IKReaction,1-1-1
R0772	Acetyl-CoA:acetyl-CoA C-acetyltransferase	(2)accoa[m] -> aacoa[m] + coa[m]	(YALI0B08536g or YALI0E11099g)	YALI0B08536g YALI0E11099g		Synthesis and degradation of ketone bodies	0	0	1000	0		2.3.1.9		IKU-IKReaction,n-1-n
R0773	(S)-3-hydroxy-3-methylglutaryl-CoA acetoacetate-lyase (acetyl-CoA-forming)	hmgcoa[c] -> acac[c] + accoa[c]	YALI0B22550g	YALI0B22550g		Synthesis and degradation of ketone bodies	0	0	1000	0		4.1.3.4		IKU-IKReaction,1-1-1
R0774	succinyl-CoA:acetoacetate CoA-transferase	succoa[c] + acac[c] <=> aacoa[c] + succ[c]	YALI0F26587g	YALI0F26587g		Synthesis and degradation of ketone bodies	1	-1000	1000	0		2.8.3.5		IKU-IKReaction,1-1-1
R0775	3-Sulfo-L-alanine carboxy-lyase (taurine-forming)	Lcyst[c] + h[c] -> co2[c] + taur[c]	YALI0F08415g	YALI0F08415g		Taurine and hypotaurine metabolism	0	0	1000	0		4.1.1.15		IKU-IKReaction,1-1-n
R0777	3-Sulfino-L-alanine carboxy-lyase	3sala[c] + h[c] -> co2[c] + hyptaur[c]	YALI0F08415g	YALI0F08415g		Taurine and hypotaurine metabolism	0	0	1000	0		4.1.1.15		IKU-IKReaction,1-1-n
R0778	NO NAME	nad[c] + h2o[c] + 3sala[c] -> Lcyst[c] + nadh[c]				Taurine and hypotaurine metabolism	0	0	1000	0
R0779	Pyruvate:carbon-dioxide ligase (ADP-forming)	atp[c] + hco3[c] + pyr[c] -> h[c] + oaa[c] + pi[c] + adp[c]	YALI0C24101g	YALI0C24101g		Citrate cycle (TCA cycle)	0	0	1000	0		6.4.1.1		IKU-IKReaction,1-1-1
R0780	acetyl-CoA:oxaloacetate C-acetyltransferase (thioester-hydrolysing)	oaa[m] + h2o[m] + accoa[m] -> cit[m] + h[m] + coa[m]	(YALI0E00638g or YALI0E02684g)	YALI0E00638g YALI0E02684g		Citrate cycle (TCA cycle)	0	0	1000	0		2.3.3.1		IKU-IKReaction,n-1-1
R0781	Succinate:CoA ligase (ADP-forming)	atp[m] + coa[m] + succ[m] <=> succoa[m] + pi[m] + adp[m]	(YALI0D04741g and YALI0E24013g)	YALI0D04741g YALI0E24013g		Citrate cycle (TCA cycle)	1	-1000	1000	0		6.2.1.5		IKU-differenceReaction,n-1-n
R0782	Isocitrate:NAD+ oxidoreductase (decarboxylating)	icit[m] + nad[m] -> nadh[m] + co2[m] + akg[m]	(YALI0D06303g or YALI0E05137g)	YALI0D06303g YALI0E05137g		Citrate cycle (TCA cycle)	0	0	1000	0		1.1.1.41		IKU-IKReaction,n-1-1
R0783	(S)-malate hydro-lyase (fumarate-forming)	mal-L[m] <=> h2o[m] + fum[m]	YALI0C06776g	YALI0C06776g		Citrate cycle (TCA cycle)	1	-1000	1000	0		4.2.1.2		IKU-IKReaction,1-1-1
R0784	succinyl-CoA:enzyme N6-(dihydrolipoyl)lysine S-succinyltransferase	succoa[m] + dhlam[m] <=> sdhlam[m] + coa[m]	YALI0E16929g	YALI0E16929g		Citrate cycle (TCA cycle)	1	-1000	1000	0		2.3.1.61		IKU-IKReaction,1-1-n
R0785	enzyme N6-(dihydrolipoyl)lysine:NAD+ oxidoreductase	dhlam[m] + nad[m] <=> h[m] + nadh[m] + lpam[m]	YALI0D20768g	YALI0D20768g		Citrate cycle (TCA cycle)	1	-1000	1000	0		1.8.1.4		IKU-IKUReaction,1-1-n
R0786	citrate hydroxymutase	cit[m] <=> icit[m]	(YALI0D09361g or YALI0E14949g)	YALI0D09361g YALI0E14949g		Citrate cycle (TCA cycle)	1	-1000	1000	0		4.2.1.3		IKU-IKReaction,n-1-n
R0787	Isocitrate:NADP+ oxidoreductase (decarboxylating)	icit[m] + nadp[m] -> nadph[m] + co2[m] + akg[m]	YALI0F04095g	YALI0F04095g		Citrate cycle (TCA cycle)	0	0	1000	0		1.1.1.42		IKU-IKUReaction,1-1-n
R0788	2-oxoglutarate:[dihydrolipoyllysine-residue succinyltransferase]-lipoyllysine 2-oxidoreductase (decarboxylating, acceptor-succinylating)	akg[m] + h[m] + lpam[m] -> co2[m] + sdhlam[m]	YALI0E33517g	YALI0E33517g		Citrate cycle (TCA cycle)	0	0	1000	0		1.2.4.2		IKU-IKReaction,1-1-n
R0789	Succinate:(acceptor) oxidoreductase	succ[m] + fad[m] <=> fum[m] + fadh2[m]	(YALI0A14784g and YALI0D11374g and YALI0D23397g and YALI0E29667g)	YALI0A14784g YALI0D11374g YALI0D23397g YALI0E29667g		Citrate cycle (TCA cycle)	1	-1000	1000	0		1.3.5.1		IKU-IKReaction,n-1-1
R0790	ATP:pyridoxal 5'-phosphotransferase	atp[c] + pydx[c] -> h[c] + pydx5p[c] + adp[c]	YALI0A08668g	YALI0A08668g		Vitamin B6 metabolism	0	0	1000	0		2.7.1.35		IKU-IKReaction,1-1-n
R0791	Pyridoxamine-5'-phosphate:oxygen oxidoreductase (deaminating)	pyam5p[c] + o2[c] + h2o[c] -> h2o2[c] + nh4[c] + pydx5p[c]	YALI0D14322g	YALI0D14322g		Vitamin B6 metabolism	0	0	1000	0		1.4.3.5		IKU-IKReaction,1-1-n
R0792	Pyridoxine 5-phosphate:oxygen oxidoreductase	pdx5p[c] + o2[c] -> pydx5p[c] + h2o2[c]	YALI0D14322g	YALI0D14322g		Vitamin B6 metabolism	0	0	1000	0		1.4.3.5		IKU-IKReaction,1-1-n
R0793	Pyridoxine:NADP+ 4-oxidoreductase	pydxn[c] + nadp[c] <=> h[c] + nadph[c] + pydx[c]	YALI0F02013g	YALI0F02013g		Vitamin B6 metabolism	1	-1000	1000	0		1.1.1.65		IKU-IKReaction,1-1-1
R0794	Pyridoxamine:oxygen oxidoreductase (deaminating)	pydam[c] + o2[c] + h2o[c] <=> h2o2[c] + nh4[c] + pydx[c]	YALI0D14322g	YALI0D14322g		Vitamin B6 metabolism	1	-1000	1000	0		1.4.3.5		IKU-IKReaction,1-1-n
R0795	Pyridoxine:oxygen oxidoreductase (deaminating)	pydxn[c] + o2[c] <=> h2o2[c] + pydx[c]	YALI0D14322g	YALI0D14322g		Vitamin B6 metabolism	1	-1000	1000	0		1.4.3.5		IKU-IKReaction,1-1-n
R0796	ATP:pyridoxine 5'-phosphotransferase	atp[c] + pydxn[c] -> h[c] + pdx5p[c] + adp[c]	YALI0A08668g	YALI0A08668g		Vitamin B6 metabolism	0	0	1000	0		2.7.1.35		IKU-IKReaction,1-1-n
R0797	ATP:pyridoxal 5'-phosphotransferase	atp[c] + pydam[c] -> h[c] + pyam5p[c] + adp[c]	YALI0A08668g	YALI0A08668g		Vitamin B6 metabolism	0	0	1000	0		2.7.1.35		IKU-IKReaction,1-1-n
R0798	O-Phospho-4-hydroxy-L-threonine:2-oxoglutarate aminotransferase	phthr[c] + akg[c] <=> glu-L[c] + ohpb[c]	YALI0F06468g	YALI0F06468g		Vitamin B6 metabolism	1	-1000	1000	0		2.6.1.52		IKU-IKReaction,1-1-n
R0799	O-Phospho-4-hydroxy-L-threonine phospho-lyase (adding water)	phthr[c] + h2o[c] -> pi[c] + 4hthr[c]	YALI0F23221g	YALI0F23221g		Vitamin B6 metabolism	0	0	1000	0		4.2.3.1		IKU-IKReaction,1-1-n
R0800	NO NAME	g3p[c] + gln-L[c] + ru5p-D[c] -> h[c] + (3)h2o[c] + pi[c] + glu-L[c] + pydx5p[c]	(YALI0E20603g and YALI0C24255g)	YALI0E20603g YALI0C24255g		Vitamin B6 metabolism	0	0	1000	0
R0801	NO NAME	4hthr[c] + dxyl[c] + (0.5)o2[c] -> pydxn[c] + co2[c] + (4)h2o[c]				Vitamin B6 metabolism	0	0	1000	0
R0802	ATP:thiamine-diphosphate phosphotransferase	atp[c] + thmpp[c] -> thmtp[c] + adp[c]	YALI0E21351g	YALI0E21351g		Thiamine metabolism	0	0	1000	0		2.7.6.2		IKU-IKReaction,1-1-n
R0803	ATP:thiamine diphosphotransferase	atp[c] + thm[c] -> h[c] + thmpp[c] + amp[c]	YALI0E21351g	YALI0E21351g		Thiamine metabolism	0	0	1000	0		2.7.6.2		IKU-IKReaction,1-1-n
R0804	2-methyl-4-amino-5-hydroxymethylpyrimidine-diphosphate:4-methyl-5-(2-phosphoethyl)-thiazole 2-methyl-4-aminopyridine-5-methenyltransferase	2mahmp[c] + h[c] + 4mpetz[c] -> thmmp[c] + ppi[c]	YALI0C15554g	YALI0C15554g		Thiamine metabolism	0	0	1000	0		2.5.1.3		IKU-IKReaction,1-n-n
R0805	ATP:4-amino-5-hydroxymethyl-2-methylpyrimidine 5-phosphotransferase	atp[c] + 4ahmmp[c] -> h[c] + 4ampm[c] + adp[c]	YALI0E04224g	YALI0E04224g		Thiamine metabolism	0	0	1000	0		2.7.1.49		IKU-IU-noECnoReaction,1-1-n
R0806	ATP:4-methyl-5-(2-hydroxyethyl)-thiazole 2-phosphotransferase	atp[c] + 4mhetz[c] -> h[c] + 4mpetz[c] + adp[c]	YALI0C15554g	YALI0C15554g		Thiamine metabolism	0	0	1000	0		2.7.1.50		IKU-IKReaction,1-n-n
R0807	ATP:4-amino-2-methyl-5-phosphomethylpyrimidine phosphotransferase	atp[c] + 4ampm[c] -> 2mahmp[c] + adp[c]	YALI0E04224g	YALI0E04224g		Thiamine metabolism	0	0	1000	0		2.7.4.7		IKU-IU-noECnoReaction,1-1-n
R0809	L-tryptophan:oxygen 2,3-oxidoreductase (decyclizing)	trp-L[c] + o2[c] -> Lfmkynr[c]	YALI0F26455g	YALI0F26455g		Tryptophan metabolism	0	0	1000	0		1.13.11.52		IKU-IKReaction,1-1-n
R0810	L-Tryptophan:2-oxoglutarate aminotransferase	trp-L[c] + akg[c] -> glu-L[c] + indpyr[c]	YALI0E20977g	YALI0E20977g		Tryptophan metabolism	0	0	1000	0		2.6.1.27		IKU-differenceReaction,1-n-n
R0813	L-Kynurenine,NADPH:oxygen oxidoreductase (3-hydroxylating)	Lkynr[c] + h[c] + nadph[c] + o2[c] -> h2o[c] + nadp[c] + hLkynr[c]	YALI0D09867g	YALI0D09867g		Tryptophan metabolism	0	0	1000	0		1.14.13.9		IKU-IKUReaction,1-1-1
R0814	3-Hydroxyanthranilate:oxygen 3,4-oxidoreductase (decyclizing)	3hanthrn[c] + o2[c] -> h[c] + cmusa[c]	YALI0B02852g	YALI0B02852g		Tryptophan metabolism	0	0	1000	0		1.13.11.6		IKU-IKUReaction,1-1-1
R0815	3-Hydroxy-L-kynurenine hydrolase	hLkynr[c] + h2o[c] -> ala-L[c] + 3hanthrn[c]	YALI0B22902g	YALI0B22902g		Tryptophan metabolism	0	0	1000	0		3.7.1.3		IKU-IKUReaction,1-1-n
R0816	NO NAME	(2)3hanthrn[c] + (4)o2[c] -> (2)h[c] + (2)h2o2[c] + (2)o2s[c] + ppccvn[c]	(YALI0E34265g or YALI0E34749g or YALI0F30987g)	YALI0E34265g YALI0E34749g YALI0F30987g		Tryptophan metabolism	0	0	1000	0		1.11.1.6		IKU-IKUReaction,n-1-n
R0817	Indole-3-acetaldehyde:NAD+ oxidoreductase	id3acald[c] + h2o[c] + nad[c] -> (2)h[c] + nadh[c] + ind3ac[c]	(YALI0B01298g or YALI0C03025g or YALI0E00264g or YALI0F23793g)	YALI0B01298g YALI0C03025g YALI0E00264g YALI0F23793g		Tryptophan metabolism	0	0	1000	0		1.2.1.3		IKU-IKReaction,n-1-n
R0821	Indole-3-acetamide amidohydrolase	iad[c] + h2o[c] -> nh4[c] + ind3ac[c]	(YALI0E34771g or YALI0F16401g)	YALI0E34771g YALI0F16401g		Tryptophan metabolism	0	0	1000	0		3.5.1.4		IKU-IU-noECnoReaction,n-1-n
R0823	L-Tryptophan -tRNA(Trp) ligase (AMP-forming)	atp[c] + trnatrp[c] + trp-L[c] -> trptrna[c] + ppi[c] + amp[c]	(YALI0B08943g or YALI0C18425g)	YALI0B08943g YALI0C18425g		Tryptophan metabolism	0	0	1000	0		6.1.1.2		IKU-IKReaction,n-1-1
R0827	NO NAME	cmusa[c] -> quln[c] + h[c] + h2o[c]				Tryptophan metabolism	0	0	1000	0
R0829	4-Hydroxyphenylpyruvate:oxygen oxidoreductase (hydroxylating,decarboxylating)	34hpp[c] + o2[c] -> co2[c] + hgentis[c]	YALI0B21846g	YALI0B21846g		Tyrosine metabolism	0	0	1000	0		1.13.11.27		IK-IKReaction,1-1-n
R0834	3,4-Dihydroxyphenylacetaldehyde:NAD+ oxidoreductase	34dhpac[c] + h2o[c] + nad[c] <=> (2)h[c] + nadh[c] + 34dhpha[c]	(YALI0D07942g or YALI0F04444g)	YALI0D07942g YALI0F04444g		Tyrosine metabolism	1	-1000	1000	0		1.2.1.5		IKU-differenceReaction,n-1-n
R0835	3,4-Dihydroxyphenylacetaldehyde:NADP+ oxidoreductase	34dhpac[c] + h2o[c] + nadp[c] <=> (2)h[c] + nadph[c] + 34dhpha[c]	(YALI0D07942g or YALI0F04444g)	YALI0D07942g YALI0F04444g		Tyrosine metabolism	1	-1000	1000	0		1.2.1.5		IKU-differenceReaction,n-1-n
R0836	S-Adenosyl-L-methionine:catechol O-methyltransferase	amet[c] + 34dhpha[c] -> h[c] + homoval[c] + ahcys[c]	YALI0B03124g	YALI0B03124g		Tyrosine metabolism	0	0	1000	0		2.1.1.6		IKU-IKReaction,1-1-n
R0837	4-(2-Aminoethyl)-1,2-benzenediol:oxygen oxidoreductase(deaminating)(flavin-containing)	dopa[c] + o2[c] + h2o[c] -> h2o2[c] + nh4[c] + 34dhpac[c]	(YALI0C18315g or YALI0C22792g)	YALI0C18315g YALI0C22792g		Tyrosine metabolism	0	0	1000	0		1.4.3.21		IKU-IKReaction,n-1-n
R0848	pyruvate:thiamin diphosphate acetaldehydetransferase (decarboxylating)	pyr[m] + (4)h[m] + thmpp[m] -> co2[m] + 2ahethmpp[m]	((YALI0E27005g and YALI0F20702g) or (YALI0C00253g and YALI0C09636g))	YALI0E27005g YALI0F20702g YALI0C00253g YALI0C09636g		Valine, leucine and isoleucine biosynthesis	0	0	1000	0		1.2.4.1 or 2.2.1.6		IKU-IKReaction OR IKU-IKReaction,n-1-n OR n-1-n
R0849	L-Leucine:2-oxoglutarate aminotransferase	leu-L[c] + akg[c] <=> glu-L[c] + 4mop[c]	YALI0D01265g	YALI0D01265g		Valine, leucine and isoleucine biosynthesis	1	-1000	1000	0		2.6.1.42		IKU-IKUReaction,1-1-n
R0850	acetyl-CoA:3-methyl-2-oxobutanoate C-acetyltransferase (thioester-hydrolysing, carboxymethyl-forming); 3-Carboxy-3-hydroxy-4-methylpentanoate 3-methyl-2-oxobutanoate-lyase (CoA-acetylating)	h2o[c] + 3mob[c] + accoa[c] -> 3c3hmp[c] + h[c] + coa[c]	YALI0B07447g	YALI0B07447g		Valine, leucine and isoleucine biosynthesis	0	0	1000	0		2.3.3.13		IKU-IKReaction,1-1-1
R0851	L-Valine:2-oxoglutarate aminotransferase	val-L[c] + akg[c] <=> glu-L[c] + 3mob[c]	YALI0D01265g	YALI0D01265g		Valine, leucine and isoleucine biosynthesis	1	-1000	1000	0		2.6.1.42		IKU-IKUReaction,1-1-n
R0852	L-Isoleucine:2-oxoglutarate aminotransferase	ile-L[c] + akg[c] <=> glu-L[c] + 3mop[c]	YALI0D01265g	YALI0D01265g		Valine, leucine and isoleucine biosynthesis	1	-1000	1000	0		2.6.1.42		IKU-IKUReaction,1-1-n
R0853	L-Isoleucine:tRNA(Ile) ligase (AMP-forming)	atp[m] + trnaile[m] + ile-L[m] -> iletrna[m] + ppi[m] + amp[m]	(YALI0A00264g or YALI0C10780g)	YALI0A00264g YALI0C10780g		Valine, leucine and isoleucine biosynthesis	0	0	1000	0		6.1.1.5		IKU-IKReaction,n-1-1
R0854	L-Leucine:tRNA(Leu) ligase (AMP-forming)	atp[m] + trnaleu[m] + leu-L[m] -> leutrna[m] + ppi[m] + amp[m]	(YALI0E24607g or YALI0F02299g)	YALI0E24607g YALI0F02299g		Valine, leucine and isoleucine biosynthesis	0	0	1000	0		6.1.1.4		IKU-IKReaction,n-1-1
R0855	L-Valine:tRNAVal ligase (AMP-forming)	atp[m] + trnaval[m] + val-L[m] -> valtrna[m] + ppi[m] + amp[m]	YALI0F20218g	YALI0F20218g		Valine, leucine and isoleucine biosynthesis	0	0	1000	0		6.1.1.9		IKU-IKReaction,1-1-1
R0856	L-Isoleucine:tRNA(Ile) ligase (AMP-forming)	atp[c] + trnaile[c] + ile-L[c] -> iletrna[c] + ppi[c] + amp[c]	(YALI0A00264g or YALI0C10780g)	YALI0A00264g YALI0C10780g		Valine, leucine and isoleucine biosynthesis	0	0	1000	0		6.1.1.5		IKU-IKReaction,n-1-1
R0857	L-Leucine:tRNA(Leu) ligase (AMP-forming)	atp[c] + trnaleu[c] + leu-L[c] -> leutrna[c] + ppi[c] + amp[c]	(YALI0E24607g or YALI0F02299g)	YALI0E24607g YALI0F02299g		Valine, leucine and isoleucine biosynthesis	0	0	1000	0		6.1.1.4		IKU-IKReaction,n-1-1
R0858	L-Valine:tRNAVal ligase (AMP-forming)	atp[c] + trnaval[c] + val-L[c] -> valtrna[c] + ppi[c] + amp[c]	YALI0F20218g	YALI0F20218g		Valine, leucine and isoleucine biosynthesis	0	0	1000	0		6.1.1.9		IKU-IKReaction,1-1-1
R0859	NO NAME	3c3hmp[c] <=> 3c2hmp[c]	YALI0B01364g	YALI0B01364g		Valine, leucine and isoleucine biosynthesis	1	-1000	1000	0		4.2.1.33		IKU-IKUReaction,1-1-n
R0860	(R)-2,3-Dihydroxy-3-methylbutanoate hydro-lyase	23dhmb[m] -> h2o[m] + 3mob[m]	YALI0C23408g	YALI0C23408g		Valine, leucine and isoleucine biosynthesis	0	0	1000	0		4.2.1.9		IKU-IKReaction,1-1-n
R0861	(S)-2-Acetolactate pyruvate-lyase (carboxylating)	pyr[m] + 2ahethmpp[m] -> alac-S[m] + (3)h[m] + thmpp[m]	(YALI0C00253g and YALI0C09636g)	YALI0C00253g YALI0C09636g		Valine, leucine and isoleucine biosynthesis	0	0	1000	0		2.2.1.6		IKU-IKReaction,n-1-n
R0862	(S)-2-Aceto-2-hydroxybutanoate pyruvate-lyase (carboxylating)	2obut[m] + 2ahethmpp[m] -> (3)h[m] + thmpp[m] + 2ahbut[m]	(YALI0C00253g and YALI0C09636g)	YALI0C00253g YALI0C09636g		Valine, leucine and isoleucine biosynthesis	0	0	1000	0		2.2.1.6		IKU-IKReaction,n-1-n
R0863	NO NAME	23dhmp[m] + nadp[m] <=> h[m] + nadph[m] + 2ahbut[m]	YALI0D03135g	YALI0D03135g		Valine, leucine and isoleucine biosynthesis	1	-1000	1000	0		1.1.1.86		IKU-IKReaction,1-1-n
R0864	(R)-2,3-Dihydroxy-3-methylpentanoate hydro-lyase	23dhmp[m] -> h2o[m] + 3mop[m]	YALI0C23408g	YALI0C23408g		Valine, leucine and isoleucine biosynthesis	0	0	1000	0		4.2.1.9		IKU-IKReaction,1-1-n
R0865	(R)-2,3-Dihydroxy-3-methylbutanoate:NADP+ oxidoreductase (isomerizing)	23dhmb[m] + nadp[m] <=> h[m] + nadph[m] + alac-S[m]	YALI0D03135g	YALI0D03135g		Valine, leucine and isoleucine biosynthesis	1	-1000	1000	0		1.1.1.86		IKU-IKReaction,1-1-n
R0866	NO NAME	h[c] + 3c4mop[c] -> 4mop[c] + co2[c]				Valine, leucine and isoleucine biosynthesis	0	0	1000	0
R0867	3-Hydroxy-2-methylpropanoate:NAD+ oxidoreductase	3hmp[c] + nad[c] <=> h[c] + nadh[c] + 2mop[c]	YALI0F02607g	YALI0F02607g		Valine, leucine and isoleucine degradation	1	-1000	1000	0		1.1.1.31		IKU-IKReaction,1-1-1
R0868	(S)-Methylmalonate semialdehyde:NAD+ oxidoreductase (CoA-propanoylating)	2mop[c] + nad[c] + coa[c] -> nadh[c] + co2[c] + ppcoa[c]	YALI0C01859g	YALI0C01859g		Valine, leucine and isoleucine degradation	0	0	1000	0		1.2.1.27		IKU-IKReaction,1-1-n
R0869	(S)-Methylmalonate semialdehyde:NAD+ oxidoreductase	2mop[c] + h2o[c] + nad[c] -> nadh[c] + ppcmm[c]	(YALI0B01298g or YALI0C03025g or YALI0E00264g or YALI0F23793g)	YALI0B01298g YALI0C03025g YALI0E00264g YALI0F23793g		Valine, leucine and isoleucine degradation	0	0	1000	0		1.2.1.3		IKU-IKReaction,n-1-n
R0876	3-Methylbutanoyl-CoA:(acceptor) 2,3-oxidoreductase	ivcoa[c] + fad[c] -> fadh2[c] + 3mb2coa[c]	YALI0E12573g	YALI0E12573g		Valine, leucine and isoleucine degradation	0	0	1000	0		1.3.99.10		IKU-IKReaction,1-1-1
R0877	acetyl-CoA:propanoyl-CoA 2-C-acetyltransferase; 2-methylacetoacetyl-CoA thiolase	2maacoa[c] + coa[c] -> ppcoa[c] + accoa[c]	YALI0E18568g	YALI0E18568g		Valine, leucine and isoleucine degradation	0	0	1000	0		2.3.1.16		IKU-IKUReaction,1-1-n
R0878	2-methylpropanoyl-CoA:enzyme N6-(dihydrolipoyl)lysine S-(2-methylpropanoyl)transferase	2mpdhl[c] + coa[c] -> ibcoa[c] + dhlam[c]	YALI0D23815g	YALI0D23815g		Valine, leucine and isoleucine degradation	0	0	1000	0		2.3.1.168		IKU-IKReaction,1-1-n
R0879	(S)-2-methylbutanoyl-CoA:enzyme N6-(dihydrolipoyl)lysine S-(2-methylbutanoyl)transferase	2mbdhl[c] + coa[c] -> 2mbcoa[c] + dhlam[c]	YALI0D23815g	YALI0D23815g		Valine, leucine and isoleucine degradation	0	0	1000	0		2.3.1.168		IKU-IKReaction,1-1-n
R0880	3-methylbutanoyl-CoA:enzyme N6-(dihydrolipoyl)lysine S-(3-methylbutanoyl)transferase	3mbdhl[c] + coa[c] -> ivcoa[c] + dhlam[c]	YALI0D23815g	YALI0D23815g		Valine, leucine and isoleucine degradation	0	0	1000	0		2.3.1.168		IKU-IKReaction,1-1-n
R0883	(2S,3S)-3-Hydroxy-2-methylbutanoyl-CoA hydro-liase	h2o[c] + 2mb2coa[c] -> 3hmbcoa[c]	YALI0B10406g	YALI0B10406g		Valine, leucine and isoleucine degradation	0	0	1000	0		4.2.1.17		IKU-IKReaction,1-1-n
R0884	(S)-3-Hydroxyisobutyryl-CoA hydro-lyase	2mp2coa[c] + h2o[c] -> 3hibutcoa[c]	YALI0B10406g	YALI0B10406g		Valine, leucine and isoleucine degradation	0	0	1000	0		4.2.1.17		IKU-IKReaction,1-1-n
R0885	3-Methylcrotonoyl-CoA:carbon-dioxide ligase (ADP-forming)	atp[c] + hco3[c] + 3mb2coa[c] -> 3mgcoa[c] + pi[c] + h[c] + adp[c]	YALI0B14619g	YALI0B14619g		Valine, leucine and isoleucine degradation	0	0	1000	0		6.4.1.4		IKU-IKReaction,1-1-1
R0887	L-Citrulline:L-aspartate ligase (AMP-forming)	atp[c] + asp-L[c] + citr-L[c] <=> h[c] + argsuc[c] + ppi[c] + amp[c]	YALI0D14300g	YALI0D14300g		Arginine and proline metabolism	1	-1000	1000	0		6.3.4.5
R0888	Spermidine:(acceptor) oxidoreductase	spmd[c] + h2o[c] + o2[c] -> h2o2[c] + 4abutn[c] + 13dampp[c]	YALI0B00726g	YALI0B00726g		beta-Alanine metabolism	0	0	1000	0		1.5.99.6
R0889	Succinate-semialdehyde:NADP+ oxidoreductase	sucsal[c] + h2o[c] + nadp[c] -> (2)h[c] + nadph[c] + succ[c]	YALI0F26191g	YALI0F26191g		Butanoate metabolism	0	0	1000	0		1.2.1.16
R0890	GTP 7,8-8,9-dihydrolase	gtp[c] + h2o[c] -> h[c] + for[c] + ahdt[c]	YALI0A10310g	YALI0A10310g		Folate biosynthesis	0	0	1000	0		3.5.4.16		IKU-IKReaction,1-1-n
R0891	4-amino-4-deoxychorismate pyruvate-lyase	4adcho[c] -> h[c] + pyr[c] + 4abz[c]				Folate biosynthesis	0	0	1000	0		4.1.3.38
R0892	L-cysteinylglycine dipeptidase	cgly[c] + h2o[c] <=> gly[c] + cys-L[c]	YALI0F17842g	YALI0F17842g		Glutathione metabolism	1	-1000	1000	0		DUG1
R0893	methylene-fatty-acyl-phospholipid synthase, yeast-specific	amet[c] + (0.01)ptdmeeta_SC[c] -> (0.01)ptd2meeta_SC[c] + h[c] + ahcys[c]	YALI0E12441g	YALI0E12441g		Glycerophospholipid metabolism	0	0	1000	0		2.1.1.16
R0894	Phosphatidyl-N-methylethanolamine N-methyltransferase, yeast-specific	amet[c] + (0.01)ptd2meeta_SC[c] -> (0.01)pc_SC[c] + h[c] + ahcys[c]	YALI0E12442g	YALI0E12442g		Glycerophospholipid metabolism	0	0	1000	0		2.1.1.16
R0895	Phosphatidylcholine 2-acylhydrolase	h2o[c] + (0.005)pc_SC[c] -> (0.1)ttdca[c] + (0.09)ocdcya[c] + (0.24)ocdcea[c] + (0.05)ocdca[c] + (0.17)hdcea[c] + (0.27)hdca[c] + h[c] + (0.5)g3pc[c] + (0.06)ddca[c] + (0.02)dca[c]	((YALI0F10010g and YALI0B11044g) or (YALI0F10010g and YALI0E16060g))	YALI0F10010g YALI0B11044g YALI0F10010g YALI0E16060g		Glycerophospholipid metabolism	0	0	1000	0		3.1.1.4 and 3.1.1.4
R0896	S-(hydroxymethyl)glutathione synthase	gthrd[c] + fald[c] <=> hmgth[c]				Methane metabolism	1	-1000	1000	0
R0897	2-Hydroxybutane-1,2,4-tricarboxylate hydro-lyase	hcit[m] <=> h2o[m] + b124tc[m]				Lysine biosynthesis	1	-1000	1000	0
R0898	NO NAME	(2)2hyoxplac[c] + o2[c] <=> (2)ppcdhpa[c]				Phenylalanine metabolism	1	-1000	1000	0
R0899	Deoxyadenosine aminohydrolase	dad-2[c] + h[c] + h2o[c] <=> nh4[c] + din[c]				Purine metabolism	1	-1000	1000	0
R0900	2'-Deoxyinosine-5'-triphosphate pyrophosphohydrolase	ditp[c] + h2o[c] -> h[c] + ppi[c] + dimp[c]	YALI0B22924g	YALI0B22924g		Purine metabolism	0	0	1000	0		3.6.1.19
R0901	2-oxo-4-hydroxy-4-carboxy-5-ureidoimidazoline decarboxylase	ppc2o4u25dh5c[c] -> co2[c] + alltn[c]				Purine metabolism	0	0	1000	0
R0902	NAD+ glycohydrolase	nad[c] + h2o[c] -> h[c] + adprib[c] + ncam[c]				Purine metabolism	0	0	1000	0
R0903	N-(5-Phospho-beta-D-ribosyl)anthranilate ketol-isomerase	pran[c] <=> 2cpr5p[c]				Phenylalanine, tyrosine and tryptophan biosynthesis	1	-1000	1000	0
R0904	Cytidine:orthophosphate alpha-D-ribosyltransferase	cytd[c] + pi[c] <=> r1p[c] + csn[c]				Pyrimidine metabolism	1	-1000	1000	0
R0905	Uridine:phosphate alpha-D-ribosyltransferase	uri[c] + pi[c] <=> r1p[c] + ura[c]				Pyrimidine metabolism	1	-1000	1000	0
R0906	NO NAME	5aprbu[c] + h2o[c] -> pi[c] + 4r5au[c]				Riboflavin metabolism	0	0	1000	0
R0907	Adenosine 3',5'-bisphosphate 3'-phosphohydrolase	pap[c] + h2o[c] -> pi[c] + amp[c]	YALI0F27665g	YALI0F27665g		Sulfur metabolism	0	0	1000	0		3.1.3.7		IKU-IKReaction,1-1-1
R0908	3-sn-phosphatidate phosphohydrolase	sph1p[c] + h2o[c] -> pi[c] + sphgn[c]	YALI0E21197g	YALI0E21197g		Sphingolipid metabolism	0	0	1000	0		3.1.3.4
R0910	D-erythrose 4-phosphate:NAD+ oxidoreductase	e4p[c] + h2o[c] + nad[c] <=> (2)h[c] + nadh[c] + 4per[c]				Vitamin B6 metabolism	1	-1000	1000	0
R0911	4-phospho-D-erythronate:NAD+ 2-oxidoreductase	4per[c] + nad[c] <=> h[c] + nadh[c] + ohpb[c]				Vitamin B6 metabolism	1	-1000	1000	0
R0912	NO NAME	air[c] + (1.5)o2[c] -> 4ahmmp[c] + pi[c] + (2)co2[c] + h2o[c]				Thiamine metabolism	0	0	1000	0
R0913	NO NAME	g3p[c] + h2s[c] + nh4[c] + pyr[c] -> 4mhetz[c] + pi[c] + (2)h2o2[c]				Thiamine metabolism	0	0	1000	0
R0914	Thiamin hydrolase	thm[c] + h2o[c] -> h[c] + 4mhetz[c] + 4ahmmp[c]				Thiamine metabolism	0	0	1000	0
R0915	ATP:thiamin-phosphate phosphotransferase	atp[c] + thmmp[c] -> thmpp[c] + adp[c]				Thiamine metabolism	0	0	1000	0
R0916	3-(indol-3-yl)pyruvate carboxy-lyase [(2-indol-3-yl)acetaldehyde-forming]	indpyr[c] + h[c] -> co2[c] + id3acald[c]				Tryptophan metabolism	0	0	1000	0
R0917	2-Aminomuconate semialdehyde:NAD+ 6-oxidoreductase	am6sa [c] + h2o[c] + nad[c] -> nadh[c] + (2)h[c] + amuco[c]				Tryptophan metabolism	0	0	1000	0
R0918	2-Amino-3-carboxymuconate semialdehyde carboxy-lyase	cmusa[c] + h[c] -> co2[c] + am6sa [c]				Tryptophan metabolism	0	0	1000	0
R0919	NO NAME	h2o[c] + h[c] + nadh[c] + amuco[c] -> 2oxoadp[c] + nad[c] + nh4[c]				Tryptophan metabolism	0	0	1000	0
R0920	NO NAME	ind3ac[c] + h[c] + o2[c] -> co2[c] + ppcC05834[c]				Tryptophan metabolism	0	0	1000	0
R0921	Homogentisate:oxygen 1,2-oxidoreductase (decyclizing)	hgentis[c] + o2[c] -> h[c] + 4mlacac[c]				Tyrosine metabolism	0	0	1000	0
R0922	4-Maleylacetoacetate cis-trans-isomerase	4mlacac[c] -> 4fumacac[c]				Tyrosine metabolism	0	0	1000	0
R0923	4-fumarylacetoacetate fumarylhydrolase	h2o[c] + 4fumacac[c] -> acac[c] + h[c] + fum[c]				Tyrosine metabolism	0	0	1000	0
R0924	3-Isopropylmalate:NAD+ oxidoreductase	3c2hmp[c] + nad[c] <=> h[c] + nadh[c] + 3c4mop[c]				Valine, leucine and isoleucine biosynthesis	1	-1000	1000	0
R0925	(S)-3-Hydroxy-3-methylglutaryl-CoA hydro-lyase (trans-3-methylglutaconyl-CoA-forming)	hmgcoa[c] <=> h2o[c] + 3mgcoa[c]				Valine, leucine and isoleucine degradation	1	-1000	1000	0
R0926	2-methylpropanoyl-CoA:(acceptor) 2,3-oxidoreductase	ibcoa[c] + fad[c] <=> fadh2[c] + 2mp2coa[c]				Valine, leucine and isoleucine degradation	1	-1000	1000	0
R0927	(S)-3-Hydroxyisobutyryl-CoA hydrolase	3hibutcoa[c] + h2o[c] -> 3hmp[c] + h[c] + coa[c]				Valine, leucine and isoleucine degradation	0	0	1000	0
R0928	(S)-2-methylbutanoyl-CoA:acceptor 2,3-oxidoreductase	2mbcoa[c] + fad[c] <=> fadh2[c] + 2mb2coa[c]				Valine, leucine and isoleucine degradation	1	-1000	1000	0
R0929	(2S,3S)-3-hydroxy-2-methylbutanoyl-CoA:NAD+ oxidoreductase	3hmbcoa[c] + nad[c] <=> h[c] + nadh[c] + 2maacoa[c]				Valine, leucine and isoleucine degradation	1	-1000	1000	0
R0930	(R)-Methylmalonyl-CoA CoA-carbonylmutase	mmcoa-R[c] -> succoa[c]				Valine, leucine and isoleucine degradation	0	0	1000	0
R0931	NO NAME	coa[c] + ppcmm[c] -> mmcoa-R[c] + h[c] + h2o[c]				Valine, leucine and isoleucine degradation	0	0	1000	0
R0932	NO NAME	ppcdhcolpp[c] + (6.5)o2[c] -> (3)h2o[c] + (5)co2[c] + ppcdolpp[c]				Terpenoid backbone biosynthesis	0	0	1000	0
R0933	Dolichyl-diphosphate phosphohydrolase	ppcdolpp[c] + h2o[c] -> (3)h[c] + pi[c] + dolp[c]	YALI0D21032g	YALI0D21032g		N-Glycan biosynthesis	0	0	1000	0		3.6.1.43		IKU-IKReaction,1-1-1
R0934	CTP:dolichol O-phosphotransferase	ctp[c] + dolichol[c] -> h[c] + dolp[c] + cdp[c]	YALI0E18942g	YALI0E18942g		N-Glycan biosynthesis	0	0	1000	0		2.7.1.108		IKU-IKReaction,1-1-1
R0935	GDPmannose:dolichyl-phosphate O-beta-D-mannosyltransferase	gdpmann[c] + dolp[c] -> dolmanp[c] + gdp[c]	(YALI0D06281g and YALI0B05500g and YALI0A18656g)	YALI0D06281g YALI0B05500g YALI0A18656g		N-Glycan biosynthesis	0	0	1000	0		2.4.1.83		IKU-IKReaction,n-1-1
R0936	Dolichyl-phosphate-mannose--protein mannosyltransferase,	dolmanp[c] -> mannan[c] + h[c] + dolp[c]	(YALI0C23364g or YALI0E05929g or YALI0E15081g)	YALI0C23364g YALI0E05929g YALI0E15081g		N-Glycan biosynthesis	0	0	1000	0		2.4.1.109
R0937	4-methyl-2-oxopentanoate:[dihydrolipoyllysine-residue (2-methylpropanoyl)transferase] lipoyllysine 2-oxidoreductase (decarboxylating, acceptor-2-methylpropanoylating)	4mop[c] + h[c] + lpam[c] -> co2[c] + 3mbdhl[c]	(YALI0D08690g and YALI0F05038g)	YALI0D08690g YALI0F05038g		Valine, leucine and isoleucine degradation	0	0	1000	0		1.2.4.4		IKU-IKReaction,n-1-n
R0938	3-methyl-2-oxobutanoate:[dihydrolipoyllysine-residue (2-methylpropanoyl)transferase] lipoyllysine 2-oxidoreductase (decarboxylating, acceptor-2-methylpropanoylating)	3mob[c] + h[c] + lpam[c] -> co2[c] + 2mpdhl[c]	(YALI0D08690g and YALI0F05038g)	YALI0D08690g YALI0F05038g		Valine, leucine and isoleucine degradation	0	0	1000	0		1.2.4.4		IKU-IKReaction,n-1-n
R0939	(S)-3-Methyl-2-oxopentanoate:[dihydrolipoyllysine-residue (2-methylpropanoyl)transferase] lipoyllysine 2-oxidoreductase (decarboxylating, acceptor-2-methylpropanoylating)	3mop[c] + h[c] + lpam[c] -> co2[c] + 2mbdhl[c]	(YALI0D08690g and YALI0F05038g)	YALI0D08690g YALI0F05038g		Valine, leucine and isoleucine degradation	0	0	1000	0		1.2.4.4		IKU-IKReaction,n-1-n
R0940	NO NAME	hexdp[m] + 4hbz[m] -> ppi[m] + 3ophb_5[m]	YALI0F05610g	YALI0F05610g		Ubiquinone and other terpenoid-quinone biosynthesis	0	0	1000	0		2.5.1.39
R0941	NO NAME	3ophb_5[c] + (0.5)o2[c] -> 3dh5hpb[c]				Ubiquinone and other terpenoid-quinone biosynthesis	0	0	1000	0
R0942	S-adenosyl-L-methionine:3-hexaprenyl-4,5-dihydroxylate O-methyltransferase	amet[m] + 3dh5hpb[m] -> h[m] + 3hph5mb[m] + ahcys[m]	YALI0B15884g	YALI0B15884g		Ubiquinone and other terpenoid-quinone biosynthesis	0	0	1000	0		2.1.1.114		IKU-differenceReaction,1-1-n
R0943	NO NAME	3hph5mb[m] + h[m] -> co2[m] + 2hp6mp[m]				Ubiquinone and other terpenoid-quinone biosynthesis	0	0	1000	0
R0944	NO NAME	2hp6mp[m] + o2[m] -> h2o[m] + 2hp6mbq[m]	YALI0A09042g	YALI0A09042g		Ubiquinone and other terpenoid-quinone biosynthesis	0	0	1000	0
R0945	NO NAME	2hp6mbq[m] + amet[m] -> h[m] + ahcys[m] + 2hpmmbq[m]	YALI0C18205g	YALI0C18205g		Ubiquinone and other terpenoid-quinone biosynthesis	0	0	1000	0
R0946	NO NAME	2hpmmbq[m] + h[m] + nadph[m] + o2[m] -> h2o[m] + nadp[m] + 2hpmhmbq[m]	YALI0E15224g	YALI0E15224g		Ubiquinone and other terpenoid-quinone biosynthesis	0	0	1000	0
R0947	S-adenosyl-L-methionine:2-hexaprenyl-3-methyl-5-hydroxy-6-methoxy-1,4-benzoquinone 3-O-methyltransferase	2hpmhmbq[m] + amet[m] -> h[m] + ahcys[m] + q6[m]	YALI0B15884g	YALI0B15884g		Ubiquinone and other terpenoid-quinone biosynthesis	0	0	1000	0		2.1.1.114		IKU-differenceReaction,1-1-n
R0948	acetyl-CoA:L-serine O-acetyltransferase	ser-L[c] + accoa[c] <=> coa[c] + acser[c]				Cysteine and methionine metabolism	1	-1000	1000	0
R2000	Biomass	(0.2815)13BDglcn[c] + (0.2471)ala-L[c] + (0.0482)amp[c] + (0.1464)arg-L[c] + (0.1647)asn-L[c] + (0.1647)asp-L[c] + (86.8113)atp[c] + (0.0368)cmp[c] + (0.0305)cys-L[c] + (0.0244)damp[c] + (0.024)dcmp[c] + (0.024)dgmp[c] + (0.0244)dtmp[c] + (0.0054)ergst[c] + (0.2013)gln-L[c] + (0.2013)glu-L[c] + (0.18)gly[c] + (0.2591)Chitin[c] + (0.0593)gmp[c] + (83.6890)h2o[c] + (0.0946)his-L[c] + (0.1342)ile-L[…				Biomass biosynthesis	0	0	1000	1
R0949	4-Hydroxybenzoate mitochondrial transport	4hbz[c] <=> 4hbz[m]				Transport, Mitochondrial	1	-1000	1000	0
R0950	4-Hydroxybenzoate transport	4hbz[e] <=> 4hbz[c]				Transport, Extracellular	1	-1000	1000	0
R0951	cellobiose transport	cellobiose[e] <=> cellobiose[c]				Transport, Extracellular	1	-1000	1000	0
R0952	iron (II) transport	fe2[e] -> fe2[c]	YALI0F05126g	YALI0F05126g		Transport, Extracellular	0	0	1000	0
R0953	iron (II) uptake (mitochondrial)	fe2[c] -> fe2[m]				Transport, Mitochondrial	0	0	1000	0
R0954	iron (II) transport	fe2[m] -> fe2[c]				Transport, Mitochondrial	0	0	1000	0
R0955	D-galactose transport in via proton symport	gal[e] + h[e] -> gal[c] + h[c]	(YALI0F19184g and YALI0C16522g)	YALI0F19184g YALI0C16522g		Transport, Extracellular	0	0	1000	0
R0956	Glycoaldehydye reversible transport	gcald[e] <=> gcald[c]				Transport, Extracellular	1	-1000	1000	0
R0957	glycoaldehyde mitochondrial transport	gcald[c] <=> gcald[m]				Transport, Mitochondrial	1	-1000	1000	0
R0958	glycerol transport via symport	glyc[e] + h[e] -> glyc[c] + h[c]	YALI0E30283g	YALI0E30283g		Transport, Extracellular	0	0	1000	0
R0959	glycerol transport via channel	glyc[c] <=> glyc[e]	YALI0F00462g	YALI0F00462g		Transport, Extracellular	1	-1000	1000	0
R0960	D-mannose transport in via proton symport	h[e] + man[e] -> h[c] + man[c]	YALI0F19184g	YALI0F19184g		Transport, Extracellular	0	0	1000	0
R0961	Cellulose transport	ppcCellulose[e] <=> ppcCellulose[c]				Transport, Extracellular	1	-1000	1000	0
R0962	ribose transport in via proton symporter	h[e] + rib-D[e] -> h[c] + rib-D[c]				Transport, Extracellular	0	0	1000	0
R0963	sulfate irreversible uniport	so4[e] -> so4[c]	(YALI0F23023g and YALI0B17930g)	YALI0F23023g YALI0B17930g		Transport, Extracellular	0	0	1000	0
R0964	sucrose transport in via proton symport	h[e] + sucr[e] -> h[c] + sucr[c]				Transport, Extracellular	0	0	1000	0
R0965	taurine transport	taur[c] <=> taur[e]				Transport, Extracellular	1	-1000	1000	0
R0966	Thiamine transport in via proton symport	h[e] + thm[e] -> h[c] + thm[c]	YALI0D05621g	YALI0D05621g		Transport, Extracellular	0	0	1000	0
R0967	thymidine transport in via proton symport	h[e] + thymd[e] -> h[c] + thymd[c]				Transport, Extracellular	0	0	1000	0
R0968	D-Xylulose transport	xylu-D[e] -> xylu-D[c]				Transport, Extracellular	0	0	1000	0
R0969	O-acetylcarnintine transport into mitochondria via diffusion	acrn[c] -> acrn[m]				Transport, Mitochondrial	0	0	1000	0
R0970	L-carnitine reversible transport	crn-D[e] <=> crn-D[c]	YALI0C07678g	YALI0C07678g		Transport, Extracellular	1	-1000	1000	0
R0971	L-carnitine transport out of mitochondria via diffusion	crn-D[m] -> crn-D[c]				Transport, Mitochondrial	0	0	1000	0
R0972	carnithine-acetylcarnithine carrier, mitochondrial	acrn[c] + crn-D[m] -> acrn[m] + crn-D[c]	YALI0C02431g	YALI0C02431g		Transport, Mitochondrial	0	0	1000	0
R0973	fumarate reductase, cytosolic/mitochondrial	fadh2[m] + fum[c] -> fad[m] + succ[c]	YALI0D11374g	YALI0D11374g		Transport, Mitochondrial	0	0	1000	0
R0974	L-isoleucine reversible transport via proton symport	h[e] + ile-L[e] <=> h[c] + ile-L[c]	(YALI0F19866g and YALI0B16522g )	YALI0F19866g YALI0B16522g		Transport, Extracellular	1	-1000	1000	0
R0975	Isoleucine transport from cytosol to mitochondria	ile-L[c] -> ile-L[m]				Transport, Mitochondrial	0	0	1000	0
R0976	L-leucine reversible transport via proton symport	h[e] + leu-L[e] <=> h[c] + leu-L[c]	(YALI0F19866g and YALI0B16522g)	YALI0F19866g YALI0B16522g		Transport, Extracellular	1	-1000	1000	0
R0977	L-leucine transport from cytosol to mitochondria	leu-L[c] -> leu-L[m]				Transport, Mitochondrial	0	0	1000	0
R0978	o2 transport (diffusion)	o2[e] <=> o2[c]				Transport, Extracellular	1	-1000	1000	0
R0979	O2 transport (diffusion)	o2[c] <=> o2[m]				Transport, Mitochondrial	1	-1000	1000	0
R0980	L-valine reversible transport via proton symport	h[e] + val-L[e] <=> h[c] + val-L[c]	(YALI0F19866g and YALI0B16522g)	YALI0F19866g YALI0B16522g		Transport, Extracellular	1	-1000	1000	0
R0981	Valine reversible mitochondrial transport via proton symport	h[c] + val-L[c] <=> h[m] + val-L[m]				Transport, Mitochondrial	1	-1000	1000	0
R0982	10-Formyltetrahydrofolate transport	10fthf[c] <=> 10fthf[m]				Transport, Mitochondrial	1	-1000	1000	0
R0983	2-(alpha-Hydroxyethyl)thiamine diphosphate transport	2ahethmpp[c] <=> 2ahethmpp[m]				Transport, Mitochondrial	1	-1000	1000	0
R0984	(S)-3-Hydroxybutanoyl-CoA transport	3hbcoa[c] <=> 3hbcoa[m]				Transport, Mitochondrial	1	-1000	1000	0
R0985	5-Formyltetrahydrofolate transport	5fthf[c] <=> 5fthf[m]				Transport, Mitochondrial	1	-1000	1000	0
R0986	Acetoacetyl-CoA transport	aacoa[c] <=> aacoa[m]				Transport, Mitochondrial	1	-1000	1000	0
R0987	Acetyl-CoA transport	accoa[c] <=> accoa[m]				Transport, Mitochondrial	1	-1000	1000	0
R0988	AMP transport	amp[c] <=> amp[m]				Transport, Mitochondrial	1	-1000	1000	0
R0989	Carbamoyl phosphate transport	cbp[c] <=> cbp[m]				Transport, Mitochondrial	1	-1000	1000	0
R0990	CDPdiacylglycerol, yeast-specific transport	cdpdag_SC[c] <=> cdpdag_SC[m]				Transport, Mitochondrial	1	-1000	1000	0
R0991	L-Citrulline transport	citr-L[c] <=> citr-L[m]				Transport, Mitochondrial	1	-1000	1000	0
R0992	Decanoate (n-C10:0) transport	dca[c] -> dca[m]				Transport, Mitochondrial	0	0	1000	0
R0993	Decanoyl-CoA (n-C10:0CoA) transport	dcacoa[c] <=> dcacoa[m]				Transport, Mitochondrial	1	-1000	1000	0
R0994	Dodecanoate (n-C12:0) transport	ddca[c] <=> ddca[m]				Transport, Mitochondrial	0	0	1000	0
R0995	Dodecanoyl-CoA (n-C12:0CoA) transport	ddcacoa[c] <=> ddcacoa[m]				Transport, Mitochondrial	1	-1000	1000	0
R0996	Dihydrolipoamide transport	dhlam[c] <=> dhlam[m]				Transport, Mitochondrial	1	-1000	1000	0
R0997	Deamino-NAD+ transport	dnad[c] <=> dnad[m]				Transport, Mitochondrial	1	-1000	1000	0
R0998	Flavin adenine dinucleotide oxidized transport	fad[c] <=> fad[m]				Transport, Mitochondrial	1	-1000	1000	0
R0999	L-Glutamate 5-semialdehyde transport	glu5sa[c] <=> glu5sa[m]				Transport, Mitochondrial	1	-1000	1000	0
R1000	Glutaryl-CoA transport	glutcoa[c] <=> glutcoa[m]				Transport, Mitochondrial	1	-1000	1000	0
R1001	H+ transport	h[c] <=> h[m]				Transport, Mitochondrial	1	-1000	1000	0
R1003	Hexadecenoyl-CoA (n-C16:1CoA) transport	hdcoa[c] -> hdcoa[m]				Transport, Mitochondrial	0	0	1000	0
R1004	hexacosanoate (n-C26:0) transport	hexc[c] -> hexc[m]				Transport, Mitochondrial	0	0	1000	0
R1005	Hexacosanoyl-CoA (n-C26:0CoA) transport	hexccoa[c] <=> hexccoa[m]				Transport, Mitochondrial	1	-1000	1000	0
R1006	Isocitrate transport	icit[c] <=> icit[m]				Transport, Mitochondrial	1	-1000	1000	0
R1007	Lipoamide transport	lpam[c] <=> lpam[m]				Transport, Mitochondrial	1	-1000	1000	0
R1008	5,10-Methenyltetrahydrofolate transport	methf[c] <=> methf[m]				Transport, Mitochondrial	1	-1000	1000	0
R1009	5,10-Methylenetetrahydrofolate transport	mlthf[c] <=> mlthf[m]				Transport, Mitochondrial	1	-1000	1000	0
R1010	Nicotinamide adenine dinucleotide transport	nad[c] <=> nad[m]				Transport, Mitochondrial	1	-1000	1000	0
R1011	Nicotinamide adenine dinucleotide - reduced transport	nadh[c] <=> nadh[m]				Transport, Mitochondrial	1	-1000	1000	0
R1012	Nicotinamide adenine dinucleotide phosphate transport	nadp[c] <=> nadp[m]				Transport, Mitochondrial	1	-1000	1000	0
R1013	Nicotinamide adenine dinucleotide phosphate - reduced transport	nadph[c] <=> nadph[m]				Transport, Mitochondrial	1	-1000	1000	0
R1014	Nicotinate D-ribonucleotide transport	nicrnt[c] <=> nicrnt[m]				Transport, Mitochondrial	1	-1000	1000	0
R1015	Octanoyl-CoA (n-C8:0CoA) transport	occoa[c] <=> occoa[m]				Transport, Mitochondrial	1	-1000	1000	0
R1016	Octadecynoyl-CoA (n-C18:2CoA) transport	ocdycacoa[c] <=> ocdycacoa[m]				Transport, Mitochondrial	1	-1000	1000	0
R1017	octanoate (n-C8:0) transport	octa[c] -> octa[m]				Transport, Mitochondrial	0	0	1000	0
R1018	Octadecenoyl-CoA (n-C18:1CoA) transport	odecoa[c] <=> odecoa[m]				Transport, Mitochondrial	1	-1000	1000	0
R1019	Palmitoyl-CoA (n-C16:0CoA) transport	pmtcoa[c] <=> pmtcoa[m]				Transport, Mitochondrial	1	-1000	1000	0
R1020	Diphosphate transport	ppi[c] <=> ppi[m]				Transport, Mitochondrial	1	-1000	1000	0
R1021	Stearoyl-CoA (n-C18:0CoA) transport	stcoa[c] <=> stcoa[m]				Transport, Mitochondrial	1	-1000	1000	0
R1022	Succinyl-CoA transport	succoa[c] <=> succoa[m]				Transport, Mitochondrial	1	-1000	1000	0
R1023	Tetradecanoyl-CoA (n-C14:0CoA) transport	tdcoa[c] <=> tdcoa[m]				Transport, Mitochondrial	1	-1000	1000	0
R1024	Tetradecenoyl-CoA (n-C14:1CoA) transport	tdecoa[c] <=> tdecoa[m]				Transport, Mitochondrial	1	-1000	1000	0
R1025	5,6,7,8-Tetrahydrofolate transport	thf[c] <=> thf[m]				Transport, Mitochondrial	1	-1000	1000	0
R1026	tetracosanoate (n-C24:0) transport	ttc[c] -> ttc[m]				Transport, Mitochondrial	0	0	1000	0
R1027	tetracosanoyl-CoA (n-C24:0CoA) transport	ttccoa[c] <=> ttccoa[m]				Transport, Mitochondrial	1	-1000	1000	0
R1029	fatty acid transport	ttdca[e] <=> ttdca[c]				Transport, Extracellular	1	-1000	1000	0
R1030	fatty acid transport	ttdca[c] -> ttdca[m]				Transport, Mitochondrial	0	0	1000	0
R1031	Thiamine diphosphate transport, mitochondria	thmpp[c] -> thmpp[m]	YALI0F20262g	YALI0F20262g		Transport, Mitochondrial	0	0	1000	0
R1032	succinate-fumarate transport, mitochondrial	fum[m] + succ[c] -> fum[c] + succ[m]	(YALI0B03344g and YALI0E34672g)	YALI0B03344g YALI0E34672g		Transport, Mitochondrial	0	0	1000	0
R1033	succinate transport via proton symport	h[e] + succ[e] <=> h[c] + succ[c]				Transport, Extracellular	1	-1000	1000	0
R1034	succinate transport, mitochondrial	pi[m] + succ[c] -> pi[c] + succ[m]	YALI0B03344g	YALI0B03344g		Transport, Mitochondrial	0	0	1000	0
R1035	riboflavin transport in via proton symport	h[e] + ribflv[e] -> h[c] + ribflv[c]				Transport, Extracellular	0	0	1000	0
R1036	Riboflavin reversible mitochondrial transport	ribflv[c] <=> ribflv[m]				Transport, Mitochondrial	1	-1000	1000	0
R1037	D-lactate/pyruvate antiport, mitochondrial	lac-D[c] + pyr[m] <=> lac-D[m] + pyr[c]				Transport, Mitochondrial	1	-1000	1000	0
R1038	Pyruvate exchange, diffusion	pyr[c] -> pyr[e]				Transport, Extracellular	0	0	1000	0
R1039	pyruvate transport in via proton symport	h[e] + pyr[e] -> h[c] + pyr[c]	YALI0D24607g	YALI0D24607g		Transport, Extracellular	0	0	1000	0
R1040	pyruvate mitochondrial transport via proton symport	h[c] + pyr[c] <=> h[m] + pyr[m]				Transport, Mitochondrial	1	-1000	1000	0
R1041	protoporphyrinogen IX mitochondrial transport	pppg9[c] <=> pppg9[m]				Transport, Mitochondrial	1	-1000	1000	0
R1042	phosphate reversible transport via symport	h[e] + pi[e] <=> h[c] + pi[c]	(YALI0E31064g and YALI0A15125g and YALI0E23859g)	YALI0E31064g YALI0A15125g YALI0E23859g		Transport, Extracellular	1	-1000	1000	0
R1043	phosphate transporter, mitochondrial	h[c] + pi[c] <=> h[m] + pi[m]	YALI0C05753g	YALI0C05753g		Transport, Mitochondrial	1	-1000	1000	0
R1044	orntithine reversible transport in via proton symport	h[e] + orn[e] <=> h[c] + orn[c]	(YALI0B16522g and YALI0B19338g)	YALI0B16522g YALI0B19338g		Transport, Extracellular	1	-1000	1000	0
R1045	ornithine mitochondrial transport via proton antiport	h[c] + orn[m] <=> h[m] + orn[c]	YALI0D06798g	YALI0D06798g		Transport, Mitochondrial	1	-1000	1000	0
R1046	Octadecynoate (n-C18:2) transport in via uniport	ocdcya[e] -> ocdcya[c]				Transport, Extracellular	0	0	1000	0
R1047	Octadecynoate (n-C18:2) transport in via uniport	ocdcya[c] -> ocdcya[m]				Transport, Mitochondrial	0	0	1000	0
R1048	Octadecanoate (n-C18:0) transport in via uniport	ocdca[e] -> ocdca[c]				Transport, Extracellular	0	0	1000	0
R1049	Octadecanoate (n-C18:0) transport in via uniport	ocdca[c] -> ocdca[m]				Transport, Mitochondrial	0	0	1000	0
R1050	Octadecenoate (n-C18:1) transport in via uniport	ocdcea[e] -> ocdcea[c]				Transport, Extracellular	0	0	1000	0
R1051	Octadecenoate (n-C18:1) transport in via uniport	ocdcea[c] -> ocdcea[m]				Transport, Mitochondrial	0	0	1000	0
R1052	Oxaloacetate transport	oaa[c] <=> oaa[e]				Transport, Extracellular	1	-1000	1000	0
R1053	oxaloacetate transport, mitochondrial	h[c] + oaa[c] <=> h[m] + oaa[m]	YALI0E04048g	YALI0E04048g		Transport, Mitochondrial	1	-1000	1000	0
R1054	nmntp	h[e] + nmn[e] -> h[c] + nmn[c]				Transport, Extracellular	0	0	1000	0
R1055	NMN mitochondrial transport via proton symport	h[c] + nmn[c] <=> h[m] + nmn[m]				Transport, Mitochondrial	1	-1000	1000	0
R1056	ammonia reversible transport	nh4[e] <=> nh4[c]	(YALI0E27203g and YALI0F16896g)	YALI0E27203g YALI0F16896g		Transport, Extracellular	1	-1000	1000	0
R1057	NH3 mitochondrial transport	nh4[c] <=> nh4[m]				Transport, Mitochondrial	1	-1000	1000	0
R1058	alpha-ketoglutarate/malate transporter	akg[c] + mal-L[e] <=> akg[e] + mal-L[c]				Transport, Extracellular	1	-1000	1000	0
R1059	L-malate reversible transport via proton symport	h[e] + mal-L[e] <=> h[c] + mal-L[c]				Transport, Extracellular	1	-1000	1000	0
R1060	citrate transport, mitochondrial	cit[c] + mal-L[m] <=> cit[m] + mal-L[c]	YALI0F26323g	YALI0F26323g		Transport, Mitochondrial	1	-1000	1000	0
R1061	malate transport, mitochondrial	mal-L[c] + pi[m] <=> mal-L[m] + pi[c]	YALI0B03344g	YALI0B03344g		Transport, Mitochondrial	1	-1000	1000	0
R1062	D-lactate transport via proton symport	h[e] + lac-D[e] <=> h[c] + lac-D[c]	YALI0D24607g	YALI0D24607g		Transport, Extracellular	1	-1000	1000	0
R1063	D-lactate transport, mitochondrial	h[c] + lac-D[c] <=> h[m] + lac-D[m]				Transport, Mitochondrial	1	-1000	1000	0
R1064	all-trans-hexaprenyl diphosphate transport, mitochondrial	hexdp[c] <=> hexdp[m]				Transport, Mitochondrial	1	-1000	1000	0
R1065	Hexadecanoate (n-C16:0) transport in via uniport	hdca[e] -> hdca[c]				Transport, Extracellular	0	0	1000	0
R1066	hexadecenoate (n-C16:1) transport in via uniport	hdcea[e] -> hdcea[c]				Transport, Extracellular	0	0	1000	0
R1067	Hexadecanoate (n-C16:0) transport in via uniport	hdca[c] -> hdca[m]				Transport, Mitochondrial	0	0	1000	0
R1068	hexadecenoate (n-C16:1) transport in via uniport	hdcea[c] -> hdcea[m]				Transport, Mitochondrial	0	0	1000	0
R1069	H2O transport, mitochondrial	h2o[c] <=> h2o[m]				Transport, Mitochondrial	1	-1000	1000	0
R1070	H2O transport via diffusion	h2o[e] <=> h2o[c]				Transport, Extracellular	1	-1000	1000	0
R1071	glycerol-3-phosphate shuttle	glyc3p[c] -> glyc3p[m]				Transport, Mitochondrial	0	0	1000	0
R1072	glycine reversible transport via proton symport	gly[e] + h[e] <=> gly[c] + h[c]	(YALI0C00451g and YALI0B16522g and YALI0B09537g)	YALI0C00451g YALI0B16522g YALI0B09537g		Transport, Extracellular	1	-1000	1000	0
R1073	glycine mitochondrial transport via proton symport	gly[c] + h[c] <=> gly[m] + h[m]				Transport, Mitochondrial	1	-1000	1000	0
R1074	glyoxylate transport	glx[c] <=> glx[e]				Transport, Extracellular	1	-1000	1000	0
R1075	glyoxylate mitochondrial transport	glx[c] <=> glx[m]				Transport, mitochondrial	1	-1000	1000	0
R1076	L-glutamate transport via proton symport, reversible	glu-L[e] + h[e] <=> glu-L[c] + h[c]	(YALI0C00451g and YALI0F19866g and YALI0E20713g and YALI0C16522g)	YALI0C00451g YALI0F19866g YALI0E20713g YALI0C16522g		Transport, Extracellular	1	-1000	1000	0
R1077	Glutamate transport (uniporter), mitochondrial	glu-L[c] -> glu-L[m]	YALI0D26147g	YALI0D26147g		Transport, Mitochondrial	0	0	1000	0
R1078	fumarate reversible transport via symport	fum[e] + h[e] <=> fum[c] + h[c]				Transport, Extracellular	1	-1000	1000	0
R1079	Dihydropteroate mitochondrial transport via diffusion	dhpt[c] <=> dhpt[m]				Transport, Mitochondrial	1	-1000	1000	0
R1080	dihydroxyacetone phosphate transport, mitochondrial	dhap[m] -> dhap[c]				Transport, Mitochondrial	0	0	1000	0
R1081	dhnpt mitochondrial transport	dhnpt[c] <=> dhnpt[m]				Transport, Mitochondrial	1	-1000	1000	0
R1082	CoA transporter (mitochondrial), irreversible	coa[c] -> coa[m]	YALI0F15433g	YALI0F15433g		Transport, Mitochondrial	0	0	1000	0
R1083	CO2 transporter via diffusion	co2[e] <=> co2[c]				Transport, Extracellular	1	-1000	1000	0
R1084	CO2 transport (diffusion), mitochondrial	co2[c] <=> co2[m]				Transport, Mitochondrial	1	-1000	1000	0
R1085	CTP/CMP antiport	cmp[m] -> cmp[c]	YALI0F05500g	YALI0F05500g		Transport, Mitochondrial	0	0	1000	0
R1086	citrate reversible transport via symport	cit[e] + h[e] <=> cit[c] + h[c]				Transport, Extracellular	1	-1000	1000	0
R1087	citrate transport, mitochondrial	cit[c] + icit[m] <=> cit[m] + icit[c]	YALI0F26323g	YALI0F26323g		Transport, Mitochondrial	1	-1000	1000	0
R1088	ADP/ATP transporter, mitochondrial	adp[c] + atp[m] + h[c] -> adp[m] + atp[c] + h[m]	(YALI0F19712g and YALI0A10659g)	YALI0F19712g YALI0A10659g		Transport, Mitochondrial	0	0	1000	0
R1089	S-adenosyl-L-methionine transport in via proton symport	amet[e] + h[e] -> amet[c] + h[c]	YALI0B16522g	YALI0B16522g		Transport, Extracellular	0	0	1000	0
R1090	S-Adenosyl-L-methionine reversible transport, mitochondrial	amet[c] <=> amet[m]	YALI0C19195g	YALI0C19195g		Transport, Mitochondrial	1	-1000	1000	0
R1091	2-oxoglutarate reversible transport via symport	akg[e] + h[e] <=> akg[c] + h[c]				Transport, Extracellular	1	-1000	1000	0
R1092	2-oxodicarboylate transporter, mitochondrial	akg[m] <=> akg[c]	YALI0D02629g	YALI0D02629g		Transport, Mitochondrial	1	-1000	1000	0
R1093	S-adenosyl-L-homocysteine reversible transport, mitochondrial	ahcys[c] <=> ahcys[m]				Transport, Mitochondrial	1	-1000	1000	0
R1094	acetaldehyde reversible transport	acald[e] <=> acald[c]				Transport, Extracellular	1	-1000	1000	0
R1095	acetaldehyde mitochondrial diffusion	acald[m] <=> acald[c]				Transport, Mitochondrial	1	-1000	1000	0
R1096	acetate transporter	ac[e] <=> ac[c]	YALI0C23617g	YALI0C23617g		Transport, Extracellular	1	-1000	1000	0
R1097	acetate transport, mitochondrial	ac[c] <=> ac[m]				Transport, Mitochondrial	1	-1000	1000	0
R1098	5-Aminolevulinate transport in via proton symport	5aop[e] + h[e] -> 5aop[c] + h[c]	YALI0A19558g	YALI0A19558g		Transport, Extracellular	0	0	1000	0
R1099	5-Aminolevulinate mitochondrial transport	5aop[c] <=> 5aop[m]				Transport, Mitochondrial	1	-1000	1000	0
R1100	4-Aminobenzoate mitochondrial transport via diffusion	4abz[c] <=> 4abz[e]				Transport, Extracellular	1	-1000	1000	0
R1101	4-Aminobenzoate mitochondrial transport via diffusion	4abz[c] <=> 4abz[m]				Transport, Mitochondrial	1	-1000	1000	0
R1102	3-Octaprenyl-4-hydroxybenzoate mitochondrial transport	3ophb_5[c] <=> 3ophb_5[m]				Transport, Mitochondrial	1	-1000	1000	0
R1103	3mop reversible trasport	3mop[e] <=> 3mop[c]				Transport, Extracellular	1	-1000	1000	0
R1104	3-Methyl-2-oxopentanoate transport, diffusion, mitochondrial	3mop[c] <=> 3mop[m]				Transport, Mitochondrial	1	-1000	1000	0
R1105	3-methyl-2-oxobutanoate transport, diffusion, mitochondrial	3mob[c] <=> 3mob[m]				Transport, Mitochondrial	1	-1000	1000	0
R1106	3-Hexaprenyl-4,5-dihydroxybenzoate transport, mitochondrial	3dh5hpb[c] <=> 3dh5hpb[m]				Transport, Mitochondrial	1	-1000	1000	0
R1107	2-oxoadipate transport out of mitochondria via diffusion	2oxoadp[m] -> 2oxoadp[c]				Transport, Mitochondrial	0	0	1000	0
R1108	2obut transporter (mitochondrial)	2obut[c] <=> 2obut[m]				Transport, Mitochondrial	1	-1000	1000	0
R1109	2-Isopropylmalate transport, diffusion	3c3hmp[c] <=> 3c3hmp[e]				Transport, Extracellular	1	-1000	1000	0
R1110	4-aminobutyrate reversible transport in via proton symport	4abut[e] + h[e] <=> 4abut[c] + h[c]	(YALI0B09537g and YALI0A19558g)	YALI0B09537g YALI0A19558g		Transport, Extracellular	1	-1000	1000	0
R1111	adenine transport in via proton symport	ade[e] + h[e] -> ade[c] + h[c]	(YALI0D07392g and YALI0F30569g)	YALI0D07392g YALI0F30569g		Transport, Extracellular	0	0	1000	0
R1112	adenosine transport in via proton symport	adn[e] + h[e] -> adn[c] + h[c]	YALI0C23342g	YALI0C23342g		Transport, Extracellular	0	0	1000	0
R1113	L-alanine reversible transport via proton symport	ala-L[e] + h[e] <=> ala-L[c] + h[c]	(YALI0C00451g and YALI0B16522g and YALI0F19866g and YALI0B09537g)	YALI0C00451g YALI0B16522g YALI0F19866g YALI0B09537g		Transport, Extracellular	1	-1000	1000	0
R1114	allantoin irreversible uniport	alltn[e] -> alltn[c]	YALI0D05621g	YALI0D05621g		Transport, Extracellular	0	0	1000	0
R1115	allantoate irreversible uniport	alltt[e] -> alltt[c]	YALI0C13574g	YALI0C13574g		Transport, Extracellular	0	0	1000	0
R1116	L-arganine reversible transport via proton symport	arg-L[e] + h[e] <=> arg-L[c] + h[c]	(YALI0B19338g and YALI0B16522g and YALI0B19338g)	YALI0B19338g YALI0B16522g YALI0B19338g		Transport, Extracellular	1	-1000	1000	0
R1117	L-asparagine reversible transport via proton symport	asn-L[e] + h[e] <=> asn-L[c] + h[c]	(YALI0C00451g and YALI0F19866g and YALI0B16522g)	YALI0C00451g YALI0F19866g YALI0B16522g		Transport, Extracellular	1	-1000	1000	0
R1118	choline transport via proton symport	chol[e] + h[e] -> chol[c] + h[c]	YALI0A18183g	YALI0A18183g		Transport, Extracellular	0	0	1000	0
R1119	cytosine transport in via proton symport	csn[e] + h[e] -> csn[c] + h[c]	(YALI0D07392g and YALI0F30569g)	YALI0D07392g YALI0F30569g		Transport, Extracellular	0	0	1000	0
R1120	L-cysteine reversible transport via proton symport	cys-L[e] + h[e] <=> cys-L[c] + h[c]	YALI0B16522g	YALI0B16522g		Transport, Extracellular	1	-1000	1000	0
R1121	cytidine transport in via proton symport	cytd[e] + h[e] -> cytd[c] + h[c]	YALI0C23342g	YALI0C23342g		Transport, Extracellular	0	0	1000	0
R1122	deoxyadenosine transport in via proton symport	dad-2[e] + h[e] -> dad-2[c] + h[c]				Transport, Extracellular	0	0	1000	0
R1123	ergosterol reversible transport	ergst[e] <=> ergst[c]				Transport, Extracellular	1	-1000	1000	0
R1124	deoxycytidine transport in via proton symport	dcyt[e] + h[e] -> dcyt[c] + h[c]				Transport, Extracellular	0	0	1000	0
R1125	deoxyguanosine transport in via proton symport	dgsn[e] + h[e] -> dgsn[c] + h[c]				Transport, Extracellular	0	0	1000	0
R1126	deoxyinosine transport in via proton symport	din[e] + h[e] -> din[c] + h[c]				Transport, Extracellular	0	0	1000	0
R1127	dTTP reversible uniport	dttp[e] <=> dttp[c]				Transport, Extracellular	1	-1000	1000	0
R1128	deoxyuridine transport in via proton symport	duri[e] + h[e] -> duri[c] + h[c]				Transport, Extracellular	0	0	1000	0
R1129	episterol reversible transport	epist[e] <=> epist[c]	YALI0F17996g	YALI0F17996g		Transport, Extracellular	1	-1000	1000	0
R1130	ethanolamine transport via diffusion (extracellular)	etha[e] <=> etha[c]				Transport, Extracellular	1	-1000	1000	0
R1131	fecosterol reversible transport	fecost[e] <=> fecost[c]	YALI0F17996g	YALI0F17996g		Transport, Extracellular	1	-1000	1000	0
R1132	formate transport via diffusion	for[e] <=> for[c]				Transport, Extracellular	1	-1000	1000	0
R1133	D-fructose transport in via proton symport	fru[e] + h[e] -> fru[c] + h[c]	YALI0F19184g	YALI0F19184g		Transport, Extracellular	0	0	1000	0
R1134	glycero-3-phosphocholine transport (extracellular to cytosol)	g3pc[e] <=> g3pc[c]	YALI0D08382g	YALI0D08382g		Transport, Extracellular	1	-1000	1000	0
R1135	L-glutamine reversible transport via proton symport	gln-L[e] + h[e] <=> gln-L[c] + h[c]	(YALI0C00451g and YALI0F19866g and YALI0B16522g)	YALI0C00451g YALI0F19866g YALI0B16522g		Transport, Extracellular	1	-1000	1000	0
R1136	guanosine transport in via proton symport	gsn[e] + h[e] -> gsn[c] + h[c]				Transport, Extracellular	0	0	1000	0
R1137	oxidized glutathione irreversible uniport	gthox[e] -> gthox[c]				Transport, Extracellular	0	0	1000	0
R1138	glutathione transport	gthrd[e] -> gthrd[c]	YALI0C22616g	YALI0C22616g		Transport, Extracellular	0	0	1000	0
R1139	guanine reversible transport via proton symport	gua[e] + h[e] <=> gua[c] + h[c]	(YALI0D07392g and YALI0F30569g)	YALI0D07392g YALI0F30569g		Transport, Extracellular	1	-1000	1000	0
R1140	L-histidine reversible transport via proton symport	h[e] + his-L[e] <=> h[c] + his-L[c]	(YALI0F19866g and YALI0B16522g)	YALI0F19866g YALI0B16522g		Transport, Extracellular	1	-1000	1000	0
R1141	Indoleacetaldehyde transport (extracellular)	id3acald[c] <=> id3acald[e]				Transport, Extracellular	1	-1000	1000	0
R1142	inosine transport in via proton symport	h[e] + ins[e] -> h[c] + ins[c]				Transport, Extracellular	0	0	1000	0
R1143	inositol transport in via proton symport	h[e] + inost[e] -> h[c] + inost[c]	YALI0F23903g	YALI0F23903g		Transport, Extracellular	0	0	1000	0
R1144	lanosterol reversible transport	lanost[e] <=> lanost[c]	YALI0F17996g	YALI0F17996g		Transport, Extracellular	1	-1000	1000	0
R1145	L-methionine reversible transport via proton symport	h[e] + met-L[e] <=> h[c] + met-L[c]	(YALI0F25795g and YALI0F19866g and YALI0B16522g)	YALI0F25795g YALI0F19866g YALI0B16522g		Transport, Extracellular	1	-1000	1000	0
R1146	Nicotinic acid transport	nac[e] <=> nac[c]	YALI0E20471g	YALI0E20471g		Transport, Extracellular	1	-1000	1000	0
R1147	L-lysine reversible transport via proton symport	h[e] + lys-L[e] <=> h[c] + lys-L[c]	(YALI0B16522g and YALI0B19338g)	YALI0B16522g YALI0B19338g		Transport, Extracellular	1	-1000	1000	0
R1148	Phenylacetaldehyde transport (extracellular)	pacald[c] <=> pacald[e]				Transport, Extracellular	1	-1000	1000	0
R1149	PAP reversible uniport	pap[e] <=> pap[c]				Transport, Extracellular	1	-1000	1000	0
R1150	Pantothenate reversible transport via proton symport	h[e] + pnto-R[e] <=> h[c] + pnto-R[c]	YALI0F06842g	YALI0F06842g		Transport, Extracellular	1	-1000	1000	0
R1151	putrescine transport in via proton antiport, irreversible	h[c] + ptrc[e] -> h[e] + ptrc[c]	(YALI0F07062g and YALI0F13739g )	YALI0F07062g YALI0F13739g		Transport, Extracellular	0	0	1000	0
R1152	putrescine excretion (cytosol to extracellular)	ptrc[c] -> ptrc[e]	YALI0A18183g	YALI0A18183g		Transport, Extracellular	0	0	1000	0
R1153	L-serine reversible transport via proton symport	h[e] + ser-L[e] <=> h[c] + ser-L[c]	(YALI0C00451g and YALI0F19866g and YALI0B16522g and YALI0E20713g)	YALI0C00451g YALI0F19866g YALI0B16522g YALI0E20713g		Transport, Extracellular	1	-1000	1000	0
R1154	sulfite transport (efflux, cytosol to extracellular)	so3[c] -> so3[e]	YALI0E24167g	YALI0E24167g		Transport, Extracellular	0	0	1000	0
R1155	spermidine transport in via proton antiport	h[c] + spmd[e] -> h[e] + spmd[c]	(YALI0F07062g and YALI0F13739g)	YALI0F07062g YALI0F13739g		Transport, Extracellular	0	0	1000	0
R1156	spermidine excretion (cytosol to extracellular)	spmd[c] -> spmd[e]	YALI0A18183g	YALI0A18183g		Transport, Extracellular	0	0	1000	0
R1157	L-threonine reversible transport via proton symport	h[e] + thr-L[e] <=> h[c] + thr-L[c]	(YALI0F19866g and YALI0B16522g)	YALI0F19866g YALI0B16522g		Transport, Extracellular	1	-1000	1000	0
R1158	trehalose transport in via proton symporter	h[e] + tre[e] -> h[c] + tre[c]				Transport, Extracellular	0	0	1000	0
R1159	L-tryptophan reversible transport via proton symport	h[e] + trp-L[e] <=> h[c] + trp-L[c]	YALI0B16522g	YALI0B16522g		Transport, Extracellular	1	-1000	1000	0
R1160	uracil transport in via proton symport	h[e] + ura[e] -> h[c] + ura[c]	YALI0D05621g	YALI0D05621g		Transport, Extracellular	0	0	1000	0
R1161	urea reversible transport via proton symport (2 H+)	(2) h[e] + urea[e] <=> (2) h[c] + urea[c]	YALI0B04202g	YALI0B04202g		Transport, Extracellular	1	-1000	1000	0
R1162	uridine transport in via proton symport	h[e] + uri[e] -> h[c] + uri[c]	(YALI0C23342g and YALI0D05621g)	YALI0C23342g YALI0D05621g		Transport, Extracellular	0	0	1000	0
R1163	xanthosine transport in via proton symport	h[e] + xtsn[e] -> h[c] + xtsn[c]				Transport, Extracellular	0	0	1000	0
R1164	zymosterol reversible transport	zymst[e] <=> zymst[c]	YALI0F17996g	YALI0F17996g		Transport, Extracellular	1	-1000	1000	0
R1165	ethanol reversible transport	etoh[e] <=> etoh[c]				Transport, Extracellular	1	-1000	1000	0
R1166	D-sorbitol transport via passive diffusion	sbt-D[e] <=> sbt-D[c]				Transport, Extracellular	1	-1000	1000	0
R1167	D-glucosamine reversible uniport	gam6p[e] <=> gam6p[c]				Transport, Extracellular	1	-1000	1000	0
R1168	glucose transport (uniport)	D-glucose[e] -> D-glucose[c]	YALI0F19184g	YALI0F19184g		Transport, Extracellular	0	0	1000	0
R1170	hypoxanthine reversible transport via proton symport	h[e] + hxan[e] <=> h[c] + hxan[c]				Transport, Extracellular	1	-1000	1000	0
R1171	L-lactate reversible transport via proton symport	h[e] + lac-L[e] <=> h[c] + lac-L[c]	YALI0D24607g	YALI0D24607g		Transport, Extracellular	1	-1000	1000	0
R1172	L-lactate transport, mitochondrial	h[c] + lac-L[c] <=> h[m] + lac-L[m]				Transport, Mitochondrial	1	-1000	1000	0
R1173	L-aspartate reversible transport via proton symport	asp-L[e] + h[e] <=> asp-L[c] + h[c]	(YALI0C00451g and YALI0E20713g and YALI0B16522g )	YALI0C00451g YALI0E20713g YALI0B16522g		Transport, Extracellular	1	-1000	1000	0
R1174	NADP transporter	nadp[c] <=> nadp[e]				Transport, Extracellular	1	-1000	1000	0
R1175	L-phenylalanine reversible transport via proton symport	h[e] + phe-L[e] <=> h[c] + phe-L[c]	(YALI0B16522g and YALI0F19866g)	YALI0B16522g YALI0F19866g		Transport, Extracellular	1	-1000	1000	0
R1176	L-proline reversible transport via proton symport	h[e] + pro-L[e] <=> h[c] + pro-L[c]	(YALI0B09537g and YALI0B16522g)	YALI0B09537g YALI0B16522g		Transport, Extracellular	1	-1000	1000	0
R1177	spermine transport via proton antiport irreversible	h[c] + sprm[e] -> h[e] + sprm[c]	(YALI0F07062g and YALI0F13739g and YALI0B21142g)	YALI0F07062g YALI0F13739g YALI0B21142g		Transport, Extracellular	0	0	1000	0
R1178	L-tyrosine reversible transport via proton symport	h[e] + tyr-L[e] <=> h[c] + tyr-L[c]	(YALI0B16522g and YALI0F19866g)	YALI0B16522g YALI0F19866g		Transport, Extracellular	1	-1000	1000	0
R1179	xanthine reversible transport	xan[e] <=> xan[c]				Transport, Extracellular	1	-1000	1000	0
R1180	Pyridoxine transport	pydxn[e] <=> pydxn[c]				Transport, Extracellular	1	-1000	1000	0
R1181	tetradecenoate (n-C14:1) transport	ttdcea[e] <=> ttdcea[c]				Transport, Extracellular	1	-1000	1000	0
R1182	Propionate (n-C3:0) transport	ppa[e] <=> ppa[c]				Transport, Extracellular	1	-1000	1000	0
R1183	Decanoate (n-C10:0) transport	dca[e] <=> dca[c]				Transport, Extracellular	1	-1000	1000	0
R1184	Dodecanoate (n-C12:0) transport	ddca[e] <=> ddca[c]				Transport, Extracellular	1	-1000	1000	0
R1185	octanoate (n-C8:0) transport	octa[e] <=> octa[c]				Transport, Extracellular	1	-1000	1000	0
R1186	thmpp transport	thmpp[e] <=> thmpp[c]				Transport, Extracellular	1	-1000	1000	0
R1187	4hbz eschange	[e]:4hbz <=>				Exchange reaction	1	0	1000	0
R1188	cellobiose exchange	[e]:cellobiose <=>				Exchange reaction	1	0	1000	0
R1189	Fe2+ exchange	[e]:fe2 <=>				Exchange reaction	1	0	1000	0
R1190	D-Galactose exchange	[e]:gal <=>				Exchange reaction	1	0	1000	0
R1191	Glycolaldehyde exchange	[e]:gcald <=>				Exchange reaction	1	0	1000	0
R1192	Glycerol exchange	[e]:glyc <=>				Exchange reaction	1	0	1000	0
R1193	D-Mannose exchange	[e]:man <=>				Exchange reaction	1	0	1000	0
R1194	cellulose exchange	[e]:ppcCellulose <=>				Exchange reaction	1	0	1000	0
R1195	D-Ribose exchange	[e]:rib-D <=>				Exchange reaction	1	0	1000	0
R1196	Sulfate exchange	[e]:so4 <=>				Exchange reaction	1	-1000	1000	0
R1197	Sucrose exchange	[e]:sucr <=>				Exchange reaction	1	0	1000	0
R1198	Taurine exchange	[e]:taur <=>				Exchange reaction	1	0	1000	0
R1199	Thiamin exchange	[e]:thm <=>				Exchange reaction	1	0	1000	0
R1200	Thymidine exchange	[e]:thymd <=>				Exchange reaction	1	0	1000	0
R1201	xylu-D exchange	[e]:xylu-D <=>				Exchange reaction	1	0	1000	0
R1202	L-Isoleucine exchange	[e]:ile-L <=>				Exchange reaction	1	0	1000	0
R1203	L-Leucine exchange	[e]:leu-L <=>				Exchange reaction	1	0	1000	0
R1204	O2 exchange	[e]:o2 <=>				Exchange reaction	1	-1000	1000	0
R1205	L-Valine exchange	[e]:val-L <=>				Exchange reaction	1	0	1000	0
R1206	tetradecanoate (n-C14:0) exchange	[e]:ttdca <=>				Exchange reaction	1	0	1000	0
R1207	Thiamine diphosphate exchange	[e]:thmpp <=>				Exchange reaction	1	0	1000	0
R1208	Succinate exchange	[e]:succ <=>				Exchange reaction	1	0	1000	0
R1209	Riboflavin exchange	[e]:ribflv <=>				Exchange reaction	1	0	1000	0
R1210	Pyruvate exchange	[e]:pyr <=>				Exchange reaction	1	0	1000	0
R1211	Phosphate exchange	[e]:pi <=>				Exchange reaction	1	-1000	1000	0
R1212	Ornithine exchange	[e]:orn <=>				Exchange reaction	1	0	1000	0
R1213	octadecynoate (n-C18:2) exchange	[e]:ocdcya <=>				Exchange reaction	1	0	1000	0
R1214	octadecanoate (n-C18:0) exchange	[e]:ocdca <=>				Exchange reaction	1	0	1000	0
R1215	octadecenoate (n-C18:1) exchange	[e]:ocdcea <=>				Exchange reaction	1	0	1000	0
R1216	Oxaloacetate exchange	[e]:oaa <=>				Exchange reaction	1	0	1000	0
R1217	NMN exchange	[e]:nmn <=>				Exchange reaction	1	0	1000	0
R1218	Ammonia exchange	[e]:nh4 <=>				Exchange reaction	1	-1000	1000	0
R1219	L-Malate exchange	[e]:mal-L <=>				Exchange reaction	1	0	1000	0
R1220	D-lactate exchange	[e]:lac-D <=>				Exchange reaction	1	0	1000	0
R1221	H2O exchange	[e]:h2o <=>				Exchange reaction	1	-1000	1000	0
R1222	Hexadecanoate (n-C16:0) exchange	[e]:hdca <=>				Exchange reaction	1	0	1000	0
R1223	hexadecenoate (n-C16:1) exchange	[e]:hdcea <=>				Exchange reaction	1	0	1000	0
R1224	Glycine exchange	[e]:gly <=>				Exchange reaction	1	0	1000	0
R1225	Glyoxylate exchange	[e]:glx <=>				Exchange reaction	1	0	1000	0
R1226	L-Glutamate exchange	[e]:glu-L <=>				Exchange reaction	1	0	1000	0
R1227	Fumarate exchange	[e]:fum <=>				Exchange reaction	1	0	1000	0
R1228	CO2 exchange	[e]:co2 <=>				Exchange reaction	1	-1000	1000	0
R1229	Citrate exchange	[e]:cit <=>				Exchange reaction	1	0	1000	0
R1230	S-Adenosyl-L-methionine exchange	[e]:amet <=>				Exchange reaction	1	0	1000	0
R1231	2-Oxoglutarate exchange	[e]:akg <=>				Exchange reaction	1	0	1000	0
R1232	Acetaldehyde exchange	[e]:acald <=>				Exchange reaction	1	0	1000	0
R1233	Acetate exchange	[e]:ac <=>				Exchange reaction	1	0	1000	0
R1234	5-Amino-4-oxopentanoate exchange	[e]:5aop <=>				Exchange reaction	1	0	1000	0
R1235	4-Aminobenzoate exchange	[e]:4abz <=>				Exchange reaction	1	0	1000	0
R1236	3mop exchange	[e]:3mop <=>				Exchange reaction	1	0	1000	0
R1237	3-Carboxy-3-hydroxy-4-methylpentanoate exchange	[e]:3c3hmp <=>				Exchange reaction	1	0	1000	0
R1238	Adenine exchange	[e]:ade <=>				Exchange reaction	1	0	1000	0
R1239	4-Aminobutanoate exchange	[e]:4abut <=>				Exchange reaction	1	0	1000	0
R1240	Adenosine exchange	[e]:adn <=>				Exchange reaction	1	0	1000	0
R1241	L-Alanine exchange	[e]:ala-L <=>				Exchange reaction	1	0	1000	0
R1242	Allantoin exchange	[e]:alltn <=>				Exchange reaction	1	0	1000	0
R1243	Allantoate exchange	[e]:alltt <=>				Exchange reaction	1	0	1000	0
R1244	L-Arginine exchange	[e]:arg-L <=>				Exchange reaction	1	0	1000	0
R1245	L-Asparagine exchange	[e]:asn-L <=>				Exchange reaction	1	0	1000	0
R1246	Choline exchange	[e]:chol <=>				Exchange reaction	1	0	1000	0
R1247	Cytosine exchange	[e]:csn <=>				Exchange reaction	1	0	1000	0
R1248	L-Cysteine exchange	[e]:cys-L <=>				Exchange reaction	1	0	1000	0
R1249	Cytidine exchange	[e]:cytd <=>				Exchange reaction	1	0	1000	0
R1250	Deoxyadenosine exchange	[e]:dad-2 <=>				Exchange reaction	1	0	1000	0
R1251	Ergosterol exchange	[e]:ergst <=>				Exchange reaction	1	0	1000	0
R1252	Deoxycytidine exchange	[e]:dcyt <=>				Exchange reaction	1	0	1000	0
R1253	Deoxyguanosine exchange	[e]:dgsn <=>				Exchange reaction	1	0	1000	0
R1254	Deoxyinosine exchange	[e]:din <=>				Exchange reaction	1	0	1000	0
R1255	dTTP exchange	[e]:dttp <=>				Exchange reaction	1	0	1000	0
R1256	Deoxyuridine exchange	[e]:duri <=>				Exchange reaction	1	0	1000	0
R1257	episterol exchange	[e]:epist <=>				Exchange reaction	1	0	1000	0
R1258	Ethanolamine exchange	[e]:etha <=>				Exchange reaction	1	0	1000	0
R1259	fecosterol exchange	[e]:fecost <=>				Exchange reaction	1	0	1000	0
R1260	Formate exchange	[e]:for <=>				Exchange reaction	1	0	1000	0
R1261	D-Fructose exchange	[e]:fru <=>				Exchange reaction	1	0	1000	0
R1262	sn-Glycero-3-phosphocholine exchange	[e]:g3pc <=>				Exchange reaction	1	0	1000	0
R1263	L-Glutamine exchange	[e]:gln-L <=>				Exchange reaction	1	0	1000	0
R1264	Guanosine exchange	[e]:gsn <=>				Exchange reaction	1	0	1000	0
R1265	Oxidized glutathione exchange	[e]:gthox <=>				Exchange reaction	1	0	1000	0
R1266	Reduced glutathione exchange	[e]:gthrd <=>				Exchange reaction	1	0	1000	0
R1267	Guanine exchange	[e]:gua <=>				Exchange reaction	1	0	1000	0
R1268	L-Histidine exchange	[e]:his-L <=>				Exchange reaction	1	0	1000	0
R1269	Indole-3-acetaldehyde exchange	[e]:id3acald <=>				Exchange reaction	1	0	1000	0
R1270	myo-Inositol exchange	[e]:inost <=>				Exchange reaction	1	0	1000	0
R1271	Inosine exchange	[e]:ins <=>				Exchange reaction	1	0	1000	0
R1272	Lanosterol exchange	[e]:lanost <=>				Exchange reaction	1	0	1000	0
R1273	L-Methionine exchange	[e]:met-L <=>				Exchange reaction	1	0	1000	0
R1274	Nicotinate exchange	[e]:nac <=>				Exchange reaction	1	0	1000	0
R1275	L-Lysine exchange	[e]:lys-L <=>				Exchange reaction	1	0	1000	0
R1276	Phenylacetaldehyde exchange	[e]:pacald <=>				Exchange reaction	1	0	1000	0
R1277	Adenosine 3',5'-bisphosphate exchange	[e]:pap <=>				Exchange reaction	1	0	1000	0
R1278	(R)-Pantothenate exchange	[e]:pnto-R <=>				Exchange reaction	1	0	1000	0
R1279	Putrescine exchange	[e]:ptrc <=>				Exchange reaction	1	0	1000	0
R1280	L-Serine exchange	[e]:ser-L <=>				Exchange reaction	1	0	1000	0
R1281	Sulfite exchange	[e]:so3 <=>				Exchange reaction	1	0	1000	0
R1282	Spermidine exchange	[e]:spmd <=>				Exchange reaction	1	0	1000	0
R1283	L-Threonine exchange	[e]:thr-L <=>				Exchange reaction	1	0	1000	0
R1284	Trehalose exchange	[e]:tre <=>				Exchange reaction	1	0	1000	0
R1285	L-Tryptophan exchange	[e]:trp-L <=>				Exchange reaction	1	0	1000	0
R1286	Uracil exchange	[e]:ura <=>				Exchange reaction	1	0	1000	0
R1287	Urea exchange	[e]:urea <=>				Exchange reaction	1	0	1000	0
R1288	Uridine exchange	[e]:uri <=>				Exchange reaction	1	0	1000	0
R1289	Xanthosine exchange	[e]:xtsn <=>				Exchange reaction	1	0	1000	0
R1290	zymosterol exchange	[e]:zymst <=>				Exchange reaction	1	0	1000	0
R1291	Ethanol exchange	[e]:etoh <=>				Exchange reaction	1	0	1000	0
R1292	D-Sorbitol exchange	[e]:sbt-D <=>				Exchange reaction	1	0	1000	0
R1293	D-Glucosamine exchange	[e]:gam6p <=>				Exchange reaction	1	0	1000	0
R1294	D-glucose exchange	[e]:D-glucose <=>				Exchange reaction	1	-20	1000	0
R1296	Hypoxanthine exchange	[e]:hxan <=>				Exchange reaction	1	0	1000	0
R1297	L-Lactate exchange	[e]:lac-L <=>				Exchange reaction	1	0	1000	0
R1298	L-Aspartate exchange	[e]:asp-L <=>				Exchange reaction	1	0	1000	0
R1299	Nicotinamide adenine dinucleotide phosphate exchange	[e]:nadp <=>				Exchange reaction	1	0	1000	0
R1300	L-Phenylalanine exchange	[e]:phe-L <=>				Exchange reaction	1	0	1000	0
R1301	L-Proline exchange	[e]:pro-L <=>				Exchange reaction	1	0	1000	0
R1302	Spermine exchange	[e]:sprm <=>				Exchange reaction	1	0	1000	0
R1303	L-Tyrosine exchange	[e]:tyr-L <=>				Exchange reaction	1	0	1000	0
R1304	Xanthine exchange	[e]:xan <=>				Exchange reaction	1	0	1000	0
R1305	H+ exchange	[e]:h <=>				Exchange reaction	1	-1000	1000	0
R1306	Pyridoxine exchange	[e]:pydxn <=>				Exchange reaction	1	0	1000	0
R1307	tetradecenoate (n-C14:1) exchange	[e]:ttdcea <=>				Exchange reaction	1	0	1000	0
R1308	Propionate (n-C3:0) exchange	[e]:ppa <=>				Exchange reaction	1	0	1000	0
R1309	Decanoate (n-C10:0) exchange	[e]:dca <=>				Exchange reaction	1	0	1000	0
R1310	Dodecanoate (n-C12:0) exchange	[e]:ddca <=>				Exchange reaction	1	0	1000	0
R1311	octanoate (n-C8:0) exchange	[e]:octa <=>				Exchange reaction	1	0	1000	0
R1312	orotidine-5'-phosphate carboxy-lyase (UMP-forming)	orot5p[c] + h[c] <=> ump[c] + co2[c]				Pyrimidine metabolism	1	-1000	1000	0
R1313	5-Methyltetrahydrofolate:L-homocysteine S-methyltransferase	5mthf[c] + hcys-L[c] -> h[c] + met-L[c] + thf[c]				Cysteine and methionine metabolism	0	0	1000	0
R1314	catalase	(2) h2o2[c] -> (2) h2o[c] + o2[c]				Tryptophan metabolism	0	0	1000	0
R1315	catalase	(2) h2o2[m] -> (2) h2o[m] + o2[m]				Tryptophan metabolism	0	0	1000	0
R1316	Glycerol dehydrogenase (NADP-dependent)	glyc[c] + nadp[c] -> dha[c] + h[c] + nadph[c]				Glycerolipid Metabolism	0	0	1000	0
R1323	ATP:N-acetyl-D-glucosamine 6-phosphotransferase	atp[c] + acgam[c] -> adp[c] + acgam6p[c] +h[c]				Amino sugar and nucleotide sugar metabolism	0	0	1000	0
R1324	N-acetyl-D-glucosamine exchange	[e]:acgam <=>				Exchange reaction	1	0	1000	0
R1325	N-acetyl-D-glucosamine excelluar to cytolysm	acgam[e] -> acgam[c]				Transport, Extracellular	0	0	1000	0

## Sheet: MetaboliteList
Metabolite name in SBML	Metabolite name	Metabolite description	Neutral metabolite formula	Charged metabolite formula	Metabolite charge	Metabolite Compartment	Metabolite KeggID
M_10fthf_c	10fthf[c]	10-Formyltetrahydrofolate	C20H23N7O7	C20H21N7O7	-2	c	C00234
M_10fthf_m	10fthf[m]	10-Formyltetrahydrofolate	C20H23N7O7	C20H21N7O7	-2	m	C00234
M_12dgr_SC_c	12dgr_SC[c]	1,2-Diacylglycerol, yeast-specific	C3540H6644O500	C3540H6644O500	0	c	C00641
M_13BDglcn_c	13BDglcn[c]	1,3-beta-D-Glucan	C6H10O5	C6H10O5	0	c	C00965
M_13dampp_c	13dampp[c]	1,3-Diaminopropane	C3H10N2	C3H12N2	2	c	C00986
M_13dpg_c	13dpg[c]	3-Phospho-D-glyceroyl phosphate	C3H8O10P2	C3H4O10P2	-4	c	C00236
M_14glun_c	14glun[c]	(1,4-alpha-D-Glucosyl)n	C6H12O6	C6H12O6	0	c	C00718
M_1ag3p_SC_c	1ag3p_SC[c]	1-Acyl-sn-glycerol 3-phosphate	C1920H3822O700P100	C1920H3622O700P100	-200	c	C00681
M_1agly3p_SC_c	1agly3p_SC[c]	1-Acyl-glycerone 3-phosphate, yeast-specific	C1920H3622O700P100	C1920H3422O700P100	-200	c	C03372
M_1agpc_SC_c	1agpc_SC[c]	1-Acyl-sn-glycerol-3-phosphocholine, yeast-specific	C2420H4922N100O700P100	C2420H4922N100O700P100	0	c	C04230
M_1pyr5c_c	1pyr5c[c]	1-Pyrroline-5-carboxylate	C5H7NO2	C5H6NO2	-1	c	C03912
M_23dhmb_m	23dhmb[m]	(R)-2,3-Dihydroxy-3-methylbutanoate	C5H10O4	C5H9O4	-1	m	C04272
M_23dhmp_m	23dhmp[m]	(R)-2,3-Dihydroxy-3-methylpentanoate	C6H12O4	C6H11O4	-1	m	C06007
M_25aics_c	25aics[c]	(S)-2-[5-Amino-1-(5-phospho-D-ribosyl)imidazole-4-carboxamido]succinate	C13H19N4O12P	C13H15N4O12P	-4	c	C04823
M_25dhpp_c	25dhpp[c]	2,5-Diamino-6-hydroxy-4-(5'-phosphoribosylamino)-pyrimidine	C9H16N5O8P	C9H14N5O8P	-2	c	C01304
M_2ahbut_m	2ahbut[m]	(S)-2-Aceto-2-hydroxybutanoate	C6H10O4	C6H9O4	-1	m	C06006
M_2ahethmpp_c	2ahethmpp[c]	2-(alpha-Hydroxyethyl)thiamine diphosphate	C14H23N4O8P2S	C14H23N4O8P2S	1	c	C05125
M_2ahethmpp_m	2ahethmpp[m]	2-(alpha-Hydroxyethyl)thiamine diphosphate	C14H23N4O8P2S	C14H23N4O8P2S	1	m	C05125
M_2ahhmd_m	2ahhmd[m]	2-Amino-4-hydroxy-6-hydroxymethyl-7,8-dihydropteridine diphosphate	C7H11N5O8P2	C7H8N5O8P2	-3	m	C04807
M_2ahhmp_m	2ahhmp[m]	2-Amino-4-hydroxy-6-hydroxymethyl-7,8-dihydropteridine	C7H9N5O2	C7H9N5O2	0	m	C01300
M_2cpr5p_c	2cpr5p[c]	1-(2-Carboxyphenylamino)-1-deoxy-D-ribulose 5-phosphate	C12H16NO9P	C12H13NO9P	-3	c	C01302
M_2dda7p_c	2dda7p[c]	2-Dehydro-3-deoxy-D-arabino-heptonate 7-phosphate	C7H13O10P	C7H10O10P	-3	c	C04691
M_2dhp_c	2dhp[c]	2-Dehydropantoate	C6H10O4	C6H9O4	-1	c	C00966
M_2dr1p_c	2dr1p[c]	2-Deoxy-D-ribose 1-phosphate	C5H11O7P	C5H9O7P	-2	c	C00672
M_2hp6mbq_m	2hp6mbq[m]	2-Hexaprenyl-6-methoxy-1,4-benzoquinone	C37H54O3	C37H54O3	0	m	C05803
M_2hp6mp_m	2hp6mp[m]	2-Hexaprenyl-6-methoxyphenol	C37H56O2	C37H56O2	0	m	C05802
M_2hpmhmbq_m	2hpmhmbq[m]	2-hexaprenyl-3-methyl-5-hydroxy-6-methoxy-1,4-benzoquinone	C38H56O4	C38H56O4	0	m	C05805
M_2hpmmbq_m	2hpmmbq[m]	2-hexaprenyl-3-methyl-6-methoxy-1,4-benzoquinone	C38H56O3	C38H56O3	0	m	C05804
M_2hyoxplac_c	2hyoxplac[c]	2-Hydroxyphenylacetate	C8H8O3	C8H7O3	-1	c	C05852
M_2kmb_c	2kmb[c]	2-keto-4-methylthiobutyrate	C5H8O3S	C5H7O3S	-1	c	C01180
M_2maacoa_c	2maacoa[c]	2-Methyl-3-acetoacetyl-CoA	C26H42N7O18P3S	C26H38N7O18P3S	-4	c	C03344
M_2mahmp_c	2mahmp[c]	2-Methyl-4-amino-5-hydroxymethylpyrimidine diphosphate	C6H11N3O7P2	C6H8N3O7P2	-3	c	C04752
M_2mb2coa_c	2mb2coa[c]	trans-2-Methylbut-2-enoyl-CoA	C26H42N7O17P3S	C26H38N7O17P3S	-4	c	C03345
M_2mbcoa_c	2mbcoa[c]	(S)-2-Methylbutanoyl-CoA	C26H44N7O17P3S	C26H40N7O17P3S	-4	c	C15980
M_2mbdhl_c	2mbdhl[c]	S-(2-Methylbutanoyl)-dihydrolipoamide	C13H25NO2S2	C13H25NO2S2	0	c	C15979
M_2mop_c	2mop[c]	(S)-Methylmalonate semialdehyde	C4H6O3	C4H5O3	-1	c	C06002
M_2mp2coa_c	2mp2coa[c]	2-Methylprop-2-enoyl-CoA	C25H40N7O17P3S	C25H36N7O17P3S	-4	c	C03460
M_2mpdhl_c	2mpdhl[c]	S-(2-Methylpropanoyl)-dihydrolipoamide	C12H23NO2S2	C12H23NO2S2	0	c	C15977
M_2obut_c	2obut[c]	2-Oxobutanoate	C4H6O3	C4H5O3	-1	c	C00109
M_2obut_m	2obut[m]	2-Oxobutanoate	C4H6O3	C4H5O3	-1	m	C00109
M_2oxoadp_c	2oxoadp[c]	2-Oxoadipate	C6H8O5	C6H6O5	-2	c	C00322
M_2oxoadp_m	2oxoadp[m]	2-Oxoadipate	C6H8O5	C6H6O5	-2	m	C00322
M_2pg_c	2pg[c]	D-Glycerate 2-phosphate	C3H7O7P	C3H4O7P	-3	c	C00631
M_34dhpac_c	34dhpac[c]	3,4-Dihydroxyphenylacetaldehyde	C8H8O3	C8H8O3	0	c	C04043
M_34dhpha_c	34dhpha[c]	3,4-Dihydroxyphenylacetate	C8H8O4	C8H7O4	-1	c	C01161
M_34hpp_c	34hpp[c]	3-(4-Hydroxyphenyl)pyruvate	C9H8O4	C9H7O4	-1	c	C01179
M_35cgmp_c	35cgmp[c]	3',5'-Cyclic GMP	C10H12N5O7P	C10H11N5O7P	-1	c	C00942
M_3c2hmp_c	3c2hmp[c]	3-Carboxy-2-hydroxy-4-methylpentanoate	C7H12O5	C7H10O5	-2	c	C04411
M_3c3hmp_c	3c3hmp[c]	3-Carboxy-3-hydroxy-4-methylpentanoate	C7H12O5	C7H10O5	-2	c	C02504
M_3c3hmp_e	3c3hmp[e]	3-Carboxy-3-hydroxy-4-methylpentanoate	C7H12O5	C7H10O5	-2	e	C02504
M_3c4mop_c	3c4mop[c]	3-Carboxy-4-methyl-2-oxopentanoate	C7H10O5	C7H8O5	-2	c	C04236
M_3dh5hpb_c	3dh5hpb[c]	3-Hexaprenyl-4,5-dihydroxybenzoate	C37H54O4	C37H53O4	-1	c	C05200
M_3dh5hpb_m	3dh5hpb[m]	3-Hexaprenyl-4,5-dihydroxybenzoate	C37H54O4	C37H53O4	-1	m	C05200
M_3dhq_c	3dhq[c]	3-Dehydroquinate	C7H10O6	C7H9O6	-1	c	C00944
M_3dhsk_c	3dhsk[c]	3-Dehydroshikimate	C7H8O5	C7H7O5	-1	c	C02637
M_3dsphgn_c	3dsphgn[c]	3-Dehydrosphinganine	C18H37NO2	C18H38NO2	1	c	C02934
M_3hanthrn_c	3hanthrn[c]	3-Hydroxyanthranilate	C7H7NO3	C7H7NO3	0	c	C00632
M_3hbcoa_c	3hbcoa[c]	(S)-3-Hydroxybutanoyl-CoA	C25H42N7O18P3S	C25H38N7O18P3S	-4	c	C01144
M_3hbcoa_m	3hbcoa[m]	(S)-3-Hydroxybutanoyl-CoA	C25H42N7O18P3S	C25H38N7O18P3S	-4	m	C01144
M_3hdcoa_m	3hdcoa[m]	(S)-3-Hydroxydecanoyl-CoA	C31H54N7O18P3S	C31H50N7O18P3S	-4	m	C05264
M_3hddcoa_m	3hddcoa[m]	(S)-3-Hydroxydodecanoyl-CoA	C33H58N7O18P3S	C33H54N7O18P3S	-4	m	C05262
M_3hhdcoa_m	3hhdcoa[m]	(S)-3-Hydroxyhexadecanoyl-CoA	C37H66N7O18P3S	C37H62N7O18P3S	-4	m	C05258
M_3hibutcoa_c	3hibutcoa[c]	(S)-3-Hydroxyisobutyryl-CoA	C25H42N7O18P3S	C25H38N7O18P3S	-4	c	C06000
M_3hmbcoa_c	3hmbcoa[c]	(S)-3-Hydroxy-2-methylbutyryl-CoA	C26H44N7O18P3S	C26H40N7O18P3S	-4	c	C04405
M_3hmp_c	3hmp[c]	(S)-3-Hydroxyisobutyrate	C4H8O3	C4H7O3	-1	c	C06001
M_3hodcoa_m	3hodcoa[m]	(S)-3-Hydroxyoctadecanoyl-CoA	C39H70N7O18P3S	C39H66N7O18P3S	-4	m	C16217
M_3hph5mb_m	3hph5mb[m]	3-Hexaprenyl-4-hydroxy-5-methoxybenzoate	C38H56O4	C38H55O4	-1	m	C05313
M_3htdcoa_m	3htdcoa[m]	(S)-3-Hydroxytetradecanoyl-CoA	C35H62N7O18P3S	C35H58N7O18P3S	-4	m	C05260
M_3hxccoa_m	3hxccoa[m]	(S)-3-Hydroxyhexacosyl-CoA	C47H86N7O18P3S	C47H82N7O18P3S	-4	m
M_3ig3p_c	3ig3p[c]	C'-(3-Indolyl)-glycerol 3-phosphate	C11H14NO6P	C11H12NO6P	-2	c	C03506
M_3mb2coa_c	3mb2coa[c]	3-Methylbut-2-enoyl-CoA	C26H42N7O17P3S	C26H38N7O17P3S	-4	c	C03069
M_3mbdhl_c	3mbdhl[c]	S-(3-Methylbutanoyl)-dihydrolipoamide	C13H25NO2S2	C13H25NO2S2	0	c	C15975
M_3mgcoa_c	3mgcoa[c]	3-Methylglutaconyl-CoA	C27H42N7O19P3S	C27H37N7O19P3S	-5	c	C03231
M_3mob_c	3mob[c]	3-Methyl-2-oxobutanoate	C5H8O3	C5H7O3	-1	c	C00141
M_3mob_m	3mob[m]	3-Methyl-2-oxobutanoate	C5H8O3	C5H7O3	-1	m	C00141
M_3mop_c	3mop[c]	(S)-3-Methyl-2-oxopentanoate	C6H10O3	C6H9O3	-1	c	C00671
M_3mop_e	3mop[e]	(S)-3-Methyl-2-oxopentanoate	C6H10O3	C6H9O3	-1	e	C00671
M_3mop_m	3mop[m]	(S)-3-Methyl-2-oxopentanoate	C6H10O3	C6H9O3	-1	m	C00671
M_3odcoa_m	3odcoa[m]	3-Oxodecanoyl-CoA	C31H52N7O18P3S	C31H48N7O18P3S	-4	m	C05265
M_3oddcoa_m	3oddcoa[m]	3-Oxododecanoyl-CoA	C33H56N7O18P3S	C33H52N7O18P3S	-4	m	C05263
M_3ohdcoa_m	3ohdcoa[m]	3-Oxohexadecanoyl-CoA	C37H64N7O18P3S	C37H60N7O18P3S	-4	m	C05259
M_3ohodcoa_m	3ohodcoa[m]	3-Oxooctadecanoyl-CoA	C39H68N7O18P3S	C39H64N7O18P3S	-4	m	C16216
M_3ohxccoa_m	3ohxccoa[m]	3-Oxohexacosyl-CoA	C47H84N7O18P3S	C47H80N7O18P3S	-4	m
M_3ophb_5_c	3ophb_5[c]	3-Hexaprenyl-4-hydroxybenzoate	C37H54O3	C37H53O3	-1	c	C13425
M_3ophb_5_m	3ophb_5[m]	3-Hexaprenyl-4-hydroxybenzoate	C37H54O3	C37H53O3	-1	m	C13425
M_3otdcoa_m	3otdcoa[m]	3-Oxotetradecanoyl-CoA	C35H60N7O18P3S	C35H56N7O18P3S	-4	m	C05261
M_3pg_c	3pg[c]	3-Phospho-D-glycerate	C3H7O7P	C3H4O7P	-3	c	C00197
M_3php_c	3php[c]	3-Phosphohydroxypyruvate	C3H5O7P	C3H2O7P	-3	c	C03232
M_3psme_c	3psme[c]	5-O-(1-Carboxyvinyl)-3-phosphoshikimate	C10H13O10P	C10H9O10P	-4	c	C01269
M_3sala_c	3sala[c]	3-Sulfino-L-alanine	C3H7NO4S	C3H5NO4S	-2	c	C00606
M_3snpyr_c	3snpyr[c]	3-Sulfinylpyruvate	C3H4O5S	C3H2O5S	-2	c	C05527
M_44mctr_c	44mctr[c]	4,4-dimethylcholesta-8,14,24-trienol	C29H46O	C29H46O	0	c	C11455
M_44mzym_c	44mzym[c]	4,4-dimethylzymosterol	C29H48O	C29H48O	0	c	C05108
M_4abut_c	4abut[c]	4-Aminobutanoate	C4H9NO2	C4H9NO2	0	c	C00334
M_4abut_e	4abut[e]	4-Aminobutanoate	C4H9NO2	C4H9NO2	0	e	C00334
M_4abutn_c	4abutn[c]	4-Aminobutanal	C4H9NO	C4H10NO	1	c	C00555
M_4abz_c	4abz[c]	4-Aminobenzoate	C7H7NO2	C7H6NO2	-1	c	C00568
M_4abz_e	4abz[e]	4-Aminobenzoate	C7H7NO2	C7H6NO2	-1	e	C00568
M_4abz_m	4abz[m]	4-Aminobenzoate	C7H7NO2	C7H6NO2	-1	m	C00568
M_4adcho_c	4adcho[c]	4-amino-4-deoxychorismate	C10H11NO5	C10H10NO5	-1	c	C11355
M_4ahmmp_c	4ahmmp[c]	4-Amino-5-hydroxymethyl-2-methylpyrimidine	C6H9N3O	C6H9N3O	0	c	C01279
M_4ampm_c	4ampm[c]	4-Amino-2-methyl-5-phosphomethylpyrimidine	C6H10N3O4P	C6H8N3O4P	-2	c	C04556
M_4fumacac_c	4fumacac[c]	4-Fumarylacetoacetate	C8H8O6	C8H6O6	-2	c	C01061
M_4hbz_c	4hbz[c]	4-Hydroxybenzoate	C7H6O3	C7H5O3	-1	c	C00156
M_4hbz_e	4hbz[e]	4-Hydroxybenzoate	C7H6O3	C7H5O3	-1	e	C00156
M_4hbz_m	4hbz[m]	4-Hydroxybenzoate	C7H6O3	C7H5O3	-1	m	C00156
M_4hthr_c	4hthr[c]	4-Hydroxy-L-threonine	C4H9NO4	C4H9NO4	0	c	C06056
M_4mhetz_c	4mhetz[c]	4-Methyl-5-(2-hydroxyethyl)-thiazole	C6H9NOS	C6H9NOS	0	c	C04294
M_4mlacac_c	4mlacac[c]	4-Maleylacetoacetate	C8H8O6	C8H6O6	-2	c	C01036
M_4mop_c	4mop[c]	4-Methyl-2-oxopentanoate	C6H10O3	C6H9O3	-1	c	C00233
M_4mpetz_c	4mpetz[c]	4-Methyl-5-(2-phosphoethyl)-thiazole	C6H10NO4PS	C6H8NO4PS	-2	c	C04327
M_4mzym_c	4mzym[c]	4-methylzymosterol	C28H46O	C28H46O	0	c	C05103
M_4pasp_c	4pasp[c]	4-Phospho-L-aspartate	C4H8NO7P	C4H6NO7P	-2	c	C03082
M_4per_c	4per[c]	4-Phospho-D-erythronate	C4H9O8P	C4H6O8P	-3	c	C03393
M_4ppan_c	4ppan[c]	D-4'-Phosphopantothenate	C9H18NO8P	C9H15NO8P	-3	c	C03492
M_4ppcys_c	4ppcys[c]	N-((R)-4-Phosphopantothenoyl)-L-cysteine	C12H23N2O9PS	C12H20N2O9PS	-3	c	C04352
M_4r5au_c	4r5au[c]	4-(1-D-Ribitylamino)-5-aminouracil	C9H16N4O6	C9H16N4O6	0	c	C04732
M_5aizc_c	5aizc[c]	5-amino-1-(5-phospho-D-ribosyl)imidazole-4-carboxylate	C9H14N3O9P	C9H11N3O9P	-3	c	C04751
M_5aop_c	5aop[c]	5-Amino-4-oxopentanoate	C5H9NO3	C5H9NO3	0	c	C00430
M_5aop_e	5aop[e]	5-Amino-4-oxopentanoate	C5H9NO3	C5H9NO3	0	e	C00430
M_5aop_m	5aop[m]	5-Amino-4-oxopentanoate	C5H9NO3	C5H9NO3	0	m	C00430
M_5aprbu_c	5aprbu[c]	5-Amino-6-(5'-phosphoribitylamino)uracil	C9H17N4O9P	C9H15N4O9P	-2	c	C04454
M_5dpmev_c	5dpmev[c]	(R)-5-Diphosphomevalonate	C6H14O10P2	C6H10O10P2	-4	c	C01143
M_5fthf_c	5fthf[c]	5-Formyltetrahydrofolate	C20H23N7O7	C20H21N7O7	-2	c	C03479
M_5fthf_m	5fthf[m]	5-Formyltetrahydrofolate	C20H23N7O7	C20H21N7O7	-2	m	C03479
M_5mdr1p_c	5mdr1p[c]	5-Methylthio-5-deoxy-D-ribose 1-phosphate	C6H13O7PS	C6H11O7PS	-2	c	C04188
M_5mdru1p_c	5mdru1p[c]	5-Methylthio-5-deoxy-D-ribulose 1-phosphate	C6H13O7PS	C6H11O7PS	-2	c	C04582
M_5mta_c	5mta[c]	5-Methylthioadenosine	C11H15N5O3S	C11H15N5O3S	0	c	C00170
M_5mthf_c	5mthf[c]	5-Methyltetrahydrofolate	C20H25N7O6	C20H24N7O6	-1	c	C00440
M_5oxpro_c	5oxpro[c]	5-Oxoproline	C5H7NO3	C5H6NO3	-1	c	C01879
M_5pmev_c	5pmev[c]	(R)-5-Phosphomevalonate	C6H13O7P	C6H10O7P	-3	c	C01107
M_6pgc_c	6pgc[c]	6-Phospho-D-gluconate	C6H13O10P	C6H10O10P	-3	c	C00345
M_6pgl_c	6pgl[c]	6-phospho-D-glucono-1,5-lactone	C6H11O9P	C6H9O9P	-2	c	C01236
M_aacoa_c	aacoa[c]	Acetoacetyl-CoA	C25H40N7O18P3S	C25H36N7O18P3S	-4	c	C00332
M_aacoa_m	aacoa[m]	Acetoacetyl-CoA	C25H40N7O18P3S	C25H36N7O18P3S	-4	m	C00332
M_ac_c	ac[c]	Acetate	C2H4O2	C2H3O2	-1	c	C00033
M_ac_e	ac[e]	Acetate	C2H4O2	C2H3O2	-1	e	C00033
M_ac_m	ac[m]	Acetate	C2H4O2	C2H3O2	-1	m	C00033
M_acac_c	acac[c]	Acetoacetate	C4H6O3	C4H5O3	-1	c	C00164
M_acACP_c	acACP[c]	Acetyl-ACP	C13H24N2O8PRS	C13H23N2O8PRS	-1	c	C03939
M_acald_c	acald[c]	Acetaldehyde	C2H4O	C2H4O	0	c	C00084
M_acald_e	acald[e]	Acetaldehyde	C2H4O	C2H4O	0	e	C00084
M_acald_m	acald[m]	Acetaldehyde	C2H4O	C2H4O	0	m	C00084
M_accoa_c	accoa[c]	Acetyl-CoA	C23H38N7O17P3S	C23H34N7O17P3S	-4	c	C00024
M_accoa_m	accoa[m]	Acetyl-CoA	C23H38N7O17P3S	C23H34N7O17P3S	-4	m	C00024
M_acg5p_m	acg5p[m]	N-Acetyl-L-glutamyl 5-phosphate	C7H12NO8P	C7H9NO8P	-3	m	C04133
M_acg5sa_m	acg5sa[m]	N-Acetyl-L-glutamate 5-semialdehyde	C7H11NO4	C7H10NO4	-1	m	C01250
M_acgam_c	acgam[c]	N-Acetyl-D-glucosamine	C8H15NO6	C8H15NO6	0	c	C00140
M_acgam_e	acgam[e]	N-Acetyl-D-glucosamine	C8H15NO6	C8H15NO6	0	e	C00140
M_acgam1p_c	acgam1p[c]	N-Acetyl-D-glucosamine 1-phosphate	C8H16NO9P	C8H14NO9P	-2	c	C04501
M_acgam6p_c	acgam6p[c]	N-Acetyl-D-glucosamine 6-phosphate	C8H16NO9P	C8H14NO9P	-2	c	C00357
M_acglu_m	acglu[m]	N-Acetyl-L-glutamate	C7H11NO5	C7H9NO5	-2	m	C00624
M_achms_c	achms[c]	O-Acetyl-L-homoserine	C6H11NO4	C6H11NO4	0	c	C01077
M_acorn_m	acorn[m]	N2-Acetyl-L-ornithine	C7H14N2O3	C7H14N2O3	0	m	C00437
M_ACP_c	ACP[c]	acyl carrier protein	C11H22N2O7PRS	C11H21N2O7PRS	-1	c	C00229
M_acrn_c	acrn[c]	O-Acetylcarnitine	C9H18NO4	C9H17NO4	0	c	C02571
M_acrn_m	acrn[m]	O-Acetylcarnitine	C9H18NO4	C9H17NO4	0	m	C02571
M_acser_c	acser[c]	O-Acetyl-L-serine	C5H9NO4	C5H9NO4	0	c	C00979
M_ade_c	ade[c]	Adenine	C5H5N5	C5H5N5	0	c	C00147
M_ade_e	ade[e]	Adenine	C5H5N5	C5H5N5	0	e	C00147
M_D-glucose_c	D-glucose[c]	D-glucose	C6H12O6	C6H12O6	0	c	C00267
M_D-glucose_e	D-glucose[e]	D-glucose	C6H12O6	C6H12O6	0	e	C00267
M_adhlam_m	adhlam[m]	S-Acetyldihydrolipoamide	C10H19NO2S2	C10H19NO2S2	0	m	C16255
M_adn_c	adn[c]	Adenosine	C10H13N5O4	C10H13N5O4	0	c	C00212
M_adn_e	adn[e]	Adenosine	C10H13N5O4	C10H13N5O4	0	e	C00212
M_adp_c	adp[c]	ADP	C10H15N5O10P2	C10H12N5O10P2	-3	c	C00008
M_adp_m	adp[m]	ADP	C10H15N5O10P2	C10H12N5O10P2	-3	m	C00008
M_adprib_c	adprib[c]	ADPribose	C15H23N5O14P2	C15H21N5O14P2	-2	c	C00301
M_agm_c	agm[c]	Agmatine	C5H14N4	C5H16N4	2	c	C00179
M_ahcys_c	ahcys[c]	S-Adenosyl-L-homocysteine	C14H20N6O5S	C14H20N6O5S	0	c	C00021
M_ahcys_m	ahcys[m]	S-Adenosyl-L-homocysteine	C14H20N6O5S	C14H20N6O5S	0	m	C00021
M_ahdt_c	ahdt[c]	2-Amino-4-hydroxy-6-(erythro-1,2,3-trihydroxypropyl)dihydropteridine triphosphate	C9H16N5O13P3	C9H12N5O13P3	-4	c	C04895
M_aicar_c	aicar[c]	5-Amino-1-(5-Phospho-D-ribosyl)imidazole-4-carboxamide	C9H15N4O8P	C9H13N4O8P	-2	c	C04677
M_air_c	air[c]	5-amino-1-(5-phospho-D-ribosyl)imidazole	C8H14N3O7P	C8H12N3O7P	-2	c	C03373
M_akg_c	akg[c]	2-Oxoglutarate	C5H6O5	C5H4O5	-2	c	C00026
M_akg_e	akg[e]	2-Oxoglutarate	C5H6O5	C5H4O5	-2	e	C00026
M_akg_m	akg[m]	2-Oxoglutarate	C5H6O5	C5H4O5	-2	m	C00026
M_ala-B_c	ala-B[c]	beta-Alanine	C3H7NO2	C3H7NO2	0	c	C00099
M_alac-S_m	alac-S[m]	(S)-2-Acetolactate	C5H8O4	C5H7O4	-1	m	C06010
M_ala-L_c	ala-L[c]	L-Alanine	C3H7NO2	C3H7NO2	0	c	C00041
M_ala-L_e	ala-L[e]	L-Alanine	C3H7NO2	C3H7NO2	0	e	C00041
M_allphn_c	allphn[c]	Allophanate	C2H4N2O3	C2H3N2O3	-1	c	C01010
M_alltn_c	alltn[c]	Allantoin	C4H6N4O3	C4H6N4O3	0	c	C02350
M_alltn_e	alltn[e]	Allantoin	C4H6N4O3	C4H6N4O3	0	e	C02350
M_alltt_c	alltt[c]	Allantoate	C4H8N4O4	C4H7N4O4	-1	c	C00499
M_alltt_e	alltt[e]	Allantoate	C4H8N4O4	C4H7N4O4	-1	e	C00499
M_alpro_m	alpro[m]	S-Aminomethyldihydrolipoylprotein	CH5NS2X	CH6NS2X	1	m	C01242
M_am6sa _c	am6sa [c]	2-Aminomuconate 6-semialdehyde	C6H7NO3	C6H7NO3	0	c	C03824
M_amet_c	amet[c]	S-Adenosyl-L-methionine	C15H22N6O5S	C15H23N6O5S	1	c	C00019
M_amet_e	amet[e]	S-Adenosyl-L-methionine	C15H22N6O5S	C15H23N6O5S	1	e	C00019
M_amet_m	amet[m]	S-Adenosyl-L-methionine	C15H22N6O5S	C15H23N6O5S	1	m	C00019
M_ametam_c	ametam[c]	S-Adenosylmethioninamine	C14H23N6O3S	C14H24N6O3S	2	c	C01137
M_amp_c	amp[c]	AMP	C10H14N5O7P	C10H12N5O7P	-2	c	C00020
M_amp_m	amp[m]	AMP	C10H14N5O7P	C10H12N5O7P	-2	m	C00020
M_amuco_c	amuco[c]	2-Aminomuconate	C6H7NO4	C6H6NO4	-1	c	C02220
M_anth_c	anth[c]	Anthranilate	C7H7NO2	C7H6NO2	-1	c	C00108
M_aproa_c	aproa[c]	3-Aminopropanal	C3H7NO	C3H8NO	1	c	C05665
M_aps_c	aps[c]	Adenosine 5'-phosphosulfate	C10H14N5O10PS	C10H12N5O10PS	-2	c	C00224
M_arg-L_c	arg-L[c]	L-Arginine	C6H14N4O2	C6H15N4O2	1	c	C00062
M_arg-L_e	arg-L[e]	L-Arginine	C6H14N4O2	C6H15N4O2	1	e	C00062
M_argsuc_c	argsuc[c]	N(omega)-(L-Arginino)succinate	C10H18N4O6	C10H17N4O6	-1	c	C03406
M_asn-L_c	asn-L[c]	L-Asparagine	C4H8N2O3	C4H8N2O3	0	c	C00152
M_asn-L_e	asn-L[e]	L-Asparagine	C4H8N2O3	C4H8N2O3	0	e	C00152
M_asp-L_c	asp-L[c]	L-Aspartate	C4H7NO4	C4H6NO4	-1	c	C00049
M_asp-L_e	asp-L[e]	L-Aspartate	C4H7NO4	C4H6NO4	-1	e	C00049
M_aspsa_c	aspsa[c]	L-Aspartate 4-semialdehyde	C4H7NO3	C4H7NO3	0	c	C00441
M_athr-L_c	athr-L[c]	L-Allo-threonine	C4H9NO3	C4H9NO3	0	c	C05519
M_atp_c	atp[c]	ATP	C10H16N5O13P3	C10H12N5O13P3	-4	c	C00002
M_atp_m	atp[m]	ATP	C10H16N5O13P3	C10H12N5O13P3	-4	m	C00002
M_b124tc_m	b124tc[m]	But-1-ene-1,2,4-tricarboxylate	C7H8O6	C7H5O6	-3	m	C04002
M_b2coa_m	b2coa[m]	Crotonoyl-CoA	C25H40N7O17P3S	C25H36N7O17P3S	-4	m	C00877
M_C04051_c	C04051[c]	5-Amino-4-imidazolecarboxyamide	C4H6N4O	C4H6N4O	0	c	C04051
M_camp_c	camp[c]	cAMP	C10H12N5O6P	C10H11N5O6P	-1	c	C00575
M_cbasp_c	cbasp[c]	N-Carbamoyl-L-aspartate	C5H8N2O5	C5H6N2O5	-2	c	C00438
M_cbp_c	cbp[c]	Carbamoyl phosphate	CH4NO5P	CH2NO5P	-2	c	C00169
M_cbp_m	cbp[m]	Carbamoyl phosphate	CH4NO5P	CH2NO5P	-2	m	C00169
M_cdp_c	cdp[c]	CDP	C9H15N3O11P2	C9H12N3O11P2	-3	c	C00112
M_cdpchol_c	cdpchol[c]	CDPcholine	C14H26N4O11P2	C14H25N4O11P2	-1	c	C00307
M_cdpdag_SC_c	cdpdag_SC[c]	CDPdiacylglycerol, yeast-specific	C4440H7944N300O1500P200	C4440H7744N300O1500P200	-200	c	C00269
M_cdpdag_SC_m	cdpdag_SC[m]	CDPdiacylglycerol, yeast-specific	C4440H7944N300O1500P200	C4440H7744N300O1500P200	-200	m	C00269
M_cdpea_c	cdpea[c]	CDPethanolamine	C11H20N4O11P2	C11H19N4O11P2	-1	c	C00570
M_cellobiose_c	cellobiose[c]	cellobiose	C12H22O11	C12H22O11	0	c	C00185
M_cellobiose_e	cellobiose[e]	cellobiose	C12H22O11	C12H22O11	0	e	C00185
M_cer1_24_c	cer1_24[c]	Ceramide-1 (Sphinganine:n-C24:0)	C42H85NO3	C42H85NO3	0	c
M_cer1_26_c	cer1_26[c]	Ceramide-1 (Sphinganine:n-C26:0)	C44H89NO3	C44H89NO3	0	c
M_cer2_24_c	cer2_24[c]	Ceramide-2 (Phytosphingosine:n-C24:0)	C42H85NO4	C42H85NO4	0	c
M_cer2_26_c	cer2_26[c]	Ceramide-2 (Phytosphingosine:n-C26:0)	C44H89NO4	C44H89NO4	0	c
M_cer3_24_c	cer3_24[c]	Ceramide-3 (Phytosphingosine:n-C24:0OH)	C42H85NO5	C42H85NO5	0	c
M_cer3_26_c	cer3_26[c]	Ceramide-3 (Phytosphingosine:n-C26:0OH)	C44H89NO5	C44H89NO5	0	c
M_cgly_c	cgly[c]	Cys-Gly	C5H10N2O3S	C5H10N2O3S	0	c	C01419
M_Chitin_c	Chitin[c]	Chitin (monomer)	C8H13NO5	C8H13NO5	0	c	C00461
M_chol_c	chol[c]	Choline	C5H14NO	C5H14NO	1	c	C00114
M_chol_e	chol[e]	Choline	C5H14NO	C5H14NO	1	e	C00114
M_cholp_c	cholp[c]	Choline phosphate	C5H15NO4P	C5H13NO4P	-1	c	C00588
M_chor_c	chor[c]	chorismate	C10H10O6	C10H8O6	-2	c	C00251
M_cit_c	cit[c]	Citrate	C6H8O7	C6H5O7	-3	c	C00158
M_cit_e	cit[e]	Citrate	C6H8O7	C6H5O7	-3	e	C00158
M_cit_m	cit[m]	Citrate	C6H8O7	C6H5O7	-3	m	C00158
M_citr-L_c	citr-L[c]	L-Citrulline	C6H13N3O3	C6H13N3O3	0	c	C00327
M_citr-L_m	citr-L[m]	L-Citrulline	C6H13N3O3	C6H13N3O3	0	m	C00327
M_clpn_SC_m	clpn_SC[m]	Cardiolipin, yeast-specific	C7380H13888O1700P200	C7380H13688O1700P200	-200	m	C05980
M_cmp_c	cmp[c]	CMP	C9H14N3O8P	C9H12N3O8P	-2	c	C00055
M_cmp_m	cmp[m]	CMP	C9H14N3O8P	C9H12N3O8P	-2	m	C00055
M_cmusa_c	cmusa[c]	2-Amino-3-carboxymuconate semialdehyde	C7H7NO5	C7H6NO5	-1	c	C04409
M_co2_c	co2[c]	CO2	CO2	CO2	0	c	C00011
M_co2_e	co2[e]	CO2	CO2	CO2	0	e	C00011
M_co2_m	co2[m]	CO2	CO2	CO2	0	m	C00011
M_coa_c	coa[c]	Coenzyme A	C21H36N7O16P3S	C21H32N7O16P3S	-4	c	C00010
M_coa_m	coa[m]	Coenzyme A	C21H36N7O16P3S	C21H32N7O16P3S	-4	m	C00010
M_cpppg3_c	cpppg3[c]	Coproporphyrinogen III	C36H44N4O8	C36H40N4O8	-4	c	C03263
M_crn-D_c	crn-D[c]	D-Carnitine	C7H15NO3	C7H15NO3	0	c	C00487
M_crn-D_e	crn-D[e]	D-Carnitine	C7H15NO3	C7H15NO3	0	e	C00487
M_crn-D_m	crn-D[m]	D-Carnitine	C7H15NO3	C7H15NO3	0	m	C00487
M_csn_c	csn[c]	Cytosine	C4H5N3O	C4H5N3O	0	c	C00380
M_csn_e	csn[e]	Cytosine	C4H5N3O	C4H5N3O	0	e	C00380
M_ctp_c	ctp[c]	CTP	C9H16N3O14P3	C9H12N3O14P3	-4	c	C00063
M_cys-L_c	cys-L[c]	L-Cysteine	C3H7NO2S	C3H7NO2S	0	c	C00097
M_cys-L_e	cys-L[e]	L-Cysteine	C3H7NO2S	C3H7NO2S	0	e	C00097
M_cyst-L_c	cyst-L[c]	L-Cystathionine	C7H14N2O4S	C7H14N2O4S	0	c	C02291
M_cytd_c	cytd[c]	Cytidine	C9H13N3O5	C9H13N3O5	0	c	C00475
M_cytd_e	cytd[e]	Cytidine	C9H13N3O5	C9H13N3O5	0	e	C00475
M_dad-2_c	dad-2[c]	Deoxyadenosine	C10H13N5O3	C10H13N5O3	0	c	C00559
M_dad-2_e	dad-2[e]	Deoxyadenosine	C10H13N5O3	C10H13N5O3	0	e	C00559
M_dadp_c	dadp[c]	dADP	C10H15N5O9P2	C10H12N5O9P2	-3	c	C00206
M_damp_c	damp[c]	dAMP	C10H14N5O6P	C10H12N5O6P	-2	c	C00360
M_datp_c	datp[c]	dATP	C10H16N5O12P3	C10H12N5O12P3	-4	c	C00131
M_db4p_c	db4p[c]	3,4-dihydroxy-2-butanone 4-phosphate	C4H9O6P	C4H7O6P	-2	c	C15556
M_dc2coa_m	dc2coa[m]	trans-Dec-2-enoyl-CoA	C31H52N7O17P3S	C31H48N7O17P3S	-4	m	C05275
M_dca_c	dca[c]	Decanoate (n-C10:0)	C10H20O2	C10H19O2	-1	c	C01571
M_dca_e	dca[e]	Decanoate (n-C10:0)	C10H20O2	C10H19O2	-1	e	C01571
M_dca_m	dca[m]	Decanoate (n-C10:0)	C10H20O2	C10H19O2	-1	m	C01571
M_dcaACP_c	dcaACP[c]	Decanoyl-ACP (n-C10:0ACP)	C21H40N2O8PRS	C21H39N2O8PRS	-1	c	C05755
M_dcacoa_c	dcacoa[c]	Decanoyl-CoA (n-C10:0CoA)	C31H54N7O17P3S	C31H50N7O17P3S	-4	c	C05274
M_dcacoa_m	dcacoa[m]	Decanoyl-CoA (n-C10:0CoA)	C31H54N7O17P3S	C31H50N7O17P3S	-4	m	C05274
M_dcamp_c	dcamp[c]	N6-(1,2-Dicarboxyethyl)-AMP	C14H18N5O11P	C14H14N5O11P	-4	c	C03794
M_dcdp_c	dcdp[c]	dCDP	C9H15N3O10P2	C9H12N3O10P2	-3	c	C00705
M_dcmp_c	dcmp[c]	dCMP	C9H14N3O7P	C9H12N3O7P	-2	c	C00239
M_dctp_c	dctp[c]	dCTP	C9H16N3O13P3	C9H12N3O13P3	-4	c	C00458
M_dcyt_c	dcyt[c]	Deoxycytidine	C9H13N3O4	C9H13N3O4	0	c	C00881
M_dcyt_e	dcyt[e]	Deoxycytidine	C9H13N3O4	C9H13N3O4	0	e	C00881
M_dd2coa_m	dd2coa[m]	trans-Dodec-2-enoyl-CoA	C33H56N7O17P3S	C33H52N7O17P3S	-4	m	C03221
M_ddca_c	ddca[c]	Dodecanoate (n-C12:0)	C12H24O2	C12H23O2	-1	c	C02679
M_ddca_e	ddca[e]	Dodecanoate (n-C12:0)	C12H24O2	C12H23O2	-1	e	C02679
M_ddca_m	ddca[m]	Dodecanoate (n-C12:0)	C12H24O2	C12H23O2	-1	m	C02679
M_ddcaACP_c	ddcaACP[c]	Dodecanoyl-ACP (n-C12:0ACP)	C23H44N2O8PRS	C23H43N2O8PRS	-1	c	C05223
M_ddcacoa_c	ddcacoa[c]	Dodecanoyl-CoA (n-C12:0CoA)	C33H58N7O17P3S	C33H54N7O17P3S	-4	c	C01832
M_ddcacoa_m	ddcacoa[m]	Dodecanoyl-CoA (n-C12:0CoA)	C33H58N7O17P3S	C33H54N7O17P3S	-4	m	C01832
M_dgdp_c	dgdp[c]	dGDP	C10H15N5O10P2	C10H12N5O10P2	-3	c	C00361
M_dgmp_c	dgmp[c]	dGMP	C10H14N5O7P	C10H12N5O7P	-2	c	C00362
M_dgsn_c	dgsn[c]	Deoxyguanosine	C10H13N5O4	C10H13N5O4	0	c	C00330
M_dgsn_e	dgsn[e]	Deoxyguanosine	C10H13N5O4	C10H13N5O4	0	e	C00330
M_dgtp_c	dgtp[c]	dGTP	C10H16N5O13P3	C10H12N5O13P3	-4	c	C00286
M_dha_c	dha[c]	Dihydroxyacetone	C3H6O3	C3H6O3	0	c	C00184
M_dhap_c	dhap[c]	Dihydroxyacetone phosphate	C3H7O6P	C3H5O6P	-2	c	C00111
M_dhap_m	dhap[m]	Dihydroxyacetone phosphate	C3H7O6P	C3H5O6P	-2	m	C00111
M_dhf_c	dhf[c]	7,8-Dihydrofolate	C19H21N7O6	C19H19N7O6	-2	c	C00415
M_dhlam_c	dhlam[c]	Dihydrolipoamide	C8H17NOS2	C8H17NOS2	0	c	C15973
M_dhlam_m	dhlam[m]	Dihydrolipoamide	C8H17NOS2	C8H17NOS2	0	m	C15973
M_dhlpro_m	dhlpro[m]	Dihydrolipolprotein	H2S2X	H2S2X	0	m	C02972
M_dhnpt_c	dhnpt[c]	Dihydroneopterin	C9H13N5O4	C9H13N5O4	0	c	C04874
M_dhnpt_m	dhnpt[m]	Dihydroneopterin	C9H13N5O4	C9H13N5O4	0	m	C04874
M_dhor-S_c	dhor-S[c]	(S)-Dihydroorotate	C5H6N2O4	C5H5N2O4	-1	c	C00337
M_dhpt_c	dhpt[c]	Dihydropteroate	C14H14N6O3	C14H13N6O3	-1	c	C00921
M_dhpt_m	dhpt[m]	Dihydropteroate	C14H14N6O3	C14H13N6O3	-1	m	C00921
M_didp_c	didp[c]	dIDP	C10H14N4O10P2	C10H11N4O10P2	-3	c	C01344
M_dimp_c	dimp[c]	dIMP	C10H13N4O7P	C10H11N4O7P	-2	c	C06196
M_din_c	din[c]	Deoxyinosine	C10H12N4O4	C10H12N4O4	0	c	C05512
M_din_e	din[e]	Deoxyinosine	C10H12N4O4	C10H12N4O4	0	e	C05512
M_ditp_c	ditp[c]	dITP	C10H15N4O13P3	C10H11N4O13P3	-4	c	C01345
M_dkmpp_c	dkmpp[c]	2,3-diketo-5-methylthio-1-phosphopentane	C6H11O6PS	C6H9O6PS	-2	c	C15650
M_dmlz_c	dmlz[c]	6,7-Dimethyl-8-(1-D-ribityl)lumazine	C13H18N4O6	C13H18N4O6	0	c	C04332
M_dmpp_c	dmpp[c]	Dimethylallyl diphosphate	C5H12O7P2	C5H9O7P2	-3	c	C00235
M_dnad_c	dnad[c]	Deamino-NAD+	C21H27N6O15P2	C21H24N6O15P2	-2	c	C00857
M_dnad_m	dnad[m]	Deamino-NAD+	C21H27N6O15P2	C21H24N6O15P2	-2	m	C00857
M_dolichol_c	dolichol[c]	Dolichol	C15H28O	C15H28O	0	c	C00381
M_dolmanp_c	dolmanp[c]	Dolichyl phosphate D-mannose	C21H39O9P	C21H38O9P	-1	c	C03862
M_dolp_c	dolp[c]	Dolichol phosphate	C15H29O4P	C15H27O4P	-2	c	C00110
M_dopa_c	dopa[c]	Dopamine	C8H11NO2	C8H12NO2	1	c	C03758
M_dpcoa_c	dpcoa[c]	Dephospho-CoA	C21H35N7O13P2S	C21H33N7O13P2S	-2	c	C00882
M_dscl_c	dscl[c]	dihydrosirohydrochlorin	C42H48N4O16	C42H41N4O16	-7	c	C02463
M_dtdp_c	dtdp[c]	dTDP	C10H16N2O11P2	C10H13N2O11P2	-3	c	C00363
M_dtmp_c	dtmp[c]	dTMP	C10H15N2O8P	C10H13N2O8P	-2	c	C00364
M_dttp_c	dttp[c]	dTTP	C10H17N2O14P3	C10H13N2O14P3	-4	c	C00459
M_dttp_e	dttp[e]	dTTP	C10H17N2O14P3	C10H13N2O14P3	-4	e	C00459
M_dudp_c	dudp[c]	dUDP	C9H14N2O11P2	C9H11N2O11P2	-3	c	C01346
M_dump_c	dump[c]	dUMP	C9H13N2O8P	C9H11N2O8P	-2	c	C00365
M_duri_c	duri[c]	Deoxyuridine	C9H12N2O5	C9H12N2O5	0	c	C00526
M_duri_e	duri[e]	Deoxyuridine	C9H12N2O5	C9H12N2O5	0	e	C00526
M_dutp_c	dutp[c]	dUTP	C9H15N2O14P3	C9H11N2O14P3	-4	c	C00460
M_dxyl_c	dxyl[c]	1-deoxy-D-xylulose	C5H10O4	C5H10O4	0	c	C06257
M_e4p_c	e4p[c]	D-Erythrose 4-phosphate	C4H9O7P	C4H7O7P	-2	c	C00279
M_eig3p_c	eig3p[c]	D-erythro-1-(Imidazol-4-yl)glycerol 3-phosphate	C6H11N2O6P	C6H9N2O6P	-2	c	C04666
M_epist_c	epist[c]	episterol	C28H46O	C28H46O	0	c	C15777
M_epist_e	epist[e]	episterol	C28H46O	C28H46O	0	e	C15777
M_ergst_c	ergst[c]	Ergosterol	C28H44O	C28H44O	0	c	C01694
M_ergst_e	ergst[e]	Ergosterol	C28H44O	C28H44O	0	e	C01694
M_ergtetrol_c	ergtetrol[c]	Ergosta-5,7,22,24,(28)-tetraen-3beta-ol	C28H42O	C28H42O	0	c	C05440
M_ergtrol _c	ergtrol [c]	ergosta-5,7,24(28)-trienol	C28H44O	C28H44O	0	c	C15778
M_etha_c	etha[c]	Ethanolamine	C2H7NO	C2H8NO	1	c	C00189
M_etha_e	etha[e]	Ethanolamine	C2H7NO	C2H8NO	1	e	C00189
M_ethamp_c	ethamp[c]	Ethanolamine phosphate	C2H8NO4P	C2H7NO4P	-1	c	C00346
M_etoh_c	etoh[c]	Ethanol	C2H6O	C2H6O	0	c	C00469
M_etoh_e	etoh[e]	Ethanol	C2H6O	C2H6O	0	e	C00469
M_f1p_c	f1p[c]	D-Fructose 1-phosphate	C6H13O9P	C6H11O9P	-2	c	C01094
M_f26bp_c	f26bp[c]	D-Fructose 2,6-bisphosphate	C6H14O12P2	C6H10O12P2	-4	c	C00665
M_f6p_c	f6p[c]	D-Fructose 6-phosphate	C6H13O9P	C6H11O9P	-2	c	C05345
M_fad_c	fad[c]	Flavin adenine dinucleotide oxidized	C27H33N9O15P2	C27H31N9O15P2	-2	c	C00016
M_fad_m	fad[m]	Flavin adenine dinucleotide oxidized	C27H33N9O15P2	C27H31N9O15P2	-2	m	C00016
M_fadh2_c	fadh2[c]	Flavin adenine dinucleotide reduced	C27H35N9O15P2	C27H33N9O15P2	-2	c	C01352
M_fadh2_m	fadh2[m]	Flavin adenine dinucleotide reduced	C27H35N9O15P2	C27H33N9O15P2	-2	m	C01352
M_fald_c	fald[c]	Formaldehyde	CH2O	CH2O	0	c	C00067
M_fdp_c	fdp[c]	D-Fructose 1,6-bisphosphate	C6H14O12P2	C6H10O12P2	-4	c	C05378
M_fe2_c	fe2[c]	Fe2+	Fe	Fe	2	c	C14818
M_fe2_e	fe2[e]	Fe2+	Fe	Fe	2	e	C14818
M_fe2_m	fe2[m]	Fe2+	Fe	Fe	2	m	C14818
M_fecost_c	fecost[c]	fecosterol	C28H46O	C28H46O	0	c	C04525
M_fecost_e	fecost[e]	fecosterol	C28H46O	C28H46O	0	e	C04525
M_fgam_c	fgam[c]	N2-Formyl-N1-(5-phospho-D-ribosyl)glycinamide	C8H15N2O9P	C8H13N2O9P	-2	c	C04376
M_ficytc_m	ficytc[m]	Ferricytochrome c	C42H51FeN8O6S2	C42H52FeN8O6S2	1	m	C00125
M_fmettrna_m	fmettrna[m]	N-Formylmethionyl-tRNA	C6H9NO2SR	C6H9NO2SR	0	m	C03294
M_fmn_c	fmn[c]	FMN	C17H21N4O9P	C17H19N4O9P	-2	c	C00061
M_fmn_e	fmn[e]	FMN	C17H21N4O9P	C17H19N4O9P	-2	e	C00061
M_focytc_m	focytc[m]	Ferrocytochrome c	C42H52FeN8O6S2	C42H53FeN8O6S2	1	m	C00126
M_for_c	for[c]	Formate	CH2O2	CH1O2	-1	c	C00058
M_for_e	for[e]	Formate	CH2O2	CH1O2	-1	e	C00058
M_fpram_c	fpram[c]	2-(Formamido)-N1-(5-phospho-D-ribosyl)acetamidine	C8H16N3O8P	C8H15N3O8P	-1	c	C04640
M_fprica_c	fprica[c]	5-Formamido-1-(5-phospho-D-ribosyl)imidazole-4-carboxamide	C10H15N4O9P	C10H13N4O9P	-2	c	C04734
M_frdp_c	frdp[c]	Farnesyl diphosphate	C15H28O7P2	C15H25O7P2	-3	c	C00448
M_fru_c	fru[c]	D-Fructose	C6H12O6	C6H12O6	0	c	C02336
M_fru_e	fru[e]	D-Fructose	C6H12O6	C6H12O6	0	e	C02336
M_fum_c	fum[c]	Fumarate	C4H4O4	C4H2O4	-2	c	C00122
M_fum_e	fum[e]	Fumarate	C4H4O4	C4H2O4	-2	e	C00122
M_fum_m	fum[m]	Fumarate	C4H4O4	C4H2O4	-2	m	C00122
M_g1p_c	g1p[c]	D-Glucose 1-phosphate	C6H13O9P	C6H11O9P	-2	c	C00103
M_g3p_c	g3p[c]	Glyceraldehyde 3-phosphate	C3H7O6P	C3H5O6P	-2	c	C00118
M_g3pc_c	g3pc[c]	sn-Glycero-3-phosphocholine	C8H21NO6P	C8H20NO6P	0	c	C00670
M_g3pc_e	g3pc[e]	sn-Glycero-3-phosphocholine	C8H21NO6P	C8H20NO6P	0	e	C00670
M_g6p_c	g6p[c]	D-Glucose 6-phosphate	C6H13O9P	C6H11O9P	-2	c	C00668
M_gal_c	gal[c]	D-Galactose	C6H12O6	C6H12O6	0	c	C00124
M_gal_e	gal[e]	D-Galactose	C6H12O6	C6H12O6	0	e	C00124
M_gal1p_c	gal1p[c]	alpha-D-Galactose 1-phosphate	C6H13O9P	C6H11O9P	-2	c	C00446
M_gam_c	gam[c]	D-Glucosamine	C6H13NO5	C6H14NO5	1	c	C00329
M_gam6p_c	gam6p[c]	D-Glucosamine 6-phosphate	C6H14NO8P	C6H13NO8P	-1	c	C00352
M_gam6p_e	gam6p[e]	D-Glucosamine 6-phosphate	C6H14NO8P	C6H13NO8P	-1	e	C00352
M_gar_c	gar[c]	N1-(5-Phospho-D-ribosyl)glycinamide	C7H15N2O8P	C7H14N2O8P	-1	c	C03838
M_gcald_c	gcald[c]	Glycolaldehyde	C2H4O2	C2H4O2	0	c	C00266
M_gcald_e	gcald[e]	Glycolaldehyde	C2H4O2	C2H4O2	0	e	C00266
M_gcald_m	gcald[m]	Glycolaldehyde	C2H4O2	C2H4O2	0	m	C00266
M_gdp_c	gdp[c]	GDP	C10H15N5O11P2	C10H12N5O11P2	-3	c	C00035
M_gdpmann_c	gdpmann[c]	GDP-D-mannose	C16H25N5O16P2	C16H23N5O16P2	-2	c	C00096
M_ggdp_c	ggdp[c]	Geranylgeranyl diphosphate	C20H36O7P2	C20H33O7P2	-3	c	C00353
M_glcn-D_c	glcn-D[c]	D-Gluconate	C6H12O7	C6H11O7	-1	c	C00257
M_gln-L_c	gln-L[c]	L-Glutamine	C5H10N2O3	C5H10N2O3	0	c	C00064
M_gln-L_e	gln-L[e]	L-Glutamine	C5H10N2O3	C5H10N2O3	0	e	C00064
M_glu5p_c	glu5p[c]	L-Glutamate 5-phosphate	C5H10NO7P	C5H8NO7P	-2	c	C03287
M_glu5sa_c	glu5sa[c]	L-Glutamate 5-semialdehyde	C5H9NO3	C5H9NO3	0	c	C01165
M_glu5sa_m	glu5sa[m]	L-Glutamate 5-semialdehyde	C5H9NO3	C5H9NO3	0	m	C01165
M_glucys_c	glucys[c]	gamma-L-Glutamyl-L-cysteine	C8H14N2O5S	C8H13N2O5S	-1	c	C00669
M_glu-L_c	glu-L[c]	L-Glutamate	C5H9NO4	C5H8NO4	-1	c	C00025
M_glu-L_e	glu-L[e]	L-Glutamate	C5H9NO4	C5H8NO4	-1	e	C00025
M_glu-L_m	glu-L[m]	L-Glutamate	C5H9NO4	C5H8NO4	-1	m	C00025
M_glutcoa_c	glutcoa[c]	Glutaryl-CoA	C26H42N7O19P3S	C26H37N7O19P3S	-5	c	C00527
M_glutcoa_m	glutcoa[m]	Glutaryl-CoA	C26H42N7O19P3S	C26H37N7O19P3S	-5	m	C00527
M_glx_c	glx[c]	Glyoxylate	C2H2O3	C2H1O3	-1	c	C00048
M_glx_e	glx[e]	Glyoxylate	C2H2O3	C2H1O3	-1	e	C00048
M_glx_m	glx[m]	Glyoxylate	C2H2O3	C2H1O3	-1	m	C00048
M_gly_c	gly[c]	Glycine	C2H5NO2	C2H5NO2	0	c	C00037
M_gly_e	gly[e]	Glycine	C2H5NO2	C2H5NO2	0	e	C00037
M_gly_m	gly[m]	Glycine	C2H5NO2	C2H5NO2	0	m	C00037
M_glyald_c	glyald[c]	D-Glyceraldehyde	C3H6O3	C3H6O3	0	c	C00577
M_glyc_c	glyc[c]	Glycerol	C3H8O3	C3H8O3	0	c	C00116
M_glyc_e	glyc[e]	Glycerol	C3H8O3	C3H8O3	0	e	C00116
M_glyc3p_c	glyc3p[c]	Glycerol 3-phosphate	C3H9O6P	C3H7O6P	-2	c	C00093
M_glyc3p_m	glyc3p[m]	Glycerol 3-phosphate	C3H9O6P	C3H7O6P	-2	m	C00093
M_glyclt_c	glyclt[c]	Glycolate	C2H4O3	C2H3O3	-1	c	C00160
M_glycogen_c	glycogen[c]	glycogen	C6H10O5	C6H10O5	0	c	C00369
M_gmp_c	gmp[c]	GMP	C10H14N5O8P	C10H12N5O8P	-2	c	C00144
M_grdp_c	grdp[c]	Geranyl diphosphate	C10H20O7P2	C10H17O7P2	-3	c	C00341
M_gsn_c	gsn[c]	Guanosine	C10H13N5O5	C10H13N5O5	0	c	C00387
M_gsn_e	gsn[e]	Guanosine	C10H13N5O5	C10H13N5O5	0	e	C00387
M_gthox_c	gthox[c]	Oxidized glutathione	C20H32N6O12S2	C20H30N6O12S2	-2	c	C00127
M_gthox_e	gthox[e]	Oxidized glutathione	C20H32N6O12S2	C20H30N6O12S2	-2	e	C00127
M_gthrd_c	gthrd[c]	Reduced glutathione	C10H17N3O6S	C10H16N3O6S	-1	c	C00051
M_gthrd_e	gthrd[e]	Reduced glutathione	C10H17N3O6S	C10H16N3O6S	-1	e	C00051
M_gtp_c	gtp[c]	GTP	C10H16N5O14P3	C10H12N5O14P3	-4	c	C00044
M_gua_c	gua[c]	Guanine	C5H5N5O	C5H5N5O	0	c	C00242
M_gua_e	gua[e]	Guanine	C5H5N5O	C5H5N5O	0	e	C00242
M_h_c	h[c]	H+	H	H	1	c	C00080
M_h_e	h[e]	H+	H	H	1	e	C00080
M_h_m	h[m]	H+	H	H	1	m	C00080
M_h2o_c	h2o[c]	H2O	H2O	H2O	0	c	C00001
M_h2o_e	h2o[e]	H2O	H2O	H2O	0	e	C00001
M_h2o_m	h2o[m]	H2O	H2O	H2O	0	m	C00001
M_h2o2_c	h2o2[c]	Hydrogen peroxide	H2O2	H2O2	0	c	C00027
M_h2o2_m	h2o2[m]	Hydrogen peroxide	H2O2	H2O2	0	m	C00027
M_h2s_c	h2s[c]	Hydrogen sulfide	H2S	H2S	0	c	C00283
M_hcit_m	hcit[m]	2-Hydroxybutane-1,2,4-tricarboxylate	C7H10O7	C7H7O7	-3	m	C01251
M_hco3_c	hco3[c]	Bicarbonate	HCO3	CHO3	-1	c	C00288
M_hcys-L_c	hcys-L[c]	L-Homocysteine	C4H9NO2S	C4H9NO2S	0	c	C00155
M_hdca_c	hdca[c]	Hexadecanoate (n-C16:0)	C16H32O2	C16H31O2	-1	c	C00249
M_hdca_e	hdca[e]	Hexadecanoate (n-C16:0)	C16H32O2	C16H31O2	-1	e	C00249
M_hdca_m	hdca[m]	Hexadecanoate (n-C16:0)	C16H32O2	C16H31O2	-1	m	C00249
M_hdcea_c	hdcea[c]	Hexadecenoate (n-C16:1)	C16H30O2	C16H29O2	-1	c	C08362
M_hdcea_e	hdcea[e]	Hexadecenoate (n-C16:1)	C16H30O2	C16H29O2	-1	e	C08362
M_hdcea_m	hdcea[m]	Hexadecenoate (n-C16:1)	C16H30O2	C16H29O2	-1	m	C08362
M_hdcoa_c	hdcoa[c]	Hexadecenoyl-CoA (n-C16:1CoA)	C37H64N7O17P3S	C37H60N7O17P3S	-4	c
M_hdcoa_m	hdcoa[m]	Hexadecenoyl-CoA (n-C16:1CoA)	C37H64N7O17P3S	C37H60N7O17P3S	-4	m
M_hdd2coa_m	hdd2coa[m]	trans-Hexadec-2-enoyl-CoA	C37H64N7O17P3S	C37H60N7O17P3S	-4	m	C05272
M_hdeACP_c	hdeACP[c]	cis-hexadec-9-enoyl-[acyl-carrier protein] (n-C16:1)	C27H50N2O8PRS	C27H49N2O8PRS	-1	c	C04364
M_hexc_c	hexc[c]	hexacosanoate (n-C26:0)	C26H52O2	C26H51O2	-1	c
M_hexc_m	hexc[m]	hexacosanoate (n-C26:0)	C26H52O2	C26H51O2	-1	m
M_hexccoa_c	hexccoa[c]	Hexacosanoyl-CoA (n-C26:0CoA)	C47H86N7O17P3S	C47H82N7O17P3S	-4	c
M_hexccoa_m	hexccoa[m]	Hexacosanoyl-CoA (n-C26:0CoA)	C47H86N7O17P3S	C47H82N7O17P3S	-4	m
M_hexdp_c	hexdp[c]	all-trans-Hexaprenyl diphosphate	C30H52O7P2	C30H49O7P2	-3	c	C01230
M_hexdp_m	hexdp[m]	all-trans-Hexaprenyl diphosphate	C30H52O7P2	C30H49O7P2	-3	m	C01230
M_hgentis_c	hgentis[c]	Homogentisate	C8H8O4	C8H7O4	-1	c	C00544
M_hicit_m	hicit[m]	Homoisocitrate	C7H10O7	C7H7O7	-3	m	C05662
M_his-L_c	his-L[c]	L-Histidine	C6H9N3O2	C6H9N3O2	0	c	C00135
M_his-L_e	his-L[e]	L-Histidine	C6H9N3O2	C6H9N3O2	0	e	C00135
M_hisp_c	hisp[c]	L-Histidinol phosphate	C6H12N3O4P	C6H11N3O4P	-1	c	C01100
M_histd_c	histd[c]	L-Histidinol	C6H11N3O	C6H12N3O	1	c	C00860
M_hLkynr_c	hLkynr[c]	3-Hydroxy-L-kynurenine	C10H12N2O4	C10H12N2O4	0	c	C03227
M_hmbil_c	hmbil[c]	Hydroxymethylbilane	C40H46N4O17	C40H38N4O17	-8	c	C01024
M_hmgcoa_c	hmgcoa[c]	Hydroxymethylglutaryl-CoA	C27H44N7O20P3S	C27H39N7O20P3S	-5	c	C00356
M_hmgth_c	hmgth[c]	hydroxymethylglutathione	C11H19N3O7S	C11H18N3O7S	-1	c	C14180
M_hom-L_c	hom-L[c]	L-Homoserine	C4H9NO3	C4H9NO3	0	c	C00263
M_homoval_c	homoval[c]	Homovanillate	C9H10O4	C9H9O4	-1	c	C05582
M_hpglu_c	hpglu[c]	Tetrahydropteroyltri-L-glutamate	C24H34N8O12	C24H34N8O12	0	c	C04144
M_hpyr_c	hpyr[c]	Hydroxypyruvate	C3H4O4	C3H3O4	-1	c	C00168
M_hxan_c	hxan[c]	Hypoxanthine	C5H4N4O	C5H4N4O	0	c	C00262
M_hxan_e	hxan[e]	Hypoxanthine	C5H4N4O	C5H4N4O	0	e	C00262
M_hxc2coa_m	hxc2coa[m]	trans-Hexacos-2-enoyl-CoA	C47H84N7O17P3S	C47H80N7O17P3S	-4	m
M_hyptaur_c	hyptaur[c]	Hypotaurine	C2H7NO2S	C2H6NO2S	-1	c	C00519
M_iad_c	iad[c]	Indole-3-acetamide	C10H10N2O	C10H10N2O	0	c	C02693
M_ibcoa_c	ibcoa[c]	Isobutyryl-CoA	C25H42N7O17P3S	C25H38N7O17P3S	-4	c	C00630
M_icit_c	icit[c]	Isocitrate	C6H8O7	C6H5O7	-3	c	C00311
M_icit_m	icit[m]	Isocitrate	C6H8O7	C6H5O7	-3	m	C00311
M_id3acald_c	id3acald[c]	Indole-3-acetaldehyde	C10H9NO	C10H9NO	0	c	C00637
M_id3acald_e	id3acald[e]	Indole-3-acetaldehyde	C10H9NO	C10H9NO	0	e	C00637
M_idp_c	idp[c]	IDP	C10H14N4O11P2	C10H11N4O11P2	-3	c	C00104
M_ile-L_c	ile-L[c]	L-Isoleucine	C6H13NO2	C6H13NO2	0	c	C00407
M_ile-L_e	ile-L[e]	L-Isoleucine	C6H13NO2	C6H13NO2	0	e	C00407
M_ile-L_m	ile-L[m]	L-Isoleucine	C6H13NO2	C6H13NO2	0	m	C00407
M_iletrna_c	iletrna[c]	L-Isoleucyl-tRNA(Ile)	C6H11NOR	C6H12NOR	1	c	C03127
M_iletrna_m	iletrna[m]	L-Isoleucyl-tRNA(Ile)	C6H11NOR	C6H12NOR	1	m	C03127
M_imacp_c	imacp[c]	3-(Imidazol-4-yl)-2-oxopropyl phosphate	C6H9N2O5P	C6H7N2O5P	-2	c	C01267
M_imp_c	imp[c]	IMP	C10H13N4O8P	C10H11N4O8P	-2	c	C00130
M_ind3ac_c	ind3ac[c]	Indole-3-acetate	C10H9NO2	C10H8NO2	-1	c	C00954
M_indpyr_c	indpyr[c]	Indolepyruvate	C11H9NO3	C11H8NO3	-1	c	C00331
M_inost_c	inost[c]	myo-Inositol	C6H12O6	C6H12O6	0	c	C00137
M_inost_e	inost[e]	myo-Inositol	C6H12O6	C6H12O6	0	e	C00137
M_ins_c	ins[c]	Inosine	C10H12N4O5	C10H12N4O5	0	c	C00294
M_ins_e	ins[e]	Inosine	C10H12N4O5	C10H12N4O5	0	e	C00294
M_ipc124_SC_c	ipc124_SC[c]	Inositol phosphorylceramide, ceramide-1 (24C), yeast-specific	C4800H9600N100O1100P100	C4800H9500N100O1100P100	-100	c
M_ipc126_SC_c	ipc126_SC[c]	Inositol phosphorylceramide, ceramide-1 (26C), yeast-specific	C5000H10000N100O1100P100	C5000H9900N100O1100P100	-100	c
M_ipc224_SC_c	ipc224_SC[c]	Inositol phosphorylceramide, ceramide-2 (24C), yeast-specific	C4800H9600N100O1200P100	C4800H9500N100O1200P100	-100	c
M_ipc226_SC_c	ipc226_SC[c]	Inositol phosphorylceramide, ceramide-2 (26C), yeast-specific	C5000H10000N100O1200P100	C5000H9900N100O1200P100	-100	c
M_ipc324_SC_c	ipc324_SC[c]	Inositol phosphorylceramide, ceramide-3 (24C), yeast-specific	C4800H9600N100O1300P100	C4800H9500N100O1300P100	-100	c
M_ipc326_SC_c	ipc326_SC[c]	Inositol phosphorylceramide, ceramide-3 (26C), yeast-specific	C5000H10000N100O1300P100	C5000H9900N100O1300P100	-100	c
M_ipdp_c	ipdp[c]	Isopentenyl diphosphate	C5H12O7P2	C5H9O7P2	-3	c	C00129
M_itp_c	itp[c]	ITP	C10H15N4O14P3	C10H11N4O14P3	-4	c	C00081
M_ivcoa_c	ivcoa[c]	Isovaleryl-CoA	C26H44N7O17P3S	C26H40N7O17P3S	-4	c	C02939
M_L2aadp_c	L2aadp[c]	L-2-Aminoadipate	C6H11NO4	C6H10NO4	-1	c	C00956
M_L2aadp6sa_c	L2aadp6sa[c]	L-2-Aminoadipate 6-semialdehyde	C6H11NO3	C6H11NO3	0	c	C04076
M_lac-D_c	lac-D[c]	D-Lactate	C3H6O3	C3H5O3	-1	c	C00256
M_lac-D_e	lac-D[e]	D-Lactate	C3H6O3	C3H5O3	-1	e	C00256
M_lac-D_m	lac-D[m]	D-Lactate	C3H6O3	C3H5O3	-1	m	C00256
M_lac-L_c	lac-L[c]	L-Lactate	C3H6O3	C3H5O3	-1	c	C00186
M_lac-L_e	lac-L[e]	L-Lactate	C3H6O3	C3H5O3	-1	e	C00186
M_lac-L_m	lac-L[m]	L-Lactate	C3H6O3	C3H5O3	-1	m	C00186
M_lanost_c	lanost[c]	Lanosterol	C30H50O	C30H50O	0	c	C01724
M_lanost_e	lanost[e]	Lanosterol	C30H50O	C30H50O	0	e	C01724
M_Lcyst_c	Lcyst[c]	Cysteate	C3H7NO5S	C3H6NO5S	-1	c	C00506
M_leu-L_c	leu-L[c]	L-Leucine	C6H13NO2	C6H13NO2	0	c	C00123
M_leu-L_e	leu-L[e]	L-Leucine	C6H13NO2	C6H13NO2	0	e	C00123
M_leu-L_m	leu-L[m]	L-Leucine	C6H13NO2	C6H13NO2	0	m	C00123
M_leutrna_c	leutrna[c]	L-Leucyl-tRNA(Leu)	C6H11NOR	C6H12NOR	1	c	C02047
M_leutrna_m	leutrna[m]	L-Leucyl-tRNA(Leu)	C6H11NOR	C6H12NOR	1	m	C02047
M_Lfmkynr_c	Lfmkynr[c]	L-Formylkynurenine	C11H12N2O4	C11H12N2O4	0	c	C02700
M_lgt-S_c	lgt-S[c]	(R)-S-Lactoylglutathione	C13H21N3O8S	C13H20N3O8S	-1	c	C03451
M_Lkynr_c	Lkynr[c]	L-Kynurenine	C10H12N2O3	C10H12N2O3	0	c	C00328
M_lpam_c	lpam[c]	Lipoamide	C8H15NOS2	C8H15NOS2	0	c	C15972
M_lpam_m	lpam[m]	Lipoamide	C8H15NOS2	C8H15NOS2	0	m	C15972
M_lpro_m	lpro[m]	Lipoylprotein	S2X	S2X	0	m	C02051
M_lys-L_c	lys-L[c]	L-Lysine	C6H14N2O2	C6H15N2O2	1	c	C00047
M_lys-L_e	lys-L[e]	L-Lysine	C6H14N2O2	C6H15N2O2	1	e	C00047
M_malACP_c	malACP[c]	Malonyl-[acyl-carrier protein]	C14H24N2O10PRS	C14H22N2O10PRS	-2	c	C01209
M_malcoa_c	malcoa[c]	Malonyl-CoA	C24H38N7O19P3S	C24H33N7O19P3S	-5	c	C00083
M_mal-L_c	mal-L[c]	L-Malate	C4H6O5	C4H4O5	-2	c	C00149
M_mal-L_e	mal-L[e]	L-Malate	C4H6O5	C4H4O5	-2	e	C00149
M_mal-L_m	mal-L[m]	L-Malate	C4H6O5	C4H4O5	-2	m	C00149
M_man_c	man[c]	D-Mannose	C6H12O6	C6H12O6	0	c	C00159
M_man_e	man[e]	D-Mannose	C6H12O6	C6H12O6	0	e	C00159
M_man1p_c	man1p[c]	D-Mannose 1-phosphate	C6H13O9P	C6H11O9P	-2	c	C00636
M_man6p_c	man6p[c]	D-Mannose 6-phosphate	C6H13O9P	C6H11O9P	-2	c	C00275
M_mannan_c	mannan[c]	Mannan	C6H10O5	C6H10O5	0	c	C00464
M_meoh_c	meoh[c]	methanol	CH4O	CH4O	0	c	C00132
M_mercppyr_c	mercppyr[c]	Mercaptopyruvate	C3H4O3S	C3H3O3S	-1	c	C00957
M_methf_c	methf[c]	5,10-Methenyltetrahydrofolate	C20H22N7O6	C20H20N7O6	-1	c	C00445
M_methf_m	methf[m]	5,10-Methenyltetrahydrofolate	C20H22N7O6	C20H20N7O6	-1	m	C00445
M_met-L_c	met-L[c]	L-Methionine	C5H11NO2S	C5H11NO2S	0	c	C00073
M_met-L_e	met-L[e]	L-Methionine	C5H11NO2S	C5H11NO2S	0	e	C00073
M_metsox-S-L_c	metsox-S-L[c]	L-Methionine Sulfoxide	C5H11NO3S	C5H11NO3S	0	c	C02989
M_mettrna_m	mettrna[m]	L-Methionyl-tRNA (Met)	C5H9NOSR	C5H10NOSR	1	m	C02430
M_mev-R_c	mev-R[c]	(R)-Mevalonate	C6H12O4	C6H11O4	-1	c	C00418
M_mhpglu_c	mhpglu[c]	5-Methyltetrahydropteroyltri-L-glutamate	C30H39N9O12	C25H36N8O12	0	c	C04489
M_mi145tp-D_c	mi145tp-D[c]	1D-myo-Inositol 1,4,5-trisphosphate	C6H15O15P3	C6H9O15P3	-6	c	C01245
M_mi1p-D_c	mi1p-D[c]	1D-myo-Inositol 1-phosphate	C6H13O9P	C6H11O9P	-2	c	C01177
M_mi3p-D_c	mi3p-D[c]	1D-myo-Inositol 3-phosphate	C6H13O9P	C6H11O9P	-2	c	C04006
M_mi4p-D_c	mi4p-D[c]	1D-myo-Inositol 4-phosphate	C6H13O9P	C6H11O9P	-2	c	C03546
M_mip2c124_SC_c	mip2c124_SC[c]	mannose-(inositol-P)2-ceramide, ceramide-1 (24C), yeast-specific	C6000H11700N100O2400P200	C6000H11500N100O2400P200	-200	c
M_mip2c126_SC_c	mip2c126_SC[c]	mannose-(inositol-P)2-ceramide, ceramide-1 (26C), yeast-specific	C6200H12100N100O2400P200	C6200H11900N100O2400P200	-200	c
M_mip2c224_SC_c	mip2c224_SC[c]	mannose-(inositol-P)2-ceramide, ceramide-2 (24C), yeast-specific	C6000H11700N100O2500P200	C6000H11500N100O2500P200	-200	c
M_mip2c226_SC_c	mip2c226_SC[c]	mannose-(inositol-P)2-ceramide, ceramide-2 (26C), yeast-specific	C6200H12100N100O2500P200	C6200H11900N100O2500P200	-200	c
M_mip2c324_SC_c	mip2c324_SC[c]	mannose-(inositol-P)2-ceramide, ceramide-3 (24C), yeast-specific	C6000H11700N100O2600P200	C6000H11500N100O2600P200	-200	c
M_mip2c326_SC_c	mip2c326_SC[c]	mannose-(inositol-P)2-ceramide, ceramide-3 (26C), yeast-specific	C6200H12100N100O2600P200	C6200H11900N100O2600P200	-200	c
M_mipc124_SC_c	mipc124_SC[c]	mannose-inositol phosphorylceramide, ceramide-1 (24C), yeast-specific	C5400H10600N100O1600P100	C5400H10500N100O1600P100	-100	c
M_mipc126_SC_c	mipc126_SC[c]	mannose-inositol phosphorylceramide, ceramide-1 (26C), yeast-specific	C5600H11000N100O1600P100	C5600H10900N100O1600P100	-100	c
M_mipc224_SC_c	mipc224_SC[c]	mannose-inositol phosphorylceramide, ceramide-2 (24C), yeast-specific	C5400H10600N100O1700P100	C5400H10500N100O1700P100	-100	c
M_mipc226_SC_c	mipc226_SC[c]	mannose-inositol phosphorylceramide, ceramide-2 (26C), yeast-specific	C5600H11000N100O1700P100	C5600H10900N100O1700P100	-100	c
M_mipc324_SC_c	mipc324_SC[c]	mannose-inositol phosphorylceramide, ceramide-3 (24C), yeast-specific	C5400H10600N100O1800P100	C5400H10500N100O1800P100	-100	c
M_mipc326_SC_c	mipc326_SC[c]	mannose-inositol phosphorylceramide, ceramide-3 (26C)	C5600H11000N100O1800P100	C5600H10900N100O1800P100	-100	c
M_mlthf_c	mlthf[c]	5,10-Methylenetetrahydrofolate	C20H23N7O6	C20H21N7O6	-2	c	C00143
M_mlthf_m	mlthf[m]	5,10-Methylenetetrahydrofolate	C20H23N7O6	C20H21N7O6	-2	m	C00143
M_mmcoa-R_c	mmcoa-R[c]	(R)-Methylmalonyl-CoA	C25H40N7O19P3S	C25H35N7O19P3S	-5	c	C01213
M_msa_c	msa[c]	Malonate semialdehyde	C3H4O3	C3H3O3	-1	c	C00222
M_mthgxl_c	mthgxl[c]	Methylglyoxal	C3H4O2	C3H4O2	0	c	C00546
M_myrsACP_c	myrsACP[c]	Myristoyl-ACP (n-C14:0ACP)	C25H48N2O8PRS	C25H47N2O8PRS	-1	c	C05761
M_nac_c	nac[c]	Nicotinate	C6H5NO2	C6H4NO2	-1	c	C00253
M_nac_e	nac[e]	Nicotinate	C6H5NO2	C6H4NO2	-1	e	C00253
M_nad_c	nad[c]	Nicotinamide adenine dinucleotide	C21H28N7O14P2	C21H26N7O14P2	-1	c	C00003
M_nad_m	nad[m]	Nicotinamide adenine dinucleotide	C21H28N7O14P2	C21H26N7O14P2	-1	m	C00003
M_nadh_c	nadh[c]	Nicotinamide adenine dinucleotide - reduced	C21H29N7O14P2	C21H27N7O14P2	-2	c	C00004
M_nadh_m	nadh[m]	Nicotinamide adenine dinucleotide - reduced	C21H29N7O14P2	C21H27N7O14P2	-2	m	C00004
M_nadp_c	nadp[c]	Nicotinamide adenine dinucleotide phosphate	C21H29N7O17P3	C21H25N7O17P3	-3	c	C00006
M_nadp_e	nadp[e]	Nicotinamide adenine dinucleotide phosphate	C21H29N7O17P3	C21H25N7O17P3	-3	e	C00006
M_nadp_m	nadp[m]	Nicotinamide adenine dinucleotide phosphate	C21H29N7O17P3	C21H25N7O17P3	-3	m	C00006
M_nadph_c	nadph[c]	Nicotinamide adenine dinucleotide phosphate - reduced	C21H30N7O17P3	C21H26N7O17P3	-4	c	C00005
M_nadph_m	nadph[m]	Nicotinamide adenine dinucleotide phosphate - reduced	C21H30N7O17P3	C21H26N7O17P3	-4	m	C00005
M_ncam_c	ncam[c]	Nicotinamide	C6H6N2O	C6H6N2O	0	c	C00153
M_nh4_c	nh4[c]	Ammonium	NH3	H4N	1	c	C00014
M_nh4_e	nh4[e]	Ammonium	NH3	H4N	1	e	C00014
M_nh4_m	nh4[m]	Ammonium	NH3	H4N	1	m	C00014
M_nicrns_c	nicrns[c]	Nicotinate D-ribonucleoside	C11H14NO6	C11H13NO6	0	c	C05841
M_nicrnt_c	nicrnt[c]	Nicotinate D-ribonucleotide	C11H15NO9P	C11H12NO9P	-2	c	C01185
M_nicrnt_m	nicrnt[m]	Nicotinate D-ribonucleotide	C11H15NO9P	C11H12NO9P	-2	m	C01185
M_nmn_c	nmn[c]	NMN	C11H15N2O8P	C11H14N2O8P	-1	c	C00455
M_nmn_e	nmn[e]	NMN	C11H15N2O8P	C11H14N2O8P	-1	e	C00455
M_nmn_m	nmn[m]	NMN	C11H15N2O8P	C11H14N2O8P	-1	m	C00455
M_o2_c	o2[c]	O2	O2	O2	0	c	C00007
M_o2_e	o2[e]	O2	O2	O2	0	e	C00007
M_o2_m	o2[m]	O2	O2	O2	0	m	C00007
M_o2s_c	o2s[c]	Superoxide anion	O2	O2	-1	c	C00704
M_oaa_c	oaa[c]	Oxaloacetate	C4H4O5	C4H2O5	-2	c	C00036
M_oaa_e	oaa[e]	Oxaloacetate	C4H4O5	C4H2O5	-2	e	C00036
M_oaa_m	oaa[m]	Oxaloacetate	C4H4O5	C4H2O5	-2	m	C00036
M_ocACP_c	ocACP[c]	Octanoyl-ACP (n-C8:0ACP)	C19H36N2O8PRS	C19H35N2O8PRS	-1	c	C05752
M_occoa_c	occoa[c]	Octanoyl-CoA (n-C8:0CoA)	C29H50N7O17P3S	C29H46N7O17P3S	-4	c	C01944
M_occoa_m	occoa[m]	Octanoyl-CoA (n-C8:0CoA)	C29H50N7O17P3S	C29H46N7O17P3S	-4	m	C01944
M_ocdca_c	ocdca[c]	octadecanoate (n-C18:0)	C18H36O2	C18H35O2	-1	c	C01530
M_ocdca_e	ocdca[e]	octadecanoate (n-C18:0)	C18H36O2	C18H35O2	-1	e	C01530
M_ocdca_m	ocdca[m]	octadecanoate (n-C18:0)	C18H36O2	C18H35O2	-1	m	C01530
M_ocdcaACP_c	ocdcaACP[c]	Octadecanoyl-ACP (n-C18:0ACP)	C29H56N2O8PRS	C29H55N2O8PRS	-1	c	C04088
M_ocdcea_c	ocdcea[c]	octadecenoate (n-C18:1)	C18H34O2	C18H33O2	-1	c
M_ocdcea_e	ocdcea[e]	octadecenoate (n-C18:1)	C18H34O2	C18H33O2	-1	e
M_ocdcea_m	ocdcea[m]	octadecenoate (n-C18:1)	C18H34O2	C18H33O2	-1	m
M_ocdcya_c	ocdcya[c]	octadecadienoate (n-C18:2)	C18H32O2	C18H31O2	-1	c
M_ocdcya_e	ocdcya[e]	octadecadienoate (n-C18:2)	C18H32O2	C18H31O2	-1	e
M_ocdcya_m	ocdcya[m]	octadecadienoate (n-C18:2)	C18H32O2	C18H31O2	-1	m
M_ocdcyaACP_c	ocdcyaACP[c]	Octadecynoyl-ACP (n-C18:2ACP)	C29H52N2O8PRS	C29H51N2O8PRS	-1	c
M_ocdycacoa_c	ocdycacoa[c]	Octadecynoyl-CoA (n-C18:2CoA)	C39H66N7O17P3S	C39H62N7O17P3S	-4	c
M_ocdycacoa_m	ocdycacoa[m]	Octadecynoyl-CoA (n-C18:2CoA)	C39H66N7O17P3S	C39H62N7O17P3S	-4	m
M_octa_c	octa[c]	octanoate (n-C8:0)	C8H16O2	C8H15O2	-1	c	C06423
M_octa_e	octa[e]	octanoate (n-C8:0)	C8H16O2	C8H15O2	-1	e	C06423
M_octa_m	octa[m]	octanoate (n-C8:0)	C8H16O2	C8H15O2	-1	m	C06423
M_octeACP_c	octeACP[c]	cis-octadec-11-enoyl-[acyl-carrier protein] (n-C18:1)	C29H54N2O8PRS	C29H53N2O8PRS	-1	c	C01203
M_od2coa_m	od2coa[m]	trans-Octadec-2-enoyl-CoA	C39H68N7O17P3S	C39H64N7O17P3S	-4	m
M_odecoa_c	odecoa[c]	Octadecenoyl-CoA (n-C18:1CoA)	C39H68N7O17P3S	C39H64N7O17P3S	-4	c
M_odecoa_m	odecoa[m]	Octadecenoyl-CoA (n-C18:1CoA)	C39H68N7O17P3S	C39H64N7O17P3S	-4	m
M_ohpb_c	ohpb[c]	2-Oxo-3-hydroxy-4-phosphobutanoate	C4H7O8P	C4H4O8P	-3	c	C06054
M_orn_c	orn[c]	Ornithine	C5H12N2O2	C5H13N2O2	1	c	C00077
M_orn_e	orn[e]	Ornithine	C5H12N2O2	C5H13N2O2	1	e	C00077
M_orn_m	orn[m]	Ornithine	C5H12N2O2	C5H13N2O2	1	m	C00077
M_orot_c	orot[c]	Orotate	C5H4N2O4	C5H3N2O4	-1	c	C00295
M_orot5p_c	orot5p[c]	Orotidine 5'-phosphate	C10H13N2O11P	C10H10N2O11P	-3	c	C01103
M_pa_SC_c	pa_SC[c]	Phosphatidate, yeast-specific	C3540H6744O800P100	C3540H6544O800P100	-200	c	C00416
M_pac_c	pac[c]	Phenylacetic acid	C8H8O2	C8H7O2	-1	c	C07086
M_pacald_c	pacald[c]	Phenylacetaldehyde	C8H8O	C8H8O	0	c	C00601
M_pacald_e	pacald[e]	Phenylacetaldehyde	C8H8O	C8H8O	0	e	C00601
M_pad_c	pad[c]	2-Phenylacetamide	C8H9NO	C8H9NO	0	c	C02505
M_palmACP_c	palmACP[c]	Palmitoyl-ACP (n-C16:0ACP)	C27H52N2O8PRS	C27H51N2O8PRS	-1	c	C05764
M_pan4p_c	pan4p[c]	Pantetheine 4'-phosphate	C11H23N2O7PS	C11H21N2O7PS	-2	c	C01134
M_pant-R_c	pant-R[c]	(R)-Pantoate	C6H12O4	C6H11O4	-1	c	C00522
M_pap_c	pap[c]	Adenosine 3',5'-bisphosphate	C10H15N5O10P2	C10H11N5O10P2	-4	c	C00054
M_pap_e	pap[e]	Adenosine 3',5'-bisphosphate	C10H15N5O10P2	C10H11N5O10P2	-4	e	C00054
M_paps_c	paps[c]	3'-Phosphoadenylyl sulfate	C10H15N5O13P2S	C10H11N5O13P2S	-4	c	C00053
M_pc_SC_c	pc_SC[c]	Phosphatidylcholine, yeast-specific	C4040H7844N100O800P100	C4040H7844N100O800P100	0	c	C00157
M_pdx5p_c	pdx5p[c]	Pyridoxine 5'-phosphate	C8H12NO6P	C8H10NO6P	-2	c	C00627
M_pe_SC_c	pe_SC[c]	phosphatidylethanolamine, yeast-specific	C3740H7244N100O800P100	C3740H7244N100O800P100	0	c	C00350
M_peamn_c	peamn[c]	Phenethylamine	C8H11N	C8H12N	1	c	C05332
M_pep_c	pep[c]	Phosphoenolpyruvate	C3H5O6P	C3H2O6P	-3	c	C00074
M_pg_SC_m	pg_SC[m]	Phosphatidylglycerol, yeast-specific	C3840H7344O1000P100	C3840H7244O1000P100	-100	m	C00344
M_pgp_SC_m	pgp_SC[m]	Phosphatidylglycerophosphate, yeast-specific	C3840H7444O1300P200	C3840H7144O1300P200	-300	m
M_phe-L_c	phe-L[c]	L-Phenylalanine	C9H11NO2	C9H11NO2	0	c	C00079
M_phe-L_e	phe-L[e]	L-Phenylalanine	C9H11NO2	C9H11NO2	0	e	C00079
M_pheme_m	pheme[m]	Protoheme	C34H32FeN4O4	C34H30FeN4O4	-2	m	C00032
M_phom_c	phom[c]	O-Phospho-L-homoserine	C4H10NO6P	C4H8NO6P	-2	c	C01102
M_phpyr_c	phpyr[c]	Phenylpyruvate	C9H8O3	C9H7O3	-1	c	C00166
M_phthr_c	phthr[c]	O-Phospho-4-hydroxy-L-threonine	C4H10NO7P	C4H8NO7P	-2	c	C06055
M_pi_c	pi[c]	Phosphate	H3PO4	HO4P	-2	c	C00009
M_pi_e	pi[e]	Phosphate	H3PO4	HO4P	-2	e	C00009
M_pi_m	pi[m]	Phosphate	H3PO4	HO4P	-2	m	C00009
M_pmtcoa_c	pmtcoa[c]	Palmitoyl-CoA (n-C16:0CoA)	C37H66N7O17P3S	C37H62N7O17P3S	-4	c	C00154
M_pmtcoa_m	pmtcoa[m]	Palmitoyl-CoA (n-C16:0CoA)	C37H66N7O17P3S	C37H62N7O17P3S	-4	m	C00154
M_pnto-R_c	pnto-R[c]	(R)-Pantothenate	C9H17NO5	C9H16NO5	-1	c	C00864
M_pnto-R_e	pnto-R[e]	(R)-Pantothenate	C9H17NO5	C9H16NO5	-1	e	C00864
M_ppa_c	ppa[c]	Propionate (n-C3:0)	C3H6O2	C3H5O2	-1	c	C00163
M_ppa_e	ppa[e]	Propionate (n-C3:0)	C3H6O2	C3H5O2	-1	e	C00163
M_ppbng_c	ppbng[c]	Porphobilinogen	C10H14N2O4	C10H13N2O4	-1	c	C00931
M_ppc12dh5p_c	ppc12dh5p[c]	1,2-Dihydroxy-5-(methylthio)pent-1-en-3-one	C6H10O3S	C6H10O3S	0	c	C15606
M_ppc2o4u25dh5c_c	ppc2o4u25dh5c[c]	5-Hydroxy-2-oxo-4-ureido-2,5-dihydro-1H-imidazole-5-carboxylate	C5H6N4O5	C5H6N4O5	0	c	C12248
M_ppc3k4zym_c	ppc3k4zym[c]	3-Keto-4-methylzymosterol	C28H44O	C28H44O	0	c	C15816
M_ppc4mzymc_c	ppc4mzymc[c]	4alpha-Methylzymosterol-4-carboxylate	C29H46O3	C29H46O3	0	c	C15808
M_ppcC05834_c	ppcC05834[c]	3-Methyldioxyindole	C9H9NO2	C9H9NO2	0	c	C05834
M_ppcC18910_c	ppcC18910[c]	2,5-Diamino-6-(5-phospho-D-ribitylamino)pyrimidin-4(3H)-one	C9H18N5O8P	C9H18N5O8P	0	c	C18910
M_ppcCellulose_c	ppcCellulose[c]	Cellulose	C6H10O5	C6H10O5	0	c	C00760
M_ppcCellulose_e	ppcCellulose[e]	Cellulose	C6H10O5	C6H10O5	0	e	C00760
M_ppccvn_c	ppccvn[c]	Cinnavalininate	C14H8N2O6	C14H8N2O6	0	c	C05640
M_ppcdhcolpp_c	ppcdhcolpp[c]	Dehydrodolichol diphosphate	C20H36O7P2	C20H35O7P2	-1	c	C05859
M_ppcdhpa_c	ppcdhpa[c]	2,6-Dihydroxyphenylacetate	C8H8O4	C8H7O4	-1	c	C06207
M_ppcdolpp_c	ppcdolpp[c]	Dolichyl diphosphate	C15H30O7P2	C15H29O7P2	-1	c	C00621
M_ppchoxsr_c	ppchoxsr[c]	5-Hydroxyisourate	C5H4N4O4	C5H4N4O4	0	c	C11821
M_ppcmm_c	ppcmm[c]	Methylmalonate	C4H6O4	C4H6O4	0	c	C02170
M_ppcoa_c	ppcoa[c]	Propanoyl-CoA	C24H40N7O17P3S	C24H36N7O17P3S	-4	c	C00100
M_ppcppa_c	ppcppa[c]	Propionyladenylate	C13H18N5O8P	C13H18N5O8P	0	c	C05983
M_pphn_c	pphn[c]	Prephenate	C10H10O6	C10H8O6	-2	c	C00254
M_ppi_c	ppi[c]	Diphosphate	H4P2O7	HO7P2	-3	c	C00013
M_ppi_m	ppi[m]	Diphosphate	H4P2O7	HO7P2	-3	m	C00013
M_ppp9_m	ppp9[m]	Protoporphyrin	C34H34N4O4	C34H32N4O4	-2	m	C02191
M_pppg9_c	pppg9[c]	Protoporphyrinogen IX	C34H40N4O4	C34H38N4O4	-2	c	C01079
M_pppg9_m	pppg9[m]	Protoporphyrinogen IX	C34H40N4O4	C34H38N4O4	-2	m	C01079
M_pram_c	pram[c]	5-Phospho-beta-D-ribosylamine	C5H12NO7P	C5H11NO7P	-1	c	C03090
M_pran_c	pran[c]	N-(5-Phospho-D-ribosyl)anthranilate	C12H16NO9P	C12H13NO9P	-3	c	C04302
M_prbamp_c	prbamp[c]	1-(5-Phosphoribosyl)-AMP	C15H23N5O14P2	C15H19N5O14P2	-4	c	C02741
M_prbatp_c	prbatp[c]	1-(5-Phosphoribosyl)-ATP	C15H25N5O20P4	C15H19N5O20P4	-6	c	C02739
M_prfp_c	prfp[c]	1-(5-Phosphoribosyl)-5-[(5-phosphoribosylamino)methylideneamino]imidazole-4-carboxamide	C15H25N5O15P2	C15H21N5O15P2	-4	c	C04896
M_prlp_c	prlp[c]	5-[(5-phospho-1-deoxyribulos-1-ylamino)methylideneamino]-1-(5-phosphoribosyl)imidazole-4-carboxamide	C15H25N5O15P2	C15H21N5O15P2	-4	c	C04916
M_pro-L_c	pro-L[c]	L-Proline	C5H9NO2	C5H9NO2	0	c	C00148
M_pro-L_e	pro-L[e]	L-Proline	C5H9NO2	C5H9NO2	0	e	C00148
M_prpp_c	prpp[c]	5-Phospho-alpha-D-ribose 1-diphosphate	C5H13O14P3	C5H8O14P3	-5	c	C00119
M_ps_SC_c	ps_SC[c]	phosphatidylserine, yeast-specific	C3840H7244N100O1000P100	C3840H7144N100O1000P100	-100	c	C02737
M_pser-L_c	pser-L[c]	O-Phospho-L-serine	C3H8NO6P	C3H6NO6P	-2	c	C01005
M_psphings_c	psphings[c]	Phytosphingosine	C18H39NO3	C18H40NO3	1	c	C12144
M_ptcys_c	ptcys[c]	N-Pantothenoylcysteine	C12H22N2O6S	C12H21N2O6S	-1	c	C04079
M_ptd135bp_SC_c	ptd135bp_SC[c]	1-Phosphatidyl-D-myo-inositol 3,5-bisphosphate, yeast-specific	C4140H7944O1900P300	C4140H7444O1900P300	-500	c	C11556
M_ptd145bp_SC_c	ptd145bp_SC[c]	1-Phosphatidyl-D-myo-inositol 4,5-bisphosphate, yeast-specific	C4140H7944O1900P300	C4140H7444O1900P300	-500	c	C04637
M_ptd1ino_SC_c	ptd1ino_SC[c]	phosphatidyl-1D-myo-inositol, yeast-specific	C4140H7744O1300P100	C4140H7644O1300P100	-100	c	C01194
M_ptd2meeta_SC_c	ptd2meeta_SC[c]	Phosphatidyl-N-dimethylethanolamine	C3940H7644N100O800P100	C3940H7644N100O800P100	0	c	C04308
M_ptd3ino_SC_c	ptd3ino_SC[c]	phosphatidyl-1D-myo-3-inositol, yeast-specific	C4140H7844O1600P200	C4140H7544O1600P200	-300	c	C04549
M_ptd4ino_SC_c	ptd4ino_SC[c]	phosphatidyl-1D-myo-4-inositol, yeast specific	C4140H7844O1600P200	C4140H7544O1600P200	-300	c
M_ptdmeeta_SC_c	ptdmeeta_SC[c]	Phosphatidyl-N-methylethanolamine, yeast-specific	C3840H7444N100O800P100	C3840H7444N100O800P100	0	c	C01241
M_ptrc_c	ptrc[c]	Putrescine	C4H12N2	C4H14N2	2	c	C00134
M_ptrc_e	ptrc[e]	Putrescine	C4H12N2	C4H14N2	2	e	C00134
M_ptth_c	ptth[c]	Pantetheine	C11H22N2O4S	C11H22N2O4S	0	c	C00831
M_pyam5p_c	pyam5p[c]	Pyridoxamine 5'-phosphate	C8H13N2O5P	C8H12N2O5P	-1	c	C00647
M_pydam_c	pydam[c]	Pyridoxamine	C8H12N2O2	C8H13N2O2	1	c	C00534
M_pydx_c	pydx[c]	Pyridoxal	C8H9NO3	C8H9NO3	0	c	C00250
M_pydx5p_c	pydx5p[c]	Pyridoxal 5'-phosphate	C8H10NO6P	C8H8NO6P	-2	c	C00018
M_pydxn_c	pydxn[c]	Pyridoxine	C8H11NO3	C8H11NO3	0	c	C00314
M_pydxn_e	pydxn[e]	Pyridoxine	C8H11NO3	C8H11NO3	0	e	C00314
M_pyr_c	pyr[c]	Pyruvate	C3H4O3	C3H3O3	-1	c	C00022
M_pyr_e	pyr[e]	Pyruvate	C3H4O3	C3H3O3	-1	e	C00022
M_pyr_m	pyr[m]	Pyruvate	C3H4O3	C3H3O3	-1	m	C00022
M_q6_m	q6[m]	Ubiquinone-6	C39H58O4	C39H58O4	0	m	C17568
M_q6h2_m	q6h2[m]	Ubiquinol-6	C39H60O4	C39H60O4	0	m
M_quln_c	quln[c]	Quinolinate	C7H5NO4	C7H3NO4	-2	c	C03722
M_r1p_c	r1p[c]	alpha-D-Ribose 1-phosphate	C5H11O8P	C5H9O8P	-2	c	C00620
M_r5p_c	r5p[c]	alpha-D-Ribose 5-phosphate	C5H11O8P	C5H9O8P	-2	c	C00117
M_rib-D_c	rib-D[c]	D-Ribose	C5H10O5	C5H10O5	0	c	C00121
M_rib-D_e	rib-D[e]	D-Ribose	C5H10O5	C5H10O5	0	e	C00121
M_ribflv_c	ribflv[c]	Riboflavin	C17H20N4O6	C17H20N4O6	0	c	C00255
M_ribflv_e	ribflv[e]	Riboflavin	C17H20N4O6	C17H20N4O6	0	e	C00255
M_ribflv_m	ribflv[m]	Riboflavin	C17H20N4O6	C17H20N4O6	0	m	C00255
M_rnam_c	rnam[c]	N-Ribosylnicotinamide	C11H15N2O5	C11H15N2O5	1	c	C03150
M_ru5p-D_c	ru5p-D[c]	D-Ribulose 5-phosphate	C5H11O8P	C5H9O8P	-2	c	C00199
M_s7p_c	s7p[c]	Sedoheptulose 7-phosphate	C7H15O10P	C7H13O10P	-2	c	C05382
M_saccrp-L_c	saccrp-L[c]	L-Saccharopine	C11H20N2O6	C11H19N2O6	-1	c	C00449
M_sbt-D_c	sbt-D[c]	D-Sorbitol	C6H14O6	C6H14O6	0	c	C00794
M_sbt-D_e	sbt-D[e]	D-Sorbitol	C6H14O6	C6H14O6	0	e	C00794
M_scl_c	scl[c]	sirohydrochlorin	C42H46N4O16	C42H39N4O16	-7	c	C05778
M_sdhlam_m	sdhlam[m]	S-Succinyldihydrolipoamide	C12H21NO4S2	C12H20NO4S2	-1	m	C16254
M_ser-L_c	ser-L[c]	L-Serine	C3H7NO3	C3H7NO3	0	c	C00065
M_ser-L_e	ser-L[e]	L-Serine	C3H7NO3	C3H7NO3	0	e	C00065
M_Sfglutth_c	Sfglutth[c]	S-Formylglutathione	C11H17N3O7S	C11H16N3O7S	-1	c	C01031
M_sheme_c	sheme[c]	Siroheme	C42H44FeN4O16	C42H36FeN4O16	-8	c	C00748
M_skm_c	skm[c]	Shikimate	C7H10O5	C7H9O5	-1	c	C00493
M_skm5p_c	skm5p[c]	Shikimate 5-phosphate	C7H11O8P	C7H8O8P	-3	c	C03175
M_so3_c	so3[c]	Sulfite	H2SO3	O3S	-2	c	C00094
M_so3_e	so3[e]	Sulfite	H2SO3	O3S	-2	e	C00094
M_so4_c	so4[c]	Sulfate	H2SO4	O4S	-2	c	C00059
M_so4_e	so4[e]	Sulfate	H2SO4	O4S	-2	e	C00059
M_sph1p_c	sph1p[c]	Sphinganine 1-phosphate	C18H40NO5P	C18H39NO5P	-1	c	C01120
M_sphgn_c	sphgn[c]	Sphinganine	C18H39NO2	C18H40NO2	1	c	C00836
M_spmd_c	spmd[c]	Spermidine	C7H19N3	C7H22N3	3	c	C00315
M_spmd_e	spmd[e]	Spermidine	C7H19N3	C7H22N3	3	e	C00315
M_sprm_c	sprm[c]	Spermine	C10H26N4	C10H30N4	4	c	C00750
M_sprm_e	sprm[e]	Spermine	C10H26N4	C10H30N4	4	e	C00750
M_sql_c	sql[c]	Squalene	C30H50	C30H50	0	c	C00751
M_Ssq23epx_c	Ssq23epx[c]	(S)-Squalene-2,3-epoxide	C30H50O	C30H50O	0	c	C01054
M_stcoa_c	stcoa[c]	Stearoyl-CoA (n-C18:0CoA)	C39H70N7O17P3S	C39H66N7O17P3S	-4	c	C00412
M_stcoa_m	stcoa[m]	Stearoyl-CoA (n-C18:0CoA)	C39H70N7O17P3S	C39H66N7O17P3S	-4	m	C00412
M_suc6p_c	suc6p[c]	Sucrose 6-phosphate	C12H23O14P	C12H21O14P	-2	c	C16688
M_succ_c	succ[c]	Succinate	C4H6O4	C4H4O4	-2	c	C00042
M_succ_e	succ[e]	Succinate	C4H6O4	C4H4O4	-2	e	C00042
M_succ_m	succ[m]	Succinate	C4H6O4	C4H4O4	-2	m	C00042
M_succoa_c	succoa[c]	Succinyl-CoA	C25H40N7O19P3S	C25H35N7O19P3S	-5	c	C00091
M_succoa_m	succoa[m]	Succinyl-CoA	C25H40N7O19P3S	C25H35N7O19P3S	-5	m	C00091
M_suchms_c	suchms[c]	O-Succinyl-L-homoserine	C8H13NO6	C8H12NO6	-1	c	C01118
M_sucr_c	sucr[c]	Sucrose	C12H22O11	C12H22O11	0	c	C00089
M_sucr_e	sucr[e]	Sucrose	C12H22O11	C12H22O11	0	e	C00089
M_sucsal_c	sucsal[c]	Succinic semialdehyde	C4H6O3	C4H5O3	-1	c	C00232
M_taur_c	taur[c]	Taurine	C2H7NO3S	C2H7NO3S	0	c	C00245
M_taur_e	taur[e]	Taurine	C2H7NO3S	C2H7NO3S	0	e	C00245
M_td2coa_m	td2coa[m]	trans-Tetradec-2-enoyl-CoA	C35H60N7O17P3S	C35H56N7O17P3S	-4	m	C05273
M_tdcoa_c	tdcoa[c]	Tetradecanoyl-CoA (n-C14:0CoA)	C35H62N7O17P3S	C35H58N7O17P3S	-4	c	C02593
M_tdcoa_m	tdcoa[m]	Tetradecanoyl-CoA (n-C14:0CoA)	C35H62N7O17P3S	C35H58N7O17P3S	-4	m	C02593
M_tdeACP_c	tdeACP[c]	cis-tetradec-7-enoyl-[acyl-carrier protein] (n-C14:1)	C25H46N2O8PRS	C25H45N2O8PRS	-1	c
M_tdecoa_c	tdecoa[c]	Tetradecenoyl-CoA (n-C14:1CoA)	C35H60N7O17P3S	C35H56N7O17P3S	-4	c
M_tdecoa_m	tdecoa[m]	Tetradecenoyl-CoA (n-C14:1CoA)	C35H60N7O17P3S	C35H56N7O17P3S	-4	m
M_thf_c	thf[c]	5,6,7,8-Tetrahydrofolate	C19H23N7O6	C19H21N7O6	-2	c	C00101
M_thf_m	thf[m]	5,6,7,8-Tetrahydrofolate	C19H23N7O6	C19H21N7O6	-2	m	C00101
M_thfglu_c	thfglu[c]	Tetrahydrofolyl-[Glu](2)	C24H30N8O9	C24H27N8O9	-3	c	C09332
M_thm_c	thm[c]	Thiamin	C12H17N4OS	C12H17N4OS	1	c	C00378
M_thm_e	thm[e]	Thiamin	C12H17N4OS	C12H17N4OS	1	e	C00378
M_thmmp_c	thmmp[c]	Thiamin monophosphate	C12H18N4O4PS	C12H16N4O4PS	-1	c	C01081
M_thmpp_c	thmpp[c]	Thiamine diphosphate	C12H19N4O7P2S	C12H16N4O7P2S	-2	c	C00068
M_thmpp_e	thmpp[e]	Thiamine diphosphate	C12H19N4O7P2S	C12H16N4O7P2S	-2	e	C00068
M_thmpp_m	thmpp[m]	Thiamine diphosphate	C12H19N4O7P2S	C12H16N4O7P2S	-2	m	C00068
M_thmtp_c	thmtp[c]	Thiamin triphosphate	C12H20N4O10P3S	C12H16N4O10P3S	-3	c	C03028
M_thr-L_c	thr-L[c]	L-Threonine	C4H9NO3	C4H9NO3	0	c	C00188
M_thr-L_e	thr-L[e]	L-Threonine	C4H9NO3	C4H9NO3	0	e	C00188
M_thymd_c	thymd[c]	Thymidine	C10H14N2O5	C10H14N2O5	0	c	C00214
M_thymd_e	thymd[e]	Thymidine	C10H14N2O5	C10H14N2O5	0	e	C00214
M_trdox_c	trdox[c]	Oxidized thioredoxin	X	X	0	c	C00343
M_trdrd_c	trdrd[c]	Reduced thioredoxin	XH2	XH2	0	c	C00342
M_tre_c	tre[c]	Trehalose	C12H22O11	C12H22O11	0	c	C01083
M_tre_e	tre[e]	Trehalose	C12H22O11	C12H22O11	0	e	C01083
M_tre6p_c	tre6p[c]	alpha,alpha'-Trehalose 6-phosphate	C12H23O14P	C12H21O14P	-2	c	C00689
M_triglyc_SC_c	triglyc_SC[c]	triglyceride, yeast-specific	C5160H9566O600	C5160H9566O600	0	c	C00422
M_trnaile_c	trnaile[c]	tRNA(Ile)	R	R	0	c	C01644
M_trnaile_m	trnaile[m]	tRNA(Ile)	R	R	0	m	C01644
M_trnaleu_c	trnaleu[c]	tRNA(Leu)	R	R	0	c	C01645
M_trnaleu_m	trnaleu[m]	tRNA(Leu)	R	R	0	m	C01645
M_trnatrp_c	trnatrp[c]	tRNA(Trp)	R	R	0	c	C01652
M_trnaval_c	trnaval[c]	tRNA(Val)	R	R	0	c	C01653
M_trnaval_m	trnaval[m]	tRNA(Val)	R	R	0	m	C01653
M_trp-L_c	trp-L[c]	L-Tryptophan	C11H12N2O2	C11H12N2O2	0	c	C00078
M_trp-L_e	trp-L[e]	L-Tryptophan	C11H12N2O2	C11H12N2O2	0	e	C00078
M_trptrna_c	trptrna[c]	L-Tryptophanyl-tRNA(Trp)	C11H10N2OR	C11H11N2OR	1	c	C03512
M_tsul_c	tsul[c]	Thiosulfate	HS2O3	O3S2	-2	c	C00320
M_ttc_c	ttc[c]	tetracosanoate (n-C24:0)	C24H48O2	C24H47O2	-1	c
M_ttc_m	ttc[m]	tetracosanoate (n-C24:0)	C24H48O2	C24H47O2	-1	m
M_ttccoa_c	ttccoa[c]	tetracosanoyl-CoA (n-C24:0CoA)	C45H82N7O17P3S	C45H78N7O17P3S	-4	c
M_ttccoa_m	ttccoa[m]	tetracosanoyl-CoA (n-C24:0CoA)	C45H82N7O17P3S	C45H78N7O17P3S	-4	m
M_ttdca_c	ttdca[c]	tetradecanoate (n-C14:0)	C14H28O2	C14H27O2	-1	c	C06424
M_ttdca_e	ttdca[e]	tetradecanoate (n-C14:0)	C14H28O2	C14H27O2	-1	e	C06424
M_ttdca_m	ttdca[m]	tetradecanoate (n-C14:0)	C14H28O2	C14H27O2	-1	m	C06424
M_ttdcea_c	ttdcea[c]	tetradecenoate (n-C14:1)	C14H26O2	C14H25O2	-1	c
M_ttdcea_e	ttdcea[e]	tetradecenoate (n-C14:1)	C14H26O2	C14H25O2	-1	e
M_ttdcea_m	ttdcea[m]	tetradecenoate (n-C14:1)	C14H26O2	C14H25O2	-1	m
M_tyr-L_c	tyr-L[c]	L-Tyrosine	C9H11NO3	C9H11NO3	0	c	C00082
M_tyr-L_e	tyr-L[e]	L-Tyrosine	C9H11NO3	C9H11NO3	0	e	C00082
M_uacgam_c	uacgam[c]	NULL	C17H27N3O17P2	C17H25N3O17P2	-2	c	C00043
M_udp_c	udp[c]	UDP	C9H14N2O12P2	C9H11N2O12P2	-3	c	C00015
M_udpg_c	udpg[c]	UDPglucose	C15H24N2O17P2	C15H22N2O17P2	-2	c	C00029
M_udpgal_c	udpgal[c]	UDPgalactose	C15H24N2O17P2	C15H22N2O17P2	-2	c	C00052
M_udpglcur_c	udpglcur[c]	UDP-D-glucuronate	C15H22N2O18P2	C15H19N2O18P2	-3	c	C00167
M_ump_c	ump[c]	UMP	C9H13N2O9P	C9H11N2O9P	-2	c	C00105
M_uppg3_c	uppg3[c]	Uroporphyrinogen III	C40H44N4O16	C40H36N4O16	-8	c	C01051
M_ura_c	ura[c]	Uracil	C4H4N2O2	C4H4N2O2	0	c	C00106
M_ura_e	ura[e]	Uracil	C4H4N2O2	C4H4N2O2	0	e	C00106
M_urate_c	urate[c]	Urate	C5H4N4O3	C5H4N4O3	0	c	C00366
M_urdglyc_c	urdglyc[c]	(-)-Ureidoglycolate	C3H6N2O4	C3H5N2O4	-1	c	C00603
M_urea_c	urea[c]	Urea	CH4N2O	CH4N2O	0	c	C00086
M_urea_e	urea[e]	Urea	CH4N2O	CH4N2O	0	e	C00086
M_uri_c	uri[c]	Uridine	C9H12N2O6	C9H12N2O6	0	c	C00299
M_uri_e	uri[e]	Uridine	C9H12N2O6	C9H12N2O6	0	e	C00299
M_utp_c	utp[c]	UTP	C9H15N2O15P3	C9H11N2O15P3	-4	c	C00075
M_val-L_c	val-L[c]	L-Valine	C5H11NO2	C5H11NO2	0	c	C00183
M_val-L_e	val-L[e]	L-Valine	C5H11NO2	C5H11NO2	0	e	C00183
M_val-L_m	val-L[m]	L-Valine	C5H11NO2	C5H11NO2	0	m	C00183
M_valtrna_c	valtrna[c]	L-Valyl-tRNA(Val)	C5H9NOR	C5H10NOR	1	c	C02554
M_valtrna_m	valtrna[m]	L-Valyl-tRNA(Val)	C5H9NOR	C5H10NOR	1	m	C02554
M_xan_c	xan[c]	Xanthine	C5H4N4O2	C5H4N4O2	0	c	C00385
M_xan_e	xan[e]	Xanthine	C5H4N4O2	C5H4N4O2	0	e	C00385
M_xmp_c	xmp[c]	Xanthosine 5'-phosphate	C10H13N4O9P	C10H11N4O9P	-2	c	C00655
M_xtsn_c	xtsn[c]	Xanthosine	C10H12N4O6	C10H12N4O6	0	c	C01762
M_xtsn_e	xtsn[e]	Xanthosine	C10H12N4O6	C10H12N4O6	0	e	C01762
M_xu5p-D_c	xu5p-D[c]	D-Xylulose 5-phosphate	C5H11O8P	C5H9O8P	-2	c	C00231
M_xylu-D_c	xylu-D[c]	D-Xylulose	C5H10O5	C5H10O5	0	c	C00310
M_xylu-D_e	xylu-D[e]	D-Xylulose	C5H10O5	C5H10O5	0	e	C00310
M_zymst_c	zymst[c]	zymosterol	C27H44O	C27H44O	0	c	C05437
M_zymst_e	zymst[e]	zymosterol	C27H44O	C27H44O	0	e	C05437

## Sheet: Genome annotation
GENEid	ECno	CATALYTIC ACTIVITY	IMG Gene Object ID	uniprot-ID	uniprot-Status	Img-Gene Product Name	RecName	GENEname	COFACTOR	uniprot-pathway	SUBUNIT	SUBCELLULAR LOCATION	PE	kegg-pathway	Genome Name	NCBI-gi	NCBI-GENEid	Upid	Pfam	Expasy-prosite	KO	AllPathways	Source
YALI0B21846g	1.13.11.27		638247076			4-hydroxyphenylpyruvate dioxygenase			Iron					yli00130 yli00350 yli00360		ncbi-gi:50547455	ncbi-geneid:2907146	Q6CDR5	pf:PF00903，pf:PF12681	ps:PS00086	ko:K00457	yli00130 yli00350 yli00360 yli01100	IK-IKReaction
YALI0E10571g	2.8.1.8		638249846			hypothetical protein								yli00785		ncbi-gi:50552752	ncbi-geneid:2912634	Q6C6C6	pf:PF04055	ps:PS50322	ko:K03644	yli00785 yli01100	IK-IKReaction
YALI0E13057g	2.3.1.1;2.3.1.35		638249954			N-acetylglutamate synthase								yli00330		ncbi-gi:50552950	ncbi-geneid:2912016	Q6C627	pf:PF01960	ps:PS01359，ps:PS50016	ko:K00620	yli00330 yli01100 yli01110	IK-IKReaction
YALI0E28963g	6.3.4.4		638250648			Adenylosuccinate synthetase								yli00230 yli00250		ncbi-gi:50554243	ncbi-geneid:2911874	Q6C482	pf:PF00709	ps:PS00513，ps:PS01266	ko:K01939	yli00230 yli00250 yli01100	IK-IKReaction
YALI0F00396g	3.3.2.6		638250942			hypothetical protein								yli00590		ncbi-gi:50554817	ncbi-geneid:2908541	Q6C3E5	pf:PF01433，pf:PF09127	ps:PS00142	ko:K01254	yli00590 yli01100	IK-IKReaction
YALI0A06787g	1.1.1.-		638245553			hypothetical protein								yli01040		ncbi-gi:50543308	ncbi-geneid:2906116	Q6CHP1			ko:K10251	path:yli01040	IK-IKReaction
YALI0A02541g	2.5.1.15;2.7.6.3;4.1.2.25		638245390	Q6CI15_YARLI	Unreviewed	hypothetical protein							4: Predicted	yli00790		ncbi-gi:50543060	ncbi-geneid:2906386	Q6CI15	pf:PF00809，pf:PF01288，pf:PF02152	ps:PS00792，ps:PS00793，ps:PS50972	ko:K13939	yli00790 yli01100	IKU-differenceReaction
YALI0A05379g	2.6.1.85		638245501	Q6CHS7_YARLI	Unreviewed	hypothetical protein							4: Predicted	yli00790		ncbi-gi:50543236	ncbi-geneid:2905952	Q6CHS7	pf:PF00117，pf:PF00425，pf:PF04715，pf:PF07722	ps:PS51273	ko:K13950	yli00790	IKU-differenceReaction
YALI0A15950g	1.1.1.23;3.5.4.19;3.6.1.31		638245914	Q6CGV2_YARLI	Unreviewed	histidinol dehydrogenase							3: Inferred from homology	yli00340		ncbi-gi:50545145	ncbi-geneid:2905745	Q6CGV2	pf:PF00815，pf:PF01502，pf:PF01503	ps:PS00611	ko:K14152	yli00340 yli01100 yli01110	IKU-differenceReaction
YALI0A17512g	2.4.1.256		638245981	Q6CGP5_YARLI	Unreviewed	hypothetical protein							4: Predicted	yli00510		ncbi-gi:50545255	ncbi-geneid:2906335	Q6CGP7	pf:PF00034，pf:PF02167	ps:PS51007	ko:K00413	yli00190 yli01100	IKU-differenceReaction
YALI0B08965g	4.1.99.12		638246511	Q6CF99_YARLI	Unreviewed	3,4-dihydroxy-2-butanone 4-phosphate synthase	3,4-dihydroxy-2-butanone 4-phosphate synthase			Cofactor biosynthesis riboflavin biosynthesis 2- hydroxy-3-oxobutyl phosphate from D-ribulose 5-phosphate: step 1/1.			3: Inferred from homology	yli00740		ncbi-gi:50546387	ncbi-geneid:2906813	Q6CF99	pf:PF00926	ps:PS00178	ko:K02858	yli00740 yli01100	IKU-differenceReaction
YALI0B15884g	2.1.1.114		638246812	Q6CEG2_YARLI	Unreviewed	3-demethylubiquinone-9 3-methyltransferase							4: Predicted	yli00130 yli00130		ncbi-gi:50546961	ncbi-geneid:2907025	Q6CEG2	pf:PF00398，pf:PF01135，pf:PF01209，pf:PF01596，pf:PF02353，pf:PF02390，pf:PF03848，pf:PF05175，pf:PF05219，pf:PF05401，pf:PF05891，pf:PF06325，pf:PF07021，pf:PF08003，pf:PF08241，pf:PF08242，pf:PF12847	ps:PS50313	ko:K00591	yli00130 yli01100 yli01110	IKU-differenceReaction
YALI0B17336g	4.2.1.51;5.4.99.5		638246877	Q6CEA0_YARLI	Unreviewed	prephenate dehydratase							4: Predicted	yli00400		ncbi-gi:50547085	ncbi-geneid:2906621	Q6CEA0	pf:PF00800，pf:PF01842	ps:PS51171	ko:K14170	yli00400 yli01100 yli01110	IKU-differenceReaction
YALI0B17666g	1.2.1.38;2.7.2.8		638246891	Q6CE87_YARLI	Unreviewed	N-acetyl-gamma-glutamyl-phosphate reductase				Amino-acid biosynthesis L-arginine biosynthesis N(2)- acetyl-L-ornithine from L-glutamate.			4: Predicted	yli00330		ncbi-gi:50547111	ncbi-geneid:2907212	Q6CE87	pf:PF00696，pf:PF01113，pf:PF01118，pf:PF04768	ps:PS01224	ko:K12659	yli00330 yli01100 yli01110	IKU-differenceReaction
YALI0B19998g	1.4.1.13;1.4.1.14		638246992	Q6CDZ4_YARLI	Unreviewed	glutamate synthase (NADH) small subunit							4: Predicted	yli00250 yli00910		ncbi-gi:50547297	ncbi-geneid:2907005	Q6CDZ4	pf:PF00070，pf:PF00310，pf:PF00743，pf:PF00890，pf:PF01070，pf:PF01134，pf:PF01210，pf:PF01262，pf:PF01266，pf:PF01493，pf:PF01494，pf:PF01593，pf:PF01645，pf:PF01946，pf:PF01965，pf:PF02826，pf:PF03486，pf:PF04898，pf:PF07991，pf:PF07992，pf:PF12831	ps:PS51278	ko:K00264	yli00250 yli00910 yli01100 yli01110	IKU-differenceReaction
YALI0C03025g	1.2.1.3		638247278	Q6CD79_YARLI	Unreviewed	aldehyde dehydrogenase (acceptor)							3: Inferred from homology	yli00280 yli00310 yli00340 yli00620 yli00040 yli00053 yli00071 yli00380 yli00410 yli00561 yli00640 yli00010 yli00330		ncbi-gi:50547827	ncbi-geneid:2909058	Q6CD79	pf:PF00171，pf:PF01095，pf:PF05893	ps:PS00070，ps:PS00687	ko:K00128	yli00010 yli00040 yli00053 yli00071 yli00280 yli00310 yli00330 yli00340 yli00380 yli00410 yli00561 yli00620 yli00640 yli01100 yli01110	IKU-differenceReaction
YALI0C03762g	2.7.7.63		638247312	Q6CD50_YARLI	Unreviewed	lipoate-protein ligase							4: Predicted	yli00785		ncbi-gi:50547885	ncbi-geneid:2909916	Q6CD50	pf:PF03099	ps:PS00178	ko:K03800	yli00785 yli01100	IKU-differenceReaction
YALI0C05258g	2.6.1.28;2.6.1.58		638247373	Q6CCZ6_YARLI	Unreviewed	2-aminoadipate aminotransferase apoenzyme							4: Predicted	yli00350 yli00360 yli00400		ncbi-gi:50547993	ncbi-geneid:2909373	Q6CCZ6	pf:PF00155	ps:PS01316	ko:K05821	yli00350 yli00360 yli00400 yli01100 yli01110	IKU-differenceReaction
YALI0C06303g	2.7.7.14		638247420	Q6CCV0_YARLI	Unreviewed	choline-phosphate cytidylyltransferase							4: Predicted	yli00562		ncbi-gi:50548085	ncbi-geneid:2909306	Q6CCV0	pf:PF01467，pf:PF06574	ps:PS50312	ko:K00967	yli00564 yli01100	IKU-differenceReaction
YALI0C08811g	1.1.1.157		638247529	Q6CCJ7_YARLI	Unreviewed	3-hydroxyacyl-CoA dehydrogenase							4: Predicted	yli00650		ncbi-gi:50548291	ncbi-geneid:2910017	Q6CCJ7	pf:PF00070，pf:PF00725，pf:PF01210，pf:PF01266，pf:PF02558，pf:PF02737，pf:PF03446，pf:PF03486，pf:PF03721，pf:PF03807，pf:PF05834，pf:PF07992，pf:PF09012	ps:PS00067，ps:PS00430	ko:K00074	yli00650 yli01100	IKU-differenceReaction
YALI0C18799g	2.5.1.87		638247949	Q6CBH1_YARLI	Unreviewed	Undecaprenyl pyrophosphate synthetase							3: Inferred from homology	yli00900		ncbi-gi:50549041	ncbi-geneid:2909965	Q6CBH1	pf:PF01255	ps:UPP_SYNTHETASE	ko:K11778	yli00900 yli01110	IKU-differenceReaction
YALI0D01782g	DNA-directed RNA polymerase I subunit RPA34		638248275	Q6CAL2_YARLI	Unreviewed	hypothetical protein							4: Predicted	yli00230 yli00240		ncbi-gi:50549659	ncbi-geneid:2910474	Q6CAL2			ko:K03003	path:yli00230 yli00240 yli01100 yli03020	IKU-differenceReaction
YALI0D04741g	6.2.1.4;6.2.1.5		638248400	Q6CA97_YARLI	Unreviewed	succinyl-CoA synthetase (ADP-forming) beta subunit							3: Inferred from homology	yli00640 yli00020		ncbi-gi:210075643	ncbi-geneid:2910652	Q6CA97	pf:PF00549，pf:PF01071，pf:PF08442，pf:PF08443	ps:PS01217	ko:K01900	yli00020 yli00640 yli01100 yli01110	IKU-differenceReaction
YALI0D06457g	DNA-directed RNA polymerases I, II, and III subunit RPABC1		638248477	RPAB1_YARLI	Reviewed	DNA-directed RNA polymerase, subunit H	DNA-directed RNA polymerases I, II, and III subunit RPABC1	RPB5			Component of the RNA polymerase I (Pol I), RNA polymerase II (Pol II) and RNA polymerase III (Pol III) complexes consisting of at least 14, 12 and 17 subunits, respectively (By similarity).	Nucleus (By similarity).	3: Inferred from homology	yli00230 yli00240		ncbi-gi:50550027	ncbi-geneid:2910489	Q6CA26			ko:K03013	path:yli00230 yli00240 yli01100 yli03020	IKU-differenceReaction
YALI0D06501g	1.1.1.302		638248479	Q6CA24_YARLI	Unreviewed	hypothetical protein							4: Predicted	yli00740		ncbi-gi:50550031	ncbi-geneid:2910491	Q6CA24	pf:PF01872	ps:PS01110	ko:K14654	yli00740 yli01100	IKU-differenceReaction
YALI0D07788g	DNA-directed RNA polymerase III subunit RPC7		638248538	Q6C9W5_YARLI	Unreviewed	hypothetical protein							4: Predicted	yli00230 yli00240		ncbi-gi:50550149	ncbi-geneid:2910940	Q6C9W5			ko:K03024	path:yli00230 yli00240 yli01100 yli03020	IKU-differenceReaction
YALI0D07942g	1.2.1.5		638248546	Q6C9V7_YARLI	Unreviewed	aldehyde dehydrogenase (acceptor)							3: Inferred from homology	yli00340 yli00350 yli00360 yli00410 yli00010		ncbi-gi:50550165	ncbi-geneid:2910948	Q6C9V7	pf:PF00171	ps:PS00687	ko:K00129	yli00010 yli00340 yli00350 yli00360 yli00410 yli01100	IKU-differenceReaction
YALI0D11396g	DNA-directed RNA polymerase III subunit RPC8		638248699	Q6C9G5_YARLI	Unreviewed	hypothetical protein							4: Predicted	yli00230 yli00240		ncbi-gi:50550449	ncbi-geneid:2910351	Q6C9G5			ko:K03022	path:yli00230 yli00240 yli01100 yli03020	IKU-differenceReaction
YALI0D17028g	2.4.1.267		638248943	Q6C8U0_YARLI	Unreviewed	hypothetical protein							4: Predicted	yli00510		ncbi-gi:50550883	ncbi-geneid:2911069	Q6C8U8	pf:PF00069，pf:PF01633，pf:PF01636，pf:PF06293，pf:PF07714	ps:PS00107，ps:PS00108，ps:PS50011	ko:K03097	yli03008	IKU-differenceReaction
YALI0D17556g	2.5.1.87		638248967	Q6C8R7_YARLI	Unreviewed	Undecaprenyl pyrophosphate synthetase							3: Inferred from homology	yli00900		ncbi-gi:50550943	ncbi-geneid:2911304	Q6C8R7	pf:PF01255，pf:PF09293	ps:UPP_SYNTHETASE	ko:K11778	yli00900 yli01110	IKU-differenceReaction
YALI0D21010g	2.7.1.105;3.1.3.46		638249122	Q6C8B6_YARLI	Unreviewed	6-phosphofructo-2-kinase							4: Predicted	yli00051		ncbi-gi:50551245	ncbi-geneid:2911054	Q6C8B6	pf:PF00300，pf:PF01591，pf:PF08433	ps:PS00107，ps:PS00108，ps:PS50011	ko:K01103	yli00051	IKU-differenceReaction
YALI0D25168g	2.5.1.49		638249297	Q6C7U9_YARLI	Unreviewed	O-acetylhomoserine sulfhydrolase			Pyridoxal phosphate (By similarity).				3: Inferred from homology	yli00270		ncbi-gi:50551577	ncbi-geneid:2910781	Q6C7U9	pf:PF00155，pf:PF00266，pf:PF01041，pf:PF01053，pf:PF01212，pf:PF02347，pf:PF03841，pf:PF06838	ps:PS00868	ko:K01740	yli00270 yli01100	IKU-differenceReaction
YALI0E00264g	1.2.1.3		638249402	Q6C7J6_YARLI	Unreviewed	aldehyde dehydrogenase (acceptor)							3: Inferred from homology	yli00280 yli00310 yli00340 yli00620 yli00040 yli00053 yli00071 yli00380 yli00410 yli00561 yli00640 yli00010 yli00330		ncbi-gi:50551783	ncbi-geneid:2912865	Q6C7J6	pf:PF00171，pf:PF05893	ps:PS00070，ps:PS00687	ko:K00128	yli00010 yli00040 yli00053 yli00071 yli00280 yli00310 yli00330 yli00340 yli00380 yli00410 yli00561 yli00620 yli00640 yli01100 yli01110	IKU-differenceReaction
YALI0E05225g	DNA-directed RNA polymerase I subunit RPA49		638249621	Q6C6Y7_YARLI	Unreviewed	hypothetical protein							4: Predicted	yli00230 yli00240		ncbi-gi:50552330	ncbi-geneid:2912285	Q6C6Y7			ko:K03005	path:yli00230 yli00240 yli01100 yli03020	IKU-differenceReaction
YALI0E05753g	2.5.1.1;2.5.1.10		638249645	Q6C6W3_YARLI	Unreviewed	hypothetical protein							3: Inferred from homology	yli00900		ncbi-gi:50552378	ncbi-geneid:2912329	Q6C6W3	pf:PF00348	ps:POLYPRENYL_SYNTHET_1，ps:POLYPRENYL_SYNTHET_2	ko:K00787	yli00900 yli01100 yli01110	IKU-differenceReaction
YALI0E16060g	3.1.1.5		638250082	Q6C5Q6_YARLI	Unreviewed	hypothetical protein							4: Predicted	yli00562		ncbi-gi:50553192	ncbi-geneid:2911574	Q6C5Q6	pf:PF01735	ps:PS51210	ko:K13333	yli00564	IKU-differenceReaction
YALI0E16643g	2.6.1.44;2.6.1.45;2.6.1.51		638250108	Q6C5N1_YARLI	Unreviewed	alanine-glyoxylate aminotransferase apoenzyme							3: Inferred from homology	yli00250 yli00260 yli00680		ncbi-gi:50553242	ncbi-geneid:2911630	Q6C5N1	pf:PF00266，pf:PF01053	ps:PS00445	ko:K00830	yli00250 yli00260 yli00680 yli01100 yli01110 yli04146	IKU-differenceReaction
YALI0E17633g	2.7.1.105;3.1.3.46		638250151	Q6C5J2_YARLI	Unreviewed	6-phosphofructo-2-kinase							4: Predicted	yli00051		ncbi-gi:50553318	ncbi-geneid:2911679	Q6C5J2	pf:PF00107，pf:PF00300，pf:PF01591	ps:PS00175	ko:K01103	yli00051	IKU-differenceReaction
YALI0E18238g	2.6.1.19;2.6.1.22		638250177	Q6C5G6_YARLI	Unreviewed	4-aminobutyrate aminotransferase apoenzyme							3: Inferred from homology	yli00250 yli00280 yli00410 yli00640 yli00650		ncbi-gi:50553370	ncbi-geneid:2911709	Q6C5G6	pf:PF00155，pf:PF00202	ps:PS00600	ko:K13524	yli00250 yli00280 yli00410 yli00640 yli00650 yli01100	IKU-differenceReaction
YALI0E20977g	2.6.1.27;2.6.1.5;2.6.1.57		638250299	Q6C551_YARLI	Unreviewed	hypothetical protein							4: Predicted	yli00130 yli00270 yli00300 yli00350 yli00360 yli00380 yli00400		ncbi-gi:50553600	ncbi-geneid:2911847	Q6C551	pf:PF00155，pf:PF01212	ps:PS50322	ko:K00838	yli00130 yli00270 yli00300 yli00350 yli00360 yli00380 yli00400 yli01100 yli01110	IKU-differenceReaction
YALI0E23947g	DNA-directed RNA polymerases I and III subunit RPAC1		638250428	Q6C4T2_YARLI	Unreviewed	DNA-directed RNA polymerase, subunit D							4: Predicted	yli00230 yli00240		ncbi-gi:50553838	ncbi-geneid:2912691	Q6C4T2			ko:K03027	path:yli00230 yli00240 yli01100 yli03020	IKU-differenceReaction
YALI0E24013g	6.2.1.4;6.2.1.5		638250431	Q6C4S9_YARLI	Unreviewed								3: Inferred from homology	yli00640 yli00020		ncbi-gi:210076220	ncbi-geneid:2912694	Q6C4S9	pf:PF00549，pf:PF01408，pf:PF02629	ps:PS00399，ps:PS01216	ko:K01899	yli00020 yli00640 yli01100 yli01110	IKU-differenceReaction
YALI0E26829g	5.1.3.2;5.1.3.3		638250552	Q6C4H2_YARLI	Unreviewed	UDP-galactose 4-epimerase							3: Inferred from homology	yli00052 yli00520 yli00010		ncbi-gi:50554063	ncbi-geneid:2912763	Q6C4H2	pf:PF00106，pf:PF01073，pf:PF01370，pf:PF02719，pf:PF03721，pf:PF04321，pf:PF07993，pf:PF08659	ps:PS00107	ko:K01784 K01785	yli00010 yli00052 yli00520 yli01100 yli01110	IKU-differenceReaction
YALI0E27676g	DNA-directed RNA polymerases I and III subunit RPAC2		638250590	Q6C4D6_YARLI	Unreviewed	hypothetical protein							4: Predicted	yli00230 yli00240		ncbi-gi:50554135	ncbi-geneid:2912261	Q6C4D6			ko:K03020	path:yli00230 yli00240 yli01100 yli03020	IKU-differenceReaction
YALI0E28941g	2.4.1.259;2.4.1.261		638250647	Q6C483_YARLI	Unreviewed	hypothetical protein							4: Predicted	yli00510 yli00513		ncbi-gi:50554241	ncbi-geneid:2911871	Q6C483	pf:PF03901	ps:PS00136，ps:PS00137，ps:PS00138	ko:K03846	yli00510 yli00513 yli01100	IKU-differenceReaction
YALI0E31086g	2.4.1.15		638250742	Q6C3Z3_YARLI	Unreviewed	trehalose 6-phosphate synthase							4: Predicted	yli00500		ncbi-gi:50554421	ncbi-geneid:2911910	Q6C3Z3	pf:PF00982，pf:PF02358	ps:PS50312，ps:PS50322	ko:K00697	yli00500	IKU-differenceReaction
YALI0E31797g	2.4.1.132;2.4.1.257		638250778	ALG2_YARLI	Reviewed	hypothetical protein	Alpha-1,3-mannosyltransferase ALG2	ALG2		Protein modification protein glycosylation.		Endoplasmic reticulum membrane Single-pass membrane protein (By similarity).	3: Inferred from homology	yli00510 yli00513		ncbi-gi:50554493	ncbi-geneid:2911827	Q6C3V7	pf:PF00534	ps:PS00201，ps:PS50902	ko:K03843	yli00510 yli00513 yli01100	IKU-differenceReaction
YALI0E33143g	2.5.1.16		638250840	Q6C3P7_YARLI	Unreviewed	spermine synthase							3: Inferred from homology	yli00270 yli00410 yli00480 yli00330		ncbi-gi:50554613	ncbi-geneid:2911876	Q6C3P7	pf:PF00891，pf:PF01564，pf:PF05430，pf:PF08242	ps:PS01330，ps:PS51006	ko:K00797	yli00270 yli00330 yli00410 yli00480 yli01100	IKU-differenceReaction
YALI0F03300g	DNA-directed RNA polymerase III subunit RPC4		638251068	Q6C321_YARLI	Unreviewed	hypothetical protein							4: Predicted	yli00230 yli00240		ncbi-gi:50555065	ncbi-geneid:2907752	Q6C321			ko:K03026	path:yli00230 yli00240 yli01100 yli03020	IKU-differenceReaction
YALI0F04444g	1.2.1.5		638251121	Q6C2W9_YARLI	Unreviewed	aldehyde dehydrogenase (acceptor)							3: Inferred from homology	yli00340 yli00350 yli00360 yli00410 yli00010		ncbi-gi:50555169	ncbi-geneid:2908884	Q6C2W9	pf:PF00171，pf:PF07368	ps:PS00687	ko:K00129	yli00010 yli00340 yli00350 yli00360 yli00410 yli01100	IKU-differenceReaction
YALI0F04576g	2.7.7.-		638251126	Q6C2W5_YARLI	Unreviewed	hypothetical protein							4: Predicted	yli00230 yli00240		ncbi-gi:50555177	ncbi-geneid:2908898	Q6C2W5			ko:K02685	path:yli00230 yli00240 yli01100 yli03030	IKU-differenceReaction
YALI0F05082g	DNA-directed RNA polymerases I, II, and III subunit RPABC2		638251148	Q6C2U5_YARLI	Unreviewed	DNA-directed RNA polymerase, subunit K							3: Inferred from homology	yli00230 yli00240		ncbi-gi:50555217	ncbi-geneid:2908629	Q6C2U5			ko:K03014	path:yli00230 yli00240 yli01100 yli03020	IKU-differenceReaction
YALI0F05566g	DNA-directed RNA polymerase II subunit RPB3		638251170	Q6C2S4_YARLI	Unreviewed	DNA-directed RNA polymerase, subunit D							4: Predicted	yli00230 yli00240		ncbi-gi:50555259	ncbi-geneid:2907933	Q6C2S4			ko:K03011	path:yli00230 yli00240 yli01100 yli03020	IKU-differenceReaction
YALI0F06182g	DNA-directed RNA polymerase I subunit RPA43		638251199	Q6C2P5_YARLI	Unreviewed	hypothetical protein							4: Predicted	yli00230 yli00240		ncbi-gi:50555317	ncbi-geneid:2908431	Q6C2P5			ko:K03004	path:yli00230 yli00240 yli01100 yli03020	IKU-differenceReaction
YALI0F08635g	DNA-directed RNA polymerase III subunit RPC3		638251309	RPC3_YARLI	Reviewed	hypothetical protein	DNA-directed RNA polymerase III subunit RPC3	RPC82			Component of the RNA polymerase III (Pol III) complex consisting of 17 subunits (By similarity).	Nucleus (By similarity).	3: Inferred from homology	yli00230 yli00240		ncbi-gi:50555524	ncbi-geneid:2908482	Q6C2E2			ko:K03023	path:yli00230 yli00240 yli01100 yli03020	IKU-differenceReaction
YALI0F09295g	DNA-directed RNA polymerase III subunit RPC6		638251339	Q6C2B2_YARLI	Unreviewed	hypothetical protein							4: Predicted	yli00230 yli00240		ncbi-gi:50555584	ncbi-geneid:2908331	Q6C2B2			ko:K03025	path:yli00230 yli00240 yli01100 yli03020	IKU-differenceReaction
YALI0F09339g	2.7.4.14		638251341	Q6C2B0_YARLI	Unreviewed	Adenylate kinase							3: Inferred from homology	yli00240		ncbi-gi:50555588	ncbi-geneid:2908698	Q6C2B0	pf:PF00406，pf:PF02223，pf:PF06414	ps:PS00113	ko:K13800	yli00240 yli01100	IKU-differenceReaction
YALI0F12199g	5.4.99.-		638251469	Q6C1Z1_YARLI	Unreviewed	hypothetical protein							3: Inferred from homology	yli00740		ncbi-gi:50555826	ncbi-geneid:2907960	Q6C1Z1			ko:K14655	path:yli00740 yli01100	IKU-differenceReaction
YALI0F17534g	DNA-directed RNA polymerase II subunit RPB9	Nucleoside triphosphate + RNA(n) = diphosphate + RNA(n+1).	638251700	Q6C1C2_YARLI	Unreviewed	hypothetical protein	DNA-directed RNA polymerase subunit				Component of the RNA polymerase (By similarity).	Nucleus (By similarity).	3: Inferred from homology	yli00230 yli00240		ncbi-gi:50556264	ncbi-geneid:2908276	Q6C1C2			ko:K03017	path:yli00230 yli00240 yli01100 yli03020	IKU-differenceReaction
YALI0F17644g	1.3.1.13		638251705	Q6C1B7_YARLI	Unreviewed	prephenate dehydrogenase							4: Predicted	yli00400		ncbi-gi:50556274	ncbi-geneid:2909038	Q6C1B7	pf:PF01488，pf:PF02153，pf:PF02254，pf:PF02558，pf:PF02737，pf:PF02826，pf:PF03446，pf:PF03807，pf:PF05629	ps:PS51176	ko:K00211	yli00400 yli01100 yli01110	IKU-differenceReaction
YALI0F30679g	2.3.1.179		638252264	Q6BZV1_YARLI	Unreviewed	3-oxoacyl-[acyl-carrier-protein] synthase II	3-oxoacyl-[acyl-carrier-protein] synthase						3: Inferred from homology	yli00061		ncbi-gi:50557306	ncbi-geneid:2907920	Q6BZV1	pf:PF00108，pf:PF00109，pf:PF02801	ps:PS00606	ko:K09458	yli00061 yli01100	IKU-differenceReaction
YALI0F30745g	1.5.1.5;3.5.4.9;6.3.4.3		638252267	Q6BZU8_YARLI	Unreviewed	Formate-tetrahydrofolate ligase							3: Inferred from homology	yli00670		ncbi-gi:50557312	ncbi-geneid:2907923	Q6BZU8	pf:PF00763，pf:PF01268，pf:PF02882	ps:PS00721，ps:PS00722，ps:PS00767	ko:K00288	yli00670 yli01100	IKU-differenceReaction
YALI0F31273g	2.4.2.9		638252291	Q6BZS4_YARLI	Unreviewed	uridine kinase							4: Predicted	yli00240		ncbi-gi:50557360	ncbi-geneid:2907669	Q6BZS4	pf:PF00156，pf:PF03506	ps:PS00136	ko:K00761	yli00240 yli01100	IKU-differenceReaction
YALI0E12463g	1.1.1.14		638249930	Q6C648_YARLI	Unreviewed	638249930	D-xylulose reductase		Zinc (By similarity).				3: Inferred from homology	yli00051		ncbi-gi:50552908	ncbi-geneid:2912835	Q6C648	pf:PF00107，pf:PF08240	ps:PS00059	ko:K00008	yli00051 yli01100	IKU-differenceReaction
YALI0E14102g	2.7.8.5		638249999	Q6C5Y3_YARLI	Unreviewed	638249999	phosphatidylglycerolphosphate synthase						4: Predicted	yli00562		ncbi-gi:50553038	ncbi-geneid:2911499	Q6C5Y3	pf:PF00614	ps:PS50102，ps:PS50323	ko:K00995	yli00564 yli01100	IKU-differenceReaction
YALI0E15488g	2.7.1.1		638250058	Q6C5S9_YARLI	Unreviewed	638250058	glucokinase						3: Inferred from homology	yli00051 yli00052 yli00500 yli00520 yli00010		ncbi-gi:50553146	ncbi-geneid:2912006	Q6C5S9	pf:PF00349，pf:PF02502，pf:PF03727	ps:PS00070，ps:PS00687	ko:K00844	yli00010 yli00051 yli00052 yli00500 yli00520 yli01100 yli01110	IKU-differenceReaction
YALI0E16907g	2.7.1.32		638250120	Q6C5L9_YARLI	Unreviewed	638250120	ethanolamine kinase						4: Predicted	yli00562		ncbi-gi:50553266	ncbi-geneid:2911642	Q6C5L9	pf:PF01633，pf:PF01636，pf:PF03834，pf:PF04428，pf:PF11199	ps:PS50102	ko:K00866	yli00564 yli01100	IKU-differenceReaction
YALI0A00264g	6.1.1.5		638245294	Q6CIA2_YARLI	Unreviewed	Isoleucyl-tRNA synthetase							3: Inferred from homology	yli00290		ncbi-gi:50542886	ncbi-geneid:2905904	Q6CIA2	pf:PF00133，pf:PF01406，pf:PF08264，pf:PF09334	ps:PS00178	ko:K01870	yli00290 yli00970	IKU-IKReaction
YALI0A01133g	2.1.1.107		638245331	Q6CI67_YARLI	Unreviewed	hypothetical protein							3: Inferred from homology	yli00860		ncbi-gi:50542956	ncbi-geneid:2905815	Q6CI67	pf:PF00590	ps:PS00840	ko:K00589	yli00860 yli01100 yli01110	IKU-IKReaction
YALI0A01870g	3.2.1.14		638245360	Q6CI44_YARLI	Unreviewed	chitinase family 18							3: Inferred from homology	yli00520		ncbi-gi:50543002	ncbi-geneid:2906533	Q6CI44	pf:PF00704	ps:PS01095	ko:K01183	yli00520	IKU-IKReaction
YALI0A02310g	2.7.7.9		638245379	Q6CI26_YARLI	Unreviewed	hypothetical protein							4: Predicted	yli00040 yli00052 yli00500 yli00520		ncbi-gi:50543038	ncbi-geneid:2906446	Q6CI26	pf:PF01704，pf:PF04350	ps:PS50079	ko:K00963	yli00040 yli00052 yli00500 yli00520 yli01100 yli01110	IKU-IKReaction
YALI0A06743g	2.5.1.18		638245551	Q6CHP3_YARLI	Unreviewed	hypothetical protein							4: Predicted	yli00480		ncbi-gi:50543304	ncbi-geneid:2905868	Q6CHP3	pf:PF00043，pf:PF02798，pf:PF09635	ps:PS00211，ps:PS50893，ps:PS50929	ko:K00799	yli00480	IKU-IKReaction
YALI0A08217g	3.1.3.5		638245612	Q6CHJ3_YARLI	Unreviewed	hypothetical protein							4: Predicted	yli00230 yli00240 yli00760		ncbi-gi:50543404	ncbi-geneid:2905877	Q6CHJ3	pf:PF01975	ps:PS50099，ps:PS50324，ps:PS50325	ko:K03787	yli00230 yli00240 yli00760 yli01100 yli01110	IKU-IKReaction
YALI0A08668g	2.7.1.35		638245630	Q6CHH8_YARLI	Unreviewed	Pyridoxal kinase							4: Predicted	yli00750		ncbi-gi:50543434	ncbi-geneid:2905869	Q6CHH8	pf:PF00294，pf:PF08543	ps:PS00228	ko:K00868	yli00750 yli01100	IKU-IKReaction
YALI0A09856g	1.4.4.2		638245676	Q6CHE0_YARLI	Unreviewed	glycine dehydrogenase (decarboxylating)beta subunit							3: Inferred from homology	yli00260		ncbi-gi:50543512	ncbi-geneid:2905991	Q6CHE0	pf:PF01212，pf:PF02347	ps:PS50320，ps:PS51282	ko:K00281	yli00260 yli01100	IKU-IKReaction
YALI0A10032g	6.3.2.17		638245682	Q6CHD4_YARLI	Unreviewed	hypothetical protein							4: Predicted	yli00790		ncbi-gi:50543524	ncbi-geneid:2905762	Q6CHD4	pf:PF02875，pf:PF08245	ps:PS01012	ko:K01930	yli00790 yli01100	IKU-IKReaction
YALI0A10310g	3.5.4.16		638245694	Q6CHC2_YARLI	Unreviewed	GTP cyclohydrolase I							3: Inferred from homology	yli00790		ncbi-gi:210075090	ncbi-geneid:2906347	Q6CHC2	pf:PF01227	ps:PS00859，ps:PS00860	ko:K01495	yli00790 yli01100	IKU-IKReaction
YALI0A12353g	1.2.1.2		638245776	Q6CH50_YARLI	Unreviewed	hypothetical protein							3: Inferred from homology	yli00630 yli00680		ncbi-gi:50543692	ncbi-geneid:2906088	Q6CH50	pf:PF00389，pf:PF02826	ps:PS00065，ps:PS00670，ps:PS00671	ko:K00122	yli00630 yli00680 yli01100	IKU-IKReaction
YALI0A13387g	6.3.5.4		638245814	Q6CH25_YARLI	Unreviewed	hypothetical protein							4: Predicted	yli00250 yli00910		ncbi-gi:50543742	ncbi-geneid:2906288	Q6CH25	pf:PF00310，pf:PF00733，pf:PF02540，pf:PF11159，pf:PF12594	ps:PS51278	ko:K01953	yli00250 yli00910 yli01100 yli01110	IKU-IKReaction
YALI0A14784g	1.3.5.1		638245866	Q6CGZ0_YARLI	Unreviewed	hypothetical protein							4: Predicted	yli00020		ncbi-gi:210075118	ncbi-geneid:2906248	Q6CGZ0	pf:PF05328	ps:PS51207	ko:K00237	yli00020 yli00190 yli01100 yli01110	IKU-IKReaction
YALI0A15147g	1.1.1.1		638245881	Q6CGX5_YARLI	Unreviewed	hypothetical protein			Zinc (By similarity).				3: Inferred from homology	yli00071 yli00350 yli00010		ncbi-gi:50545099	ncbi-geneid:2905743	Q6CGX5	pf:PF00106，pf:PF00107，pf:PF02826，pf:PF08240	ps:PS00059	ko:K13953	yli00010 yli00071 yli00350 yli01100 yli01110	IKU-IKReaction
YALI0A15972g	3.1.3.11		638245915	Q6CGV1_YARLI	Unreviewed	D-fructose 1,6-bisphosphatase							3: Inferred from homology	yli00030 yli00051 yli00680 yli00010		ncbi-gi:50545147	ncbi-geneid:2906186	Q6CGV1	pf:PF00316	ps:PS00124	ko:K03841	yli00010 yli00030 yli00051 yli00680 yli01100 yli01110	IKU-IKReaction
YALI0A16379g	1.1.1.1		638245934	Q6CGT5_YARLI	Unreviewed	Alcohol dehydrogenase 3			Zinc (By similarity).				3: Inferred from homology	yli00350 yli00071 yli00010		ncbi-gi:50545179	ncbi-geneid:2906568	Q6CGT5	pf:PF00107，pf:PF01370，pf:PF08240	ps:PS00059	ko:K13953	yli00010 yli00071 yli00350 yli01100 yli01110	IKU-IKReaction
YALI0A19206g	2.7.2.11		638246055	Q6CGH7_YARLI	Unreviewed	glutamate 5-kinase							3: Inferred from homology	yli00330		ncbi-gi:210075150	ncbi-geneid:2906058	Q6CGH7	pf:PF00696，pf:PF01472	ps:PS00902，ps:PS50890	ko:K00931	yli00330 yli01100	IKU-IKReaction
YALI0A20108g	6.3.5.1		638246092	Q6CGE0_YARLI	Unreviewed	glutamine-dependent NAD(+)synthetase							4: Predicted	yli00760		ncbi-gi:50545469	ncbi-geneid:2906552	Q6CGE0	pf:PF00733，pf:PF00795，pf:PF02540	ps:PS50263	ko:K01950	yli00760 yli01100	IKU-IKReaction
YALI0A20482g	2.4.1.198		638246109	Q6CGC4_YARLI	Unreviewed	hypothetical protein							4: Predicted	yli00563 yli00563		ncbi-gi:50545501	ncbi-geneid:2906583	Q6CGC4	pf:PF00534，pf:PF08288，pf:PF08323	ps:PS50324	ko:K03857	yli00563 yli01100	IKU-IKReaction
YALI0A21153g	3.5.1.19		638246141	Q6CG92_YARLI	Unreviewed	hypothetical protein							4: Predicted	yli00760		ncbi-gi:50545565	ncbi-geneid:2906381	Q6CG92	pf:PF00857，pf:PF01025，pf:PF06480	ps:PS50920	ko:K01440	yli00760 yli01100	IKU-IKReaction
YALI0A21417g	4.1.2.5		638246152	Q6CG81_YARLI	Unreviewed	hypothetical protein							4: Predicted	yli00260		ncbi-gi:50545585	ncbi-geneid:2906427	Q6CG81	pf:PF00155，pf:PF01041，pf:PF01053，pf:PF01212	ps:PS50324	ko:K01620	yli00260 yli01100 yli01110	IKU-IKReaction
YALI0B01298g	1.2.1.3		638246204	Q6CG32_YARLI	Unreviewed	hypothetical protein	Aldehyde dehydrogenase						3: Inferred from homology	yli00620 yli00040 yli00053 yli00071 yli00410 yli00561 yli00640 yli00380 yli00280 yli00310 yli00340 yli00010 yli00330		ncbi-gi:50545683	ncbi-geneid:2906667	Q6CG32	pf:PF00171	ps:PS00070，ps:PS00687	ko:K00128	yli00010 yli00040 yli00053 yli00071 yli00280 yli00310 yli00330 yli00340 yli00380 yli00410 yli00561 yli00620 yli00640 yli01100 yli01110	IKU-IKReaction
YALI0B02376g	2.7.1.67		638246250	Q6CFY9_YARLI	Unreviewed	phosphatidylinositol 4-kinase							4: Predicted	yli00562		ncbi-gi:50545769	ncbi-geneid:2907523	Q6CFY9	pf:PF00454，pf:PF00613，pf:PF11522	ps:PS00916，ps:PS50290	ko:K00888	yli00562 yli01100 yli04070	IKU-IKReaction
YALI0B02728g	5.4.2.1		638246264	Q6CFX7_YARLI	Unreviewed	phosphoglycerate mutase	Phosphoglycerate mutase						3: Inferred from homology	yli00680 yli00010		ncbi-gi:50545793	ncbi-geneid:2907141	Q6CFX7	pf:PF00300	ps:PS00175	ko:K01834	yli00010 yli00680 yli01100 yli01110	IKU-IKReaction
YALI0B03124g	2.1.1.6		638246280	Q6CFW1_YARLI	Unreviewed	hypothetical protein							4: Predicted	yli00350		ncbi-gi:50545826	ncbi-geneid:2906895	Q6CFW1	pf:PF01596	ps:PS50079	ko:K00545	yli00350 yli01100	IKU-IKReaction
YALI0B03564g	3.2.1.58		638246295	Q6CFU7_YARLI	Unreviewed	hypothetical protein							3: Inferred from homology	yli00500		ncbi-gi:50545854	ncbi-geneid:2906812	Q6CFU7	pf:PF00332	ps:PS00587	ko:K01210	yli00500	IKU-IKReaction
YALI0B03630g	1.17.4.1		638246297	Q6CFU6_YARLI	Unreviewed	hypothetical protein							4: Predicted	yli00230 yli00240 yli00480		ncbi-gi:50545856	ncbi-geneid:2906611	Q6CFU6	pf:PF00268，pf:PF07966	ps:PS00368	ko:K10808	yli00230 yli00240 yli00480 yli01100	IKU-IKReaction
YALI0B04312g	5.5.1.4		638246324	Q6CFS3_YARLI	Unreviewed	hypothetical protein							4: Predicted	yli00562		ncbi-gi:50545902	ncbi-geneid:2906699	Q6CFS3	pf:PF01658，pf:PF07994	ps:PS00383，ps:PS50054，ps:PS50056，ps:PS51257	ko:K01858	yli00562 yli01100 yli01110	IKU-IKReaction
YALI0B05126g	1.14.13.70		638246357	Q6CFP4_YARLI	Unreviewed	Sterol 14-alpha demethylase			Heme group (By similarity).				3: Inferred from homology	yli00100		ncbi-gi:50545962	ncbi-geneid:2906856	Q6CFP4	pf:PF00067	ps:PS00086	ko:K05917	yli00100 yli01100 yli01110	IKU-IKReaction
YALI0B05368g	6.3.4.2		638246365	Q6CFN6_YARLI	Unreviewed	CTP synthase							4: Predicted	yli00240		ncbi-gi:50545978	ncbi-geneid:2907099	Q6CFN6	pf:PF00117，pf:PF01656，pf:PF06418，pf:PF07722	ps:PS51273	ko:K01937	yli00240 yli01100	IKU-IKReaction
YALI0B06006g	6.3.2.1		638246393	Q6CFK9_YARLI	Unreviewed	pantothenate synthetase							3: Inferred from homology	yli00410 yli00770		ncbi-gi:50546048	ncbi-geneid:2907224	Q6CFK9	pf:PF02569	ps:PS50312，ps:PS50318	ko:K01918	yli00410 yli00770 yli01100 yli01110	IKU-IKReaction
YALI0B06600g	3.2.1.84		638246416	Q6CFI8_YARLI	Unreviewed	hypothetical protein							4: Predicted	yli00510		ncbi-gi:50546094	ncbi-geneid:2906941	Q6CFI8	pf:PF01055	ps:PS00129，ps:PS51257	ko:K05546	yli00510 yli01100 yli04141	IKU-IKReaction
YALI0B07447g	2.3.3.13		638246451	Q6CFF6_YARLI	Unreviewed	hypothetical protein							3: Inferred from homology	yli00290 yli00620		ncbi-gi:50546158	ncbi-geneid:2907169	Q6CFF6	pf:PF00682，pf:PF08502	ps:PS00815，ps:PS00816，ps:PS50991	ko:K01649	yli00290 yli00620 yli01100 yli01110	IKU-IKReaction
YALI0B08140g	1.8.4.8		638246475	Q6CFD3_YARLI	Unreviewed	phosphoadenylylsulfate reductase (thioredoxin)							4: Predicted	yli00920		ncbi-gi:50546216	ncbi-geneid:2906800	Q6CFD3	pf:PF01507	ps:PS50800	ko:K00390	yli00920 yli01100	IKU-IKReaction
YALI0B08536g	2.3.1.9		638246492	Q6CFB6_YARLI	Unreviewed	hypothetical protein							3: Inferred from homology	yli00620 yli00630 yli00071 yli00072 yli00280 yli00310 yli00380 yli00640 yli00650 yli00900		ncbi-gi:50546253	ncbi-geneid:2907383	Q6CFB6	pf:PF00108，pf:PF00109，pf:PF02803，pf:PF08545，pf:PF09221	ps:PS00098，ps:PS00737	ko:K00626	yli00071 yli00072 yli00280 yli00310 yli00380 yli00620 yli00630 yli00640 yli00650 yli00900 yli01100 yli01110	IKU-IKReaction
YALI0B08943g	6.1.1.2		638246510	Q6CFA0_YARLI	Unreviewed	tryptophanyl-tRNA synthetase							3: Inferred from homology	yli00380		ncbi-gi:50546385	ncbi-geneid:2906655	Q6CFA0	pf:PF00579	ps:PS00178	ko:K01867	yli00380 yli00970	IKU-IKReaction
YALI0B09515g	2.7.1.82		638246533	Q6CF80_YARLI	Unreviewed	ethanolamine kinase							4: Predicted	yli00562		ncbi-gi:50546425	ncbi-geneid:2907623	Q6CF80	pf:PF01633，pf:PF01636	ps:PS00758	ko:K00894	yli00564 yli01100	IKU-IKReaction
YALI0B09625g	1.5.99.8		638246538	Q6CF75_YARLI	Unreviewed	hypothetical protein							4: Predicted	yli00330		ncbi-gi:50546435	ncbi-geneid:2907162	Q6CF75	pf:PF01619	ps:PS50322，ps:PS50942	ko:K00318	yli00330 yli01100 yli01110	IKU-IKReaction
YALI0B09647g	1.5.1.12		638246539	Q6CF74_YARLI	Unreviewed	hypothetical protein							3: Inferred from homology	yli00250 yli00330		ncbi-gi:50546437	ncbi-geneid:2907124	Q6CF74	pf:PF00171	ps:PS00070	ko:K00294	yli00250 yli00330 yli01100	IKU-IKReaction
YALI0B09669g	2.4.1.80		638246540	Q6CF73_YARLI	Unreviewed	hypothetical protein							4: Predicted	yli00600		ncbi-gi:50546439	ncbi-geneid:2907264	Q6CF73	pf:PF00535	ps:PS00070	ko:K00720	yli00600 yli01100	IKU-IKReaction
YALI0B10406g	4.2.1.17		638246572	Q6CF43_YARLI	Unreviewed	short chain enoyl-CoA hydratase							3: Inferred from homology	yli00071 yli00280 yli00310 yli00380 yli00410 yli00640 yli00650		ncbi-gi:50546499	ncbi-geneid:2906871	Q6CF43	pf:PF00378，pf:PF01343	ps:PS00166	ko:K01692	yli00071 yli00280 yli00310 yli00380 yli00410 yli00640 yli00650 yli01100 yli01110	IKU-IKReaction
YALI0B11330g	4.1.1.17		638246611	F2Z6G2_YARLI	Unreviewed	ornithine decarboxylase							4: Predicted	yli00480 yli00330		ncbi-gi:50546571	ncbi-geneid:2907614	Q8WZM1	pf:PF00278，pf:PF01261，pf:PF02784	ps:PS00094，ps:PS00878，ps:PS00879	ko:K01581	yli00330 yli00480 yli01100 yli01110	IKU-IKReaction
YALI0B11440g	2.4.1.141		638246616	ALG14_YARLI	Reviewed	hypothetical protein	UDP-N-acetylglucosamine transferase subunit ALG14	ALG14			Heterodimer with ALG13 to form a functional enzyme (By similarity).	Endoplasmic reticulum membrane Single-pass membrane protein (By similarity).	3: Inferred from homology	yli00510 yli00513		ncbi-gi:50546581	ncbi-geneid:2907489	Q6CF02	pf:PF06784，pf:PF08660，pf:PF12469	ps:PS00659	ko:K07441	yli00510 yli00513 yli01100	IKU-IKReaction
YALI0B12078g	1.5.1.15		638246642	Q6CEX7_YARLI	Unreviewed	5,10-methylenetetrahydrofolate dehydrogenase (NAD+)							4: Predicted	yli00670		ncbi-gi:50546631	ncbi-geneid:2907081	Q6CEX7	pf:PF00763，pf:PF02882	ps:PS00690，ps:PS50312，ps:PS51192，ps:PS51194	ko:K00295	yli00670 yli01100	IKU-IKReaction
YALI0B13420g	2.4.2.28		638246699	Q6CES3_YARLI	Unreviewed	methylthioadenosine phosphorylase							4: Predicted	yli00270		ncbi-gi:50546739	ncbi-geneid:2907414	Q6CES3	pf:PF01048	ps:PS01240	ko:K00772	yli00270 yli01100	IKU-IKReaction
YALI0B13970g	1.1.5.3		638246723	Q6CEQ0_YARLI	Unreviewed	homodimeric glycerol 3-phosphate dehydrogenase (quinone)+D1299			FAD (By similarity).				3: Inferred from homology	yli00562		ncbi-gi:50546785	ncbi-geneid:2907009	Q6CEQ0	pf:PF00070，pf:PF00732，pf:PF00890，pf:PF01134，pf:PF01266，pf:PF01946，pf:PF02737，pf:PF03486，pf:PF05834，pf:PF07992，pf:PF12831	ps:PS00977，ps:PS00978，ps:PS50310	ko:K00111	yli00564	IKU-IKReaction
YALI0B14619g	6.4.1.4		638246754	Q6CEM0_YARLI	Unreviewed	3-methylcrotonoyl-CoA carboxylase, alpha subunit							4: Predicted	yli00280		ncbi-gi:50546845	ncbi-geneid:2907262	Q6CEM0	pf:PF00289，pf:PF00364，pf:PF01071，pf:PF02222，pf:PF02655，pf:PF02785，pf:PF02786，pf:PF07478，pf:PF08443	ps:PS00867，ps:PS50968，ps:PS50975，ps:PS50979	ko:K01968	yli00280 yli01100	IKU-IKReaction
YALI0B14927g	2.7.1.15		638246768	Q6CEK6_YARLI	Unreviewed	hypothetical protein							3: Inferred from homology	yli00030		ncbi-gi:50546873	ncbi-geneid:2907343	Q6CEK6	pf:PF00294，pf:PF08543，pf:PF10987	ps:PS00584	ko:K00852	yli00030	IKU-IKReaction
YALI0B16038g	2.7.1.36		638246819	Q6CEF6_YARLI	Unreviewed	mevalonate kinase							3: Inferred from homology	yli00900		ncbi-gi:50546973	ncbi-geneid:2906793	Q6CEF6	pf:PF00288，pf:PF02120，pf:PF08544，pf:PF10509	ps:PS00627	ko:K00869	yli00900 yli01100 yli01110 yli04146	IKU-IKReaction
YALI0B16324g	2.4.1.16		638246832	Q6CEE3_YARLI	Unreviewed	hypothetical protein							4: Predicted	yli00520		ncbi-gi:50546999	ncbi-geneid:2907503	Q6CEE3	pf:PF01644，pf:PF03142，pf:PF08407	ps:PS50310，ps:PS50318	ko:K00698	yli00520	IKU-IKReaction
YALI0B16434g	2.4.1.119		638246837	Q6CED9_YARLI	Unreviewed	hypothetical protein							4: Predicted	yli00510 yli00513		ncbi-gi:50547007	ncbi-geneid:2907461	Q6CED9	pf:PF02516	ps:PS00014	ko:K07151	yli00510 yli00513 yli01100 yli04141	IKU-IKReaction
YALI0B16588g	2.7.8.15		638246844	Q6CED2_YARLI	Unreviewed	hypothetical protein							4: Predicted	yli00510		ncbi-gi:50547021	ncbi-geneid:2907364	Q6CED2	pf:PF00953	ps:PS00847，ps:PS50051	ko:K01001	yli00510 yli01100	IKU-IKReaction
YALI0B17402g	4.3.2.2		638246880	Q6CE97_YARLI	Unreviewed	hypothetical protein							4: Predicted	yli00230 yli00250		ncbi-gi:50547091	ncbi-geneid:2907498	Q6CE97	pf:PF00206，pf:PF07048，pf:PF10397	ps:PS00163	ko:K01756	yli00230 yli00250 yli01100 yli01110	IKU-IKReaction
YALI0B18759g	4.6.1.1		638246940	Q6CE40_YARLI	Unreviewed	hypothetical protein							4: Predicted	yli00230		ncbi-gi:50547205	ncbi-geneid:2907024	Q6CE40	pf:PF00211，pf:PF00481，pf:PF00560，pf:PF00788，pf:PF08509，pf:PF12799	ps:PS50125，ps:PS50200，ps:PS50321	ko:K01768	yli00230 yli04113	IKU-IKReaction
YALI0B18898g	2.1.2.11		638246946	Q6CE35_YARLI	Unreviewed	ketopantoate hydroxymethyltransferase							3: Inferred from homology	yli00770		ncbi-gi:50547215	ncbi-geneid:2907032	Q6CE35	pf:PF02548	ps:PS01133	ko:K00606	yli00770 yli01100 yli01110	IKU-IKReaction
YALI0B20438g	3.1.3.3		638247011	Q6CDX6_YARLI	Unreviewed	hypothetical protein							4: Predicted	yli00260 yli00680		ncbi-gi:50547333	ncbi-geneid:2906633	Q6CDX6	pf:PF00702，pf:PF08282，pf:PF12689，pf:PF12710	ps:PS00491	ko:K01079	yli00260 yli00680 yli01100	IKU-IKReaction
YALI0B21428g	2.6.1.16		638247057	Q6CDT1_YARLI	Unreviewed	hypothetical protein							4: Predicted	yli00250 yli00520		ncbi-gi:50547423	ncbi-geneid:2907464	Q6CDT1	pf:PF00310，pf:PF01380	ps:PS51278	ko:K00820	yli00250 yli00520 yli01100	IKU-IKReaction
YALI0B22308g	2.7.1.1		638247097	F2Z672_YARLI	Unreviewed	hexokinase							4: Predicted	yli00500 yli00051 yli00052 yli00520 yli00010		ncbi-gi:50547493	ncbi-geneid:2906865	O74996	pf:PF00349，pf:PF03727	ps:PS00378	ko:K00844	yli00010 yli00051 yli00052 yli00500 yli00520 yli01100 yli01110	IKU-IKReaction
YALI0B22440g	2.5.1.54		638247103	Q6CDP1_YARLI	Unreviewed	3-deoxy-D-arabinoheptulosonate-7-phosphate synthase							4: Predicted	yli00400		ncbi-gi:50547503	ncbi-geneid:2907521	Q6CDP1	pf:PF01474	ps:PS51292	ko:K01626	yli00400 yli01100 yli01110	IKU-IKReaction
YALI0B22506g	1.2.1.2		638247106	Q6CDN8_YARLI	Unreviewed	hypothetical protein							3: Inferred from homology	yli00630 yli00680		ncbi-gi:50547509	ncbi-geneid:2907419	Q6CDN8	pf:PF00389，pf:PF00670，pf:PF01408，pf:PF02826，pf:PF03446	ps:PS00065，ps:PS00670，ps:PS00671	ko:K00122	yli00630 yli00680 yli01100	IKU-IKReaction
YALI0B22550g	4.1.3.4		638247108	Q6CDN6_YARLI	Unreviewed	hydroxymethylglutaryl-CoA lyase							4: Predicted	yli00072 yli00280 yli00650		ncbi-gi:50547513	ncbi-geneid:2907421	Q6CDN6	pf:PF00682	ps:PS01062，ps:PS50991	ko:K01640	yli00072 yli00280 yli00650 yli01100 yli01110 yli04146	IKU-IKReaction
YALI0B23188g	4.1.1.21		638247137	Q6CDK7_YARLI	Unreviewed	phosphoribosylaminoimidazole carboxylase							4: Predicted	yli00230		ncbi-gi:50547571	ncbi-geneid:2906747	Q6CDK7	pf:PF00731，pf:PF01071，pf:PF02222，pf:PF02655，pf:PF02786，pf:PF02826，pf:PF03807，pf:PF07478	ps:PS50975	ko:K11808	yli00230 yli01100 yli01110	IKU-IKReaction
YALI0B23298g	1.3.1.70		638247142	Q6CDK2_YARLI	Unreviewed	Delta(14)=-sterol reductase							4: Predicted	yli00100		ncbi-gi:50547581	ncbi-geneid:2906662	Q6CDK2	pf:PF01222，pf:PF06966	ps:PS01017，ps:PS01018	ko:K00222	yli00100 yli01100 yli01110	IKU-IKReaction
YALI0C01111g	2.5.1.9		638247198	Q6CDE7_YARLI	Unreviewed	hypothetical protein							4: Predicted	yli00740		ncbi-gi:50547691	ncbi-geneid:2909155	Q6CDE7	pf:PF00677	ps:PS51177	ko:K00793	yli00740 yli01100	IKU-IKReaction
YALI0C01411g	2.4.1.34		638247212	Q6CDD3_YARLI	Unreviewed	hypothetical protein							4: Predicted	yli00500		ncbi-gi:50547719	ncbi-geneid:2909121	Q6CDD3	pf:PF02364	ps:PS50005	ko:K00706	yli00500	IKU-IKReaction
YALI0C01419g	3.5.99.6		638247213	Q6CDD2_YARLI	Unreviewed	hypothetical protein							4: Predicted	yli00520		ncbi-gi:50547721	ncbi-geneid:2909122	Q6CDD2	pf:PF01182	ps:PS01161	ko:K02564	yli00520 yli01100	IKU-IKReaction
YALI0C01859g	1.2.1.27		638247229	Q6CDB9_YARLI	Unreviewed	methylmalonate-semialdehyde dehydrogenase [acylating]							3: Inferred from homology	yli00280 yli00562 yli00640		ncbi-gi:50547747	ncbi-geneid:2909116	Q6CDB9	pf:PF00171，pf:PF05893	ps:PS00070	ko:K00140	yli00280 yli00562 yli00640 yli01100	IKU-IKReaction
YALI0C03069g	2.5.1.18		638247280	Q6CD77_YARLI	Unreviewed	hypothetical protein							4: Predicted	yli00480		ncbi-gi:50547831	ncbi-geneid:2909060	Q6CD77	pf:PF00043，pf:PF02798，pf:PF07160	ps:PS50322	ko:K00799	yli00480	IKU-IKReaction
YALI0C03179g	2.3.1.50		638247285	Q6CD74_YARLI	Unreviewed	serine palmitoyltransferase							4: Predicted	yli00600		ncbi-gi:50547837	ncbi-geneid:2909065	Q6CD74	pf:PF00155	ps:PS50079	ko:K00654	yli00600 yli01100	IKU-IKReaction
YALI0C04180g	3.1.4.11		638247330	Q6CD33_YARLI	Unreviewed	phosphatidylinositol-4,5-bisphosphate phosphodiesterase							4: Predicted	yli00562		ncbi-gi:50547919	ncbi-geneid:2909392	Q6CD33	pf:PF00036，pf:PF00168，pf:PF00387，pf:PF00388，pf:PF09279，pf:PF12763	ps:PS00018，ps:PS50004，ps:PS50007，ps:PS50008，ps:PS50222，ps:PS50324	ko:K01116	yli00562 yli01100 yli04070	IKU-IKReaction
YALI0C04433g	2.6.1.13		638247342	Q6CD21_YARLI	Unreviewed	hypothetical protein							3: Inferred from homology	yli00330		ncbi-gi:50547943	ncbi-geneid:2909646	Q6CD21	pf:PF00155，pf:PF00202，pf:PF00383，pf:PF01212，pf:PF08415	ps:PS00600	ko:K00819	yli00330 yli01100 yli01110	IKU-IKReaction
YALI0C05951g	1.14.19.1		638247404	Q6CCW6_YARLI	Unreviewed	stearoyl-CoA 9-desaturase			Iron (By similarity).				3: Inferred from homology	yli01040		ncbi-gi:50548053	ncbi-geneid:2909806	Q6CCW6	pf:PF00173，pf:PF00487	ps:PS00191，ps:PS00476，ps:PS50255	ko:K00507	yli01040	IKU-IKReaction
YALI0C06776g	4.2.1.2		638247440	Q6CCT2_YARLI	Unreviewed	fumarase							3: Inferred from homology	yli00020		ncbi-gi:50548121	ncbi-geneid:2909222	Q6CCT2	pf:PF00206，pf:PF10415	ps:PS00163	ko:K01679	yli00020 yli01100 yli01110	IKU-IKReaction
YALI0C08074g	1.2.1.2		638247495	Q6CCN0_YARLI	Unreviewed	hypothetical protein							3: Inferred from homology	yli00630 yli00680		ncbi-gi:50548225	ncbi-geneid:2909481	Q6CCN0	pf:PF00389，pf:PF02826	ps:PS00065，ps:PS00670，ps:PS00671	ko:K00122	yli00630 yli00680 yli01100	IKU-IKReaction
YALI0C09636g	2.2.1.6		638247567	Q6CCG2_YARLI	Unreviewed	acetolactate synthase, small subunit							4: Predicted	yli00290 yli00650 yli00770		ncbi-gi:50548361	ncbi-geneid:2909788	Q6CCG2	pf:PF01842，pf:PF10369	ps:PS50322	ko:K01653	yli00290 yli00650 yli00770 yli01100 yli01110	IKU-IKReaction
YALI0C10780g	6.1.1.5		638247613	Q6CCB9_YARLI	Unreviewed	Isoleucyl-tRNA synthetase							3: Inferred from homology	yli00290		ncbi-gi:50548447	ncbi-geneid:2909362	Q6CCB9	pf:PF00133，pf:PF06827，pf:PF08264，pf:PF09334	ps:PS00178	ko:K01870	yli00290 yli00970	IKU-IKReaction
YALI0C11363g	2.3.2.2		638247640	Q6CC93_YARLI	Unreviewed	hypothetical protein							4: Predicted	yli00430 yli0460 yli00480 yli00590		ncbi-gi:50548499	ncbi-geneid:2909422	Q6CC93	pf:PF01019	ps:PS00238，ps:PS50311	ko:K00681	yli00430 yli00460 yli00480 yli00590 yli01100	IKU-IKReaction
YALI0C12771g	1.5.1.3		638247702	Q6CC38_YARLI	Unreviewed	hypothetical protein							3: Inferred from homology	yli00670 yli00790		ncbi-gi:50548609	ncbi-geneid:2909513	Q6CC38	pf:PF00186	ps:DHFR	ko:K00287	yli00670 yli00790 yli01100	IKU-IKReaction
YALI0C12918g	4.4.1.17		638247707	Q6CC34_YARLI	Unreviewed	hypothetical protein							4: Predicted	yli00860		ncbi-gi:210075487	ncbi-geneid:2909518	Q6CC34	pf:PF01265	ps:PS00822	ko:K01764	yli00860	IKU-IKReaction
YALI0C13090g	2.7.1.6		638247714	Q6CC28_YARLI	Unreviewed	putative GAL1 galactokinase							3: Inferred from homology	yli00052 yli00520		ncbi-gi:50548629	ncbi-geneid:2909558	Q6CC28	pf:PF00288，pf:PF08544，pf:PF10509	ps:PS00106，ps:PS00627	ko:K00849	yli00052 yli00520 yli01100	IKU-IKReaction
YALI0C13354g	2.7.4.9		638247723	Q6CC22_YARLI	Unreviewed	thymidylate kinase							3: Inferred from homology	yli00240		ncbi-gi:50548641	ncbi-geneid:2909533	Q6CC22	pf:PF00406，pf:PF02223，pf:PF07931	ps:PS01331	ko:K00943	yli00240 yli01100	IKU-IKReaction
YALI0C14344g	1.2.1.2		638247764	Q6CBY8_YARLI	Unreviewed	hypothetical protein							3: Inferred from homology	yli00630 yli00680		ncbi-gi:50548709	ncbi-geneid:2910055	Q6CBY8	pf:PF00389，pf:PF02826	ps:PS00065，ps:PS00671	ko:K00122	yli00630 yli00680 yli01100	IKU-IKReaction
YALI0C16434g	2.7.4.8		638247849	Q6CBQ9_YARLI	Unreviewed	guanylate kinase							3: Inferred from homology	yli00230		ncbi-gi:50548867	ncbi-geneid:2909747	Q6CBQ9	pf:PF00004，pf:PF00437，pf:PF00625，pf:PF00910，pf:PF01443，pf:PF01637，pf:PF01926，pf:PF02492，pf:PF03193，pf:PF03205，pf:PF03215，pf:PF03266，pf:PF05729，pf:PF07693，pf:PF07728，pf:PF08477，pf:PF09848，pf:PF12846	ps:PS00856，ps:PS50052	ko:K00942	yli00230 yli01100	IKU-IKReaction
YALI0C16995g	4.1.1.49		638247874	Q6CBN4_YARLI	Unreviewed	hypothetical protein							3: Inferred from homology	yli00620 yli00010 yli00020		ncbi-gi:50548915	ncbi-geneid:2910080	Q6CBN4	pf:PF01293	ps:PS00532	ko:K01610	yli00010 yli00020 yli00620 yli01100 yli01110	IKU-IKReaction
YALI0C17831g	6.3.2.3		638247907	Q6CBL1_YARLI	Unreviewed	glutathione synthase							4: Predicted	yli00480		ncbi-gi:50548961	ncbi-geneid:2910006	Q6CBL1	pf:PF03199，pf:PF03917	ps:PS50181	ko:K01920	yli00480 yli01100	IKU-IKReaction
YALI0C18315g	1.4.3.21		638247928	Q6CBJ1_YARLI	Unreviewed	putative amine oxidase	Primary amine oxidase						3: Inferred from homology	yli00260 yli00350 yli00360 yli00410		ncbi-gi:50549001	ncbi-geneid:2909556	Q6CBJ1	pf:PF01179，pf:PF02727，pf:PF02728	ps:PS01164	ko:K00276	yli00260 yli00350 yli00360 yli00410 yli01100 yli01110	IKU-IKReaction
YALI0C18425g	6.1.1.2		638247933	Q6CBI6_YARLI	Unreviewed	tryptophanyl-tRNA synthetase							3: Inferred from homology	yli00380		ncbi-gi:50549011	ncbi-geneid:2909978	Q6CBI6	pf:PF00579	ps:PS00178	ko:K01867	yli00380 yli00970	IKU-IKReaction
YALI0C19085g	3.1.1.31		638247959	Q6CBG4_YARLI	Unreviewed	6-phosphogluconolactonase							4: Predicted	yli00030		ncbi-gi:50549055	ncbi-geneid:2909945	Q6CBG4	pf:PF01182，pf:PF03832	ps:PS00463，ps:PS50048	ko:K01057	yli00030 yli01100 yli01110	IKU-IKReaction
YALI0C19712g	3.6.1.5		638247987	Q6CBD9_YARLI	Unreviewed	hypothetical protein							3: Inferred from homology	yli00230 yli00240		ncbi-gi:50549105	ncbi-geneid:2909924	Q6CBD9	pf:PF01150	ps:PS00018，ps:PS01238	ko:K14642	yli00230 yli00240	IKU-IKReaction
YALI0C19866g	3.1.3.5		638247994	Q6CBD2_YARLI	Unreviewed	hypothetical protein							4: Predicted	yli00230 yli00240 yli00760		ncbi-gi:50549119	ncbi-geneid:2909933	Q6CBD2	pf:PF01975	ps:PS50079，ps:PS50310，ps:PS50313	ko:K03787	yli00230 yli00240 yli00760 yli01100 yli01110	IKU-IKReaction
YALI0C20405g	3.1.2.12		638248017	Q6CBB1_YARLI	Unreviewed	hypothetical protein							4: Predicted	yli00680		ncbi-gi:50549161	ncbi-geneid:2909881	Q6CBB1	pf:PF00326，pf:PF00756，pf:PF01738，pf:PF01764，pf:PF07819，pf:PF10503，pf:PF12695，pf:PF12697，pf:PF12740	ps:PS50850	ko:K01070	yli00680	IKU-IKReaction
YALI0C20669g	2.3.2.2		638248026	Q6CBA5_YARLI	Unreviewed	hypothetical protein							4: Predicted	yli00430 yli0460 yli00480 yli00590		ncbi-gi:50549173	ncbi-geneid:2909890	Q6CBA5	pf:PF01019，pf:PF07738	ps:PS01065	ko:K00681	yli00430 yli00460 yli00480 yli00590 yli01100	IKU-IKReaction
YALI0C21021g	2.5.1.18		638248041	Q6CB91_YARLI	Unreviewed	hypothetical protein							4: Predicted	yli00480		ncbi-gi:50549201	ncbi-geneid:2909874	Q6CB91	pf:PF00043，pf:PF02798，pf:PF09635	ps:PS00751，ps:PS00995	ko:K00799	yli00480	IKU-IKReaction
YALI0C22088g	2.5.1.48		638248091	Q6CB42_YARLI	Unreviewed	hypothetical protein			Pyridoxal phosphate (By similarity).				3: Inferred from homology	yli00270 yli00450 yli00920		ncbi-gi:50549299	ncbi-geneid:2909820	Q6CB42	pf:PF00266，pf:PF01053	ps:PS00868	ko:K01739	yli00270 yli00450 yli00920 yli01100 yli01110	IKU-IKReaction
YALI0C22165g	1.1.1.170		638248095	Q6CB38_YARLI	Unreviewed	Sterol-4-alpha-carboxylate 3-dehydrogenase, decarboxylating							3: Inferred from homology	yli00100		ncbi-gi:50549307	ncbi-geneid:2909687	Q6CB38	pf:PF00106，pf:PF01073，pf:PF01118，pf:PF01370，pf:PF02719，pf:PF04321，pf:PF07993，pf:PF08659	ps:PS50312，ps:PS50313，ps:PS50316	ko:K07748	yli00100 yli01100	IKU-IKReaction
YALI0C22792g	1.4.3.21		638248124	Q6CB09_YARLI	Unreviewed	hypothetical protein	Primary amine oxidase						3: Inferred from homology	yli00260 yli00350 yli00360 yli00410		ncbi-gi:210075589	ncbi-geneid:2909633	Q6CB09	pf:PF01179，pf:PF02727，pf:PF02728	ps:PS01159，ps:PS01164，ps:PS01165	ko:K00276	yli00260 yli00350 yli00360 yli00410 yli01100 yli01110	IKU-IKReaction
YALI0C23210g	3.5.4.12		638248143	Q6CAZ2_YARLI	Unreviewed	hypothetical protein							4: Predicted	yli00240		ncbi-gi:50549399	ncbi-geneid:2909630	Q6CAZ2	pf:PF00383，pf:PF00960	ps:PS00903	ko:K01493	yli00240 yli01100	IKU-IKReaction
YALI0C23364g	2.4.1.109		638248151	Q6CAY4_YARLI	Unreviewed	hypothetical protein							4: Predicted	yli00514		ncbi-gi:50549415	ncbi-geneid:2909608	Q6CAY4	pf:PF02366，pf:PF02815	ps:PS50919	ko:K00728	yli00514	IKU-IKReaction
YALI0C23408g	4.2.1.9		638248153	Q6CAY2_YARLI	Unreviewed	dihydroxyacid dehydratase							3: Inferred from homology	yli00290 yli00770		ncbi-gi:210075601	ncbi-geneid:2909610	Q6CAY2	pf:PF00920	ps:PS00886，ps:PS00887	ko:K01687	yli00290 yli00770 yli01100 yli01110	IKU-IKReaction
YALI0C23859g	1.3.3.6		638248172	F2Z630_YARLI	Unreviewed	Acyl-coenzyme A oxidase							4: Predicted	yli00071 yli00592 yli01040		ncbi-gi:50549457	ncbi-geneid:2909505	O74938	pf:PF00441，pf:PF01756，pf:PF02770	ps:PS00674	ko:K00232	yli00071 yli00592 yli01040 yli01100 yli04146	IKU-IKReaction
YALI0C24101g	6.4.1.1		638248183	Q6CAV2_YARLI	Unreviewed	hypothetical protein							4: Predicted	yli00620 yli00020		ncbi-gi:50549479	ncbi-geneid:2909579	Q6CAV2	pf:PF00289，pf:PF00364，pf:PF00529，pf:PF00682，pf:PF01597，pf:PF02222，pf:PF02436，pf:PF02655，pf:PF02785，pf:PF02786，pf:PF05896，pf:PF07478，pf:PF08443，pf:PF09891，pf:PF12700	ps:PS00188，ps:PS00866，ps:PS00867，ps:PS50968，ps:PS50975，ps:PS50979，ps:PS50991	ko:K01958	yli00020 yli00620 yli01100	IKU-IKReaction
YALI0C24233g	2.3.1.31		638248189	Q6CAU6_YARLI	Unreviewed	homoserine O-acetyltransferase							4: Predicted	yli00270 yli00920		ncbi-gi:50549491	ncbi-geneid:2909585	Q6CAU6	pf:PF00561，pf:PF00756，pf:PF12697	ps:PS50099，ps:PS50325	ko:K00641	yli00270 yli00920 yli01100	IKU-IKReaction
YALI0C24354g	2.4.1.16		638248195	Q6CAU0_YARLI	Unreviewed	hypothetical protein							4: Predicted	yli00520		ncbi-gi:210075613	ncbi-geneid:2909566	Q6CAU0	pf:PF00173，pf:PF00535，pf:PF03142	ps:PS00211，ps:PS50086	ko:K00698	yli00520	IKU-IKReaction
YALI0D00605g	4.4.1.8		638248222	Q6CAR4_YARLI	Unreviewed	hypothetical protein			Pyridoxal phosphate (By similarity).				3: Inferred from homology	yli00270 yli00450 yli00910 yli00920		ncbi-gi:50549555	ncbi-geneid:2910397	Q6CAR4	pf:PF00266，pf:PF01041，pf:PF01053，pf:PF01212	ps:PS00868	ko:K01760	yli00270 yli00450 yli00910 yli00920 yli01100 yli01110	IKU-IKReaction
YALI0D01309g	6.3.3.2		638248254	Q6CAN2_YARLI	Unreviewed	hypothetical protein							4: Predicted	yli00670		ncbi-gi:50549619	ncbi-geneid:2910453	Q6CAN2	pf:PF01812，pf:PF06600	ps:PS50326	ko:K01934	yli00670 yli01100	IKU-IKReaction
YALI0D02321g	1.1.1.22		638248298	Q6CAJ1_YARLI	Unreviewed	hypothetical protein							4: Predicted	yli00040 yli00053 yli00500 yli00520		ncbi-gi:50549701	ncbi-geneid:2910522	Q6CAJ1	pf:PF00185，pf:PF00984，pf:PF01210，pf:PF02737，pf:PF03435，pf:PF03446，pf:PF03720，pf:PF03721，pf:PF03807	ps:PS50099，ps:PS50324，ps:PS50325	ko:K00012	yli00040 yli00053 yli00500 yli00520 yli01100 yli01110	IKU-IKReaction
YALI0D02497g	4.3.1.19		638248305	Q6CAI4_YARLI	Unreviewed	L-threonine ammonia-lyase							4: Predicted	yli00260 yli00290		ncbi-gi:50549715	ncbi-geneid:2910530	Q6CAI4	pf:PF00291，pf:PF00585，pf:PF06039	ps:PS00165	ko:K01754	yli00260 yli00290 yli01100 yli01110	IKU-IKReaction
YALI0D03069g	2.1.2.2		638248329	Q6CAG1_YARLI	Unreviewed	hypothetical protein							4: Predicted	yli00230 yli00670		ncbi-gi:50549759	ncbi-geneid:2910560	Q6CAG1	pf:PF00551，pf:PF01050	ps:PS00373	ko:K00601	yli00230 yli00670 yli01100 yli01110	IKU-IKReaction
YALI0D03135g	1.1.1.86		638248332	Q6CAF8_YARLI	Unreviewed	ketol-acid reductoisomerase							4: Predicted	yli00290 yli00770		ncbi-gi:50549765	ncbi-geneid:2910563	Q6CAF8	pf:PF01450，pf:PF01686，pf:PF03446，pf:PF07991	ps:PS50079	ko:K00053	yli00290 yli00770 yli01100 yli01110	IKU-IKReaction
YALI0D03179g	2.4.1.16		638248334	Q6CAF6_YARLI	Unreviewed	hypothetical protein							4: Predicted	yli00520		ncbi-gi:210075633	ncbi-geneid:2910565	Q6CAF6	pf:PF01644，pf:PF03142，pf:PF08407	ps:PS00012	ko:K00698	yli00520	IKU-IKReaction
YALI0D03480g	4.1.1.65		638248345	Q6CAE7_YARLI	Unreviewed	hypothetical protein							4: Predicted	yli00562		ncbi-gi:50549787	ncbi-geneid:2910575	Q6CAE7	pf:PF00168，pf:PF02666	ps:PS50004，ps:PS50079，ps:PS50324	ko:K01613	yli00564 yli01100	IKU-IKReaction
YALI0D03619g	6.1.1.10		638248351	Q6CAE1_YARLI	Unreviewed	hypothetical protein							4: Predicted	yli00450		ncbi-gi:50549799	ncbi-geneid:2910581	Q6CAE1	pf:PF00133，pf:PF01406，pf:PF01921，pf:PF09334	ps:PS00178	ko:K01874	yli00450 yli00970	IKU-IKReaction
YALI0D04378g	3.1.3.25		638248384	Q6CAB0_YARLI	Unreviewed	hypothetical protein							4: Predicted	yli00562 yli00562 yli00562		ncbi-gi:210075639	ncbi-geneid:2910637	Q6CAB0	pf:PF00459	ps:PS00629，ps:PS00630	ko:K01092	yli00562 yli01100 yli01110 yli04070	IKU-IKReaction
YALI0D06017g	2.4.1.117		638248457	Q6CA44_YARLI	Unreviewed	hypothetical protein							4: Predicted	yli00510		ncbi-gi:50549991	ncbi-geneid:2910856	Q6CA44	pf:PF00535	ps:PS50275	ko:K00729	yli00510 yli01100	IKU-IKReaction
YALI0D06281g	2.4.1.83		638248468	Q6CA34_YARLI	Unreviewed	hypothetical protein							4: Predicted	yli00510		ncbi-gi:50550011	ncbi-geneid:2910867	Q6CA34	pf:PF00535	ps:PS00865	ko:K00721	yli00510 yli01100	IKU-IKReaction
YALI0D06303g	1.1.1.41		638248469	Q6CA33_YARLI	Unreviewed	isocitrate dehydrogenase (NAD+) subunit 2							4: Predicted	yli00020		ncbi-gi:50550013	ncbi-geneid:2910868	Q6CA33	pf:PF00180，pf:PF07002	ps:PS00470	ko:K00030	yli00020 yli01100 yli01110	IKU-IKReaction
YALI0D06325g	2.6.1.2		638248470	Q6CA32_YARLI	Unreviewed	L-alanine aminotransferase apoenzyme							4: Predicted	yli00250		ncbi-gi:50550015	ncbi-geneid:2910869	Q6CA32	pf:PF00155	ps:PS00470	ko:K00814	yli00250 yli01100	IKU-IKReaction
YALI0D06974g	3.1.2.6		638248501	Q6CA02_YARLI	Unreviewed	hypothetical protein							4: Predicted	yli00620		ncbi-gi:50550075	ncbi-geneid:2910789	Q6CA02	pf:PF00753，pf:PF01869，pf:PF07761，pf:PF12706	ps:PS50048，ps:PS50079	ko:K01069	yli00620	IKU-IKReaction
YALI0D07986g	2.3.1.20		638248548	Q6C9V5_YARLI	Unreviewed	Diacylglycerol O-acyltransferase							4: Predicted	yli00561		ncbi-gi:50550169	ncbi-geneid:2910950	Q6C9V5	pf:PF03062，pf:PF10081	ps:PS00687	ko:K00635	yli00561 yli01100	IKU-IKReaction
YALI0D08514g	2.7.8.8		638248570	Q6C9T5_YARLI	Unreviewed	hypothetical protein							3: Inferred from homology	yli00260 yli00562		ncbi-gi:50550209	ncbi-geneid:2910708	Q6C9T5	pf:PF01066	ps:PS00379	ko:K00998	yli00260 yli00564 yli01100	IKU-IKReaction
YALI0D08690g	1.2.4.4		638248578	Q6C9S7_YARLI	Unreviewed	hypothetical protein							4: Predicted	yli00280		ncbi-gi:50550225	ncbi-geneid:2910670	Q6C9S7	pf:PF00456，pf:PF00676，pf:PF02775，pf:PF04108	ps:PS50313	ko:K00166	yli00280 yli01100 yli01110	IKU-IKReaction
YALI0D09229g	5.4.2.1		638248603	Q6C9Q2_YARLI	Unreviewed	hypothetical protein							4: Predicted	yli00680 yli00010		ncbi-gi:50550275	ncbi-geneid:2910836	Q6C9Q2	pf:PF00300	ps:PS50325	ko:K01834	yli00010 yli00680 yli01100 yli01110	IKU-IKReaction
YALI0D09361g	4.2.1.3		638248609	Q6C9P6_YARLI	Unreviewed	aconitase							4: Predicted	yli00630 yli00020		ncbi-gi:210075695	ncbi-geneid:2910842	Q6C9P6	pf:PF00330，pf:PF00694	ps:PS00450，ps:PS01244	ko:K01681	yli00020 yli00630 yli01100 yli01110	IKU-IKReaction
YALI0D09427g	1.3.1.33		638248612	Q6C9P4_YARLI	Unreviewed	hypothetical protein							4: Predicted	yli00860		ncbi-gi:50550291	ncbi-geneid:2910845	Q6C9P4	pf:PF00106，pf:PF01370，pf:PF01488，pf:PF08659	ps:PS00450，ps:PS01244	ko:K00218	yli00860 yli01100 yli01110	IKU-IKReaction
YALI0D10593g	1.1.1.87		638248662	Q6C9K0_YARLI	Unreviewed	homoisocitrate dehydrogenase							4: Predicted	yli00300		ncbi-gi:50550379	ncbi-geneid:2910431	Q6C9K0	pf:PF00180，pf:PF06878，pf:PF07288	ps:PS00470	ko:K05824	yli00300 yli01100	IKU-IKReaction
YALI0D10813g	4.6.1.13		638248672	Q6C9J1_YARLI	Unreviewed	hypothetical protein							4: Predicted	yli00562		ncbi-gi:50550397	ncbi-geneid:2910441	Q6C9J1	pf:PF00388	ps:PS50007	ko:K01771	yli00562	IKU-IKReaction
YALI0D11110g	4.1.1.48;4.1.3.27		638248686	Q6C9H7_YARLI	Unreviewed	indole-3-glycerol phosphate synthase							4: Predicted	yli00400		ncbi-gi:50550425	ncbi-geneid:2910726	Q6C9H7	pf:PF00117，pf:PF00218，pf:PF00977，pf:PF01497，pf:PF01729，pf:PF07722	ps:PS00614，ps:PS51273	ko:K01656	yli00400 yli01100 yli01110	IKU-IKReaction
YALI0D11176g	1.8.1.2		638248689	Q6C9H5_YARLI	Unreviewed	sulfite reductase (NADPH)beta subunit							4: Predicted	yli00920		ncbi-gi:50550429	ncbi-geneid:2910729	Q6C9H5	pf:PF00258，pf:PF01077，pf:PF01855，pf:PF03460	ps:PS00365，ps:PS50902	ko:K00381	yli00920 yli01100	IKU-IKReaction
YALI0D11374g	1.3.5.1		638248698	Q6C9G6_YARLI	Unreviewed	succinate dehydrogenase subunit A							4: Predicted	yli00020		ncbi-gi:210075713	ncbi-geneid:2910350	Q6C9G6	pf:PF00890，pf:PF01134，pf:PF01266，pf:PF01494，pf:PF01946，pf:PF02910，pf:PF03486，pf:PF07992	ps:PS00504	ko:K00234	yli00020 yli00190 yli01100 yli01110	IKU-IKReaction
YALI0D12661g	1.1.3.15		638248758	Q6C9A7_YARLI	Unreviewed	hypothetical protein							4: Predicted	yli00630		ncbi-gi:50550565	ncbi-geneid:2911255	Q6C9A7	pf:PF00478，pf:PF00977，pf:PF01070，pf:PF01645，pf:PF03060，pf:PF05690	ps:FMN_HYDROXY_ACID_DH，ps:PS00216	ko:K00104	yli00630 yli01100	IKU-IKReaction
YALI0D13024g	6.3.1.2		638248775	Q6C990_YARLI	Unreviewed	L-glutamine synthetase							3: Inferred from homology	yli00250 yli00910 yli00330		ncbi-gi:50550599	ncbi-geneid:2911272	Q6C990	pf:PF00120	ps:PS50324	ko:K01915	yli00250 yli00330 yli00910 yli01100	IKU-IKReaction
YALI0D13112g	5.4.2.8		638248780	Q6C985_YARLI	Unreviewed	hypothetical protein							4: Predicted	yli00051 yli00520		ncbi-gi:50550609	ncbi-geneid:2910811	Q6C985	pf:PF00702，pf:PF03332，pf:PF05116，pf:PF07851，pf:PF08282	ps:PS01257	ko:K01840	yli00051 yli00520 yli01100 yli01110	IKU-IKReaction
YALI0D14322g	1.4.3.5		638248829	Q6C946_YARLI	Unreviewed	Pyridoxamine 5'-phosphate oxidase							3: Inferred from homology	yli00750		ncbi-gi:50550687	ncbi-geneid:2910236	Q6C946	pf:PF01243，pf:PF10590，pf:PF12766	ps:PS01064	ko:K00275	yli00750 yli01100	IKU-IKReaction
YALI0D14894g	2.1.3.3		638248853	Q6C924_YARLI	Unreviewed	ornithine carbamoyltransferase							3: Inferred from homology	yli00330		ncbi-gi:50550731	ncbi-geneid:2911331	Q6C924	pf:PF00185，pf:PF02056，pf:PF02729	ps:PS00097	ko:K00611	yli00330 yli01100 yli01110	IKU-IKReaction
YALI0D15400g	2.8.1.6		638248875	Q6C903_YARLI	Unreviewed	biotin synthase							3: Inferred from homology	yli00780		ncbi-gi:50550773	ncbi-geneid:2910759	Q6C903	pf:PF04055，pf:PF06968	ps:PS50079，ps:PS50312，ps:PS50318	ko:K01012	yli00780 yli01100	IKU-IKReaction
YALI0D16445g	5.4.2.1		638248918	Q6C8W1_YARLI	Unreviewed	hypothetical protein							4: Predicted	yli00680 yli00010		ncbi-gi:50550857	ncbi-geneid:2911296	Q6C8W1	pf:PF00300	ps:PS00175	ko:K01834	yli00010 yli00680 yli01100 yli01110	IKU-IKReaction
YALI0D17072g	3.5.4.5		638248945	Q6C8T8_YARLI	Unreviewed	cytidine deaminase							4: Predicted	yli00240		ncbi-gi:50550903	ncbi-geneid:2911220	Q6C8T8	pf:PF00383，pf:PF08211	ps:PS00903	ko:K01489	yli00240 yli01100	IKU-IKReaction
YALI0D17402g	2.5.1.48		638248960	Q6C8S4_YARLI	Unreviewed	cystathionine gamma-synthase							3: Inferred from homology	yli00270 yli00450 yli00920		ncbi-gi:50550929	ncbi-geneid:2911236	Q6C8S4	pf:PF00155，pf:PF01053	ps:PS00141	ko:K01739	yli00270 yli00450 yli00920 yli01100 yli01110	IKU-IKReaction
YALI0D17424g	3.2.1.113		638248961	Q6C8S3_YARLI	Unreviewed	hypothetical protein							4: Predicted	yli00510 yli00513		ncbi-gi:50550931	ncbi-geneid:2911298	Q6C8S3	pf:PF01532，pf:PF09813	ps:PS00141	ko:K01230	yli00510 yli00513 yli01100 yli04141	IKU-IKReaction
YALI0D17864g	6.2.1.3		638248981	Q6C8Q3_YARLI	Unreviewed	hypothetical protein							4: Predicted	yli00071		ncbi-gi:50550971	ncbi-geneid:2911089	Q6C8Q3	pf:PF00501	ps:PS00455	ko:K01897	yli00071 yli01100 yli04146	IKU-IKReaction
YALI0D18271g	2.7.7.15		638249001	Q6C8N4_YARLI	Unreviewed	choline-phosphate cytidylyltransferase							4: Predicted	yli00562		ncbi-gi:50551009	ncbi-geneid:2911109	Q6C8N4	pf:PF01467，pf:PF08512	ps:PS50079，ps:PS50312	ko:K00968	yli00564 yli01100	IKU-IKReaction
YALI0D18337g	3.5.3.4		638249004	Q6C8N1_YARLI	Unreviewed	hypothetical protein							4: Predicted	yli00230		ncbi-gi:50551015	ncbi-geneid:2911112	Q6C8N1	pf:PF00754，pf:PF03561	ps:PS50181	ko:K01477	yli00230 yli01100	IKU-IKReaction
YALI0D18920g	1.3.3.1		638249031	Q6C8K4_YARLI	Unreviewed	dihydroorotate oxidase A							4: Predicted	yli00240		ncbi-gi:50551069	ncbi-geneid:2911144	Q6C8K4	pf:PF01070，pf:PF01180，pf:PF01884	ps:PS00911，ps:PS00912	ko:K00226	yli00240 yli01100	IKU-IKReaction
YALI0D19184g	3.1.1.3		638249043	Q6C8J2_YARLI	Unreviewed	Lipase							4: Predicted	yli00561		ncbi-gi:50551093	ncbi-geneid:2910291	Q6C8J2	pf:PF00756，pf:PF01764，pf:PF11187，pf:PF12695，pf:PF12697	ps:PS00120	ko:K01046	yli00561 yli01100	IKU-IKReaction
YALI0D19206g	1.3.1.71		638249044	Q6C8J1_YARLI	Unreviewed	Delta(24(24(1=-sterol reductase)							4: Predicted	yli00100		ncbi-gi:50551095	ncbi-geneid:2911155	Q6C8J1	pf:PF01222，pf:PF04140	ps:PS01017	ko:K00223	yli00100 yli01100	IKU-IKReaction
YALI0D20152g	2.3.1.4		638249084	Q6C8F2_YARLI	Unreviewed	glucosamine-phosphate N-acetyltransferase							4: Predicted	yli00520		ncbi-gi:50551173	ncbi-geneid:2911199	Q6C8F2	pf:PF00583	ps:PS51186	ko:K00621	yli00520	IKU-IKReaction
YALI0D20174g	3.2.1.113		638249085	Q6C8F1_YARLI	Unreviewed	hypothetical protein							4: Predicted	yli00510 yli00513		ncbi-gi:50551175	ncbi-geneid:2911200	Q6C8F1	pf:PF01532	ps:PS51186	ko:K01230	yli00510 yli00513 yli01100 yli04141	IKU-IKReaction
YALI0D21032g	3.6.1.43		638249123	Q6C8B5_YARLI	Unreviewed	hypothetical protein							4: Predicted	yli00510		ncbi-gi:50551247	ncbi-geneid:2911055	Q6C8B5	pf:PF01569，pf:PF10261	ps:PS00107，ps:PS00108，ps:PS50011	ko:K07252	yli00510	IKU-IKReaction
YALI0D21076g	1.14.13.8		638249124	Q6C8B4_YARLI	Unreviewed	hypothetical protein							4: Predicted	yli00680		ncbi-gi:50551249	ncbi-geneid:2911253	Q6C8B4	pf:PF00070，pf:PF00743，pf:PF01266，pf:PF01494，pf:PF03486，pf:PF07992	ps:PS00107，ps:PS00108，ps:PS50011	ko:K00485	yli00680	IKU-IKReaction
YALI0D21604g	4.1.1.65		638249145	Q6C893_YARLI	Unreviewed	hypothetical protein							4: Predicted	yli00562		ncbi-gi:50551291	ncbi-geneid:2910271	Q6C893	pf:PF02666	ps:PS00214	ko:K01613	yli00564 yli01100	IKU-IKReaction
YALI0D22396g	3.2.1.14		638249177	Q6C863_YARLI	Unreviewed	chitinase family 18							3: Inferred from homology	yli00520		ncbi-gi:50551351	ncbi-geneid:2910328	Q6C863	pf:PF00704	ps:PS50099，ps:PS50310，ps:PS50324，ps:PS50325	ko:K01183	yli00520	IKU-IKReaction
YALI0D22891g	1.5.1.10		638249197	Q6C844_YARLI	Unreviewed	saccharopine dehydrogenase (NADP+, L-glutamate forming)							4: Predicted	yli00300 yli00310		ncbi-gi:50551389	ncbi-geneid:2910249	Q6C844	pf:PF01073，pf:PF01113，pf:PF01118，pf:PF01408，pf:PF01488，pf:PF02423，pf:PF03435，pf:PF03447，pf:PF03807，pf:PF05368，pf:PF07991，pf:PF10087	ps:PS50322	ko:K00293	yli00300 yli00310 yli01100 yli01110	IKU-IKReaction
YALI0D23331g	1.3.3.4		638249217	Q6C826_YARLI	Unreviewed	protoporphyrinogen oxidase							4: Predicted	yli00860		ncbi-gi:50551425	ncbi-geneid:2910274	Q6C826	pf:PF01266，pf:PF01593，pf:PF04820，pf:PF07992	ps:PS00142，ps:PS00678	ko:K00231	yli00860 yli01100 yli01110	IKU-IKReaction
YALI0D23397g	1.3.5.1		638249220	Q6C823_YARLI	Unreviewed	succinate dehydrogenase subunit B							4: Predicted	yli00020		ncbi-gi:50551431	ncbi-geneid:2910329	Q6C823	pf:PF00111，pf:PF12838	ps:4FE4S_FERREDOXIN，ps:PS00197，ps:PS51085	ko:K00235	yli00020 yli00190 yli01100 yli01110	IKU-IKReaction
YALI0D23683g	2.3.1.12		638249232	Q6C812_YARLI	Unreviewed	hypothetical protein							3: Inferred from homology	yli00620 yli00020 yli00010		ncbi-gi:50551453	ncbi-geneid:2910880	Q6C812	pf:PF00198，pf:PF00364，pf:PF02817	ps:PS00189，ps:PS50310，ps:PS50968	ko:K00627	yli00010 yli00020 yli00620 yli01100 yli01110	IKU-IKReaction
YALI0D23815g	2.3.1.168		638249238	Q6C806_YARLI	Unreviewed	hypothetical protein							3: Inferred from homology	yli00280		ncbi-gi:50551465	ncbi-geneid:2910886	Q6C806	pf:PF00198，pf:PF00364，pf:PF02817	ps:PS00189，ps:PS50968	ko:K09699	yli00280 yli01100 yli01110	IKU-IKReaction
YALI0D24431g	2.3.3.8		638249265	Q6C7Y1_YARLI	Unreviewed	ATP citrate lyase subunit 1							4: Predicted	yli00020		ncbi-gi:50551515	ncbi-geneid:2910381	Q6C7Y1	pf:PF08442	ps:PS01194	ko:K01648	yli00020 yli01100 yli01110	IKU-IKReaction
YALI0D25476g	2.7.1.33		638249310	Q6C7T7_YARLI	Unreviewed	hypothetical protein							4: Predicted	yli00770		ncbi-gi:50551601	ncbi-geneid:2910907	Q6C7T7	pf:PF03630，pf:PF06277	ps:PS00107，ps:PS00108，ps:PS50011	ko:K09680	yli00770 yli01100	IKU-IKReaction
YALI0D25564g	2.7.7.2		638249314	Q6C7T3_YARLI	Unreviewed	hypothetical protein							4: Predicted	yli00740		ncbi-gi:50551609	ncbi-geneid:2910911	Q6C7T3	pf:PF01507，pf:PF03377，pf:PF09225	ps:PS00107，ps:PS00108，ps:PS50011	ko:K00953	yli00740 yli01100	IKU-IKReaction
YALI0D25630g	1.1.1.1		638249317	Q6C7T0_YARLI	Unreviewed	Alcohol dehydrogenase 1			Zinc (By similarity).				3: Inferred from homology	yli00350 yli00071 yli00010		ncbi-gi:50551615	ncbi-geneid:2911068	Q6C7T0	pf:PF00107，pf:PF01370，pf:PF08240	ps:PS00059	ko:K13953	yli00010 yli00071 yli00350 yli01100 yli01110	IKU-IKReaction
YALI0D25938g	2.4.1.16		638249331	Q6C7R6_YARLI	Unreviewed	hypothetical protein							4: Predicted	yli00520		ncbi-gi:50551643	ncbi-geneid:2910804	Q6C7R6	pf:PF01644，pf:PF03142，pf:PF08407，pf:PF08729，pf:PF11292	ps:PS50310，ps:PS50312	ko:K00698	yli00520	IKU-IKReaction
YALI0D26367g	4.3.2.1		638249349	Q6C7P9_YARLI	Unreviewed	argininosuccinate lyase							3: Inferred from homology	yli00250 yli00330		ncbi-gi:50551677	ncbi-geneid:2911277	Q6C7P9	pf:PF00206	ps:PS00163	ko:K01755	yli00250 yli00330 yli01100 yli01110	IKU-IKReaction
YALI0D26488g	3.1.6.1		638249355	Q6C7P3_YARLI	Unreviewed	hypothetical protein							4: Predicted	yli00600		ncbi-gi:50551689	ncbi-geneid:2911216	Q6C7P3	pf:PF00884，pf:PF01663，pf:PF02995	ps:PS00149	ko:K01130	yli00600	IKU-IKReaction
YALI0D27170g	2.4.2.18		638249386	Q6C7L2_YARLI	Unreviewed	anthranilate phosphoribosyltransferase							3: Inferred from homology	yli00400		ncbi-gi:50551751	ncbi-geneid:2910296	Q6C7L2	pf:PF00591，pf:PF02637，pf:PF02885	ps:PS00573	ko:K00766	yli00400 yli01100 yli01110	IKU-IKReaction
YALI0E00638g	2.3.3.1		638249418	Q6C7I2_YARLI	Unreviewed	citrate synthase	Citrate synthase						3: Inferred from homology	yli00630 yli00020		ncbi-gi:50551811	ncbi-geneid:2912887	Q6C7I2	pf:PF00285	ps:PS00480	ko:K01647	yli00020 yli00630 yli01100 yli01110	IKU-IKReaction
YALI0E00836g	2.3.1.31		638249427	Q6C7H3_YARLI	Unreviewed	homoserine O-acetyltransferase							4: Predicted	yli00270 yli00920		ncbi-gi:50551829	ncbi-geneid:2912900	Q6C7H3	pf:PF00561，pf:PF08386，pf:PF12697	ps:PS50324	ko:K00641	yli00270 yli00920 yli01100	IKU-IKReaction
YALI0E01254g	2.6.1.9		638249446	Q6C7F4_YARLI	Unreviewed	histidinol phosphate aminotransferase apoenzyme							3: Inferred from homology	yli00340 yli00350 yli00360 yli00400		ncbi-gi:50551867	ncbi-geneid:2912945	Q6C7F4	pf:PF00155，pf:PF01053	ps:PS00599	ko:K00817	yli00340 yli00350 yli00360 yli00400 yli01100 yli01110	IKU-IKReaction
YALI0E02090g	5.4.2.2		638249485	Q6C7B8_YARLI	Unreviewed	hypothetical protein							3: Inferred from homology	yli00030 yli00230 yli00052 yli00500 yli00520 yli00010		ncbi-gi:50551939	ncbi-geneid:2912080	Q6C7B8	pf:PF00408，pf:PF02878，pf:PF02879，pf:PF02880	ps:PS00710	ko:K01835	yli00010 yli00030 yli00052 yli00230 yli00500 yli00520 yli01100 yli01110	IKU-IKReaction
YALI0E02244g	5.4.2.2		638249492	Q6C7B1_YARLI	Unreviewed	hypothetical protein							3: Inferred from homology	yli00030 yli00052 yli00230 yli00500 yli00520 yli00010		ncbi-gi:50551953	ncbi-geneid:2912087	Q6C7B1	pf:PF00408，pf:PF02878，pf:PF02879，pf:PF02880	ps:PS00710	ko:K01835	yli00010 yli00030 yli00052 yli00230 yli00500 yli00520 yli01100 yli01110	IKU-IKReaction
YALI0E02310g	1.11.1.9		638249495	Q6C7A8_YARLI	Unreviewed	hypothetical protein	Glutathione peroxidase						3: Inferred from homology	yli00480 yli00590		ncbi-gi:50551959	ncbi-geneid:2912093	Q6C7A8	pf:PF00255，pf:PF00578，pf:PF00763，pf:PF08534	ps:PS00460，ps:PS00763	ko:K00432	yli00480 yli00590	IKU-IKReaction
YALI0E02398g	3.5.2.9		638249499	Q6C7A4_YARLI	Unreviewed	hypothetical protein							4: Predicted	yli00480		ncbi-gi:210075849	ncbi-geneid:2912098	Q6C7A4	pf:PF01968，pf:PF02538，pf:PF05378	ps:PS01215	ko:K01469	yli00480	IKU-IKReaction
YALI0E02684g	2.3.3.1		638249511	Q6C793_YARLI	Unreviewed	citrate synthase	Citrate synthase						3: Inferred from homology	yli00630 yli00020		ncbi-gi:50551989	ncbi-geneid:2912112	Q6C793	pf:PF00285，pf:PF03469	ps:PS00480	ko:K01647	yli00020 yli00630 yli01100 yli01110	IKU-IKReaction
YALI0E03146g	2.7.7.23		638249530	Q6C776_YARLI	Unreviewed	hypothetical protein							4: Predicted	yli00520		ncbi-gi:50552023	ncbi-geneid:2912131	Q6C776	pf:PF01704，pf:PF12804	ps:PS50310，ps:PS50315，ps:PS50322，ps:PS50896	ko:K00972	yli00520 yli01100	IKU-IKReaction
YALI0E03212g	1.1.2.4		638249533	Q6C773_YARLI	Unreviewed	hypothetical protein							4: Predicted	yli00620		ncbi-gi:50552029	ncbi-geneid:2912134	Q6C773	pf:PF01565，pf:PF02913，pf:PF06924	ps:PS00962	ko:K00102	yli00620	IKU-IKReaction
YALI0E03586g	2.5.1.18		638249549	Q6C757_YARLI	Unreviewed	hypothetical protein							4: Predicted	yli00480		ncbi-gi:50552061	ncbi-geneid:2912156	Q6C757	pf:PF01124	ps:PS50324	ko:K00799	yli00480	IKU-IKReaction
YALI0E04202g	3.5.3.11		638249575	Q6C732_YARLI	Unreviewed	agmatinase			Manganese (By similarity).				3: Inferred from homology	yli00330		ncbi-gi:50552111	ncbi-geneid:2912184	Q6C732	pf:PF00491	ps:ARGINASE_3，ps:PS50316，ps:PS51409	ko:K01480	yli00330 yli01100	IKU-IKReaction
YALI0E04807g	1.1.1.34		638249603	Q6C704_YARLI	Unreviewed	3-hydroxy-3-methylglutaryl-coenzyme A reductase							3: Inferred from homology	yli00900		ncbi-gi:50552167	ncbi-geneid:2912214	Q6C704	pf:PF00368，pf:PF02460，pf:PF12349	ps:PS00066，ps:PS00318，ps:PS00879，ps:PS01192，ps:PS50065，ps:PS50156	ko:K00021	yli00900 yli01100 yli01110	IKU-IKReaction
YALI0E05049g	3.1.3.15		638249613	Q6C6Z5_YARLI	Unreviewed	hypothetical protein							4: Predicted	yli00340		ncbi-gi:50552314	ncbi-geneid:2912272	Q6C6Z5	pf:PF02811	ps:PS50862	ko:K04486	yli00340 yli01100 yli01110	IKU-IKReaction
YALI0E05137g	1.1.1.41		638249617	Q6C6Z1_YARLI	Unreviewed	isocitrate dehydrogenase (NAD+) subunit 1							4: Predicted	yli00020		ncbi-gi:210075865	ncbi-geneid:2912276	Q6C6Z1	pf:PF00180	ps:PS00470	ko:K00030	yli00020 yli01100 yli01110	IKU-IKReaction
YALI0E05203g	3.2.1.3		638249620	Q6C6Y8_YARLI	Unreviewed	hypothetical protein							4: Predicted	yli00500		ncbi-gi:50552328	ncbi-geneid:2912279	Q6C6Y8	pf:PF00723	ps:PS00012，ps:PS50316	ko:K01178	yli00500 yli01100	IKU-IKReaction
YALI0E05929g	2.4.1.109		638249653	Q6C6V5_YARLI	Unreviewed	hypothetical protein							4: Predicted	yli00514		ncbi-gi:50552394	ncbi-geneid:2912341	Q6C6V5	pf:PF02366，pf:PF02815	ps:PS50919	ko:K00728	yli00514	IKU-IKReaction
YALI0E06193g	2.7.4.2		638249665	Q6C6U3_YARLI	Unreviewed	phosphomevalonate kinase							3: Inferred from homology	yli00900		ncbi-gi:50552418	ncbi-geneid:2912386	Q6C6U3	pf:PF00288，pf:PF08544	ps:PS00627	ko:K00938	yli00900 yli01100 yli01110	IKU-IKReaction
YALI0E06215g	4.4.1.17		638249666	Q6C6U2_YARLI	Unreviewed	hypothetical protein							4: Predicted	yli00860		ncbi-gi:50552420	ncbi-geneid:2912385	Q6C6U2	pf:PF01031，pf:PF01265	ps:PS00822	ko:K01764	yli00860	IKU-IKReaction
YALI0E06479g	2.2.1.1		638249676	Q6C6T4_YARLI	Unreviewed	transketolase							4: Predicted	yli00030		ncbi-gi:50552436	ncbi-geneid:2912397	Q6C6T4	pf:PF00456，pf:PF00676，pf:PF02779，pf:PF02780，pf:PF11762	ps:PS00801，ps:PS00802	ko:K00615	yli00030 yli01100 yli01110	IKU-IKReaction
YALI0E07073g	2.4.2.19		638249701	Q6C6R1_YARLI	Unreviewed	nicotinate-nucleotide pyrophosphorylase [carboxylating]							4: Predicted	yli00760		ncbi-gi:50552482	ncbi-geneid:2912425	Q6C6R1	pf:PF00218，pf:PF00697，pf:PF01729，pf:PF02749	ps:PS01280	ko:K00767	yli00760 yli01100	IKU-IKReaction
YALI0E07535g	3.5.3.1		638249719	Q6C6P6_YARLI	Unreviewed	arginase			Manganese (By similarity).				3: Inferred from homology	yli00330		ncbi-gi:50552512	ncbi-geneid:2912445	Q6C6P6	pf:PF00491，pf:PF01188	ps:ARGINASE_3，ps:PS01053，ps:PS51409	ko:K01476	yli00330 yli01100 yli01110	IKU-IKReaction
YALI0E09108g	4.2.1.22		638249780	Q6C6J2_YARLI	Unreviewed	cystathionine beta-synthase							4: Predicted	yli00260 yli00270		ncbi-gi:50552620	ncbi-geneid:2912520	Q6C6J2	pf:PF00291，pf:PF00571，pf:PF00582，pf:PF11760，pf:PF12738	ps:PS00901	ko:K01697	yli00260 yli00270 yli01100	IKU-IKReaction
YALI0E09603g	1.4.1.2		638249801	Q6C6H1_YARLI	Unreviewed	glutamate dehydrogenase (NAD)							4: Predicted	yli00250 yli00910 yli00330		ncbi-gi:50552662	ncbi-geneid:2912559	Q6C6H1	pf:PF00208，pf:PF02812，pf:PF05088	ps:PS50181	ko:K00260	yli00250 yli00330 yli00910 yli01100	IKU-IKReaction
YALI0E11495g	3.5.4.6		638249886	Q6C690_YARLI	Unreviewed	hypothetical protein							4: Predicted	yli00230		ncbi-gi:50552824	ncbi-geneid:2912781	Q6C690	pf:PF00962，pf:PF07627，pf:PF10267	ps:PS00485	ko:K01490	yli00230 yli01100 yli01110	IKU-IKReaction
YALI0E11671g	3.1.1.31		638249894	Q6C682_YARLI	Unreviewed	6-phosphogluconolactonase							4: Predicted	yli00030		ncbi-gi:50552840	ncbi-geneid:2912793	Q6C682	pf:PF01182	ps:PS50079，ps:PS50313	ko:K01057	yli00030 yli01100 yli01110	IKU-IKReaction
YALI0E12573g	1.3.99.10		638249935	Q6C643_YARLI	Unreviewed	isovaleryl-CoA dehydrogenase							3: Inferred from homology	yli00280		ncbi-gi:50552918	ncbi-geneid:2912840	Q6C643	pf:PF00441，pf:PF02770，pf:PF02771，pf:PF08028，pf:PF11794	ps:PS00072，ps:PS00073	ko:K00253	yli00280 yli01100	IKU-IKReaction
YALI0E12683g	2.1.1.14		638249940	Q6C638_YARLI	Unreviewed	methionine synthase (B12-independent)							3: Inferred from homology	yli00270 yli00450		ncbi-gi:50552928	ncbi-geneid:2912845	Q6C638	pf:PF01717，pf:PF08267，pf:PF09851，pf:PF11104	ps:PS00518，ps:PS50089，ps:PS50311	ko:K00549	yli00270 yli00450 yli01100 yli01110	IKU-IKReaction
YALI0E14190g	1.1.1.37		638250003	Q6C5X9_YARLI	Unreviewed	malate dehydrogenase (NAD)							4: Predicted	yli00620 yli00630 yli00020		ncbi-gi:210075935	ncbi-geneid:2911503	Q6C5X9	pf:PF00056，pf:PF01073，pf:PF02056，pf:PF02866	ps:PS50079	ko:K00026	yli00020 yli00620 yli00630 yli01100 yli01110	IKU-IKReaction
YALI0E14751g	4.1.3.27		638250027	Q6C5V8_YARLI	Unreviewed	anthranilate synthase, component I							4: Predicted	yli00400		ncbi-gi:50553088	ncbi-geneid:2911530	Q6C5V8	pf:PF00425，pf:PF01558，pf:PF04715	ps:PS00211，ps:PS50099，ps:PS50320，ps:PS50893	ko:K01657	yli00400 yli01100 yli01110	IKU-IKReaction
YALI0E14949g	4.2.1.3		638250035	Q6C5V2_YARLI	Unreviewed	aconitase							4: Predicted	yli00630 yli00020		ncbi-gi:50553100	ncbi-geneid:2911538	Q6C5V2	pf:PF00330，pf:PF00694，pf:PF04412	ps:PS00450，ps:PS01244	ko:K01681	yli00020 yli00630 yli01100 yli01110	IKU-IKReaction
YALI0E15081g	2.4.1.109		638250041	Q6C5U6_YARLI	Unreviewed	hypothetical protein							4: Predicted	yli00514		ncbi-gi:50553112	ncbi-geneid:2911544	Q6C5U6	pf:PF02366，pf:PF02815	ps:PS50919	ko:K00728	yli00514	IKU-IKReaction
YALI0E15730g	1.14.99.7		638250069	Q6C5R8_YARLI	Unreviewed	squalene monooxygenase							4: Predicted	yli00100		ncbi-gi:50553168	ncbi-geneid:2911561	Q6C5R8	pf:PF00070，pf:PF00890，pf:PF00996，pf:PF01134，pf:PF01210，pf:PF01266，pf:PF01488，pf:PF01494，pf:PF01946，pf:PF02737，pf:PF03486，pf:PF04820，pf:PF05834，pf:PF07992，pf:PF08491，pf:PF12831	ps:PS00510	ko:K00511	yli00100 yli01100 yli01110	IKU-IKReaction
YALI0E16368g	1.8.1.2		638250095	Q6C5P4_YARLI	Unreviewed	hypothetical protein							4: Predicted	yli00920		ncbi-gi:50553216	ncbi-geneid:2911592	Q6C5P4	pf:PF00175，pf:PF00667，pf:PF00970	ps:PS00096	ko:K00380	yli00920 yli01100	IKU-IKReaction
YALI0E16797g	2.3.1.158		638250115	Q6C5M4_YARLI	Unreviewed	phospholipid:diacylglycerol acyltransferase							4: Predicted	yli00561		ncbi-gi:50553256	ncbi-geneid:2911637	Q6C5M4	pf:PF02450，pf:PF12695	ps:PS50316	ko:K00679	yli00561	IKU-IKReaction
YALI0E16929g	2.3.1.61		638250121	Q6C5L8_YARLI	Unreviewed	2-oxoglutarate dehydrogenase E2 component							3: Inferred from homology	yli00310 yli00020		ncbi-gi:50553268	ncbi-geneid:2911643	Q6C5L8	pf:PF00198，pf:PF00364，pf:PF01597，pf:PF03666，pf:PF05764，pf:PF06459，pf:PF12700	ps:PS00189，ps:PS50318，ps:PS50968	ko:K00658	yli00020 yli00310 yli01100 yli01110	IKU-IKReaction
YALI0E17479g	5.4.99.5		638250144	Q6C5J7_YARLI	Unreviewed	hypothetical protein							4: Predicted	yli00400		ncbi-gi:50553308	ncbi-geneid:2911672	Q6C5J7	pf:PF01817	ps:PS51169	ko:K01850	yli00400 yli01100 yli01110	IKU-IKReaction
YALI0E17545g	2.3.1.47		638250146	Q6C5J6_YARLI	Unreviewed	hypothetical protein							4: Predicted	yli00780		ncbi-gi:50553310	ncbi-geneid:2911674	Q6C5J6	pf:PF00155，pf:PF01053，pf:PF10065	ps:PS51169	ko:K00652	yli00780 yli01100	IKU-IKReaction
YALI0E17787g	1.1.1.1		638250158	F2Z678_YARLI	Unreviewed	YlADH2							4: Predicted	yli00350 yli00071 yli00010		ncbi-gi:50553332	ncbi-geneid:2912417	Q9UW07	pf:PF00107，pf:PF01370，pf:PF02826，pf:PF08240	ps:PS00059	ko:K13953	yli00010 yli00071 yli00350 yli01100 yli01110	IKU-IKReaction
YALI0E17919g	6.1.1.17		638250164	Q6C5H9_YARLI	Unreviewed	glutamyl-tRNA synthetase							3: Inferred from homology	yli00860		ncbi-gi:50553344	ncbi-geneid:2911691	Q6C5H9	pf:PF00749	ps:PS50192	ko:K01885	yli00860 yli00970 yli01100 yli01110	IKU-IKReaction
YALI0E18634g	1.1.1.38		638250194	Q6C5F0_YARLI	Unreviewed	hypothetical protein	Malic enzyme						3: Inferred from homology	yli00620		ncbi-gi:50553402	ncbi-geneid:2911725	Q6C5F0	pf:PF00390，pf:PF03949	ps:PS51205	ko:K00027	yli00620	IKU-IKReaction
YALI0E18898g	3.1.4.4		638250206	Q6C5D8_YARLI	Unreviewed	hypothetical protein							4: Predicted	yli00562 yli00565		ncbi-gi:50553426	ncbi-geneid:2911736	Q6C5D8	pf:PF00169，pf:PF00614，pf:PF00787	ps:PS50035，ps:PS50195	ko:K01115	yli00564 yli00565 yli01100 yli04144	IKU-IKReaction
YALI0E18942g	2.7.1.108		638250208	Q6C5D6_YARLI	Unreviewed	dolichol kinase							4: Predicted	yli00510		ncbi-gi:50553430	ncbi-geneid:2911738	Q6C5D6	pf:PF08433，pf:PF12846	ps:PS50035，ps:PS50195	ko:K00902	yli00510 yli01100	IKU-IKReaction
YALI0E18964g	2.3.1.51		638250209	Q6C5D5_YARLI	Unreviewed	1-acyl-sn-glycerol-3-phosphate acyltransferase							4: Predicted	yli00561 yli00562		ncbi-gi:50553432	ncbi-geneid:2911739	Q6C5D5	pf:PF01553	ps:PS51257	ko:K13509	yli00561 yli00564 yli01100	IKU-IKReaction
YALI0E19745g	2.5.1.18		638250244	Q6C5A2_YARLI	Unreviewed	hypothetical protein							4: Predicted	yli00480		ncbi-gi:210076184	ncbi-geneid:2911780	Q6C5A2	pf:PF01124	ps:PS00733	ko:K00799	yli00480	IKU-IKReaction
YALI0E19899g	3.3.2.10		638250250	Q6C598_YARLI	Unreviewed	hypothetical protein							4: Predicted	yli00590		ncbi-gi:50553506	ncbi-geneid:2911786	Q6C598	pf:PF00561，pf:PF12695，pf:PF12697	ps:PS00216，ps:PS50079，ps:PS50322	ko:K08726	yli00590 yli01100 yli04146	IKU-IKReaction
YALI0E20163g	3.5.1.25		638250263	Q6C586_YARLI	Unreviewed	N-acetylglucosamine 6-phosphate deacetylase							4: Predicted	yli00520		ncbi-gi:50553530	ncbi-geneid:2911804	Q6C586	pf:PF01979，pf:PF05047，pf:PF07969	ps:PS51112	ko:K01443	yli00520	IKU-IKReaction
YALI0E20185g	3.2.1.52		638250264	Q6C585_YARLI	Unreviewed	hypothetical protein							4: Predicted	yli00520		ncbi-gi:50553532	ncbi-geneid:2911805	Q6C585	pf:PF00933	ps:PS51112	ko:K01207	yli00520	IKU-IKReaction
YALI0E20207g	2.7.1.1		638250265	Q6C584_YARLI	Unreviewed	hexokinase							3: Inferred from homology	yli00051 yli00052 yli00500 yli00520 yli00010		ncbi-gi:50553534	ncbi-geneid:2911808	Q6C584	pf:PF00349，pf:PF03727	ps:PS00018	ko:K00844	yli00010 yli00051 yli00052 yli00500 yli00520 yli01100 yli01110	IKU-IKReaction
YALI0E20361g	4.1.1.50		638250271	Q6C579_YARLI	Unreviewed	hypothetical protein							3: Inferred from homology	yli00270 yli00330		ncbi-gi:50553544	ncbi-geneid:2911812	Q6C579	pf:PF01536	ps:PS00307，ps:PS01336	ko:K01611	yli00270 yli00330 yli01100	IKU-IKReaction
YALI0E20625g	2.4.2.9		638250283	Q6C567_YARLI	Unreviewed	uracil phosphoribosyltransferase							4: Predicted	yli00240		ncbi-gi:50553568	ncbi-geneid:2911826	Q6C567	pf:PF00156，pf:PF01488，pf:PF02776	ps:PS01236，ps:PS51130，ps:PS51273	ko:K00761	yli00240 yli01100	IKU-IKReaction
YALI0E21021g	2.4.1.34		638250301	Q6C549_YARLI	Unreviewed	hypothetical protein							4: Predicted	yli00500		ncbi-gi:210076196	ncbi-geneid:2911849	Q6C549	pf:PF02364	ps:PS50322	ko:K00706	yli00500	IKU-IKReaction
YALI0E21307g	1.1.2.3		638250313	Q6C538_YARLI	Unreviewed	hypothetical protein							4: Predicted	yli00620		ncbi-gi:50553626	ncbi-geneid:2911890	Q6C538	pf:PF00173，pf:PF00478，pf:PF01070，pf:PF01645，pf:PF03060，pf:PF09506	ps:FMN_HYDROXY_ACID_DH，ps:PS00191，ps:PS50255	ko:K00101	yli00620 yli01100	IKU-IKReaction
YALI0E21351g	2.7.6.2		638250315	Q6C536_YARLI	Unreviewed	hypothetical protein							4: Predicted	yli00730		ncbi-gi:50553630	ncbi-geneid:2911892	Q6C536	pf:PF03511，pf:PF04263，pf:PF04265	ps:PS00417，ps:PS50859，ps:PS50892	ko:K00949	yli00730 yli01100	IKU-IKReaction
YALI0E21549g	2.6.1.62		638250323	Q6C529_YARLI	Unreviewed	hypothetical protein							3: Inferred from homology	yli00780		ncbi-gi:210076200	ncbi-geneid:2911900	Q6C529	pf:PF00202，pf:PF01656	ps:PS00600	ko:K00833	yli00780 yli01100	IKU-IKReaction
YALI0E21934g	3.5.1.89		638250340	Q6C513_YARLI	Unreviewed	hypothetical protein							4: Predicted	yli00563		ncbi-gi:50553676	ncbi-geneid:2911962	Q6C513	pf:PF02585	ps:PS00755，ps:PS00756	ko:K03434	yli00563 yli01100	IKU-IKReaction
YALI0E22198g	2.4.1.16		638250351	Q6C504_YARLI	Unreviewed	hypothetical protein							4: Predicted	yli00520		ncbi-gi:50553694	ncbi-geneid:2912973	Q6C504	pf:PF00063，pf:PF00173，pf:PF00535，pf:PF03142，pf:PF08766	ps:PS50255	ko:K00698	yli00520	IKU-IKReaction
YALI0E24057g	4.4.1.5		638250433	Q6C4S7_YARLI	Unreviewed	hypothetical protein							4: Predicted	yli00620		ncbi-gi:50553848	ncbi-geneid:2912696	Q6C4S7	pf:PF00903，pf:PF12681	ps:PS00934，ps:PS00935	ko:K01759	yli00620 yli04011	IKU-IKReaction
YALI0E24497g	6.3.2.17		638250453	Q6C4Q7_YARLI	Unreviewed	hypothetical protein							4: Predicted	yli00790		ncbi-gi:50553888	ncbi-geneid:2912550	Q6C4Q7	pf:PF02875，pf:PF08245	ps:PS01011，ps:PS01012	ko:K01930	yli00790 yli01100	IKU-IKReaction
YALI0E24607g	6.1.1.4		638250458	Q6C4Q2_YARLI	Unreviewed	leucyl-tRNA synthetase							4: Predicted	yli00290		ncbi-gi:50553903	ncbi-geneid:2912657	Q6C4Q2	pf:PF00133，pf:PF01406，pf:PF08264，pf:PF09334	ps:PS00178	ko:K01869	yli00290 yli00970	IKU-IKReaction
YALI0E25740g	3.5.4.3		638250503	Q6C4L7_YARLI	Unreviewed	guanine deaminase							4: Predicted	yli00230		ncbi-gi:50553973	ncbi-geneid:2912608	Q6C4L7	pf:PF00842，pf:PF00962，pf:PF01979，pf:PF07969	ps:PS00636，ps:PS50005，ps:PS50076，ps:PS50315	ko:K01487	yli00230 yli01100	IKU-IKReaction
YALI0E26004g	4.1.2.13		638250515	Q6C4K5_YARLI	Unreviewed	fructose-bisphosphate aldolase							4: Predicted	yli00030 yli00051 yli00680 yli00010		ncbi-gi:50553997	ncbi-geneid:2912620	Q6C4K5	pf:PF01116	ps:PS00602，ps:PS00806	ko:K01624	yli00010 yli00030 yli00051 yli00680 yli01100 yli01110	IKU-IKReaction
YALI0E27005g	1.2.4.1		638250560	Q6C4G4_YARLI	Unreviewed	hypothetical protein							4: Predicted	yli00620 yli00290 yli00650 yli00010 yli00020		ncbi-gi:50554079	ncbi-geneid:2912771	Q6C4G4	pf:PF01918，pf:PF02779，pf:PF02780	ps:PS00227，ps:PS00228	ko:K00162	yli00010 yli00020 yli00290 yli00620 yli00650 yli01100 yli01110	IKU-IKReaction
YALI0E28153g	2.7.1.67		638250610	Q6C4B9_YARLI	Unreviewed	phosphatidylinositol 4-kinase							4: Predicted	yli00562		ncbi-gi:50554169	ncbi-geneid:2912232	Q6C4B9	pf:PF00454，pf:PF00613	ps:PS00915，ps:PS00916，ps:PS50290	ko:K00888	yli00562 yli01100 yli04070	IKU-IKReaction
YALI0E28468g	6.1.1.17		638250625	Q6C4A4_YARLI	Unreviewed	glutamyl-tRNA synthetase							3: Inferred from homology	yli00860		ncbi-gi:50554199	ncbi-geneid:2911615	Q6C4A4	pf:PF00043，pf:PF00749，pf:PF03950	ps:PS00178	ko:K01885	yli00860 yli00970 yli01100 yli01110	IKU-IKReaction
YALI0E29161g	2.7.1.150		638250657	Q6C473_YARLI	Unreviewed	1-phosphatidylinositol-3-phosphate 5-kinase							4: Predicted	yli00562		ncbi-gi:210076236	ncbi-geneid:2911856	Q6C473	pf:PF00118，pf:PF01363，pf:PF01504	ps:PS50178	ko:K00921	yli00562 yli04070 yli04145	IKU-IKReaction
YALI0E29579g	5.4.2.3		638250676	Q6C454_YARLI	Unreviewed	phosphoacetylglucosamine mutase							3: Inferred from homology	yli00520		ncbi-gi:50554299	ncbi-geneid:2911918	Q6C454	pf:PF00408，pf:PF02878，pf:PF02879，pf:PF02880	ps:PS00710	ko:K01836	yli00520	IKU-IKReaction
YALI0E29667g	1.3.5.1		638250680	Q6C450_YARLI	Unreviewed	hypothetical protein							4: Predicted	yli00020		ncbi-gi:210076240	ncbi-geneid:2911936	Q6C450	pf:PF01127	ps:PS01000	ko:K00236	yli00020 yli00190 yli01100 yli01110	IKU-IKReaction
YALI0E29975g	1.3.3.3		638250693	Q6C438_YARLI	Unreviewed	coproporphyrinogen oxidase							4: Predicted	yli00860		ncbi-gi:50554331	ncbi-geneid:2911456	Q6C438	pf:PF01218	ps:PS01021	ko:K00228	yli00860 yli01100 yli01110	IKU-IKReaction
YALI0E30129g	6.3.2.2		638250699	Q6C433_YARLI	Unreviewed	glutamate-cysteine ligase							4: Predicted	yli00480		ncbi-gi:50554341	ncbi-geneid:2911465	Q6C433	pf:PF00575，pf:PF03074，pf:PF04107，pf:PF07597	ps:PS50896，ps:PS50897	ko:K11204	yli00480 yli01100	IKU-IKReaction
YALI0E30481g	1.2.1.41		638250714	Q6C421_YARLI	Unreviewed	glutamate-5-semialdehyde dehydrogenase							4: Predicted	yli00330		ncbi-gi:50554365	ncbi-geneid:2912997	Q6C421	pf:PF00171，pf:PF01208	ps:PS01223	ko:K00147	yli00330 yli01100	IKU-IKReaction
YALI0E31515g	3.1.1.3		638250762	Q6C3X3_YARLI	Unreviewed	hypothetical protein							4: Predicted	yli00561		ncbi-gi:50554461	ncbi-geneid:2911553	Q6C3X3	pf:PF00561，pf:PF02450，pf:PF05057，pf:PF06028，pf:PF07819，pf:PF12697	ps:PS51257	ko:K01046	yli00561 yli01100	IKU-IKReaction
YALI0E32527g	3.1.4.17		638250813	Q6C3S3_YARLI	Unreviewed	hypothetical protein							4: Predicted	yli00230		ncbi-gi:210076282	ncbi-geneid:2912009	Q6C3S3	pf:PF00753，pf:PF02112，pf:PF12706	ps:PS00607，ps:PS50324	ko:K01120	yli00230	IKU-IKReaction
YALI0E33517g	1.2.4.2		638250859	Q6C3M8_YARLI	Unreviewed	2-oxoglutarate dehydrogenase E1 component							4: Predicted	yli00310 yli00380 yli00020		ncbi-gi:210076290	ncbi-geneid:2912855	Q6C3M8	pf:PF00676，pf:PF02779	ps:PS50099，ps:PS50315	ko:K00164	yli00020 yli00310 yli00380 yli01100 yli01110	IKU-IKReaction
YALI0E34265g	1.11.1.6		638250890	Q6C3J7_YARLI	Unreviewed	hypothetical protein							4: Predicted	yli00680 yli00380		ncbi-gi:50554713	ncbi-geneid:2912364	Q6C3J7	pf:PF00199，pf:PF06628	ps:PS00438	ko:K03781	yli00380 yli00680 yli01100 yli04146	IKU-IKReaction
YALI0E34793g	2.3.3.8		638250912	Q6C3H5_YARLI	Unreviewed	ATP citrate lyase subunit 2							4: Predicted	yli00020		ncbi-gi:50554757	ncbi-geneid:2912101	Q6C3H5	pf:PF00285，pf:PF00549，pf:PF02629	ps:PS00399，ps:PS01216，ps:PS01217	ko:K01648	yli00020 yli01100 yli01110	IKU-IKReaction
YALI0E35222g	3.1.3.2		638250928	Q6C3F9_YARLI	Unreviewed	hypothetical protein							4: Predicted	yli00740		ncbi-gi:50554789	ncbi-geneid:2912348	Q6C3F9	pf:PF04185	ps:PS00866，ps:PS00867，ps:PS50968，ps:PS50975，ps:PS50979	ko:K01078	yli00740	IKU-IKReaction
YALI0F00484g	2.7.1.30		638250946	Q6C3E1_YARLI	Unreviewed	glycerol kinase							3: Inferred from homology	yli00561		ncbi-gi:50554825	ncbi-geneid:2908247	Q6C3E1	pf:PF00370，pf:PF02782	ps:PS00445	ko:K00864	yli00561 yli01100	IKU-IKReaction
YALI0F01584g	5.3.1.1		638250994	Q6C395_YARLI	Unreviewed	triosephosphate isomerase							3: Inferred from homology	yli00051 yli00562 yli00010		ncbi-gi:50554917	ncbi-geneid:2908058	Q6C395	pf:PF00121	ps:PS50322	ko:K01803	yli00010 yli00051 yli00562 yli01100 yli01110	IKU-IKReaction
YALI0F01606g	2.7.1.29		638250995	Q6C394_YARLI	Unreviewed	hypothetical protein							4: Predicted	yli00561 yli00680		ncbi-gi:50554919	ncbi-geneid:2908059	Q6C394	pf:PF02733，pf:PF02734，pf:PF03413，pf:PF09911	ps:PS50322	ko:K00863	yli00561 yli00680 yli01100	IKU-IKReaction
YALI0F01628g	5.3.1.6		638250996	Q6C393_YARLI	Unreviewed	hypothetical protein							4: Predicted	yli00030		ncbi-gi:50554921	ncbi-geneid:2908060	Q6C393	pf:PF02502	ps:PS50322	ko:K01808	yli00030 yli01100 yli01110	IKU-IKReaction
YALI0F01672g	3.2.1.21		638250998	Q6C391_YARLI	Unreviewed	hypothetical protein							4: Predicted	yli0460 yli00500		ncbi-gi:50554925	ncbi-geneid:2908155	Q6C391	pf:PF00933，pf:PF01345，pf:PF01915，pf:PF06280，pf:PF07691，pf:PF07705	ps:PS00775	ko:K05349	yli00460 yli00500 yli01110	IKU-IKReaction
YALI0F02013g	1.1.1.65		638251013	Q6C376_YARLI	Unreviewed	hypothetical protein							4: Predicted	yli00750		ncbi-gi:50554955	ncbi-geneid:2908144	Q6C376	pf:PF00248	ps:PS50079，ps:PS50318	ko:K05275	yli00750 yli01100	IKU-IKReaction
YALI0F02299g	6.1.1.4		638251026	Q6C363_YARLI	Unreviewed	leucyl-tRNA synthetase							3: Inferred from homology	yli00290		ncbi-gi:50554981	ncbi-geneid:2908128	Q6C363	pf:PF00133，pf:PF00750，pf:PF01406，pf:PF05878，pf:PF08264，pf:PF09334	ps:PS00178	ko:K01869	yli00290 yli00970	IKU-IKReaction
YALI0F02497g	4.2.1.79		638251034	Q6C354_YARLI	Unreviewed	2-methylcitrate dehydratase							4: Predicted	yli00640		ncbi-gi:50554999	ncbi-geneid:2908117	Q6C354	pf:PF03972	ps:PS50312	ko:K01720	yli00640	IKU-IKReaction
YALI0F02607g	1.1.1.31		638251037	Q6C351_YARLI	Unreviewed	3-hydroxyisobutyrate dehydrogenase							4: Predicted	yli00280		ncbi-gi:50555005	ncbi-geneid:2907781	Q6C351	pf:PF02254，pf:PF03446，pf:PF03807	ps:PS00895	ko:K00020	yli00280 yli01100	IKU-IKReaction
YALI0F04015g	5.3.3.2		638251101	Q6C2Y8_YARLI	Unreviewed	isopentenyl-diphosphate delta-isomerase							4: Predicted	yli00900		ncbi-gi:50555131	ncbi-geneid:2907710	Q6C2Y8	pf:PF00293，pf:PF11163	ps:PS50082	ko:K01823	yli00900 yli01100 yli01110	IKU-IKReaction
YALI0F04378g	5.4.99.7		638251118	Q6C2X2_YARLI	Unreviewed	hypothetical protein							4: Predicted	yli00100		ncbi-gi:50555163	ncbi-geneid:2909028	Q6C2X2	pf:PF00432，pf:PF07470	ps:PS50313，ps:PS51192，ps:PS51194	ko:K01852	yli00100 yli01100 yli01110	IKU-IKReaction
YALI0F04532g	3.2.1.14		638251124	Q6C2W7_YARLI	Unreviewed	chitinase family 18							3: Inferred from homology	yli00520		ncbi-gi:50555173	ncbi-geneid:2908887	Q6C2W7	pf:PF00704	ps:PS01095	ko:K01183	yli00520	IKU-IKReaction
YALI0F05038g	1.2.4.4		638251146	Q6C2U7_YARLI	Unreviewed	hypothetical protein							4: Predicted	yli00280		ncbi-gi:50555213	ncbi-geneid:2908627	Q6C2U7	pf:PF02779，pf:PF02780	ps:PS50099，ps:PS50310	ko:K00167	yli00280 yli01100 yli01110	IKU-IKReaction
YALI0F05632g	4.1.1.33		638251173	Q6C2S1_YARLI	Unreviewed	diphosphomevalonate decarboxylase							4: Predicted	yli00900		ncbi-gi:50555265	ncbi-geneid:2907970	Q6C2S1	pf:PF00288，pf:PF08544，pf:PF08849	ps:PS00943	ko:K01597	yli00900 yli01100 yli01110	IKU-IKReaction
YALI0F05874g	4.4.1.1		638251185	Q6C2Q9_YARLI	Unreviewed	cystathionine gamma-lyase							3: Inferred from homology	yli00260 yli00270 yli00450 yli00910		ncbi-gi:50555289	ncbi-geneid:2908468	Q6C2Q9	pf:PF00155，pf:PF01041，pf:PF01053，pf:PF06838	ps:PS00323	ko:K01758	yli00260 yli00270 yli00450 yli00910 yli01100	IKU-IKReaction
YALI0F05962g	6.2.1.1		638251189	Q6C2Q5_YARLI	Unreviewed	acetyl-coenzyme A synthetase							4: Predicted	yli00620 yli00640 yli00680 yli00010		ncbi-gi:50555297	ncbi-geneid:2908441	Q6C2Q5	pf:PF00501，pf:PF11930	ps:PS00455	ko:K01895	yli00010 yli00620 yli00640 yli00680 yli01100 yli01110	IKU-IKReaction
YALI0F06424g	2.3.1.24		638251211	Q6C2N3_YARLI	Unreviewed	sphingosine N-acyltransferase							4: Predicted	yli00600		ncbi-gi:50555341	ncbi-geneid:2908386	Q6C2N3	pf:PF03798，pf:PF08390	ps:PS50922	ko:K04709	yli00600 yli01100	IKU-IKReaction
YALI0F06468g	2.6.1.52		638251213	Q6C2N1_YARLI	Unreviewed	hypothetical protein			Pyridoxal phosphate (By similarity).				3: Inferred from homology	yli00260 yli00680 yli00750		ncbi-gi:50555345	ncbi-geneid:2908388	Q6C2N1	pf:PF00266	ps:PS00595	ko:K00831	yli00260 yli00680 yli00750 yli01100	IKU-IKReaction
YALI0F06578g	2.3.1.26		638251218	Q6C2M6_YARLI	Unreviewed	hypothetical protein							4: Predicted	yli00100		ncbi-gi:50555355	ncbi-geneid:2908079	Q6C2M6	pf:PF03062	ps:PS00074，ps:PS00579，ps:PS51192，ps:PS51194	ko:K00637	yli00100	IKU-IKReaction
YALI0F06710g	3.5.3.19		638251224	Q6C2M0_YARLI	Unreviewed	hypothetical protein							4: Predicted	yli00230		ncbi-gi:50555367	ncbi-geneid:2908518	Q6C2M0	pf:PF04115	ps:PS01314	ko:K01483	yli00230 yli01100	IKU-IKReaction
YALI0F06820g	2.1.2.9		638251229	Q6C2L5_YARLI	Unreviewed	methionyl-tRNA formyltransferase							4: Predicted	yli00670		ncbi-gi:50555377	ncbi-geneid:2908506	Q6C2L5	pf:PF00551	ps:PS00217，ps:PS50850	ko:K00604	yli00670 yli00970	IKU-IKReaction
YALI0F07821g	2.7.1.12		638251273	Q6C2H6_YARLI	Unreviewed	gluconate kinase, SKI family							4: Predicted	yli00030		ncbi-gi:50555455	ncbi-geneid:2908382	Q6C2H6	pf:PF00004，pf:PF00910，pf:PF01121，pf:PF01202，pf:PF01583，pf:PF01695，pf:PF03205，pf:PF03215，pf:PF06414，pf:PF07728，pf:PF07931，pf:PF08433，pf:PF09848	ps:PS50099，ps:PS50322	ko:K00851	yli00030 yli01100 yli01110	IKU-IKReaction
YALI0F08217g	3.1.4.46		638251291	Q6C2F9_YARLI	Unreviewed	hypothetical protein							4: Predicted	yli00562		ncbi-gi:50555490	ncbi-geneid:2908510	Q6C2F9	pf:PF00388，pf:PF03009	ps:PS00107，ps:PS00108，ps:PS50011	ko:K01126	yli00564	IKU-IKReaction
YALI0F08415g	4.1.1.15		638251299	Q6C2F2_YARLI	Unreviewed	glutamate decarboxylase			Pyridoxal phosphate (By similarity).				3: Inferred from homology	yli00250 yli00410 yli00430 yli00650		ncbi-gi:50555504	ncbi-geneid:2908500	Q6C2F2	pf:PF00266，pf:PF00282	ps:PS51151	ko:K01580	yli00250 yli00410 yli00430 yli00650 yli01100 yli01110	IKU-IKReaction
YALI0F09273g	2.7.1.29		638251338	Q6C2B3_YARLI	Unreviewed	hypothetical protein							4: Predicted	yli00561 yli00680		ncbi-gi:50555582	ncbi-geneid:2908330	Q6C2B3	pf:PF02733，pf:PF02734	ps:PS00366	ko:K00863	yli00561 yli00680 yli01100	IKU-IKReaction
YALI0F09449g	4.2.1.75		638251347	Q6C2A4_YARLI	Unreviewed	hypothetical protein							4: Predicted	yli00860		ncbi-gi:50555600	ncbi-geneid:2908703	Q6C2A4	pf:PF02602	ps:PS00028，ps:PS50079	ko:K01719	yli00860 yli01100 yli01110	IKU-IKReaction
YALI0F09559g	2.7.1.137		638251352	Q6C299_YARLI	Unreviewed	phosphatidylinositol 3-kinase							4: Predicted	yli00562		ncbi-gi:210075991	ncbi-geneid:2908946	Q6C299	pf:PF00454，pf:PF00613，pf:PF00792	ps:PS00915，ps:PS00916，ps:PS50290	ko:K00914	yli00562 yli01100 yli04070 yli04140 yli04145	IKU-IKReaction
YALI0F09625g	2.7.1.24		638251355	Q6C296_YARLI	Unreviewed	dephospho-CoA kinase							3: Inferred from homology	yli00770		ncbi-gi:50555616	ncbi-geneid:2908971	Q6C296	pf:PF01121	ps:PS51219	ko:K00859	yli00770 yli01100	IKU-IKReaction
YALI0F09966g	1.1.1.95		638251368	Q6C284_YARLI	Unreviewed	D-3-phosphoglycerate dehydrogenase							3: Inferred from homology	yli00260 yli00680		ncbi-gi:50555640	ncbi-geneid:2908991	Q6C284	pf:PF00389，pf:PF01842，pf:PF02826，pf:PF03446，pf:PF04760，pf:PF07991	ps:PS00065，ps:PS00671	ko:K00058	yli00260 yli00680 yli01100	IKU-IKReaction
YALI0F10923g	2.7.1.17		638251412	Q6C246_YARLI	Unreviewed	xylulokinase							4: Predicted	yli00040		ncbi-gi:50555716	ncbi-geneid:2907802	Q6C246	pf:PF00370，pf:PF02782	ps:PS50099，ps:PS50324，ps:PS50325	ko:K00854	yli00040 yli01100	IKU-IKReaction
YALI0F11297g	1.14.13.72		638251428	Q6C231_YARLI	Unreviewed	C-4 methylsterol oxidase							4: Predicted	yli00100		ncbi-gi:50555746	ncbi-geneid:2907968	Q6C231	pf:PF04116，pf:PF10587	ps:PS50311	ko:K07750	yli00100 yli01100	IKU-IKReaction
YALI0F11627g	1.13.11.20		638251443	Q6C217_YARLI	Unreviewed	hypothetical protein							4: Predicted	yli00270 yli00430		ncbi-gi:50555774	ncbi-geneid:2908623	Q6C217	pf:PF05995，pf:PF07847	ps:PS50316	ko:K00456	yli00270 yli00430 yli01100	IKU-IKReaction
YALI0F13453g	2.7.1.39		638251524	Q6C1T8_YARLI	Unreviewed	hypothetical protein							3: Inferred from homology	yli00260		ncbi-gi:50555932	ncbi-geneid:2907881	Q6C1T8	pf:PF00288，pf:PF08544	ps:PS00627	ko:K00872	yli00260 yli01100	IKU-IKReaction
YALI0F13937g	1.2.1.2		638251542	Q6C1S2_YARLI	Unreviewed	hypothetical protein							3: Inferred from homology	yli00630 yli00680		ncbi-gi:50555964	ncbi-geneid:2908687	Q6C1S2	pf:PF00389，pf:PF02826	ps:PS00065，ps:PS00670，ps:PS00671	ko:K00122	yli00630 yli00680 yli01100	IKU-IKReaction
YALI0F14135g	3.1.2.22		638251551	Q6C1R3_YARLI	Unreviewed	hypothetical protein							4: Predicted	yli00062		ncbi-gi:50555982	ncbi-geneid:2908579	Q6C1R3	pf:PF00561，pf:PF02089，pf:PF06028，pf:PF12697	ps:PS51210	ko:K01074	yli00062 yli01100	IKU-IKReaction
YALI0F14927g	3.2.1.106		638251587	Q6C1M7_YARLI	Unreviewed	hypothetical protein							4: Predicted	yli00510		ncbi-gi:50556054	ncbi-geneid:2908679	Q6C1M7	pf:PF01204，pf:PF03200	ps:PS50079，ps:PS50312，ps:PS50318	ko:K01228	yli00510 yli01100 yli04141	IKU-IKReaction
YALI0F15345g	2.3.1.50		638251606	Q6C1K9_YARLI	Unreviewed	hypothetical protein							4: Predicted	yli00600		ncbi-gi:50556090	ncbi-geneid:2908658	Q6C1K9	pf:PF00155，pf:PF00266，pf:PF01212	ps:PS50079，ps:PS50174，ps:PS50318	ko:K00654	yli00600 yli01100	IKU-IKReaction
YALI0F15983g	1.2.1.2		638251634	Q6C1I4_YARLI	Unreviewed	hypothetical protein							3: Inferred from homology	yli00630 yli00680		ncbi-gi:50556140	ncbi-geneid:2908617	Q6C1I4	pf:PF00389，pf:PF01262，pf:PF01408，pf:PF01488，pf:PF02826	ps:PS00065，ps:PS00670，ps:PS00671	ko:K00122	yli00630 yli00680 yli01100	IKU-IKReaction
YALI0F17820g	1.4.1.4		638251713	Q6C1A9_YARLI	Unreviewed	glutamate dehydrogenase (NADP)							4: Predicted	yli00250 yli00910 yli00330		ncbi-gi:50556290	ncbi-geneid:2908646	Q6C1A9	pf:PF00208，pf:PF02812	ps:PS00074	ko:K00262	yli00250 yli00330 yli00910 yli01100	IKU-IKReaction
YALI0F18502g	2.4.1.11		638251743	Q6C181_YARLI	Unreviewed	hypothetical protein							4: Predicted	yli00500		ncbi-gi:50556346	ncbi-geneid:2907835	Q6C181	pf:PF00534，pf:PF05693，pf:PF08323	ps:PS50082，ps:PS50294	ko:K00693	yli00500	IKU-IKReaction
YALI0F20218g	6.1.1.9		638251819	Q6C109_YARLI	Unreviewed	hypothetical protein							3: Inferred from homology	yli00290		ncbi-gi:50556490	ncbi-geneid:2908260	Q6C109	pf:PF00133，pf:PF00579，pf:PF08264，pf:PF09334，pf:PF11690	ps:PS00178，ps:PS50079，ps:PS50318	ko:K01873	yli00290 yli00970	IKU-IKReaction
YALI0F20328g	2.7.8.11		638251824	Q6C104_YARLI	Unreviewed	CDP-diacylglycerol inositol 3-phosphatidyltransferase							3: Inferred from homology	yli00562 yli00562		ncbi-gi:50556500	ncbi-geneid:2907797	Q6C104	pf:PF01066	ps:PS00379	ko:K00999	yli00562 yli00564 yli01100 yli04070	IKU-IKReaction
YALI0F20702g	1.2.4.1		638251841	Q6C0Y7_YARLI	Unreviewed	hypothetical protein							4: Predicted	yli00290 yli00620 yli00650 yli00010 yli00020		ncbi-gi:50556534	ncbi-geneid:2908574	Q6C0Y7	pf:PF00676，pf:PF01212	ps:PS50089	ko:K00161	yli00010 yli00020 yli00290 yli00620 yli00650 yli01100 yli01110	IKU-IKReaction
YALI0F20900g	1.1.1.169		638251850	Q6C0X8_YARLI	Unreviewed	ketopantoate reductase							4: Predicted	yli00770		ncbi-gi:50556552	ncbi-geneid:2908936	Q6C0X8	pf:PF00056，pf:PF00899，pf:PF01210，pf:PF02558，pf:PF03807，pf:PF06426，pf:PF08546	ps:PS51263	ko:K00077	yli00770 yli01100 yli01110	IKU-IKReaction
YALI0F22517g	3.5.4.1		638251921	Q6C0Q9_YARLI	Unreviewed	hypothetical protein							4: Predicted	yli00240 yli00330		ncbi-gi:210076069	ncbi-geneid:2908813	Q6C0Q9	pf:PF00383，pf:PF03698，pf:PF08210	ps:PS00396	ko:K01485	yli00240 yli00330 yli01100	IKU-IKReaction
YALI0F22605g	3.5.2.17		638251925	Q6C0Q5_YARLI	Unreviewed	hypothetical protein							4: Predicted	yli00230		ncbi-gi:50556698	ncbi-geneid:2908816	Q6C0Q5	pf:PF00576	ps:PS50089	ko:K07127	yli00230 yli01100	IKU-IKReaction
YALI0F22781g	3.5.2.3		638251933	Q6C0P7_YARLI	Unreviewed	dihydroorotase							4: Predicted	yli00240		ncbi-gi:50556714	ncbi-geneid:2908802	Q6C0P7	pf:PF01979，pf:PF04909	ps:PS00482，ps:PS00483	ko:K01465	yli00240 yli01100	IKU-IKReaction
YALI0F23221g	4.2.3.1		638251950	Q6C0N3_YARLI	Unreviewed	L-threonine synthase							4: Predicted	yli00260 yli00750		ncbi-gi:50556742	ncbi-geneid:2908784	Q6C0N3	pf:PF00291	ps:PS00165	ko:K01733	yli00260 yli00750 yli01100	IKU-IKReaction
YALI0F23243g	3.5.2.5		638251951	Q6C0N2_YARLI	Unreviewed	hypothetical protein							3: Inferred from homology	yli00230		ncbi-gi:50556744	ncbi-geneid:2908774	Q6C0N2	pf:PF01026，pf:PF01979，pf:PF07969	ps:PS00482，ps:PS01137	ko:K01466	yli00230 yli01100	IKU-IKReaction
YALI0F23463g	2.7.1.20		638251961	Q6C0M3_YARLI	Unreviewed	hypothetical protein							4: Predicted	yli00230		ncbi-gi:50556762	ncbi-geneid:2908771	Q6C0M3	pf:PF00294，pf:PF08543	ps:PS00584	ko:K00856	yli00230 yli01100	IKU-IKReaction
YALI0F23573g	2.7.1.68		638251966	Q6C0L8_YARLI	Unreviewed	phosphatidylinositol-4-phosphate 5-kinase							4: Predicted	yli00562		ncbi-gi:50556772	ncbi-geneid:2908767	Q6C0L8	pf:PF01504	ps:PS50316，ps:PS50325	ko:K00889	yli00562 yli01100 yli04070 yli04144	IKU-IKReaction
YALI0F23749g	1.3.99.7		638251974	Q6C0L1_YARLI	Unreviewed	hypothetical protein							3: Inferred from homology	yli00071 yli00310 yli00380		ncbi-gi:50556786	ncbi-geneid:2908755	Q6C0L1	pf:PF00441，pf:PF02770，pf:PF02771，pf:PF08028	ps:PS00943	ko:K00252	yli00071 yli00310 yli00380 yli01100	IKU-IKReaction
YALI0F23793g	1.2.1.3		638251976	Q6C0L0_YARLI	Unreviewed	hypothetical protein	Aldehyde dehydrogenase						3: Inferred from homology	yli00040 yli00053 yli00071 yli00280 yli00310 yli00340 yli00380 yli00410 yli00561 yli00620 yli00640 yli00010 yli00330		ncbi-gi:50556788	ncbi-geneid:2908746	Q6C0L0	pf:PF00171，pf:PF04513	ps:PS00070，ps:PS00687	ko:K00128	yli00010 yli00040 yli00053 yli00071 yli00280 yli00310 yli00330 yli00340 yli00380 yli00410 yli00561 yli00620 yli00640 yli01100 yli01110	IKU-IKReaction
YALI0F24893g	4.2.1.20		638252024	Q6C0G7_YARLI	Unreviewed	tryptophan synthase, alpha chain							3: Inferred from homology	yli00260 yli00400		ncbi-gi:50556874	ncbi-geneid:2908896	Q6C0G7	pf:PF00290，pf:PF00291，pf:PF01884	ps:PS00167，ps:PS00168	ko:K01694	yli00260 yli00400 yli01100 yli01110	IKU-IKReaction
YALI0F25575g	2.5.1.18		638252054	Q6C0D9_YARLI	Unreviewed	hypothetical protein							4: Predicted	yli00480		ncbi-gi:50556930	ncbi-geneid:2908373	Q6C0D9	pf:PF00043，pf:PF02798，pf:PF09635	ps:PS50850	ko:K00799	yli00480	IKU-IKReaction
YALI0F25641g	2.1.1.10		638252057	Q6C0D6_YARLI	Unreviewed	homocysteine S-methyltransferase							4: Predicted	yli00270		ncbi-gi:50556936	ncbi-geneid:2907792	Q6C0D6	pf:PF02574	ps:PS50970	ko:K00547	yli00270 yli01100 yli01110	IKU-IKReaction
YALI0F25773g	3.1.3.2		638252063	Q6C0D0_YARLI	Unreviewed	hypothetical protein							4: Predicted	yli00740		ncbi-gi:50556948	ncbi-geneid:2907687	Q6C0D0	pf:PF04185	ps:PS50879	ko:K01078	yli00740	IKU-IKReaction
YALI0F26125g	3.6.1.13		638252077	Q6C0B7_YARLI	Unreviewed	hypothetical protein							3: Inferred from homology	yli00230		ncbi-gi:50556974	ncbi-geneid:2908113	Q6C0B7	pf:PF00293	ps:PS51462	ko:K01515	yli00230	IKU-IKReaction
YALI0F26455g	1.13.11.52		638252091	Q6C0A4_YARLI	Unreviewed	hypothetical protein							4: Predicted	yli00380		ncbi-gi:50557000	ncbi-geneid:2908695	Q6C0A4	pf:PF01231，pf:PF10515	ps:PS00876	ko:K00463	yli00380 yli01100	IKU-IKReaction
YALI0F26521g	2.7.4.3		638252094	Q6C0A1_YARLI	Unreviewed	Adenylate kinase							3: Inferred from homology	yli00230		ncbi-gi:50557006	ncbi-geneid:2908353	Q6C0A1	pf:PF00406，pf:PF01078，pf:PF03308，pf:PF05191，pf:PF06414	ps:PS00113	ko:K00939	yli00230 yli01100 yli01110	IKU-IKReaction
YALI0F27665g	3.1.3.7		638252144	Q6C055_YARLI	Unreviewed	hypothetical protein							4: Predicted	yli00920		ncbi-gi:50557098	ncbi-geneid:2908229	Q6C055	pf:PF00459	ps:PS00629，ps:PS00630	ko:K01082	yli00920 yli01100	IKU-IKReaction
YALI0F27885g	2.7.1.105		638252154	Q6C045_YARLI	Unreviewed	6-phosphofructo-2-kinase							4: Predicted	yli00051		ncbi-gi:50557118	ncbi-geneid:2907666	Q6C045	pf:PF00300，pf:PF01591	ps:PS00175	ko:K00900	yli00051	IKU-IKReaction
YALI0F28765g	1.2.1.2		638252192	Q6C009_YARLI	Unreviewed	hypothetical protein							3: Inferred from homology	yli00630 yli00680		ncbi-gi:50557190	ncbi-geneid:2908289	Q6C009	pf:PF00389，pf:PF01262，pf:PF01488，pf:PF02826，pf:PF03807	ps:PS00065，ps:PS00670，ps:PS00671	ko:K00122	yli00630 yli00680 yli01100	IKU-IKReaction
YALI0F29843g	6.1.1.10		638252227	Q6BZY8_YARLI	Unreviewed	methionyl-tRNA synthetase							3: Inferred from homology	yli00450		ncbi-gi:50557232	ncbi-geneid:2908563	Q6BZY8	pf:PF00133，pf:PF08264，pf:PF09334	ps:PS00178	ko:K01874	yli00450 yli00970	IKU-IKReaction
YALI0F30019g	6.3.5.3		638252234	Q6BZY1_YARLI	Unreviewed	phosphoribosylformylglycinamidine synthase							4: Predicted	yli00230		ncbi-gi:50557246	ncbi-geneid:2908917	Q6BZY1	pf:PF00586，pf:PF02769，pf:PF03474	ps:PS51273	ko:K01952	yli00230 yli01100 yli01110	IKU-IKReaction
YALI0F30129g	2.4.2.1		638252239	Q6BZX6_YARLI	Unreviewed	hypothetical protein							4: Predicted	yli00230 yli00240 yli00760		ncbi-gi:50557256	ncbi-geneid:2908714	Q6BZX6	pf:PF01048	ps:PS01240	ko:K03783	yli00230 yli00240 yli00760 yli01100 yli01110	IKU-IKReaction
YALI0F30481g	2.3.3.10		638252255	Q6BZW0_YARLI	Unreviewed	hypothetical protein							4: Predicted	yli00072 yli00280 yli00650 yli00900		ncbi-gi:50557288	ncbi-geneid:2907642	Q6BZW0	pf:PF01154，pf:PF08540	ps:PS01226	ko:K01641	yli00072 yli00280 yli00650 yli00900 yli01100 yli01110	IKU-IKReaction
YALI0F31427g	1.4.3.3		638252298	Q6BZR7_YARLI	Unreviewed	D-amino-acid:oxygen oxidoreductase (deaminating)							4: Predicted	yli00260 yli00472 yli00330		ncbi-gi:210076109	ncbi-geneid:2907946	Q6BZR7	pf:PF00890，pf:PF01266，pf:PF01946，pf:PF03486，pf:PF05834，pf:PF07992	ps:PS01105	ko:K00273	yli00260 yli00311 yli00330 yli00472 yli01100 yli04146	IKU-IKReaction
YALI0F31999g	4.1.3.1		638252321	Q6BZP5_YARLI	Unreviewed	isocitrate lyase	Isocitrate lyase						3: Inferred from homology	yli00630		ncbi-gi:50557418	ncbi-geneid:2908123	Q6BZP5	pf:PF00463	ps:PS00161	ko:K01637	yli00630 yli01100	IKU-IKReaction
YALI0A04983g	1.3.1.-		638245485	Q6CHU1_YARLI	Unreviewed	hypothetical protein							4: Predicted	yli01040		ncbi-gi:50543208	ncbi-geneid:2906140	Q6CHU1			ko:K10258	path:yli01040	IKU-IKReaction
YALI0A06589g	2.4.1.-		638245544	Q6CHQ0_YARLI	Unreviewed	hypothetical protein							4: Predicted	yli00514		ncbi-gi:50543290	ncbi-geneid:2905891	Q6CHQ0			ko:K10967	path:yli00514	IKU-IKReaction
YALI0A09042g	1.14.13.-		638245642	F2Z6J4_YARLI	Unreviewed	2-octaprenyl-3-methyl-6-methoxy-1,4-benzoquinol hydroxylase							4: Predicted	yli00130		ncbi-gi:50543450	ncbi-geneid:2906060	Q6H9P2			ko:K06126	path:yli00130 yli01100 yli01110	IKU-IKReaction
YALI0A13585g	2.4.1.-		638245821	Q6CH20_YARLI	Unreviewed	hypothetical protein							4: Predicted	yli00513		ncbi-gi:50543752	ncbi-geneid:2906179	Q6CH20			ko:K05535	path:yli00513 yli01100	IKU-IKReaction
YALI0A20922g	2.4.1.-		638246130	Q6CGA3_YARLI	Unreviewed	hypothetical protein							4: Predicted	yli00563 yli00563		ncbi-gi:210075164	ncbi-geneid:2905761	Q6CGA3			ko:K05284	path:yli00563 yli01100	IKU-IKReaction
YALI0B07117g	1.1.1.-		638246438	Q6CFG7_YARLI	Unreviewed	D-galacturonate reductase							4: Predicted	yli00051 yli00591 yli00650		ncbi-gi:50546136	ncbi-geneid:2907198	Q6CFG7			ko:K00100	path:yli00051 yli00591 yli00650 yli01100	IKU-IKReaction
YALI0B10153g	1.14.19.-		638246560	Q6CF55_YARLI	Unreviewed	hypothetical protein							4: Predicted	yli01040		ncbi-gi:50546475	ncbi-geneid:2906773	Q6CF55			ko:K10256	path:yli01040	IKU-IKReaction
YALI0B12518g	2.4.1.-		638246661	Q6CEV8_YARLI	Unreviewed	lipolytica Mnn9p, required for complex N-glycosylation							4: Predicted	yli00513		ncbi-gi:50546669	ncbi-geneid:2907625	Q6CEV8			ko:K05529	path:yli00513 yli01100	IKU-IKReaction
YALI0B20196g	2.3.1.-		638247000	Q6CDY7_YARLI	Unreviewed	hypothetical protein							4: Predicted	yli01040		ncbi-gi:50547311	ncbi-geneid:2907046	Q6CDY7			ko:K10245	path:yli01040	IKU-IKReaction
YALI0C04004g	2.4.1.-		638247322	Q6CD41_YARLI	Unreviewed	hypothetical protein							4: Predicted	yli00513		ncbi-gi:50547903	ncbi-geneid:2909678	Q6CD41			ko:K05533	path:yli00513 yli01100	IKU-IKReaction
YALI0C07128g	2.4.2.-;4.1.3.-	5-[(5-phospho-1-deoxyribulos-1- ylamino)methylideneamino]-1-(5-phosphoribosyl)imidazole-4- carboxamide + L-glutamine = imidazole-glycerol phosphate + 5- aminoimidazol-4-carboxamide ribonucleotide + L-glutamate + H(2)O.	638247455	Q6CCR8_YARLI	Unreviewed	imidazole glycerol phosphate synthase subunit hisH	Imidazole glycerol phosphate synthase subunit hisF			Amino-acid biosynthesis L-histidine biosynthesis L- histidine from 5-phospho-alpha-D-ribose 1-diphosphate: step 5/9.	Heterodimer of hisH and hisF (By similarity).	Cytoplasm (By similarity).	3: Inferred from homology	yli00340		ncbi-gi:50548149	ncbi-geneid:2910043	Q6CCR8			ko:K01663	path:yli00340 yli01100 yli01110	IKU-IKReaction
YALI0C14036g	2.3.1.-		638247752	Q6CBZ7_YARLI	Unreviewed	hypothetical protein							4: Predicted	yli00562		ncbi-gi:50548691	ncbi-geneid:2909726	Q6CBZ7			ko:K13511	path:yli00564	IKU-IKReaction
YALI0C14718g	2.1.1.-		638247781	RMT2_YARLI	Reviewed	hypothetical protein	Arginine N-methyltransferase 2	RMT2			Monomer (By similarity).	Cytoplasm (By similarity). Nucleus (By similarity).	3: Inferred from homology	yli00340 yli00350		ncbi-gi:50548741	ncbi-geneid:2909738	Q6CBX2			ko:K00599	path:yli00340 yli00350	IKU-IKReaction
YALI0C18205g	2.1.1.-		638247923	Q6CBJ6_YARLI	Unreviewed	demethylmenaquinone methyltransferase							3: Inferred from homology	yli00130		ncbi-gi:50548991	ncbi-geneid:2909994	Q6CBJ6			ko:K06127	path:yli00130 yli01100 yli01110	IKU-IKReaction
YALI0C23793g	2.3.-.-		638248169	GWT1_YARLI	Reviewed	hypothetical protein	GPI-anchored wall transfer protein 1	GWT1		Glycolipid biosynthesis glycosylphosphatidylinositol- anchor biosynthesis.		Endoplasmic reticulum membrane Multi-pass membrane protein (By similarity).	3: Inferred from homology	yli00563		ncbi-gi:50549451	ncbi-geneid:2909596	Q6CAW6			ko:K05283	path:yli00563 yli01100	IKU-IKReaction
YALI0D17842g	3.1.1.-		638248980	Q6C8Q4_YARLI	Unreviewed	hypothetical protein							4: Predicted	yli00562		ncbi-gi:50550969	ncbi-geneid:2911317	Q6C8Q4			ko:K13535	path:yli00564	IKU-IKReaction
YALI0D20262g	3.5.1.-		638249090	Q6C8E6_YARLI	Unreviewed	hypothetical protein							4: Predicted	yli00600		ncbi-gi:50551185	ncbi-geneid:2911204	Q6C8E6			ko:K04711	path:yli00600	IKU-IKReaction
YALI0D20878g	1.3.3.-		638249116	Q6C8C2_YARLI	Unreviewed	C-5 sterol desaturase							4: Predicted	yli00100		ncbi-gi:50551233	ncbi-geneid:2910270	Q6C8C2			ko:K09830	path:yli00100 yli01100	IKU-IKReaction
YALI0D26235g	2.7.-.-		638249342	GPI7_YARLI	Reviewed	putative protein Gpi7	GPI ethanolamine phosphate transferase 2	LAS21		Glycolipid biosynthesis glycosylphosphatidylinositol- anchor biosynthesis.		Endoplasmic reticulum membrane Multi-pass membrane protein (By similarity).	3: Inferred from homology	yli00563		ncbi-gi:50551663	ncbi-geneid:2911071	Q6C7Q6			ko:K05310	path:yli00563	IKU-IKReaction
YALI0E09306g	2.7.8.-		638249790	Q6C6I2_YARLI	Unreviewed	[aminoadipate-semialdehyde dehydrogenase] phosphopantetheinyl transferase							4: Predicted	yli00770		ncbi-gi:50552640	ncbi-geneid:2912530	Q6C6I2			ko:K06133	path:yli00770	IKU-IKReaction
YALI0E15224g	1.14.13.-		638250048	Q6C5T9_YARLI	Unreviewed	hypothetical protein							4: Predicted	yli00130		ncbi-gi:50553126	ncbi-geneid:2911989	Q6C5T9			ko:K06134	path:yli00130 yli01100 yli01110	IKU-IKReaction
YALI0E17347g	1.14.-.-		638250138	Q6C5K3_YARLI	Unreviewed	sphingosine hydroxylase							4: Predicted	yli00600		ncbi-gi:50553296	ncbi-geneid:2911666	Q6C5K3			ko:K04713	path:yli00600 yli01100	IKU-IKReaction
YALI0E25894g	2.4.1.-		638250511	Q6C4K9_YARLI	Unreviewed	hypothetical protein							4: Predicted	yli00513		ncbi-gi:50553989	ncbi-geneid:2912616	Q6C4K9			ko:K05531	path:yli00513 yli01100	IKU-IKReaction
YALI0F03663g	1.14.13.-		638251085	Q6C304_YARLI	Unreviewed	hypothetical protein							4: Predicted	yli00360		ncbi-gi:50555099	ncbi-geneid:2907724	Q6C304			ko:K10437	path:yli00360 yli01100	IKU-IKReaction
YALI0F05610g	2.5.1.-		638251172	Q6C2S2_YARLI	Unreviewed	4-hydroxybenzoate octaprenyltransferase							4: Predicted	yli00130		ncbi-gi:50555263	ncbi-geneid:2907969	Q6C2S2			ko:K06125	path:yli00130 yli01100 yli01110	IKU-IKReaction
YALI0F07260g	2.4.1.-		638251247	F2Z6C7_YARLI	Unreviewed	hypothetical protein							4: Predicted	yli00513		ncbi-gi:50555407	ncbi-geneid:2908453	Q70MH4			ko:K05534	path:yli00513 yli01100	IKU-IKReaction
YALI0F11935g	4.2.1.-		638251457	Q6C203_YARLI	Unreviewed	hypothetical protein							4: Predicted	yli01040		ncbi-gi:50555802	ncbi-geneid:2908265	Q6C203			ko:K10703	path:yli01040	IKU-IKReaction
YALI0F20570g	2.7.-.-		638251835	MCD4_YARLI	Reviewed	hypothetical protein	GPI ethanolamine phosphate transferase 1	MCD4		Glycolipid biosynthesis glycosylphosphatidylinositol- anchor biosynthesis.		Endoplasmic reticulum membrane Multi-pass membrane protein (By similarity).	3: Inferred from homology	yli00563 yli00563		ncbi-gi:50556522	ncbi-geneid:2908691	Q6C0Z3			ko:K05285	path:yli00563 yli01100	IKU-IKReaction
YALI0F23837g	2.7.8.-		638251978	Q6C0K8_YARLI	Unreviewed	CDP-diacylglycerol-phosphatidylglycerol phosphatidyltransferase							3: Inferred from homology	yli00562		ncbi-gi:50556792	ncbi-geneid:2908748	Q6C0K8			ko:K08744	path:yli00564 yli01100	IKU-IKReaction
YALI0C15554g	2.5.1.3;2.7.1.50		638247816	Q6CBT9_YARLI	Unreviewed	hypothetical protein							3: Inferred from homology	yli00730		ncbi-gi:50548807	ncbi-geneid:2909412	Q6CBT9	pf:PF01256，pf:PF02110，pf:PF02581	ps:PS00136，ps:PS00137，ps:PS00138，ps:PS50321，ps:PS50324	ko:K14154	yli00730 yli01100	IKU-IKReaction
YALI0C18755g	2.5.1.82;2.5.1.83		638247947	COQ1_YARLI	Reviewed	hypothetical protein	Probable hexaprenyl pyrophosphate synthase, mitochondrial	COQ1	Binds 3 magnesium ions per subunit (By similarity).	Cofactor biosynthesis ubiquinone biosynthesis.	0	Mitochondrion (By similarity).	3: Inferred from homology	yli00900		ncbi-gi:50549037	ncbi-geneid:2909963	Q6CBH3	pf:PF00348	ps:POLYPRENYL_SYNTHET_1，ps:POLYPRENYL_SYNTHET_2	ko:K05355	yli00900 yli01110	IKU-IKReaction
YALI0D10131g	4.1.1.1		638248643	Q6C9L5_YARLI	Unreviewed	hypothetical protein							3: Inferred from homology	yli00010		ncbi-gi:50550349	ncbi-geneid:2910997	Q6C9L5	pf:PF00205，pf:PF02775，pf:PF02776	ps:PS00187	ko:K01568	yli00010 yli01100 yli01110	IKU-IKReaction
YALI0D14476g	2.4.1.15;3.1.3.12		638248836	Q6C939_YARLI	Unreviewed	trehalose 6-phosphatase							4: Predicted	yli00500		ncbi-gi:50550701	ncbi-geneid:2910243	Q6C939	pf:PF00982，pf:PF02358，pf:PF08282	ps:PS50322	ko:K00697 K01087	yli00500	IKU-IKReaction
YALI0D17050g	2.5.1.1;2.5.1.10;2.5.1.29		638248944	Q6C8T9_YARLI	Unreviewed	hypothetical protein							3: Inferred from homology	yli00900		ncbi-gi:50550901	ncbi-geneid:2911219	Q6C8T9	pf:PF00348，pf:PF03936，pf:PF06877	ps:POLYPRENYL_SYNTHET_1，ps:POLYPRENYL_SYNTHET_2	ko:K00804	yli00900 yli01100 yli01110	IKU-IKReaction
YALI0D24409g	2.1.2.3;3.5.4.10		638249264	Q6C7Y2_YARLI	Unreviewed	hypothetical protein							4: Predicted	yli00230 yli00670		ncbi-gi:50551513	ncbi-geneid:2910380	Q6C7Y2	pf:PF01808，pf:PF02142	ps:PS01194	ko:K00602	yli00230 yli00670 yli01100 yli01110	IKU-IKReaction
YALI0E01056g	1.5.1.5;3.5.4.9;6.3.4.3		638249437	F2Z650_YARLI	Unreviewed	Formate-tetrahydrofolate ligase							3: Inferred from homology	yli00670		ncbi-gi:50551849	ncbi-geneid:2912574	Q9HFV0	pf:PF00763，pf:PF01268，pf:PF02882	ps:PS00721，ps:PS00722，ps:PS00766，ps:PS00767	ko:K00288	yli00670 yli01100	IKU-IKReaction
YALI0E03190g	2.4.1.258		638249532	Q6C774_YARLI	Unreviewed	hypothetical protein							4: Predicted	yli00510 yli00513		ncbi-gi:50552027	ncbi-geneid:2912133	Q6C774	pf:PF05208	ps:PS00962	ko:K03845	yli00510 yli00513 yli01100	IKU-IKReaction
YALI0E07271g	3.5.1.54;6.3.4.6		638249709	Q6C6Q4_YARLI	Unreviewed	hypothetical protein							4: Predicted	yli00330		ncbi-gi:50552496	ncbi-geneid:2912433	Q6C6Q4	pf:PF00289，pf:PF00364，pf:PF01425，pf:PF01597，pf:PF02222，pf:PF02626，pf:PF02655，pf:PF02682，pf:PF02785，pf:PF02786，pf:PF07478，pf:PF08443	ps:PS00188，ps:PS00866，ps:PS00867，ps:PS50968，ps:PS50975，ps:PS50979	ko:K14541	yli00330 yli01100	IKU-IKReaction
YALI0E11385g	1.3.1.76;4.99.1.4		638249881	Q6C695_YARLI	Unreviewed	hypothetical protein							4: Predicted	yli00860		ncbi-gi:50552814	ncbi-geneid:2912753	Q6C695	pf:PF01488，pf:PF08748	ps:PS50312，ps:PS51083	ko:K02304	yli00860 yli01100 yli01110	IKU-IKReaction
YALI0E25652g	2.7.7.1;2.7.7.18		638250499	Q6C4M1_YARLI	Unreviewed	hypothetical protein							4: Predicted	yli00760		ncbi-gi:50553965	ncbi-geneid:2912725	Q6C4M1	pf:PF01467	ps:PS50089，ps:PS50311，ps:PS51266，ps:PS51270	ko:K06210	yli00760 yli01100	IKU-IKReaction
YALI0E26719g	3.2.1.26		638250547	Q6C4H7_YARLI	Unreviewed	invertase							3: Inferred from homology	yli00052 yli00500		ncbi-gi:50554053	ncbi-geneid:2912306	Q6C4H7	pf:PF00251，pf:PF08244	ps:PS00609	ko:K01193	yli00052 yli00500 yli01100	IKU-IKReaction
YALI0E30591g	6.3.4.10;6.3.4.11;6.3.4.15;6.3.4.9		638250719	Q6C416_YARLI	Unreviewed	hypothetical protein							4: Predicted	yli00780		ncbi-gi:50554375	ncbi-geneid:2912036	Q6C416	pf:PF02237，pf:PF03099，pf:PF08532，pf:PF09825	ps:PS01359，ps:PS50016，ps:PS50079，ps:PS50114，ps:PS50313，ps:PS50318，ps:PS51038，ps:PS51293	ko:K01942	yli00780 yli01100	IKU-IKReaction
YALI0F09603g	1.1.1.1;1.1.1.284		638251354	Q6C297_YARLI	Unreviewed	hypothetical protein			Zinc (By similarity).				3: Inferred from homology	yli00071 yli00350 yli00680 yli00010		ncbi-gi:50555614	ncbi-geneid:2908970	Q6C297	pf:PF00107，pf:PF02826，pf:PF03721，pf:PF08240	ps:PS00059	ko:K00121	yli00010 yli00071 yli00350 yli00680 yli01100 yli01110	IKU-IKReaction
YALI0F12639g	1.1.1.25;2.5.1.19;2.7.1.71;4.2.1.10;4.2.3.4	Phosphoenolpyruvate + 3-phosphoshikimate = phosphate + 5-O-(1-carboxyvinyl)-3-phosphoshikimate.	638251487	ARO1_YARLI	Reviewed	3-dehydroquinate synthase	Shikimate dehydrogenase	ARO1	Binds 2 zinc ions per subunit.	Metabolic intermediate biosynthesis chorismate biosynthesis chorismate from D-erythrose 4-phosphate and phosphoenolpyruvate: step 6/7.	Homodimer (By similarity).	Cytoplasm (By similarity).	3: Inferred from homology	yli00400		ncbi-gi:50555858	ncbi-geneid:2908044	Q6C1X5	pf:PF00275，pf:PF01202，pf:PF01487，pf:PF01488，pf:PF01761，pf:PF02826，pf:PF03435，pf:PF06414，pf:PF08501	ps:PS00104，ps:PS00885，ps:PS01028，ps:PS01128	ko:K13830	yli00400 yli01100 yli01110	IKU-IKReaction
YALI0F19514g	2.3.1.23;2.3.1.51;2.3.1.-		638251788	Q6C138_YARLI	Unreviewed	hypothetical protein							4: Predicted	yli00561 yli00562 yli00565		ncbi-gi:50556432	ncbi-geneid:2907675	Q6C138	pf:PF03062	ps:PS00534	ko:K13519	yli00561 yli00564 yli00565 yli01100	IKU-IKReaction
YALI0F21010g	6.3.3.1;6.3.4.13	ATP + 2-(formamido)-N(1)-(5-phospho-D- ribosyl)acetamidine = ADP + phosphate + 5-amino-1-(5-phospho-D- ribosyl)imidazole.	638251855	PUR2_YARLI	Reviewed	phosphoribosylamine--glycine ligase	Phosphoribosylformylglycinamidine cyclo-ligase	ADE1		Purine metabolism IMP biosynthesis via de novo pathway N(1)-(5-phospho-D-ribosyl)glycinamide from 5-phospho-alpha-D- ribose 1-diphosphate: step 2/2.			3: Inferred from homology	yli00230		ncbi-gi:50556562	ncbi-geneid:2907698	Q99148	pf:PF00586，pf:PF01071，pf:PF02222，pf:PF02655，pf:PF02769，pf:PF02786，pf:PF02843，pf:PF02844，pf:PF07478，pf:PF08442，pf:PF08443	ps:PS00184，ps:PS50975	ko:K11788	yli00230 yli01100 yli01110	IKU-IKReaction
YALI0F26587g	2.8.3.5		638252097	Q6C098_YARLI	Unreviewed	hypothetical protein							4: Predicted	yli00072 yli00280 yli00650		ncbi-gi:50557012	ncbi-geneid:2908340	Q6C098	pf:PF01144	ps:PS01274	ko:K01027	yli00072 yli00280 yli00650	IKU-IKReaction
YALI0A19074g	2.4.1.25;3.2.1.33		638246049	Q6CGI3_YARLI	Unreviewed	hypothetical protein							4: Predicted	yli00500		ncbi-gi:50545383	ncbi-geneid:2906486	Q6CGI3	pf:PF00128，pf:PF06202	ps:PS50079	ko:K01196	yli00500 yli01100	IKU-IKReaction
YALI0C00209g	2.3.1.15;2.3.1.42		638247157	Q6CDI7_YARLI	Unreviewed	hypothetical protein							4: Predicted	yli00561 yli00562		ncbi-gi:50547611	ncbi-geneid:2909192	Q6CDI7	pf:PF01553	ps:PS50079，ps:PS50172，ps:PS50312，ps:PS50318	ko:K13507	yli00561 yli00564 yli01100	IKU-IKReaction
YALI0C02475g	2.4.1.260		638247254	Q6CDA1_YARLI	Unreviewed	hypothetical protein							4: Predicted	yli00510 yli00513		ncbi-gi:50547783	ncbi-geneid:2909087	Q6CDA1	pf:PF03901	ps:PS50920	ko:K03847	yli00510 yli00513 yli01100	IKU-IKReaction
YALI0C11407g	6.3.4.14;6.4.1.2		638247642	Q6CC91_YARLI	Unreviewed	hypothetical protein							4: Predicted	yli00061 yli00620 yli00640		ncbi-gi:50548503	ncbi-geneid:2909424	Q6CC91	pf:PF00289，pf:PF00364，pf:PF01039，pf:PF02222，pf:PF02655，pf:PF02785，pf:PF02786，pf:PF07478，pf:PF08326	ps:PS00188，ps:PS00866，ps:PS00867，ps:PS50968，ps:PS50975，ps:PS50979，ps:PS50980，ps:PS50989	ko:K11262	yli00061 yli00620 yli00640 yli01100	IKU-IKReaction
YALI0E32681g	3.1.3.2;3.1.3.48		638250820	Q6C3R6_YARLI	Unreviewed	hypothetical protein					Interacts with KAR2.	Endoplasmic reticulum lumen.	1: Evidence at protein level	yli00740		ncbi-gi:50554575	ncbi-geneid:2911801	Q6C3R6	pf:PF01451	ps:PS50012	ko:K14394	yli00740	IKU-IKReaction
YALI0A05401g	2.7.7.7	Deoxynucleoside triphosphate + DNA(n) = diphosphate + DNA(n+1).	638245502	DPB4_YARLI	Reviewed	hypothetical protein	DNA polymerase epsilon subunit D	DPB4			Heterotetramer. Consists of four subunits: POL2, DPB2, DPB3 and DPB4 (By similarity).	Nucleus (By similarity).	3: Inferred from homology	yli00230 yli00240	Yarrowia lipolytica CLIB122	ncbi-gi:50543238	ncbi-geneid:2905945	Q6CHS6	pf:PF00125，pf:PF00808，pf:PF07524	ps:PS51273	ko:K02326	yli00230 yli00240 yli01100 yli03030 yli03410 yli03420	IKU-IKUReaction
YALI0A08426g	2.7.7.7	Deoxynucleoside triphosphate + DNA(n) = diphosphate + DNA(n+1).	638245620	Q6CHI6_YARLI	Unreviewed	hypothetical protein	DNA polymerase						3: Inferred from homology	yli00230 yli00240	Yarrowia lipolytica CLIB122	ncbi-gi:50543418	ncbi-geneid:2906103	Q6CHI6	pf:PF00136，pf:PF03104，pf:PF03175，pf:PF10108	ps:PS00116	ko:K02327	yli00230 yli00240 yli01100 yli03030 yli03410 yli03420 yli03430 yli03440	IKU-IKUReaction
YALI0A10076g	2.5.1.21	Presqualene diphosphate + NAD(P)H = squalene + diphosphate + NAD(P)(+).	638245683	FDFT_YARLI	Reviewed	farnesyl-diphosphate farnesyltransferase	Squalene synthase	SQS1	Magnesium.	Terpene metabolism lanosterol biosynthesis lanosterol from farnesyl diphosphate: step 1/3.		Endoplasmic reticulum membrane Multi-pass membrane protein (By similarity).	3: Inferred from homology	yli00100	Yarrowia lipolytica CLIB122	ncbi-gi:50543526	ncbi-geneid:2906604	Q9Y753	pf:PF00494	ps:PS01044，ps:PS01045	ko:K00801	yli00100 yli01100 yli01110	IKU-IKUReaction
YALI0A16698g	5.3.1.23	S-methyl-5-thio-alpha-D-ribose 1-phosphate = S-methyl-5-thio-D-ribulose 1-phosphate.	638245947	MTNA_YARLI	Reviewed	methylthioribose-1-phosphate isomerase	Methylthioribose-1-phosphate isomerase	MRI1		Amino-acid biosynthesis L-methionine biosynthesis via salvage pathway L-methionine from S-methyl-5-thio-alpha-D-ribose 1-phosphate: step 1/6.		Cytoplasm (By similarity). Nucleus (By similarity).	3: Inferred from homology	yli00270	Yarrowia lipolytica CLIB122	ncbi-gi:50545201	ncbi-geneid:2906518	Q6CGS4	pf:PF01008	ps:PS50312，ps:PS50323，ps:PS50324	ko:K08963	yli00270 yli01100	IKU-IKUReaction
YALI0B00220g	2.4.2.11	Nicotinate D-ribonucleotide + diphosphate = nicotinate + 5-phospho-alpha-D-ribose 1-diphosphate.	638246160	Q6CG74_YARLI	Unreviewed	hypothetical protein	Nicotinate phosphoribosyltransferase			Cofactor biosynthesis NAD(+) biosynthesis nicotinate ribonucleotide from nicotinate: step 1/1.			3: Inferred from homology	yli00760	Yarrowia lipolytica CLIB122	ncbi-gi:50545599	ncbi-geneid:2907065	Q6CG74	pf:PF04095	ps:PS50166	ko:K00763	yli00760 yli01100	IKU-IKUReaction
YALI0B00572g	1.5.1.20	5-methyltetrahydrofolate + NAD(P)(+) = 5,10- methylenetetrahydrofolate + NAD(P)H.	638246173	Q6CG63_YARLI	Unreviewed	hypothetical protein	Methylenetetrahydrofolate reductase		FAD (By similarity).	One-carbon metabolism tetrahydrofolate pathway.			3: Inferred from homology	yli00670 yli00680	Yarrowia lipolytica CLIB122	ncbi-gi:50545621	ncbi-geneid:2906899	Q6CG63	pf:PF02219	ps:PS50005，ps:PS50079，ps:PS50312	ko:K00297	yli00670 yli00680 yli01100	IKU-IKUReaction
YALI0B00704g	2.7.4.3	ATP + AMP = 2 ADP.	638246179	KAD1_YARLI	Reviewed	Adenylate kinase	Adenylate kinase 1	ADK1			Monomer (By similarity).	Cytoplasm, cytosol (By similarity). Mitochondrion intermembrane space (By similarity).	3: Inferred from homology	yli00230	Yarrowia lipolytica CLIB122	ncbi-gi:50545633	ncbi-geneid:2907367	Q6CG57	pf:PF00406，pf:PF05191	ps:PS00113	ko:K00939	yli00230 yli01100 yli01110	IKU-IKUReaction
YALI0B00836g	2.7.6.1	ATP + D-ribose 5-phosphate = AMP + 5-phospho- alpha-D-ribose 1-diphosphate.	638246185	Q6CG51_YARLI	Unreviewed	hypothetical protein	Ribose-phosphate pyrophosphokinase						3: Inferred from homology	yli00030 yli00230	Yarrowia lipolytica CLIB122	ncbi-gi:50545645	ncbi-geneid:2906609	Q6CG51	pf:PF00156	ps:PRPP_SYNTHETASE	ko:K00948	yli00030 yli00230 yli01100 yli01110	IKU-IKUReaction
YALI0B01364g	4.2.1.33	(2S)-2-isopropylmaleate + H(2)O = (2S)-2- isopropylmalate.	638246207	Q6CG29_YARLI	Unreviewed	3-isopropylmalate dehydratase, small subunit	3-isopropylmalate dehydratase			Amino-acid biosynthesis L-leucine biosynthesis L- leucine from 3-methyl-2-oxobutanoate: step 2/4.			3: Inferred from homology	yli00290	Yarrowia lipolytica CLIB122	ncbi-gi:50545689	ncbi-geneid:2907408	Q6CG29	pf:PF00330，pf:PF00694	ps:PS00450，ps:PS01244	ko:K01702	yli00290 yli01100 yli01110	IKU-IKUReaction
YALI0B01826g	2.7.1.26	ATP + riboflavin = ADP + FMN.	638246226	RIFK_YARLI	Reviewed	hypothetical protein	Riboflavin kinase	FMN1	Zinc or magnesium (By similarity).	Cofactor biosynthesis FMN biosynthesis FMN from riboflavin (ATP route): step 1/1.			3: Inferred from homology	yli00740	Yarrowia lipolytica CLIB122	ncbi-gi:50545725	ncbi-geneid:2907158	Q6CG11	pf:PF01687	ps:PS50922	ko:K00861	yli00740 yli01100	IKU-IKUReaction
YALI0B02178g	2.6.1.1	L-aspartate + 2-oxoglutarate = oxaloacetate + L-glutamate.	638246241	Q6CFZ7_YARLI	Unreviewed	hypothetical protein	Aspartate aminotransferase		Pyridoxal phosphate (By similarity).		Homodimer (By similarity).		3: Inferred from homology	yli00250 yli00270 yli00350 yli00360 yli00400 yli00330	Yarrowia lipolytica CLIB122	ncbi-gi:50545753	ncbi-geneid:2906682	Q6CFZ7	pf:PF00155	ps:PS00105	ko:K14455	yli00250 yli00270 yli00330 yli00350 yli00360 yli00400 yli01100 yli01110	IKU-IKUReaction
YALI0B02852g	1.13.11.6	3-hydroxyanthranilate + O(2) = 2-amino-3- carboxymuconate semialdehyde.	638246270	3HAO_YARLI	Reviewed	3-hydroxyanthranilate 3,4-dioxygenase	3-hydroxyanthranilate 3,4-dioxygenase	BNA1	Fe(2+) ion (By similarity).	Cofactor biosynthesis NAD(+) biosynthesis quinolinate from L-kynurenine: step 3/3.		Cytoplasm (By similarity).	3: Inferred from homology	yli00380	Yarrowia lipolytica CLIB122	ncbi-gi:50545805	ncbi-geneid:2907509	Q6CFX1	pf:PF00190，pf:PF01485，pf:PF02311，pf:PF03079，pf:PF06052，pf:PF07883，pf:PF08007，pf:PF12852	ps:PS00107，ps:PS00108，ps:PS01351，ps:PS50011，ps:PS50322	ko:K00452	yli00380 yli01100	IKU-IKUReaction
YALI0B02948g	1.1.1.8	sn-glycerol 3-phosphate + NAD(+) = glycerone phosphate + NADH.	638246273	GPD1_YARLI	Reviewed	glycerol-3-phosphate dehydrogenase (NAD+)	Glycerol-3-phosphate dehydrogenase [NAD+] 1	GPD1				Cytoplasm (Probable).	3: Inferred from homology	yli00562	Yarrowia lipolytica CLIB122	ncbi-gi:50545811	ncbi-geneid:2906777	Q9UVF4	pf:PF01118，pf:PF01210，pf:PF03807，pf:PF07479，pf:PF09109	ps:PS00957	ko:K00006	yli00564	IKU-IKUReaction
YALI0B06941g	5.3.1.6	D-ribose 5-phosphate = D-ribulose 5-phosphate.	638246431	RPIA_YARLI	Reviewed	ribose-5-phosphate isomerase	Ribose-5-phosphate isomerase	RKI1		Carbohydrate degradation pentose phosphate pathway D- ribose 5-phosphate from D-ribulose 5-phosphate (non-oxidative stage): step 1/1.		Cytoplasm (Potential).	3: Inferred from homology	yli00030	Yarrowia lipolytica CLIB122	ncbi-gi:50546122	ncbi-geneid:2906709	Q6CFH4	pf:PF00455，pf:PF06026	ps:PS50079	ko:K01807	yli00030 yli01100 yli01110	IKU-IKUReaction
YALI0B13552g	2.7.6.1	ATP + D-ribose 5-phosphate = AMP + 5-phospho- alpha-D-ribose 1-diphosphate.	638246705	Q6CER7_YARLI	Unreviewed	hypothetical protein	Ribose-phosphate pyrophosphokinase						3: Inferred from homology	yli00030 yli00230	Yarrowia lipolytica CLIB122	ncbi-gi:50546751	ncbi-geneid:2907402	Q6CER7	pf:PF00156	ps:PRPP_SYNTHETASE	ko:K00948	yli00030 yli00230 yli01100 yli01110	IKU-IKUReaction
[truncated: 184 more rows]

## Sheet: Reaction detail
ID	Reaction ID in KEGG	Name in KEGG	Preferred Name in KEGG	Definition in KEGG	Eqaution in KEGG	Reversiblity in network	direction	compartment	GeneId	Ecnumber	Gene Product Name in IMG	RecName in IMG	Pathway	COFACTOR in UniprotKB	uniprot-pathway	uniprot-Status	SUBCELLULAR LOCATION in UniprotKB	Comment	Source1	Source2
[truncated: 779 more rows]

## Sheet: Metabolite detail
compoundID	officialName	allName	keggID	BIGGno	compartment	revesibility	formulaNeutral	charge	formula	casNumber	C	H	N	O	P	S	X	R	Fe
[truncated: 609 more rows]

[truncated: 6 more sheets: Eliminated reactions, added reactions, Name merging, Connection of metabolites, DeadEND, spontaneous reactions]
