# Supplementary material for: Reconstruction and In Silico Analysis of Metabolic Network for an Oleaginous Yeast, Yarrowia lipolytica
Source: PLoS One. 2012 Dec 7;7(12):e51535. doi: 10.1371/journal.pone.0051535 (PMC3518092; doi:10.1371/journal.pone.0051535)
Supplement: Additional file S5 — The model iYL619_PCP in SBML format (XML) [file pone.0051535.s005.xml]

<?xml version="1.0" encoding="UTF-8" ?>
<sbml xmlns="http://www.sbml.org/sbml/level2" level="2" version="1">
<model id="Yarrowia_model" name="Yarrowia_model">
<notes>
<html xmlns="http://www.w3.org/1999/xhtml">
<p>COBRA_Toolbox</p>
</html>
</notes>
<listOfUnitDefinitions>
<unitDefinition id="mmol_per_gDW_per_hr">
<listOfUnits>
<unit kind="mole" scale="-3" multiplier="1" offset="0" />
<unit kind="gram" exponent="-1" multiplier="1" offset="0" />
<unit kind="second" exponent="-1" multiplier="0.00027777" offset="0" />
</listOfUnits>
</unitDefinition>
</listOfUnitDefinitions>
<listOfCompartments>
<compartment id="C_c" name="Cytoplasm" />
<compartment id="C_e" name="Extracellular" />
</listOfCompartments>
<listOfSpecies>
<species id="M_10fthf_c" name = "10-Formyltetrahydrofolate" compartment = "C_c">
<notes>
<html xmlns="http://www.w3.org/1999/xhtml" > 
<p>FORMULA:C20H21N7O7</p>
</html>
</notes>
</species>
<species id="M_10fthf_m" name = "10-Formyltetrahydrofolate" compartment = "C_m">
<notes>
<html xmlns="http://www.w3.org/1999/xhtml" > 
<p>FORMULA:C20H21N7O7</p>
</html>
</notes>
</species>
<species id="M_12dgr_YL_c" name = "1,2-Diacylglycerol, yeast-specific" compartment = "C_c">
<notes>
<html xmlns="http://www.w3.org/1999/xhtml" > 
<p>FORMULA:C3540H6644O500</p>
</html>
</notes>
</species>
<species id="M_13BDglcn_c" name = "1,3-beta-D-Glucan" compartment = "C_c">
<notes>
<html xmlns="http://www.w3.org/1999/xhtml" > 
<p>FORMULA:C6H10O5</p>
</html>
</notes>
</species>
<species id="M_13dampp_c" name = "1,3-Diaminopropane" compartment = "C_c">
<notes>
<html xmlns="http://www.w3.org/1999/xhtml" > 
<p>FORMULA:C3H12N2</p>
</html>
</notes>
</species>
<species id="M_13dpg_c" name = "3-Phospho-D-glyceroyl phosphate" compartment = "C_c">
<notes>
<html xmlns="http://www.w3.org/1999/xhtml" > 
<p>FORMULA:C3H4O10P2</p>
</html>
</notes>
</species>
<species id="M_14glun_c" name = "(1,4-alpha-D-Glucosyl)n" compartment = "C_c">
<notes>
<html xmlns="http://www.w3.org/1999/xhtml" > 
<p>FORMULA:C6H12O6</p>
</html>
</notes>
</species>
<species id="M_1ag3p_YL_c" name = "1-Acyl-sn-glycerol 3-phosphate" compartment = "C_c">
<notes>
<html xmlns="http://www.w3.org/1999/xhtml" > 
<p>FORMULA:C1920H3622O700P100</p>
</html>
</notes>
</species>
<species id="M_1agly3p_YL_c" name = "1-Acyl-glycerone 3-phosphate, yeast-specific" compartment = "C_c">
<notes>
<html xmlns="http://www.w3.org/1999/xhtml" > 
<p>FORMULA:C1920H3422O700P100</p>
</html>
</notes>
</species>
<species id="M_1agpc_YL_c" name = "1-Acyl-sn-glycerol-3-phosphocholine, yeast-specific" compartment = "C_c">
<notes>
<html xmlns="http://www.w3.org/1999/xhtml" > 
<p>FORMULA:C2420H4922N100O700P100</p>
</html>
</notes>
</species>
<species id="M_1pyr5c_c" name = "1-Pyrroline-5-carboxylate" compartment = "C_c">
<notes>
<html xmlns="http://www.w3.org/1999/xhtml" > 
<p>FORMULA:C5H6NO2</p>
</html>
</notes>
</species>
<species id="M_23dhmb_m" name = "(R)-2,3-Dihydroxy-3-methylbutanoate" compartment = "C_m">
<notes>
<html xmlns="http://www.w3.org/1999/xhtml" > 
<p>FORMULA:C5H9O4</p>
</html>
</notes>
</species>
<species id="M_23dhmp_m" name = "(R)-2,3-Dihydroxy-3-methylpentanoate" compartment = "C_m">
<notes>
<html xmlns="http://www.w3.org/1999/xhtml" > 
<p>FORMULA:C6H11O4</p>
</html>
</notes>
</species>
<species id="M_25aics_c" name = "(S)-2-[5-Amino-1-(5-phospho-D-ribosyl)imidazole-4-carboxamido]succinate" compartment = "C_c">
<notes>
<html xmlns="http://www.w3.org/1999/xhtml" > 
<p>FORMULA:C13H15N4O12P</p>
</html>
</notes>
</species>
<species id="M_25dhpp_c" name = "2,5-Diamino-6-hydroxy-4-(5'-phosphoribosylamino)-pyrimidine" compartment = "C_c">
<notes>
<html xmlns="http://www.w3.org/1999/xhtml" > 
<p>FORMULA:C9H14N5O8P</p>
</html>
</notes>
</species>
<species id="M_2ahbut_m" name = "(S)-2-Aceto-2-hydroxybutanoate" compartment = "C_m">
<notes>
<html xmlns="http://www.w3.org/1999/xhtml" > 
<p>FORMULA:C6H9O4</p>
</html>
</notes>
</species>
<species id="M_2ahethmpp_c" name = "2-(alpha-Hydroxyethyl)thiamine diphosphate" compartment = "C_c">
<notes>
<html xmlns="http://www.w3.org/1999/xhtml" > 
<p>FORMULA:C14H23N4O8P2S</p>
</html>
</notes>
</species>
<species id="M_2ahethmpp_m" name = "2-(alpha-Hydroxyethyl)thiamine diphosphate" compartment = "C_m">
<notes>
<html xmlns="http://www.w3.org/1999/xhtml" > 
<p>FORMULA:C14H23N4O8P2S</p>
</html>
</notes>
</species>
<species id="M_2ahhmd_m" name = "2-Amino-4-hydroxy-6-hydroxymethyl-7,8-dihydropteridine diphosphate" compartment = "C_m">
<notes>
<html xmlns="http://www.w3.org/1999/xhtml" > 
<p>FORMULA:C7H8N5O8P2</p>
</html>
</notes>
</species>
<species id="M_2ahhmp_m" name = "2-Amino-4-hydroxy-6-hydroxymethyl-7,8-dihydropteridine" compartment = "C_m">
<notes>
<html xmlns="http://www.w3.org/1999/xhtml" > 
<p>FORMULA:C7H9N5O2</p>
</html>
</notes>
</species>
<species id="M_2cpr5p_c" name = "1-(2-Carboxyphenylamino)-1-deoxy-D-ribulose 5-phosphate" compartment = "C_c">
<notes>
<html xmlns="http://www.w3.org/1999/xhtml" > 
<p>FORMULA:C12H13NO9P</p>
</html>
</notes>
</species>
<species id="M_2dda7p_c" name = "2-Dehydro-3-deoxy-D-arabino-heptonate 7-phosphate" compartment = "C_c">
<notes>
<html xmlns="http://www.w3.org/1999/xhtml" > 
<p>FORMULA:C7H10O10P</p>
</html>
</notes>
</species>
<species id="M_2dhp_c" name = "2-Dehydropantoate" compartment = "C_c">
<notes>
<html xmlns="http://www.w3.org/1999/xhtml" > 
<p>FORMULA:C6H9O4</p>
</html>
</notes>
</species>
<species id="M_2dr1p_c" name = "2-Deoxy-D-ribose 1-phosphate" compartment = "C_c">
<notes>
<html xmlns="http://www.w3.org/1999/xhtml" > 
<p>FORMULA:C5H9O7P</p>
</html>
</notes>
</species>
<species id="M_2hp6mbq_m" name = "2-Hexaprenyl-6-methoxy-1,4-benzoquinone" compartment = "C_m">
<notes>
<html xmlns="http://www.w3.org/1999/xhtml" > 
<p>FORMULA:C37H54O3</p>
</html>
</notes>
</species>
<species id="M_2hp6mp_m" name = "2-Hexaprenyl-6-methoxyphenol" compartment = "C_m">
<notes>
<html xmlns="http://www.w3.org/1999/xhtml" > 
<p>FORMULA:C37H56O2</p>
</html>
</notes>
</species>
<species id="M_2hpmhmbq_m" name = "2-hexaprenyl-3-methyl-5-hydroxy-6-methoxy-1,4-benzoquinone" compartment = "C_m">
<notes>
<html xmlns="http://www.w3.org/1999/xhtml" > 
<p>FORMULA:C38H56O4</p>
</html>
</notes>
</species>
<species id="M_2hpmmbq_m" name = "2-hexaprenyl-3-methyl-6-methoxy-1,4-benzoquinone" compartment = "C_m">
<notes>
<html xmlns="http://www.w3.org/1999/xhtml" > 
<p>FORMULA:C38H56O3</p>
</html>
</notes>
</species>
<species id="M_2hyoxplac_c" name = "2-Hydroxyphenylacetate" compartment = "C_c">
<notes>
<html xmlns="http://www.w3.org/1999/xhtml" > 
<p>FORMULA:C8H7O3</p>
</html>
</notes>
</species>
<species id="M_2kmb_c" name = "2-keto-4-methylthiobutyrate" compartment = "C_c">
<notes>
<html xmlns="http://www.w3.org/1999/xhtml" > 
<p>FORMULA:C5H7O3S</p>
</html>
</notes>
</species>
<species id="M_2maacoa_c" name = "2-Methyl-3-acetoacetyl-CoA" compartment = "C_c">
<notes>
<html xmlns="http://www.w3.org/1999/xhtml" > 
<p>FORMULA:C26H38N7O18P3S</p>
</html>
</notes>
</species>
<species id="M_2mahmp_c" name = "2-Methyl-4-amino-5-hydroxymethylpyrimidine diphosphate" compartment = "C_c">
<notes>
<html xmlns="http://www.w3.org/1999/xhtml" > 
<p>FORMULA:C6H8N3O7P2</p>
</html>
</notes>
</species>
<species id="M_2mb2coa_c" name = "trans-2-Methylbut-2-enoyl-CoA" compartment = "C_c">
<notes>
<html xmlns="http://www.w3.org/1999/xhtml" > 
<p>FORMULA:C26H38N7O17P3S</p>
</html>
</notes>
</species>
<species id="M_2mbcoa_c" name = "(S)-2-Methylbutanoyl-CoA" compartment = "C_c">
<notes>
<html xmlns="http://www.w3.org/1999/xhtml" > 
<p>FORMULA:C26H40N7O17P3S</p>
</html>
</notes>
</species>
<species id="M_2mbdhl_c" name = "S-(2-Methylbutanoyl)-dihydrolipoamide" compartment = "C_c">
<notes>
<html xmlns="http://www.w3.org/1999/xhtml" > 
<p>FORMULA:C13H25NO2S2</p>
</html>
</notes>
</species>
<species id="M_2mop_c" name = "(S)-Methylmalonate semialdehyde" compartment = "C_c">
<notes>
<html xmlns="http://www.w3.org/1999/xhtml" > 
<p>FORMULA:C4H5O3</p>
</html>
</notes>
</species>
<species id="M_2mp2coa_c" name = "2-Methylprop-2-enoyl-CoA" compartment = "C_c">
<notes>
<html xmlns="http://www.w3.org/1999/xhtml" > 
<p>FORMULA:C25H36N7O17P3S</p>
</html>
</notes>
</species>
<species id="M_2mpdhl_c" name = "S-(2-Methylpropanoyl)-dihydrolipoamide" compartment = "C_c">
<notes>
<html xmlns="http://www.w3.org/1999/xhtml" > 
<p>FORMULA:C12H23NO2S2</p>
</html>
</notes>
</species>
<species id="M_2obut_c" name = "2-Oxobutanoate" compartment = "C_c">
<notes>
<html xmlns="http://www.w3.org/1999/xhtml" > 
<p>FORMULA:C4H5O3</p>
</html>
</notes>
</species>
<species id="M_2obut_m" name = "2-Oxobutanoate" compartment = "C_m">
<notes>
<html xmlns="http://www.w3.org/1999/xhtml" > 
<p>FORMULA:C4H5O3</p>
</html>
</notes>
</species>
<species id="M_2oxoadp_c" name = "2-Oxoadipate" compartment = "C_c">
<notes>
<html xmlns="http://www.w3.org/1999/xhtml" > 
<p>FORMULA:C6H6O5</p>
</html>
</notes>
</species>
<species id="M_2oxoadp_m" name = "2-Oxoadipate" compartment = "C_m">
<notes>
<html xmlns="http://www.w3.org/1999/xhtml" > 
<p>FORMULA:C6H6O5</p>
</html>
</notes>
</species>
<species id="M_2pg_c" name = "D-Glycerate 2-phosphate" compartment = "C_c">
<notes>
<html xmlns="http://www.w3.org/1999/xhtml" > 
<p>FORMULA:C3H4O7P</p>
</html>
</notes>
</species>
<species id="M_34dhpac_c" name = "3,4-Dihydroxyphenylacetaldehyde" compartment = "C_c">
<notes>
<html xmlns="http://www.w3.org/1999/xhtml" > 
<p>FORMULA:C8H8O3</p>
</html>
</notes>
</species>
<species id="M_34dhpha_c" name = "3,4-Dihydroxyphenylacetate" compartment = "C_c">
<notes>
<html xmlns="http://www.w3.org/1999/xhtml" > 
<p>FORMULA:C8H7O4</p>
</html>
</notes>
</species>
<species id="M_34hpp_c" name = "3-(4-Hydroxyphenyl)pyruvate" compartment = "C_c">
<notes>
<html xmlns="http://www.w3.org/1999/xhtml" > 
<p>FORMULA:C9H7O4</p>
</html>
</notes>
</species>
<species id="M_35cgmp_c" name = "3',5'-Cyclic GMP" compartment = "C_c">
<notes>
<html xmlns="http://www.w3.org/1999/xhtml" > 
<p>FORMULA:C10H11N5O7P</p>
</html>
</notes>
</species>
<species id="M_3c2hmp_c" name = "3-Carboxy-2-hydroxy-4-methylpentanoate" compartment = "C_c">
<notes>
<html xmlns="http://www.w3.org/1999/xhtml" > 
<p>FORMULA:C7H10O5</p>
</html>
</notes>
</species>
<species id="M_3c3hmp_c" name = "3-Carboxy-3-hydroxy-4-methylpentanoate" compartment = "C_c">
<notes>
<html xmlns="http://www.w3.org/1999/xhtml" > 
<p>FORMULA:C7H10O5</p>
</html>
</notes>
</species>
<species id="M_3c3hmp_e" name = "3-Carboxy-3-hydroxy-4-methylpentanoate" compartment = "C_e">
<notes>
<html xmlns="http://www.w3.org/1999/xhtml" > 
<p>FORMULA:C7H10O5</p>
</html>
</notes>
</species>
<species id="M_3c4mop_c" name = "3-Carboxy-4-methyl-2-oxopentanoate" compartment = "C_c">
<notes>
<html xmlns="http://www.w3.org/1999/xhtml" > 
<p>FORMULA:C7H8O5</p>
</html>
</notes>
</species>
<species id="M_3dh5hpb_c" name = "3-Hexaprenyl-4,5-dihydroxybenzoate" compartment = "C_c">
<notes>
<html xmlns="http://www.w3.org/1999/xhtml" > 
<p>FORMULA:C37H53O4</p>
</html>
</notes>
</species>
<species id="M_3dh5hpb_m" name = "3-Hexaprenyl-4,5-dihydroxybenzoate" compartment = "C_m">
<notes>
<html xmlns="http://www.w3.org/1999/xhtml" > 
<p>FORMULA:C37H53O4</p>
</html>
</notes>
</species>
<species id="M_3dhq_c" name = "3-Dehydroquinate" compartment = "C_c">
<notes>
<html xmlns="http://www.w3.org/1999/xhtml" > 
<p>FORMULA:C7H9O6</p>
</html>
</notes>
</species>
<species id="M_3dhsk_c" name = "3-Dehydroshikimate" compartment = "C_c">
<notes>
<html xmlns="http://www.w3.org/1999/xhtml" > 
<p>FORMULA:C7H7O5</p>
</html>
</notes>
</species>
<species id="M_3dsphgn_c" name = "3-Dehydrosphinganine" compartment = "C_c">
<notes>
<html xmlns="http://www.w3.org/1999/xhtml" > 
<p>FORMULA:C18H38NO2</p>
</html>
</notes>
</species>
<species id="M_3hanthrn_c" name = "3-Hydroxyanthranilate" compartment = "C_c">
<notes>
<html xmlns="http://www.w3.org/1999/xhtml" > 
<p>FORMULA:C7H7NO3</p>
</html>
</notes>
</species>
<species id="M_3hbcoa_c" name = "(S)-3-Hydroxybutanoyl-CoA" compartment = "C_c">
<notes>
<html xmlns="http://www.w3.org/1999/xhtml" > 
<p>FORMULA:C25H38N7O18P3S</p>
</html>
</notes>
</species>
<species id="M_3hbcoa_m" name = "(S)-3-Hydroxybutanoyl-CoA" compartment = "C_m">
<notes>
<html xmlns="http://www.w3.org/1999/xhtml" > 
<p>FORMULA:C25H38N7O18P3S</p>
</html>
</notes>
</species>
<species id="M_3hdcoa_m" name = "(S)-3-Hydroxydecanoyl-CoA" compartment = "C_m">
<notes>
<html xmlns="http://www.w3.org/1999/xhtml" > 
<p>FORMULA:C31H50N7O18P3S</p>
</html>
</notes>
</species>
<species id="M_3hddcoa_m" name = "(S)-3-Hydroxydodecanoyl-CoA" compartment = "C_m">
<notes>
<html xmlns="http://www.w3.org/1999/xhtml" > 
<p>FORMULA:C33H54N7O18P3S</p>
</html>
</notes>
</species>
<species id="M_3hhdcoa_m" name = "(S)-3-Hydroxyhexadecanoyl-CoA" compartment = "C_m">
<notes>
<html xmlns="http://www.w3.org/1999/xhtml" > 
<p>FORMULA:C37H62N7O18P3S</p>
</html>
</notes>
</species>
<species id="M_3hibutcoa_c" name = "(S)-3-Hydroxyisobutyryl-CoA" compartment = "C_c">
<notes>
<html xmlns="http://www.w3.org/1999/xhtml" > 
<p>FORMULA:C25H38N7O18P3S</p>
</html>
</notes>
</species>
<species id="M_3hmbcoa_c" name = "(S)-3-Hydroxy-2-methylbutyryl-CoA" compartment = "C_c">
<notes>
<html xmlns="http://www.w3.org/1999/xhtml" > 
<p>FORMULA:C26H40N7O18P3S</p>
</html>
</notes>
</species>
<species id="M_3hmp_c" name = "(S)-3-Hydroxyisobutyrate" compartment = "C_c">
<notes>
<html xmlns="http://www.w3.org/1999/xhtml" > 
<p>FORMULA:C4H7O3</p>
</html>
</notes>
</species>
<species id="M_3hodcoa_m" name = "(S)-3-Hydroxyoctadecanoyl-CoA" compartment = "C_m">
<notes>
<html xmlns="http://www.w3.org/1999/xhtml" > 
<p>FORMULA:C39H66N7O18P3S</p>
</html>
</notes>
</species>
<species id="M_3hph5mb_m" name = "3-Hexaprenyl-4-hydroxy-5-methoxybenzoate" compartment = "C_m">
<notes>
<html xmlns="http://www.w3.org/1999/xhtml" > 
<p>FORMULA:C38H55O4</p>
</html>
</notes>
</species>
<species id="M_3htdcoa_m" name = "(S)-3-Hydroxytetradecanoyl-CoA" compartment = "C_m">
<notes>
<html xmlns="http://www.w3.org/1999/xhtml" > 
<p>FORMULA:C35H58N7O18P3S</p>
</html>
</notes>
</species>
<species id="M_3hxccoa_m" name = "(S)-3-Hydroxyhexacosyl-CoA" compartment = "C_m">
<notes>
<html xmlns="http://www.w3.org/1999/xhtml" > 
<p>FORMULA:C47H82N7O18P3S</p>
</html>
</notes>
</species>
<species id="M_3ig3p_c" name = "C'-(3-Indolyl)-glycerol 3-phosphate" compartment = "C_c">
<notes>
<html xmlns="http://www.w3.org/1999/xhtml" > 
<p>FORMULA:C11H12NO6P</p>
</html>
</notes>
</species>
<species id="M_3mb2coa_c" name = "3-Methylbut-2-enoyl-CoA" compartment = "C_c">
<notes>
<html xmlns="http://www.w3.org/1999/xhtml" > 
<p>FORMULA:C26H38N7O17P3S</p>
</html>
</notes>
</species>
<species id="M_3mbdhl_c" name = "S-(3-Methylbutanoyl)-dihydrolipoamide" compartment = "C_c">
<notes>
<html xmlns="http://www.w3.org/1999/xhtml" > 
<p>FORMULA:C13H25NO2S2</p>
</html>
</notes>
</species>
<species id="M_3mgcoa_c" name = "3-Methylglutaconyl-CoA" compartment = "C_c">
<notes>
<html xmlns="http://www.w3.org/1999/xhtml" > 
<p>FORMULA:C27H37N7O19P3S</p>
</html>
</notes>
</species>
<species id="M_3mob_c" name = "3-Methyl-2-oxobutanoate" compartment = "C_c">
<notes>
<html xmlns="http://www.w3.org/1999/xhtml" > 
<p>FORMULA:C5H7O3</p>
</html>
</notes>
</species>
<species id="M_3mob_m" name = "3-Methyl-2-oxobutanoate" compartment = "C_m">
<notes>
<html xmlns="http://www.w3.org/1999/xhtml" > 
<p>FORMULA:C5H7O3</p>
</html>
</notes>
</species>
<species id="M_3mop_c" name = "(S)-3-Methyl-2-oxopentanoate" compartment = "C_c">
<notes>
<html xmlns="http://www.w3.org/1999/xhtml" > 
<p>FORMULA:C6H9O3</p>
</html>
</notes>
</species>
<species id="M_3mop_e" name = "(S)-3-Methyl-2-oxopentanoate" compartment = "C_e">
<notes>
<html xmlns="http://www.w3.org/1999/xhtml" > 
<p>FORMULA:C6H9O3</p>
</html>
</notes>
</species>
<species id="M_3mop_m" name = "(S)-3-Methyl-2-oxopentanoate" compartment = "C_m">
<notes>
<html xmlns="http://www.w3.org/1999/xhtml" > 
<p>FORMULA:C6H9O3</p>
</html>
</notes>
</species>
<species id="M_3odcoa_m" name = "3-Oxodecanoyl-CoA" compartment = "C_m">
<notes>
<html xmlns="http://www.w3.org/1999/xhtml" > 
<p>FORMULA:C31H48N7O18P3S</p>
</html>
</notes>
</species>
<species id="M_3oddcoa_m" name = "3-Oxododecanoyl-CoA" compartment = "C_m">
<notes>
<html xmlns="http://www.w3.org/1999/xhtml" > 
<p>FORMULA:C33H52N7O18P3S</p>
</html>
</notes>
</species>
<species id="M_3ohdcoa_m" name = "3-Oxohexadecanoyl-CoA" compartment = "C_m">
<notes>
<html xmlns="http://www.w3.org/1999/xhtml" > 
<p>FORMULA:C37H60N7O18P3S</p>
</html>
</notes>
</species>
<species id="M_3ohodcoa_m" name = "3-Oxooctadecanoyl-CoA" compartment = "C_m">
<notes>
<html xmlns="http://www.w3.org/1999/xhtml" > 
<p>FORMULA:C39H64N7O18P3S</p>
</html>
</notes>
</species>
<species id="M_3ohxccoa_m" name = "3-Oxohexacosyl-CoA" compartment = "C_m">
<notes>
<html xmlns="http://www.w3.org/1999/xhtml" > 
<p>FORMULA:C47H80N7O18P3S</p>
</html>
</notes>
</species>
<species id="M_3ophb_5_c" name = "3-Hexaprenyl-4-hydroxybenzoate" compartment = "C_c">
<notes>
<html xmlns="http://www.w3.org/1999/xhtml" > 
<p>FORMULA:C37H53O3</p>
</html>
</notes>
</species>
<species id="M_3ophb_5_m" name = "3-Hexaprenyl-4-hydroxybenzoate" compartment = "C_m">
<notes>
<html xmlns="http://www.w3.org/1999/xhtml" > 
<p>FORMULA:C37H53O3</p>
</html>
</notes>
</species>
<species id="M_3otdcoa_m" name = "3-Oxotetradecanoyl-CoA" compartment = "C_m">
<notes>
<html xmlns="http://www.w3.org/1999/xhtml" > 
<p>FORMULA:C35H56N7O18P3S</p>
</html>
</notes>
</species>
<species id="M_3pg_c" name = "3-Phospho-D-glycerate" compartment = "C_c">
<notes>
<html xmlns="http://www.w3.org/1999/xhtml" > 
<p>FORMULA:C3H4O7P</p>
</html>
</notes>
</species>
<species id="M_3php_c" name = "3-Phosphohydroxypyruvate" compartment = "C_c">
<notes>
<html xmlns="http://www.w3.org/1999/xhtml" > 
<p>FORMULA:C3H2O7P</p>
</html>
</notes>
</species>
<species id="M_3psme_c" name = "5-O-(1-Carboxyvinyl)-3-phosphoshikimate" compartment = "C_c">
<notes>
<html xmlns="http://www.w3.org/1999/xhtml" > 
<p>FORMULA:C10H9O10P</p>
</html>
</notes>
</species>
<species id="M_3sala_c" name = "3-Sulfino-L-alanine" compartment = "C_c">
<notes>
<html xmlns="http://www.w3.org/1999/xhtml" > 
<p>FORMULA:C3H5NO4S</p>
</html>
</notes>
</species>
<species id="M_3snpyr_c" name = "3-Sulfinylpyruvate" compartment = "C_c">
<notes>
<html xmlns="http://www.w3.org/1999/xhtml" > 
<p>FORMULA:C3H2O5S</p>
</html>
</notes>
</species>
<species id="M_44mctr_c" name = "4,4-dimethylcholesta-8,14,24-trienol" compartment = "C_c">
<notes>
<html xmlns="http://www.w3.org/1999/xhtml" > 
<p>FORMULA:C29H46O</p>
</html>
</notes>
</species>
<species id="M_44mzym_c" name = "4,4-dimethylzymosterol" compartment = "C_c">
<notes>
<html xmlns="http://www.w3.org/1999/xhtml" > 
<p>FORMULA:C29H48O</p>
</html>
</notes>
</species>
<species id="M_4abut_c" name = "4-Aminobutanoate" compartment = "C_c">
<notes>
<html xmlns="http://www.w3.org/1999/xhtml" > 
<p>FORMULA:C4H9NO2</p>
</html>
</notes>
</species>
<species id="M_4abut_e" name = "4-Aminobutanoate" compartment = "C_e">
<notes>
<html xmlns="http://www.w3.org/1999/xhtml" > 
<p>FORMULA:C4H9NO2</p>
</html>
</notes>
</species>
<species id="M_4abutn_c" name = "4-Aminobutanal" compartment = "C_c">
<notes>
<html xmlns="http://www.w3.org/1999/xhtml" > 
<p>FORMULA:C4H10NO</p>
</html>
</notes>
</species>
<species id="M_4abz_c" name = "4-Aminobenzoate" compartment = "C_c">
<notes>
<html xmlns="http://www.w3.org/1999/xhtml" > 
<p>FORMULA:C7H6NO2</p>
</html>
</notes>
</species>
<species id="M_4abz_e" name = "4-Aminobenzoate" compartment = "C_e">
<notes>
<html xmlns="http://www.w3.org/1999/xhtml" > 
<p>FORMULA:C7H6NO2</p>
</html>
</notes>
</species>
<species id="M_4abz_m" name = "4-Aminobenzoate" compartment = "C_m">
<notes>
<html xmlns="http://www.w3.org/1999/xhtml" > 
<p>FORMULA:C7H6NO2</p>
</html>
</notes>
</species>
<species id="M_4adcho_c" name = "4-amino-4-deoxychorismate" compartment = "C_c">
<notes>
<html xmlns="http://www.w3.org/1999/xhtml" > 
<p>FORMULA:C10H10NO5</p>
</html>
</notes>
</species>
<species id="M_4ahmmp_c" name = "4-Amino-5-hydroxymethyl-2-methylpyrimidine" compartment = "C_c">
<notes>
<html xmlns="http://www.w3.org/1999/xhtml" > 
<p>FORMULA:C6H9N3O</p>
</html>
</notes>
</species>
<species id="M_4ampm_c" name = "4-Amino-2-methyl-5-phosphomethylpyrimidine" compartment = "C_c">
<notes>
<html xmlns="http://www.w3.org/1999/xhtml" > 
<p>FORMULA:C6H8N3O4P</p>
</html>
</notes>
</species>
<species id="M_4fumacac_c" name = "4-Fumarylacetoacetate" compartment = "C_c">
<notes>
<html xmlns="http://www.w3.org/1999/xhtml" > 
<p>FORMULA:C8H6O6</p>
</html>
</notes>
</species>
<species id="M_4hbz_c" name = "4-Hydroxybenzoate" compartment = "C_c">
<notes>
<html xmlns="http://www.w3.org/1999/xhtml" > 
<p>FORMULA:C7H5O3</p>
</html>
</notes>
</species>
<species id="M_4hbz_e" name = "4-Hydroxybenzoate" compartment = "C_e">
<notes>
<html xmlns="http://www.w3.org/1999/xhtml" > 
<p>FORMULA:C7H5O3</p>
</html>
</notes>
</species>
<species id="M_4hbz_m" name = "4-Hydroxybenzoate" compartment = "C_m">
<notes>
<html xmlns="http://www.w3.org/1999/xhtml" > 
<p>FORMULA:C7H5O3</p>
</html>
</notes>
</species>
<species id="M_4hthr_c" name = "4-Hydroxy-L-threonine" compartment = "C_c">
<notes>
<html xmlns="http://www.w3.org/1999/xhtml" > 
<p>FORMULA:C4H9NO4</p>
</html>
</notes>
</species>
<species id="M_4mhetz_c" name = "4-Methyl-5-(2-hydroxyethyl)-thiazole" compartment = "C_c">
<notes>
<html xmlns="http://www.w3.org/1999/xhtml" > 
<p>FORMULA:C6H9NOS</p>
</html>
</notes>
</species>
<species id="M_4mlacac_c" name = "4-Maleylacetoacetate" compartment = "C_c">
<notes>
<html xmlns="http://www.w3.org/1999/xhtml" > 
<p>FORMULA:C8H6O6</p>
</html>
</notes>
</species>
<species id="M_4mop_c" name = "4-Methyl-2-oxopentanoate" compartment = "C_c">
<notes>
<html xmlns="http://www.w3.org/1999/xhtml" > 
<p>FORMULA:C6H9O3</p>
</html>
</notes>
</species>
<species id="M_4mpetz_c" name = "4-Methyl-5-(2-phosphoethyl)-thiazole" compartment = "C_c">
<notes>
<html xmlns="http://www.w3.org/1999/xhtml" > 
<p>FORMULA:C6H8NO4PS</p>
</html>
</notes>
</species>
<species id="M_4mzym_c" name = "4-methylzymosterol" compartment = "C_c">
<notes>
<html xmlns="http://www.w3.org/1999/xhtml" > 
<p>FORMULA:C28H46O</p>
</html>
</notes>
</species>
<species id="M_4pasp_c" name = "4-Phospho-L-aspartate" compartment = "C_c">
<notes>
<html xmlns="http://www.w3.org/1999/xhtml" > 
<p>FORMULA:C4H6NO7P</p>
</html>
</notes>
</species>
<species id="M_4per_c" name = "4-Phospho-D-erythronate" compartment = "C_c">
<notes>
<html xmlns="http://www.w3.org/1999/xhtml" > 
<p>FORMULA:C4H6O8P</p>
</html>
</notes>
</species>
<species id="M_4ppan_c" name = "D-4'-Phosphopantothenate" compartment = "C_c">
<notes>
<html xmlns="http://www.w3.org/1999/xhtml" > 
<p>FORMULA:C9H15NO8P</p>
</html>
</notes>
</species>
<species id="M_4ppcys_c" name = "N-((R)-4-Phosphopantothenoyl)-L-cysteine" compartment = "C_c">
<notes>
<html xmlns="http://www.w3.org/1999/xhtml" > 
<p>FORMULA:C12H20N2O9PS</p>
</html>
</notes>
</species>
<species id="M_4r5au_c" name = "4-(1-D-Ribitylamino)-5-aminouracil" compartment = "C_c">
<notes>
<html xmlns="http://www.w3.org/1999/xhtml" > 
<p>FORMULA:C9H16N4O6</p>
</html>
</notes>
</species>
<species id="M_5aizc_c" name = "5-amino-1-(5-phospho-D-ribosyl)imidazole-4-carboxylate" compartment = "C_c">
<notes>
<html xmlns="http://www.w3.org/1999/xhtml" > 
<p>FORMULA:C9H11N3O9P</p>
</html>
</notes>
</species>
<species id="M_5aop_c" name = "5-Amino-4-oxopentanoate" compartment = "C_c">
<notes>
<html xmlns="http://www.w3.org/1999/xhtml" > 
<p>FORMULA:C5H9NO3</p>
</html>
</notes>
</species>
<species id="M_5aop_e" name = "5-Amino-4-oxopentanoate" compartment = "C_e">
<notes>
<html xmlns="http://www.w3.org/1999/xhtml" > 
<p>FORMULA:C5H9NO3</p>
</html>
</notes>
</species>
<species id="M_5aop_m" name = "5-Amino-4-oxopentanoate" compartment = "C_m">
<notes>
<html xmlns="http://www.w3.org/1999/xhtml" > 
<p>FORMULA:C5H9NO3</p>
</html>
</notes>
</species>
<species id="M_5aprbu_c" name = "5-Amino-6-(5'-phosphoribitylamino)uracil" compartment = "C_c">
<notes>
<html xmlns="http://www.w3.org/1999/xhtml" > 
<p>FORMULA:C9H15N4O9P</p>
</html>
</notes>
</species>
<species id="M_5dpmev_c" name = "(R)-5-Diphosphomevalonate" compartment = "C_c">
<notes>
<html xmlns="http://www.w3.org/1999/xhtml" > 
<p>FORMULA:C6H10O10P2</p>
</html>
</notes>
</species>
<species id="M_5fthf_c" name = "5-Formyltetrahydrofolate" compartment = "C_c">
<notes>
<html xmlns="http://www.w3.org/1999/xhtml" > 
<p>FORMULA:C20H21N7O7</p>
</html>
</notes>
</species>
<species id="M_5fthf_m" name = "5-Formyltetrahydrofolate" compartment = "C_m">
<notes>
<html xmlns="http://www.w3.org/1999/xhtml" > 
<p>FORMULA:C20H21N7O7</p>
</html>
</notes>
</species>
<species id="M_5mdr1p_c" name = "5-Methylthio-5-deoxy-D-ribose 1-phosphate" compartment = "C_c">
<notes>
<html xmlns="http://www.w3.org/1999/xhtml" > 
<p>FORMULA:C6H11O7PS</p>
</html>
</notes>
</species>
<species id="M_5mdru1p_c" name = "5-Methylthio-5-deoxy-D-ribulose 1-phosphate" compartment = "C_c">
<notes>
<html xmlns="http://www.w3.org/1999/xhtml" > 
<p>FORMULA:C6H11O7PS</p>
</html>
</notes>
</species>
<species id="M_5mta_c" name = "5-Methylthioadenosine" compartment = "C_c">
<notes>
<html xmlns="http://www.w3.org/1999/xhtml" > 
<p>FORMULA:C11H15N5O3S</p>
</html>
</notes>
</species>
<species id="M_5mthf_c" name = "5-Methyltetrahydrofolate" compartment = "C_c">
<notes>
<html xmlns="http://www.w3.org/1999/xhtml" > 
<p>FORMULA:C20H24N7O6</p>
</html>
</notes>
</species>
<species id="M_5oxpro_c" name = "5-Oxoproline" compartment = "C_c">
<notes>
<html xmlns="http://www.w3.org/1999/xhtml" > 
<p>FORMULA:C5H6NO3</p>
</html>
</notes>
</species>
<species id="M_5pmev_c" name = "(R)-5-Phosphomevalonate" compartment = "C_c">
<notes>
<html xmlns="http://www.w3.org/1999/xhtml" > 
<p>FORMULA:C6H10O7P</p>
</html>
</notes>
</species>
<species id="M_6pgc_c" name = "6-Phospho-D-gluconate" compartment = "C_c">
<notes>
<html xmlns="http://www.w3.org/1999/xhtml" > 
<p>FORMULA:C6H10O10P</p>
</html>
</notes>
</species>
<species id="M_6pgl_c" name = "6-phospho-D-glucono-1,5-lactone" compartment = "C_c">
<notes>
<html xmlns="http://www.w3.org/1999/xhtml" > 
<p>FORMULA:C6H9O9P</p>
</html>
</notes>
</species>
<species id="M_aacoa_c" name = "Acetoacetyl-CoA" compartment = "C_c">
<notes>
<html xmlns="http://www.w3.org/1999/xhtml" > 
<p>FORMULA:C25H36N7O18P3S</p>
</html>
</notes>
</species>
<species id="M_aacoa_m" name = "Acetoacetyl-CoA" compartment = "C_m">
<notes>
<html xmlns="http://www.w3.org/1999/xhtml" > 
<p>FORMULA:C25H36N7O18P3S</p>
</html>
</notes>
</species>
<species id="M_ac_c" name = "Acetate" compartment = "C_c">
<notes>
<html xmlns="http://www.w3.org/1999/xhtml" > 
<p>FORMULA:C2H3O2</p>
</html>
</notes>
</species>
<species id="M_ac_e" name = "Acetate" compartment = "C_e">
<notes>
<html xmlns="http://www.w3.org/1999/xhtml" > 
<p>FORMULA:C2H3O2</p>
</html>
</notes>
</species>
<species id="M_ac_m" name = "Acetate" compartment = "C_m">
<notes>
<html xmlns="http://www.w3.org/1999/xhtml" > 
<p>FORMULA:C2H3O2</p>
</html>
</notes>
</species>
<species id="M_acac_c" name = "Acetoacetate" compartment = "C_c">
<notes>
<html xmlns="http://www.w3.org/1999/xhtml" > 
<p>FORMULA:C4H5O3</p>
</html>
</notes>
</species>
<species id="M_acACP_c" name = "Acetyl-ACP" compartment = "C_c">
<notes>
<html xmlns="http://www.w3.org/1999/xhtml" > 
<p>FORMULA:C13H23N2O8PRS</p>
</html>
</notes>
</species>
<species id="M_acald_c" name = "Acetaldehyde" compartment = "C_c">
<notes>
<html xmlns="http://www.w3.org/1999/xhtml" > 
<p>FORMULA:C2H4O</p>
</html>
</notes>
</species>
<species id="M_acald_e" name = "Acetaldehyde" compartment = "C_e">
<notes>
<html xmlns="http://www.w3.org/1999/xhtml" > 
<p>FORMULA:C2H4O</p>
</html>
</notes>
</species>
<species id="M_acald_m" name = "Acetaldehyde" compartment = "C_m">
<notes>
<html xmlns="http://www.w3.org/1999/xhtml" > 
<p>FORMULA:C2H4O</p>
</html>
</notes>
</species>
<species id="M_accoa_c" name = "Acetyl-CoA" compartment = "C_c">
<notes>
<html xmlns="http://www.w3.org/1999/xhtml" > 
<p>FORMULA:C23H34N7O17P3S</p>
</html>
</notes>
</species>
<species id="M_accoa_m" name = "Acetyl-CoA" compartment = "C_m">
<notes>
<html xmlns="http://www.w3.org/1999/xhtml" > 
<p>FORMULA:C23H34N7O17P3S</p>
</html>
</notes>
</species>
<species id="M_acg5p_m" name = "N-Acetyl-L-glutamyl 5-phosphate" compartment = "C_m">
<notes>
<html xmlns="http://www.w3.org/1999/xhtml" > 
<p>FORMULA:C7H9NO8P</p>
</html>
</notes>
</species>
<species id="M_acg5sa_m" name = "N-Acetyl-L-glutamate 5-semialdehyde" compartment = "C_m">
<notes>
<html xmlns="http://www.w3.org/1999/xhtml" > 
<p>FORMULA:C7H10NO4</p>
</html>
</notes>
</species>
<species id="M_acgam_c" name = "N-Acetyl-D-glucosamine" compartment = "C_c">
<notes>
<html xmlns="http://www.w3.org/1999/xhtml" > 
<p>FORMULA:C8H15NO6</p>
</html>
</notes>
</species>
<species id="M_acgam_e" name = "N-Acetyl-D-glucosamine" compartment = "C_e">
<notes>
<html xmlns="http://www.w3.org/1999/xhtml" > 
<p>FORMULA:C8H15NO6</p>
</html>
</notes>
</species>
<species id="M_acgam1p_c" name = "N-Acetyl-D-glucosamine 1-phosphate" compartment = "C_c">
<notes>
<html xmlns="http://www.w3.org/1999/xhtml" > 
<p>FORMULA:C8H14NO9P</p>
</html>
</notes>
</species>
<species id="M_acgam6p_c" name = "N-Acetyl-D-glucosamine 6-phosphate" compartment = "C_c">
<notes>
<html xmlns="http://www.w3.org/1999/xhtml" > 
<p>FORMULA:C8H14NO9P</p>
</html>
</notes>
</species>
<species id="M_acglu_m" name = "N-Acetyl-L-glutamate" compartment = "C_m">
<notes>
<html xmlns="http://www.w3.org/1999/xhtml" > 
<p>FORMULA:C7H9NO5</p>
</html>
</notes>
</species>
<species id="M_achms_c" name = "O-Acetyl-L-homoserine" compartment = "C_c">
<notes>
<html xmlns="http://www.w3.org/1999/xhtml" > 
<p>FORMULA:C6H11NO4</p>
</html>
</notes>
</species>
<species id="M_acorn_m" name = "N2-Acetyl-L-ornithine" compartment = "C_m">
<notes>
<html xmlns="http://www.w3.org/1999/xhtml" > 
<p>FORMULA:C7H14N2O3</p>
</html>
</notes>
</species>
<species id="M_ACP_c" name = "acyl carrier protein" compartment = "C_c">
<notes>
<html xmlns="http://www.w3.org/1999/xhtml" > 
<p>FORMULA:C11H21N2O7PRS</p>
</html>
</notes>
</species>
<species id="M_acrn_c" name = "O-Acetylcarnitine" compartment = "C_c">
<notes>
<html xmlns="http://www.w3.org/1999/xhtml" > 
<p>FORMULA:C9H17NO4</p>
</html>
</notes>
</species>
<species id="M_acrn_m" name = "O-Acetylcarnitine" compartment = "C_m">
<notes>
<html xmlns="http://www.w3.org/1999/xhtml" > 
<p>FORMULA:C9H17NO4</p>
</html>
</notes>
</species>
<species id="M_acser_c" name = "O-Acetyl-L-serine" compartment = "C_c">
<notes>
<html xmlns="http://www.w3.org/1999/xhtml" > 
<p>FORMULA:C5H9NO4</p>
</html>
</notes>
</species>
<species id="M_ade_c" name = "Adenine" compartment = "C_c">
<notes>
<html xmlns="http://www.w3.org/1999/xhtml" > 
<p>FORMULA:C5H5N5</p>
</html>
</notes>
</species>
<species id="M_ade_e" name = "Adenine" compartment = "C_e">
<notes>
<html xmlns="http://www.w3.org/1999/xhtml" > 
<p>FORMULA:C5H5N5</p>
</html>
</notes>
</species>
<species id="M_D-glucose_c" name = "D-glucose" compartment = "C_c">
<notes>
<html xmlns="http://www.w3.org/1999/xhtml" > 
<p>FORMULA:C6H12O6</p>
</html>
</notes>
</species>
<species id="M_D-glucose_e" name = "D-glucose" compartment = "C_e">
<notes>
<html xmlns="http://www.w3.org/1999/xhtml" > 
<p>FORMULA:C6H12O6</p>
</html>
</notes>
</species>
<species id="M_adhlam_m" name = "S-Acetyldihydrolipoamide" compartment = "C_m">
<notes>
<html xmlns="http://www.w3.org/1999/xhtml" > 
<p>FORMULA:C10H19NO2S2</p>
</html>
</notes>
</species>
<species id="M_adn_c" name = "Adenosine" compartment = "C_c">
<notes>
<html xmlns="http://www.w3.org/1999/xhtml" > 
<p>FORMULA:C10H13N5O4</p>
</html>
</notes>
</species>
<species id="M_adn_e" name = "Adenosine" compartment = "C_e">
<notes>
<html xmlns="http://www.w3.org/1999/xhtml" > 
<p>FORMULA:C10H13N5O4</p>
</html>
</notes>
</species>
<species id="M_adp_c" name = "ADP" compartment = "C_c">
<notes>
<html xmlns="http://www.w3.org/1999/xhtml" > 
<p>FORMULA:C10H12N5O10P2</p>
</html>
</notes>
</species>
<species id="M_adp_m" name = "ADP" compartment = "C_m">
<notes>
<html xmlns="http://www.w3.org/1999/xhtml" > 
<p>FORMULA:C10H12N5O10P2</p>
</html>
</notes>
</species>
<species id="M_adprib_c" name = "ADPribose" compartment = "C_c">
<notes>
<html xmlns="http://www.w3.org/1999/xhtml" > 
<p>FORMULA:C15H21N5O14P2</p>
</html>
</notes>
</species>
<species id="M_agm_c" name = "Agmatine" compartment = "C_c">
<notes>
<html xmlns="http://www.w3.org/1999/xhtml" > 
<p>FORMULA:C5H16N4</p>
</html>
</notes>
</species>
<species id="M_ahcys_c" name = "S-Adenosyl-L-homocysteine" compartment = "C_c">
<notes>
<html xmlns="http://www.w3.org/1999/xhtml" > 
<p>FORMULA:C14H20N6O5S</p>
</html>
</notes>
</species>
<species id="M_ahcys_m" name = "S-Adenosyl-L-homocysteine" compartment = "C_m">
<notes>
<html xmlns="http://www.w3.org/1999/xhtml" > 
<p>FORMULA:C14H20N6O5S</p>
</html>
</notes>
</species>
<species id="M_ahdt_c" name = "2-Amino-4-hydroxy-6-(erythro-1,2,3-trihydroxypropyl)dihydropteridine triphosphate" compartment = "C_c">
<notes>
<html xmlns="http://www.w3.org/1999/xhtml" > 
<p>FORMULA:C9H12N5O13P3</p>
</html>
</notes>
</species>
<species id="M_aicar_c" name = "5-Amino-1-(5-Phospho-D-ribosyl)imidazole-4-carboxamide" compartment = "C_c">
<notes>
<html xmlns="http://www.w3.org/1999/xhtml" > 
<p>FORMULA:C9H13N4O8P</p>
</html>
</notes>
</species>
<species id="M_air_c" name = "5-amino-1-(5-phospho-D-ribosyl)imidazole" compartment = "C_c">
<notes>
<html xmlns="http://www.w3.org/1999/xhtml" > 
<p>FORMULA:C8H12N3O7P</p>
</html>
</notes>
</species>
<species id="M_akg_c" name = "2-Oxoglutarate" compartment = "C_c">
<notes>
<html xmlns="http://www.w3.org/1999/xhtml" > 
<p>FORMULA:C5H4O5</p>
</html>
</notes>
</species>
<species id="M_akg_e" name = "2-Oxoglutarate" compartment = "C_e">
<notes>
<html xmlns="http://www.w3.org/1999/xhtml" > 
<p>FORMULA:C5H4O5</p>
</html>
</notes>
</species>
<species id="M_akg_m" name = "2-Oxoglutarate" compartment = "C_m">
<notes>
<html xmlns="http://www.w3.org/1999/xhtml" > 
<p>FORMULA:C5H4O5</p>
</html>
</notes>
</species>
<species id="M_ala-B_c" name = "beta-Alanine" compartment = "C_c">
<notes>
<html xmlns="http://www.w3.org/1999/xhtml" > 
<p>FORMULA:C3H7NO2</p>
</html>
</notes>
</species>
<species id="M_alac-S_m" name = "(S)-2-Acetolactate" compartment = "C_m">
<notes>
<html xmlns="http://www.w3.org/1999/xhtml" > 
<p>FORMULA:C5H7O4</p>
</html>
</notes>
</species>
<species id="M_ala-L_c" name = "L-Alanine" compartment = "C_c">
<notes>
<html xmlns="http://www.w3.org/1999/xhtml" > 
<p>FORMULA:C3H7NO2</p>
</html>
</notes>
</species>
<species id="M_ala-L_e" name = "L-Alanine" compartment = "C_e">
<notes>
<html xmlns="http://www.w3.org/1999/xhtml" > 
<p>FORMULA:C3H7NO2</p>
</html>
</notes>
</species>
<species id="M_allphn_c" name = "Allophanate" compartment = "C_c">
<notes>
<html xmlns="http://www.w3.org/1999/xhtml" > 
<p>FORMULA:C2H3N2O3</p>
</html>
</notes>
</species>
<species id="M_alltn_c" name = "Allantoin" compartment = "C_c">
<notes>
<html xmlns="http://www.w3.org/1999/xhtml" > 
<p>FORMULA:C4H6N4O3</p>
</html>
</notes>
</species>
<species id="M_alltn_e" name = "Allantoin" compartment = "C_e">
<notes>
<html xmlns="http://www.w3.org/1999/xhtml" > 
<p>FORMULA:C4H6N4O3</p>
</html>
</notes>
</species>
<species id="M_alltt_c" name = "Allantoate" compartment = "C_c">
<notes>
<html xmlns="http://www.w3.org/1999/xhtml" > 
<p>FORMULA:C4H7N4O4</p>
</html>
</notes>
</species>
<species id="M_alltt_e" name = "Allantoate" compartment = "C_e">
<notes>
<html xmlns="http://www.w3.org/1999/xhtml" > 
<p>FORMULA:C4H7N4O4</p>
</html>
</notes>
</species>
<species id="M_alpro_m" name = "S-Aminomethyldihydrolipoylprotein" compartment = "C_m">
<notes>
<html xmlns="http://www.w3.org/1999/xhtml" > 
<p>FORMULA:CH6NS2X</p>
</html>
</notes>
</species>
<species id="M_am6sa _c" name = "2-Aminomuconate 6-semialdehyde" compartment = "C_c">
<notes>
<html xmlns="http://www.w3.org/1999/xhtml" > 
<p>FORMULA:C6H7NO3</p>
</html>
</notes>
</species>
<species id="M_amet_c" name = "S-Adenosyl-L-methionine" compartment = "C_c">
<notes>
<html xmlns="http://www.w3.org/1999/xhtml" > 
<p>FORMULA:C15H23N6O5S</p>
</html>
</notes>
</species>
<species id="M_amet_e" name = "S-Adenosyl-L-methionine" compartment = "C_e">
<notes>
<html xmlns="http://www.w3.org/1999/xhtml" > 
<p>FORMULA:C15H23N6O5S</p>
</html>
</notes>
</species>
<species id="M_amet_m" name = "S-Adenosyl-L-methionine" compartment = "C_m">
<notes>
<html xmlns="http://www.w3.org/1999/xhtml" > 
<p>FORMULA:C15H23N6O5S</p>
</html>
</notes>
</species>
<species id="M_ametam_c" name = "S-Adenosylmethioninamine" compartment = "C_c">
<notes>
<html xmlns="http://www.w3.org/1999/xhtml" > 
<p>FORMULA:C14H24N6O3S</p>
</html>
</notes>
</species>
<species id="M_amp_c" name = "AMP" compartment = "C_c">
<notes>
<html xmlns="http://www.w3.org/1999/xhtml" > 
<p>FORMULA:C10H12N5O7P</p>
</html>
</notes>
</species>
<species id="M_amp_m" name = "AMP" compartment = "C_m">
<notes>
<html xmlns="http://www.w3.org/1999/xhtml" > 
<p>FORMULA:C10H12N5O7P</p>
</html>
</notes>
</species>
<species id="M_amuco_c" name = "2-Aminomuconate" compartment = "C_c">
<notes>
<html xmlns="http://www.w3.org/1999/xhtml" > 
<p>FORMULA:C6H6NO4</p>
</html>
</notes>
</species>
<species id="M_anth_c" name = "Anthranilate" compartment = "C_c">
<notes>
<html xmlns="http://www.w3.org/1999/xhtml" > 
<p>FORMULA:C7H6NO2</p>
</html>
</notes>
</species>
<species id="M_aproa_c" name = "3-Aminopropanal" compartment = "C_c">
<notes>
<html xmlns="http://www.w3.org/1999/xhtml" > 
<p>FORMULA:C3H8NO</p>
</html>
</notes>
</species>
<species id="M_aps_c" name = "Adenosine 5'-phosphosulfate" compartment = "C_c">
<notes>
<html xmlns="http://www.w3.org/1999/xhtml" > 
<p>FORMULA:C10H12N5O10PS</p>
</html>
</notes>
</species>
<species id="M_arg-L_c" name = "L-Arginine" compartment = "C_c">
<notes>
<html xmlns="http://www.w3.org/1999/xhtml" > 
<p>FORMULA:C6H15N4O2</p>
</html>
</notes>
</species>
<species id="M_arg-L_e" name = "L-Arginine" compartment = "C_e">
<notes>
<html xmlns="http://www.w3.org/1999/xhtml" > 
<p>FORMULA:C6H15N4O2</p>
</html>
</notes>
</species>
<species id="M_argsuc_c" name = "N(omega)-(L-Arginino)succinate" compartment = "C_c">
<notes>
<html xmlns="http://www.w3.org/1999/xhtml" > 
<p>FORMULA:C10H17N4O6</p>
</html>
</notes>
</species>
<species id="M_asn-L_c" name = "L-Asparagine" compartment = "C_c">
<notes>
<html xmlns="http://www.w3.org/1999/xhtml" > 
<p>FORMULA:C4H8N2O3</p>
</html>
</notes>
</species>
<species id="M_asn-L_e" name = "L-Asparagine" compartment = "C_e">
<notes>
<html xmlns="http://www.w3.org/1999/xhtml" > 
<p>FORMULA:C4H8N2O3</p>
</html>
</notes>
</species>
<species id="M_asp-L_c" name = "L-Aspartate" compartment = "C_c">
<notes>
<html xmlns="http://www.w3.org/1999/xhtml" > 
<p>FORMULA:C4H6NO4</p>
</html>
</notes>
</species>
<species id="M_asp-L_e" name = "L-Aspartate" compartment = "C_e">
<notes>
<html xmlns="http://www.w3.org/1999/xhtml" > 
<p>FORMULA:C4H6NO4</p>
</html>
</notes>
</species>
<species id="M_aspsa_c" name = "L-Aspartate 4-semialdehyde" compartment = "C_c">
<notes>
<html xmlns="http://www.w3.org/1999/xhtml" > 
<p>FORMULA:C4H7NO3</p>
</html>
</notes>
</species>
<species id="M_athr-L_c" name = "L-Allo-threonine" compartment = "C_c">
<notes>
<html xmlns="http://www.w3.org/1999/xhtml" > 
<p>FORMULA:C4H9NO3</p>
</html>
</notes>
</species>
<species id="M_atp_c" name = "ATP" compartment = "C_c">
<notes>
<html xmlns="http://www.w3.org/1999/xhtml" > 
<p>FORMULA:C10H12N5O13P3</p>
</html>
</notes>
</species>
<species id="M_atp_m" name = "ATP" compartment = "C_m">
<notes>
<html xmlns="http://www.w3.org/1999/xhtml" > 
<p>FORMULA:C10H12N5O13P3</p>
</html>
</notes>
</species>
<species id="M_b124tc_m" name = "But-1-ene-1,2,4-tricarboxylate" compartment = "C_m">
<notes>
<html xmlns="http://www.w3.org/1999/xhtml" > 
<p>FORMULA:C7H5O6</p>
</html>
</notes>
</species>
<species id="M_b2coa_m" name = "Crotonoyl-CoA" compartment = "C_m">
<notes>
<html xmlns="http://www.w3.org/1999/xhtml" > 
<p>FORMULA:C25H36N7O17P3S</p>
</html>
</notes>
</species>
<species id="M_C04051_c" name = "5-Amino-4-imidazolecarboxyamide" compartment = "C_c">
<notes>
<html xmlns="http://www.w3.org/1999/xhtml" > 
<p>FORMULA:C4H6N4O</p>
</html>
</notes>
</species>
<species id="M_camp_c" name = "cAMP" compartment = "C_c">
<notes>
<html xmlns="http://www.w3.org/1999/xhtml" > 
<p>FORMULA:C10H11N5O6P</p>
</html>
</notes>
</species>
<species id="M_cbasp_c" name = "N-Carbamoyl-L-aspartate" compartment = "C_c">
<notes>
<html xmlns="http://www.w3.org/1999/xhtml" > 
<p>FORMULA:C5H6N2O5</p>
</html>
</notes>
</species>
<species id="M_cbp_c" name = "Carbamoyl phosphate" compartment = "C_c">
<notes>
<html xmlns="http://www.w3.org/1999/xhtml" > 
<p>FORMULA:CH2NO5P</p>
</html>
</notes>
</species>
<species id="M_cbp_m" name = "Carbamoyl phosphate" compartment = "C_m">
<notes>
<html xmlns="http://www.w3.org/1999/xhtml" > 
<p>FORMULA:CH2NO5P</p>
</html>
</notes>
</species>
<species id="M_cdp_c" name = "CDP" compartment = "C_c">
<notes>
<html xmlns="http://www.w3.org/1999/xhtml" > 
<p>FORMULA:C9H12N3O11P2</p>
</html>
</notes>
</species>
<species id="M_cdpchol_c" name = "CDPcholine" compartment = "C_c">
<notes>
<html xmlns="http://www.w3.org/1999/xhtml" > 
<p>FORMULA:C14H25N4O11P2</p>
</html>
</notes>
</species>
<species id="M_cdpdag_YL_c" name = "CDPdiacylglycerol, yeast-specific" compartment = "C_c">
<notes>
<html xmlns="http://www.w3.org/1999/xhtml" > 
<p>FORMULA:C4440H7744N300O1500P200</p>
</html>
</notes>
</species>
<species id="M_cdpdag_YL_m" name = "CDPdiacylglycerol, yeast-specific" compartment = "C_m">
<notes>
<html xmlns="http://www.w3.org/1999/xhtml" > 
<p>FORMULA:C4440H7744N300O1500P200</p>
</html>
</notes>
</species>
<species id="M_cdpea_c" name = "CDPethanolamine" compartment = "C_c">
<notes>
<html xmlns="http://www.w3.org/1999/xhtml" > 
<p>FORMULA:C11H19N4O11P2</p>
</html>
</notes>
</species>
<species id="M_cellobiose_c" name = "cellobiose" compartment = "C_c">
<notes>
<html xmlns="http://www.w3.org/1999/xhtml" > 
<p>FORMULA:C12H22O11</p>
</html>
</notes>
</species>
<species id="M_cellobiose_e" name = "cellobiose" compartment = "C_e">
<notes>
<html xmlns="http://www.w3.org/1999/xhtml" > 
<p>FORMULA:C12H22O11</p>
</html>
</notes>
</species>
<species id="M_cer1_24_c" name = "Ceramide-1 (Sphinganine:n-C24:0)" compartment = "C_c">
<notes>
<html xmlns="http://www.w3.org/1999/xhtml" > 
<p>FORMULA:C42H85NO3</p>
</html>
</notes>
</species>
<species id="M_cer1_26_c" name = "Ceramide-1 (Sphinganine:n-C26:0)" compartment = "C_c">
<notes>
<html xmlns="http://www.w3.org/1999/xhtml" > 
<p>FORMULA:C44H89NO3</p>
</html>
</notes>
</species>
<species id="M_cer2_24_c" name = "Ceramide-2 (Phytosphingosine:n-C24:0)" compartment = "C_c">
<notes>
<html xmlns="http://www.w3.org/1999/xhtml" > 
<p>FORMULA:C42H85NO4</p>
</html>
</notes>
</species>
<species id="M_cer2_26_c" name = "Ceramide-2 (Phytosphingosine:n-C26:0)" compartment = "C_c">
<notes>
<html xmlns="http://www.w3.org/1999/xhtml" > 
<p>FORMULA:C44H89NO4</p>
</html>
</notes>
</species>
<species id="M_cer3_24_c" name = "Ceramide-3 (Phytosphingosine:n-C24:0OH)" compartment = "C_c">
<notes>
<html xmlns="http://www.w3.org/1999/xhtml" > 
<p>FORMULA:C42H85NO5</p>
</html>
</notes>
</species>
<species id="M_cer3_26_c" name = "Ceramide-3 (Phytosphingosine:n-C26:0OH)" compartment = "C_c">
<notes>
<html xmlns="http://www.w3.org/1999/xhtml" > 
<p>FORMULA:C44H89NO5</p>
</html>
</notes>
</species>
<species id="M_cgly_c" name = "Cys-Gly" compartment = "C_c">
<notes>
<html xmlns="http://www.w3.org/1999/xhtml" > 
<p>FORMULA:C5H10N2O3S</p>
</html>
</notes>
</species>
<species id="M_Chitin_c" name = "Chitin (monomer)" compartment = "C_c">
<notes>
<html xmlns="http://www.w3.org/1999/xhtml" > 
<p>FORMULA:C8H13NO5</p>
</html>
</notes>
</species>
<species id="M_chol_c" name = "Choline" compartment = "C_c">
<notes>
<html xmlns="http://www.w3.org/1999/xhtml" > 
<p>FORMULA:C5H14NO</p>
</html>
</notes>
</species>
<species id="M_chol_e" name = "Choline" compartment = "C_e">
<notes>
<html xmlns="http://www.w3.org/1999/xhtml" > 
<p>FORMULA:C5H14NO</p>
</html>
</notes>
</species>
<species id="M_cholp_c" name = "Choline phosphate" compartment = "C_c">
<notes>
<html xmlns="http://www.w3.org/1999/xhtml" > 
<p>FORMULA:C5H13NO4P</p>
</html>
</notes>
</species>
<species id="M_chor_c" name = "chorismate" compartment = "C_c">
<notes>
<html xmlns="http://www.w3.org/1999/xhtml" > 
<p>FORMULA:C10H8O6</p>
</html>
</notes>
</species>
<species id="M_cit_c" name = "Citrate" compartment = "C_c">
<notes>
<html xmlns="http://www.w3.org/1999/xhtml" > 
<p>FORMULA:C6H5O7</p>
</html>
</notes>
</species>
<species id="M_cit_e" name = "Citrate" compartment = "C_e">
<notes>
<html xmlns="http://www.w3.org/1999/xhtml" > 
<p>FORMULA:C6H5O7</p>
</html>
</notes>
</species>
<species id="M_cit_m" name = "Citrate" compartment = "C_m">
<notes>
<html xmlns="http://www.w3.org/1999/xhtml" > 
<p>FORMULA:C6H5O7</p>
</html>
</notes>
</species>
<species id="M_citr-L_c" name = "L-Citrulline" compartment = "C_c">
<notes>
<html xmlns="http://www.w3.org/1999/xhtml" > 
<p>FORMULA:C6H13N3O3</p>
</html>
</notes>
</species>
<species id="M_citr-L_m" name = "L-Citrulline" compartment = "C_m">
<notes>
<html xmlns="http://www.w3.org/1999/xhtml" > 
<p>FORMULA:C6H13N3O3</p>
</html>
</notes>
</species>
<species id="M_clpn_YL_m" name = "Cardiolipin, yeast-specific" compartment = "C_m">
<notes>
<html xmlns="http://www.w3.org/1999/xhtml" > 
<p>FORMULA:C7380H13688O1700P200</p>
</html>
</notes>
</species>
<species id="M_cmp_c" name = "CMP" compartment = "C_c">
<notes>
<html xmlns="http://www.w3.org/1999/xhtml" > 
<p>FORMULA:C9H12N3O8P</p>
</html>
</notes>
</species>
<species id="M_cmp_m" name = "CMP" compartment = "C_m">
<notes>
<html xmlns="http://www.w3.org/1999/xhtml" > 
<p>FORMULA:C9H12N3O8P</p>
</html>
</notes>
</species>
<species id="M_cmusa_c" name = "2-Amino-3-carboxymuconate semialdehyde" compartment = "C_c">
<notes>
<html xmlns="http://www.w3.org/1999/xhtml" > 
<p>FORMULA:C7H6NO5</p>
</html>
</notes>
</species>
<species id="M_co2_c" name = "CO2" compartment = "C_c">
<notes>
<html xmlns="http://www.w3.org/1999/xhtml" > 
<p>FORMULA:CO2</p>
</html>
</notes>
</species>
<species id="M_co2_e" name = "CO2" compartment = "C_e">
<notes>
<html xmlns="http://www.w3.org/1999/xhtml" > 
<p>FORMULA:CO2</p>
</html>
</notes>
</species>
<species id="M_co2_m" name = "CO2" compartment = "C_m">
<notes>
<html xmlns="http://www.w3.org/1999/xhtml" > 
<p>FORMULA:CO2</p>
</html>
</notes>
</species>
<species id="M_coa_c" name = "Coenzyme A" compartment = "C_c">
<notes>
<html xmlns="http://www.w3.org/1999/xhtml" > 
<p>FORMULA:C21H32N7O16P3S</p>
</html>
</notes>
</species>
<species id="M_coa_m" name = "Coenzyme A" compartment = "C_m">
<notes>
<html xmlns="http://www.w3.org/1999/xhtml" > 
<p>FORMULA:C21H32N7O16P3S</p>
</html>
</notes>
</species>
<species id="M_cpppg3_c" name = "Coproporphyrinogen III" compartment = "C_c">
<notes>
<html xmlns="http://www.w3.org/1999/xhtml" > 
<p>FORMULA:C36H40N4O8</p>
</html>
</notes>
</species>
<species id="M_crn-D_c" name = "D-Carnitine" compartment = "C_c">
<notes>
<html xmlns="http://www.w3.org/1999/xhtml" > 
<p>FORMULA:C7H15NO3</p>
</html>
</notes>
</species>
<species id="M_crn-D_e" name = "D-Carnitine" compartment = "C_e">
<notes>
<html xmlns="http://www.w3.org/1999/xhtml" > 
<p>FORMULA:C7H15NO3</p>
</html>
</notes>
</species>
<species id="M_crn-D_m" name = "D-Carnitine" compartment = "C_m">
<notes>
<html xmlns="http://www.w3.org/1999/xhtml" > 
<p>FORMULA:C7H15NO3</p>
</html>
</notes>
</species>
<species id="M_csn_c" name = "Cytosine" compartment = "C_c">
<notes>
<html xmlns="http://www.w3.org/1999/xhtml" > 
<p>FORMULA:C4H5N3O</p>
</html>
</notes>
</species>
<species id="M_csn_e" name = "Cytosine" compartment = "C_e">
<notes>
<html xmlns="http://www.w3.org/1999/xhtml" > 
<p>FORMULA:C4H5N3O</p>
</html>
</notes>
</species>
<species id="M_ctp_c" name = "CTP" compartment = "C_c">
<notes>
<html xmlns="http://www.w3.org/1999/xhtml" > 
<p>FORMULA:C9H12N3O14P3</p>
</html>
</notes>
</species>
<species id="M_cys-L_c" name = "L-Cysteine" compartment = "C_c">
<notes>
<html xmlns="http://www.w3.org/1999/xhtml" > 
<p>FORMULA:C3H7NO2S</p>
</html>
</notes>
</species>
<species id="M_cys-L_e" name = "L-Cysteine" compartment = "C_e">
<notes>
<html xmlns="http://www.w3.org/1999/xhtml" > 
<p>FORMULA:C3H7NO2S</p>
</html>
</notes>
</species>
<species id="M_cyst-L_c" name = "L-Cystathionine" compartment = "C_c">
<notes>
<html xmlns="http://www.w3.org/1999/xhtml" > 
<p>FORMULA:C7H14N2O4S</p>
</html>
</notes>
</species>
<species id="M_cytd_c" name = "Cytidine" compartment = "C_c">
<notes>
<html xmlns="http://www.w3.org/1999/xhtml" > 
<p>FORMULA:C9H13N3O5</p>
</html>
</notes>
</species>
<species id="M_cytd_e" name = "Cytidine" compartment = "C_e">
<notes>
<html xmlns="http://www.w3.org/1999/xhtml" > 
<p>FORMULA:C9H13N3O5</p>
</html>
</notes>
</species>
<species id="M_dad-2_c" name = "Deoxyadenosine" compartment = "C_c">
<notes>
<html xmlns="http://www.w3.org/1999/xhtml" > 
<p>FORMULA:C10H13N5O3</p>
</html>
</notes>
</species>
<species id="M_dad-2_e" name = "Deoxyadenosine" compartment = "C_e">
<notes>
<html xmlns="http://www.w3.org/1999/xhtml" > 
<p>FORMULA:C10H13N5O3</p>
</html>
</notes>
</species>
<species id="M_dadp_c" name = "dADP" compartment = "C_c">
<notes>
<html xmlns="http://www.w3.org/1999/xhtml" > 
<p>FORMULA:C10H12N5O9P2</p>
</html>
</notes>
</species>
<species id="M_damp_c" name = "dAMP" compartment = "C_c">
<notes>
<html xmlns="http://www.w3.org/1999/xhtml" > 
<p>FORMULA:C10H12N5O6P</p>
</html>
</notes>
</species>
<species id="M_datp_c" name = "dATP" compartment = "C_c">
<notes>
<html xmlns="http://www.w3.org/1999/xhtml" > 
<p>FORMULA:C10H12N5O12P3</p>
</html>
</notes>
</species>
<species id="M_db4p_c" name = "3,4-dihydroxy-2-butanone 4-phosphate" compartment = "C_c">
<notes>
<html xmlns="http://www.w3.org/1999/xhtml" > 
<p>FORMULA:C4H7O6P</p>
</html>
</notes>
</species>
<species id="M_dc2coa_m" name = "trans-Dec-2-enoyl-CoA" compartment = "C_m">
<notes>
<html xmlns="http://www.w3.org/1999/xhtml" > 
<p>FORMULA:C31H48N7O17P3S</p>
</html>
</notes>
</species>
<species id="M_dca_c" name = "Decanoate (n-C10:0)" compartment = "C_c">
<notes>
<html xmlns="http://www.w3.org/1999/xhtml" > 
<p>FORMULA:C10H19O2</p>
</html>
</notes>
</species>
<species id="M_dca_e" name = "Decanoate (n-C10:0)" compartment = "C_e">
<notes>
<html xmlns="http://www.w3.org/1999/xhtml" > 
<p>FORMULA:C10H19O2</p>
</html>
</notes>
</species>
<species id="M_dca_m" name = "Decanoate (n-C10:0)" compartment = "C_m">
<notes>
<html xmlns="http://www.w3.org/1999/xhtml" > 
<p>FORMULA:C10H19O2</p>
</html>
</notes>
</species>
<species id="M_dcaACP_c" name = "Decanoyl-ACP (n-C10:0ACP)" compartment = "C_c">
<notes>
<html xmlns="http://www.w3.org/1999/xhtml" > 
<p>FORMULA:C21H39N2O8PRS</p>
</html>
</notes>
</species>
<species id="M_dcacoa_c" name = "Decanoyl-CoA (n-C10:0CoA)" compartment = "C_c">
<notes>
<html xmlns="http://www.w3.org/1999/xhtml" > 
<p>FORMULA:C31H50N7O17P3S</p>
</html>
</notes>
</species>
<species id="M_dcacoa_m" name = "Decanoyl-CoA (n-C10:0CoA)" compartment = "C_m">
<notes>
<html xmlns="http://www.w3.org/1999/xhtml" > 
<p>FORMULA:C31H50N7O17P3S</p>
</html>
</notes>
</species>
<species id="M_dcamp_c" name = "N6-(1,2-Dicarboxyethyl)-AMP" compartment = "C_c">
<notes>
<html xmlns="http://www.w3.org/1999/xhtml" > 
<p>FORMULA:C14H14N5O11P</p>
</html>
</notes>
</species>
<species id="M_dcdp_c" name = "dCDP" compartment = "C_c">
<notes>
<html xmlns="http://www.w3.org/1999/xhtml" > 
<p>FORMULA:C9H12N3O10P2</p>
</html>
</notes>
</species>
<species id="M_dcmp_c" name = "dCMP" compartment = "C_c">
<notes>
<html xmlns="http://www.w3.org/1999/xhtml" > 
<p>FORMULA:C9H12N3O7P</p>
</html>
</notes>
</species>
<species id="M_dctp_c" name = "dCTP" compartment = "C_c">
<notes>
<html xmlns="http://www.w3.org/1999/xhtml" > 
<p>FORMULA:C9H12N3O13P3</p>
</html>
</notes>
</species>
<species id="M_dcyt_c" name = "Deoxycytidine" compartment = "C_c">
<notes>
<html xmlns="http://www.w3.org/1999/xhtml" > 
<p>FORMULA:C9H13N3O4</p>
</html>
</notes>
</species>
<species id="M_dcyt_e" name = "Deoxycytidine" compartment = "C_e">
<notes>
<html xmlns="http://www.w3.org/1999/xhtml" > 
<p>FORMULA:C9H13N3O4</p>
</html>
</notes>
</species>
<species id="M_dd2coa_m" name = "trans-Dodec-2-enoyl-CoA" compartment = "C_m">
<notes>
<html xmlns="http://www.w3.org/1999/xhtml" > 
<p>FORMULA:C33H52N7O17P3S</p>
</html>
</notes>
</species>
<species id="M_ddca_c" name = "Dodecanoate (n-C12:0)" compartment = "C_c">
<notes>
<html xmlns="http://www.w3.org/1999/xhtml" > 
<p>FORMULA:C12H23O2</p>
</html>
</notes>
</species>
<species id="M_ddca_e" name = "Dodecanoate (n-C12:0)" compartment = "C_e">
<notes>
<html xmlns="http://www.w3.org/1999/xhtml" > 
<p>FORMULA:C12H23O2</p>
</html>
</notes>
</species>
<species id="M_ddca_m" name = "Dodecanoate (n-C12:0)" compartment = "C_m">
<notes>
<html xmlns="http://www.w3.org/1999/xhtml" > 
<p>FORMULA:C12H23O2</p>
</html>
</notes>
</species>
<species id="M_ddcaACP_c" name = "Dodecanoyl-ACP (n-C12:0ACP)" compartment = "C_c">
<notes>
<html xmlns="http://www.w3.org/1999/xhtml" > 
<p>FORMULA:C23H43N2O8PRS</p>
</html>
</notes>
</species>
<species id="M_ddcacoa_c" name = "Dodecanoyl-CoA (n-C12:0CoA)" compartment = "C_c">
<notes>
<html xmlns="http://www.w3.org/1999/xhtml" > 
<p>FORMULA:C33H54N7O17P3S</p>
</html>
</notes>
</species>
<species id="M_ddcacoa_m" name = "Dodecanoyl-CoA (n-C12:0CoA)" compartment = "C_m">
<notes>
<html xmlns="http://www.w3.org/1999/xhtml" > 
<p>FORMULA:C33H54N7O17P3S</p>
</html>
</notes>
</species>
<species id="M_dgdp_c" name = "dGDP" compartment = "C_c">
<notes>
<html xmlns="http://www.w3.org/1999/xhtml" > 
<p>FORMULA:C10H12N5O10P2</p>
</html>
</notes>
</species>
<species id="M_dgmp_c" name = "dGMP" compartment = "C_c">
<notes>
<html xmlns="http://www.w3.org/1999/xhtml" > 
<p>FORMULA:C10H12N5O7P</p>
</html>
</notes>
</species>
<species id="M_dgsn_c" name = "Deoxyguanosine" compartment = "C_c">
<notes>
<html xmlns="http://www.w3.org/1999/xhtml" > 
<p>FORMULA:C10H13N5O4</p>
</html>
</notes>
</species>
<species id="M_dgsn_e" name = "Deoxyguanosine" compartment = "C_e">
<notes>
<html xmlns="http://www.w3.org/1999/xhtml" > 
<p>FORMULA:C10H13N5O4</p>
</html>
</notes>
</species>
<species id="M_dgtp_c" name = "dGTP" compartment = "C_c">
<notes>
<html xmlns="http://www.w3.org/1999/xhtml" > 
<p>FORMULA:C10H12N5O13P3</p>
</html>
</notes>
</species>
<species id="M_dha_c" name = "Dihydroxyacetone" compartment = "C_c">
<notes>
<html xmlns="http://www.w3.org/1999/xhtml" > 
<p>FORMULA:C3H6O3</p>
</html>
</notes>
</species>
<species id="M_dhap_c" name = "Dihydroxyacetone phosphate" compartment = "C_c">
<notes>
<html xmlns="http://www.w3.org/1999/xhtml" > 
<p>FORMULA:C3H5O6P</p>
</html>
</notes>
</species>
<species id="M_dhap_m" name = "Dihydroxyacetone phosphate" compartment = "C_m">
<notes>
<html xmlns="http://www.w3.org/1999/xhtml" > 
<p>FORMULA:C3H5O6P</p>
</html>
</notes>
</species>
<species id="M_dhf_c" name = "7,8-Dihydrofolate" compartment = "C_c">
<notes>
<html xmlns="http://www.w3.org/1999/xhtml" > 
<p>FORMULA:C19H19N7O6</p>
</html>
</notes>
</species>
<species id="M_dhlam_c" name = "Dihydrolipoamide" compartment = "C_c">
<notes>
<html xmlns="http://www.w3.org/1999/xhtml" > 
<p>FORMULA:C8H17NOS2</p>
</html>
</notes>
</species>
<species id="M_dhlam_m" name = "Dihydrolipoamide" compartment = "C_m">
<notes>
<html xmlns="http://www.w3.org/1999/xhtml" > 
<p>FORMULA:C8H17NOS2</p>
</html>
</notes>
</species>
<species id="M_dhlpro_m" name = "Dihydrolipolprotein" compartment = "C_m">
<notes>
<html xmlns="http://www.w3.org/1999/xhtml" > 
<p>FORMULA:H2S2X</p>
</html>
</notes>
</species>
<species id="M_dhnpt_c" name = "Dihydroneopterin" compartment = "C_c">
<notes>
<html xmlns="http://www.w3.org/1999/xhtml" > 
<p>FORMULA:C9H13N5O4</p>
</html>
</notes>
</species>
<species id="M_dhnpt_m" name = "Dihydroneopterin" compartment = "C_m">
<notes>
<html xmlns="http://www.w3.org/1999/xhtml" > 
<p>FORMULA:C9H13N5O4</p>
</html>
</notes>
</species>
<species id="M_dhor-S_c" name = "(S)-Dihydroorotate" compartment = "C_c">
<notes>
<html xmlns="http://www.w3.org/1999/xhtml" > 
<p>FORMULA:C5H5N2O4</p>
</html>
</notes>
</species>
<species id="M_dhpt_c" name = "Dihydropteroate" compartment = "C_c">
<notes>
<html xmlns="http://www.w3.org/1999/xhtml" > 
<p>FORMULA:C14H13N6O3</p>
</html>
</notes>
</species>
<species id="M_dhpt_m" name = "Dihydropteroate" compartment = "C_m">
<notes>
<html xmlns="http://www.w3.org/1999/xhtml" > 
<p>FORMULA:C14H13N6O3</p>
</html>
</notes>
</species>
<species id="M_didp_c" name = "dIDP" compartment = "C_c">
<notes>
<html xmlns="http://www.w3.org/1999/xhtml" > 
<p>FORMULA:C10H11N4O10P2</p>
</html>
</notes>
</species>
<species id="M_dimp_c" name = "dIMP" compartment = "C_c">
<notes>
<html xmlns="http://www.w3.org/1999/xhtml" > 
<p>FORMULA:C10H11N4O7P</p>
</html>
</notes>
</species>
<species id="M_din_c" name = "Deoxyinosine" compartment = "C_c">
<notes>
<html xmlns="http://www.w3.org/1999/xhtml" > 
<p>FORMULA:C10H12N4O4</p>
</html>
</notes>
</species>
<species id="M_din_e" name = "Deoxyinosine" compartment = "C_e">
<notes>
<html xmlns="http://www.w3.org/1999/xhtml" > 
<p>FORMULA:C10H12N4O4</p>
</html>
</notes>
</species>
<species id="M_ditp_c" name = "dITP" compartment = "C_c">
<notes>
<html xmlns="http://www.w3.org/1999/xhtml" > 
<p>FORMULA:C10H11N4O13P3</p>
</html>
</notes>
</species>
<species id="M_dkmpp_c" name = "2,3-diketo-5-methylthio-1-phosphopentane" compartment = "C_c">
<notes>
<html xmlns="http://www.w3.org/1999/xhtml" > 
<p>FORMULA:C6H9O6PS</p>
</html>
</notes>
</species>
<species id="M_dmlz_c" name = "6,7-Dimethyl-8-(1-D-ribityl)lumazine" compartment = "C_c">
<notes>
<html xmlns="http://www.w3.org/1999/xhtml" > 
<p>FORMULA:C13H18N4O6</p>
</html>
</notes>
</species>
<species id="M_dmpp_c" name = "Dimethylallyl diphosphate" compartment = "C_c">
<notes>
<html xmlns="http://www.w3.org/1999/xhtml" > 
<p>FORMULA:C5H9O7P2</p>
</html>
</notes>
</species>
<species id="M_dnad_c" name = "Deamino-NAD+" compartment = "C_c">
<notes>
<html xmlns="http://www.w3.org/1999/xhtml" > 
<p>FORMULA:C21H24N6O15P2</p>
</html>
</notes>
</species>
<species id="M_dnad_m" name = "Deamino-NAD+" compartment = "C_m">
<notes>
<html xmlns="http://www.w3.org/1999/xhtml" > 
<p>FORMULA:C21H24N6O15P2</p>
</html>
</notes>
</species>
<species id="M_dolichol_c" name = "Dolichol" compartment = "C_c">
<notes>
<html xmlns="http://www.w3.org/1999/xhtml" > 
<p>FORMULA:C15H28O</p>
</html>
</notes>
</species>
<species id="M_dolmanp_c" name = "Dolichyl phosphate D-mannose" compartment = "C_c">
<notes>
<html xmlns="http://www.w3.org/1999/xhtml" > 
<p>FORMULA:C21H38O9P</p>
</html>
</notes>
</species>
<species id="M_dolp_c" name = "Dolichol phosphate" compartment = "C_c">
<notes>
<html xmlns="http://www.w3.org/1999/xhtml" > 
<p>FORMULA:C15H27O4P</p>
</html>
</notes>
</species>
<species id="M_dopa_c" name = "Dopamine" compartment = "C_c">
<notes>
<html xmlns="http://www.w3.org/1999/xhtml" > 
<p>FORMULA:C8H12NO2</p>
</html>
</notes>
</species>
<species id="M_dpcoa_c" name = "Dephospho-CoA" compartment = "C_c">
<notes>
<html xmlns="http://www.w3.org/1999/xhtml" > 
<p>FORMULA:C21H33N7O13P2S</p>
</html>
</notes>
</species>
<species id="M_dscl_c" name = "dihydrosirohydrochlorin" compartment = "C_c">
<notes>
<html xmlns="http://www.w3.org/1999/xhtml" > 
<p>FORMULA:C42H41N4O16</p>
</html>
</notes>
</species>
<species id="M_dtdp_c" name = "dTDP" compartment = "C_c">
<notes>
<html xmlns="http://www.w3.org/1999/xhtml" > 
<p>FORMULA:C10H13N2O11P2</p>
</html>
</notes>
</species>
<species id="M_dtmp_c" name = "dTMP" compartment = "C_c">
<notes>
<html xmlns="http://www.w3.org/1999/xhtml" > 
<p>FORMULA:C10H13N2O8P</p>
</html>
</notes>
</species>
<species id="M_dttp_c" name = "dTTP" compartment = "C_c">
<notes>
<html xmlns="http://www.w3.org/1999/xhtml" > 
<p>FORMULA:C10H13N2O14P3</p>
</html>
</notes>
</species>
<species id="M_dttp_e" name = "dTTP" compartment = "C_e">
<notes>
<html xmlns="http://www.w3.org/1999/xhtml" > 
<p>FORMULA:C10H13N2O14P3</p>
</html>
</notes>
</species>
<species id="M_dudp_c" name = "dUDP" compartment = "C_c">
<notes>
<html xmlns="http://www.w3.org/1999/xhtml" > 
<p>FORMULA:C9H11N2O11P2</p>
</html>
</notes>
</species>
<species id="M_dump_c" name = "dUMP" compartment = "C_c">
<notes>
<html xmlns="http://www.w3.org/1999/xhtml" > 
<p>FORMULA:C9H11N2O8P</p>
</html>
</notes>
</species>
<species id="M_duri_c" name = "Deoxyuridine" compartment = "C_c">
<notes>
<html xmlns="http://www.w3.org/1999/xhtml" > 
<p>FORMULA:C9H12N2O5</p>
</html>
</notes>
</species>
<species id="M_duri_e" name = "Deoxyuridine" compartment = "C_e">
<notes>
<html xmlns="http://www.w3.org/1999/xhtml" > 
<p>FORMULA:C9H12N2O5</p>
</html>
</notes>
</species>
<species id="M_dutp_c" name = "dUTP" compartment = "C_c">
<notes>
<html xmlns="http://www.w3.org/1999/xhtml" > 
<p>FORMULA:C9H11N2O14P3</p>
</html>
</notes>
</species>
<species id="M_dxyl_c" name = "1-deoxy-D-xylulose" compartment = "C_c">
<notes>
<html xmlns="http://www.w3.org/1999/xhtml" > 
<p>FORMULA:C5H10O4</p>
</html>
</notes>
</species>
<species id="M_e4p_c" name = "D-Erythrose 4-phosphate" compartment = "C_c">
<notes>
<html xmlns="http://www.w3.org/1999/xhtml" > 
<p>FORMULA:C4H7O7P</p>
</html>
</notes>
</species>
<species id="M_eig3p_c" name = "D-erythro-1-(Imidazol-4-yl)glycerol 3-phosphate" compartment = "C_c">
<notes>
<html xmlns="http://www.w3.org/1999/xhtml" > 
<p>FORMULA:C6H9N2O6P</p>
</html>
</notes>
</species>
<species id="M_epist_c" name = "episterol" compartment = "C_c">
<notes>
<html xmlns="http://www.w3.org/1999/xhtml" > 
<p>FORMULA:C28H46O</p>
</html>
</notes>
</species>
<species id="M_epist_e" name = "episterol" compartment = "C_e">
<notes>
<html xmlns="http://www.w3.org/1999/xhtml" > 
<p>FORMULA:C28H46O</p>
</html>
</notes>
</species>
<species id="M_ergst_c" name = "Ergosterol" compartment = "C_c">
<notes>
<html xmlns="http://www.w3.org/1999/xhtml" > 
<p>FORMULA:C28H44O</p>
</html>
</notes>
</species>
<species id="M_ergst_e" name = "Ergosterol" compartment = "C_e">
<notes>
<html xmlns="http://www.w3.org/1999/xhtml" > 
<p>FORMULA:C28H44O</p>
</html>
</notes>
</species>
<species id="M_ergtetrol_c" name = "Ergosta-5,7,22,24,(28)-tetraen-3beta-ol" compartment = "C_c">
<notes>
<html xmlns="http://www.w3.org/1999/xhtml" > 
<p>FORMULA:C28H42O</p>
</html>
</notes>
</species>
<species id="M_ergtrol _c" name = "ergosta-5,7,24(28)-trienol" compartment = "C_c">
<notes>
<html xmlns="http://www.w3.org/1999/xhtml" > 
<p>FORMULA:C28H44O</p>
</html>
</notes>
</species>
<species id="M_etha_c" name = "Ethanolamine" compartment = "C_c">
<notes>
<html xmlns="http://www.w3.org/1999/xhtml" > 
<p>FORMULA:C2H8NO</p>
</html>
</notes>
</species>
<species id="M_etha_e" name = "Ethanolamine" compartment = "C_e">
<notes>
<html xmlns="http://www.w3.org/1999/xhtml" > 
<p>FORMULA:C2H8NO</p>
</html>
</notes>
</species>
<species id="M_ethamp_c" name = "Ethanolamine phosphate" compartment = "C_c">
<notes>
<html xmlns="http://www.w3.org/1999/xhtml" > 
<p>FORMULA:C2H7NO4P</p>
</html>
</notes>
</species>
<species id="M_etoh_c" name = "Ethanol" compartment = "C_c">
<notes>
<html xmlns="http://www.w3.org/1999/xhtml" > 
<p>FORMULA:C2H6O</p>
</html>
</notes>
</species>
<species id="M_etoh_e" name = "Ethanol" compartment = "C_e">
<notes>
<html xmlns="http://www.w3.org/1999/xhtml" > 
<p>FORMULA:C2H6O</p>
</html>
</notes>
</species>
<species id="M_f1p_c" name = "D-Fructose 1-phosphate" compartment = "C_c">
<notes>
<html xmlns="http://www.w3.org/1999/xhtml" > 
<p>FORMULA:C6H11O9P</p>
</html>
</notes>
</species>
<species id="M_f26bp_c" name = "D-Fructose 2,6-bisphosphate" compartment = "C_c">
<notes>
<html xmlns="http://www.w3.org/1999/xhtml" > 
<p>FORMULA:C6H10O12P2</p>
</html>
</notes>
</species>
<species id="M_f6p_c" name = "D-Fructose 6-phosphate" compartment = "C_c">
<notes>
<html xmlns="http://www.w3.org/1999/xhtml" > 
<p>FORMULA:C6H11O9P</p>
</html>
</notes>
</species>
<species id="M_fad_c" name = "Flavin adenine dinucleotide oxidized" compartment = "C_c">
<notes>
<html xmlns="http://www.w3.org/1999/xhtml" > 
<p>FORMULA:C27H31N9O15P2</p>
</html>
</notes>
</species>
<species id="M_fad_m" name = "Flavin adenine dinucleotide oxidized" compartment = "C_m">
<notes>
<html xmlns="http://www.w3.org/1999/xhtml" > 
<p>FORMULA:C27H31N9O15P2</p>
</html>
</notes>
</species>
<species id="M_fadh2_c" name = "Flavin adenine dinucleotide reduced" compartment = "C_c">
<notes>
<html xmlns="http://www.w3.org/1999/xhtml" > 
<p>FORMULA:C27H33N9O15P2</p>
</html>
</notes>
</species>
<species id="M_fadh2_m" name = "Flavin adenine dinucleotide reduced" compartment = "C_m">
<notes>
<html xmlns="http://www.w3.org/1999/xhtml" > 
<p>FORMULA:C27H33N9O15P2</p>
</html>
</notes>
</species>
<species id="M_fald_c" name = "Formaldehyde" compartment = "C_c">
<notes>
<html xmlns="http://www.w3.org/1999/xhtml" > 
<p>FORMULA:CH2O</p>
</html>
</notes>
</species>
<species id="M_fdp_c" name = "D-Fructose 1,6-bisphosphate" compartment = "C_c">
<notes>
<html xmlns="http://www.w3.org/1999/xhtml" > 
<p>FORMULA:C6H10O12P2</p>
</html>
</notes>
</species>
<species id="M_fe2_c" name = "Fe2+" compartment = "C_c">
<notes>
<html xmlns="http://www.w3.org/1999/xhtml" > 
<p>FORMULA:Fe</p>
</html>
</notes>
</species>
<species id="M_fe2_e" name = "Fe2+" compartment = "C_e">
<notes>
<html xmlns="http://www.w3.org/1999/xhtml" > 
<p>FORMULA:Fe</p>
</html>
</notes>
</species>
<species id="M_fe2_m" name = "Fe2+" compartment = "C_m">
<notes>
<html xmlns="http://www.w3.org/1999/xhtml" > 
<p>FORMULA:Fe</p>
</html>
</notes>
</species>
<species id="M_fecost_c" name = "fecosterol" compartment = "C_c">
<notes>
<html xmlns="http://www.w3.org/1999/xhtml" > 
<p>FORMULA:C28H46O</p>
</html>
</notes>
</species>
<species id="M_fecost_e" name = "fecosterol" compartment = "C_e">
<notes>
<html xmlns="http://www.w3.org/1999/xhtml" > 
<p>FORMULA:C28H46O</p>
</html>
</notes>
</species>
<species id="M_fgam_c" name = "N2-Formyl-N1-(5-phospho-D-ribosyl)glycinamide" compartment = "C_c">
<notes>
<html xmlns="http://www.w3.org/1999/xhtml" > 
<p>FORMULA:C8H13N2O9P</p>
</html>
</notes>
</species>
<species id="M_ficytc_m" name = "Ferricytochrome c" compartment = "C_m">
<notes>
<html xmlns="http://www.w3.org/1999/xhtml" > 
<p>FORMULA:C42H52FeN8O6S2</p>
</html>
</notes>
</species>
<species id="M_fmettrna_m" name = "N-Formylmethionyl-tRNA" compartment = "C_m">
<notes>
<html xmlns="http://www.w3.org/1999/xhtml" > 
<p>FORMULA:C6H9NO2SR</p>
</html>
</notes>
</species>
<species id="M_fmn_c" name = "FMN" compartment = "C_c">
<notes>
<html xmlns="http://www.w3.org/1999/xhtml" > 
<p>FORMULA:C17H19N4O9P</p>
</html>
</notes>
</species>
<species id="M_fmn_e" name = "FMN" compartment = "C_e">
<notes>
<html xmlns="http://www.w3.org/1999/xhtml" > 
<p>FORMULA:C17H19N4O9P</p>
</html>
</notes>
</species>
<species id="M_focytc_m" name = "Ferrocytochrome c" compartment = "C_m">
<notes>
<html xmlns="http://www.w3.org/1999/xhtml" > 
<p>FORMULA:C42H53FeN8O6S2</p>
</html>
</notes>
</species>
<species id="M_for_c" name = "Formate" compartment = "C_c">
<notes>
<html xmlns="http://www.w3.org/1999/xhtml" > 
<p>FORMULA:CH1O2</p>
</html>
</notes>
</species>
<species id="M_for_e" name = "Formate" compartment = "C_e">
<notes>
<html xmlns="http://www.w3.org/1999/xhtml" > 
<p>FORMULA:CH1O2</p>
</html>
</notes>
</species>
<species id="M_fpram_c" name = "2-(Formamido)-N1-(5-phospho-D-ribosyl)acetamidine" compartment = "C_c">
<notes>
<html xmlns="http://www.w3.org/1999/xhtml" > 
<p>FORMULA:C8H15N3O8P</p>
</html>
</notes>
</species>
<species id="M_fprica_c" name = "5-Formamido-1-(5-phospho-D-ribosyl)imidazole-4-carboxamide" compartment = "C_c">
<notes>
<html xmlns="http://www.w3.org/1999/xhtml" > 
<p>FORMULA:C10H13N4O9P</p>
</html>
</notes>
</species>
<species id="M_frdp_c" name = "Farnesyl diphosphate" compartment = "C_c">
<notes>
<html xmlns="http://www.w3.org/1999/xhtml" > 
<p>FORMULA:C15H25O7P2</p>
</html>
</notes>
</species>
<species id="M_fru_c" name = "D-Fructose" compartment = "C_c">
<notes>
<html xmlns="http://www.w3.org/1999/xhtml" > 
<p>FORMULA:C6H12O6</p>
</html>
</notes>
</species>
<species id="M_fru_e" name = "D-Fructose" compartment = "C_e">
<notes>
<html xmlns="http://www.w3.org/1999/xhtml" > 
<p>FORMULA:C6H12O6</p>
</html>
</notes>
</species>
<species id="M_fum_c" name = "Fumarate" compartment = "C_c">
<notes>
<html xmlns="http://www.w3.org/1999/xhtml" > 
<p>FORMULA:C4H2O4</p>
</html>
</notes>
</species>
<species id="M_fum_e" name = "Fumarate" compartment = "C_e">
<notes>
<html xmlns="http://www.w3.org/1999/xhtml" > 
<p>FORMULA:C4H2O4</p>
</html>
</notes>
</species>
<species id="M_fum_m" name = "Fumarate" compartment = "C_m">
<notes>
<html xmlns="http://www.w3.org/1999/xhtml" > 
<p>FORMULA:C4H2O4</p>
</html>
</notes>
</species>
<species id="M_g1p_c" name = "D-Glucose 1-phosphate" compartment = "C_c">
<notes>
<html xmlns="http://www.w3.org/1999/xhtml" > 
<p>FORMULA:C6H11O9P</p>
</html>
</notes>
</species>
<species id="M_g3p_c" name = "Glyceraldehyde 3-phosphate" compartment = "C_c">
<notes>
<html xmlns="http://www.w3.org/1999/xhtml" > 
<p>FORMULA:C3H5O6P</p>
</html>
</notes>
</species>
<species id="M_g3pc_c" name = "sn-Glycero-3-phosphocholine" compartment = "C_c">
<notes>
<html xmlns="http://www.w3.org/1999/xhtml" > 
<p>FORMULA:C8H20NO6P</p>
</html>
</notes>
</species>
<species id="M_g3pc_e" name = "sn-Glycero-3-phosphocholine" compartment = "C_e">
<notes>
<html xmlns="http://www.w3.org/1999/xhtml" > 
<p>FORMULA:C8H20NO6P</p>
</html>
</notes>
</species>
<species id="M_g6p_c" name = "D-Glucose 6-phosphate" compartment = "C_c">
<notes>
<html xmlns="http://www.w3.org/1999/xhtml" > 
<p>FORMULA:C6H11O9P</p>
</html>
</notes>
</species>
<species id="M_gal_c" name = "D-Galactose" compartment = "C_c">
<notes>
<html xmlns="http://www.w3.org/1999/xhtml" > 
<p>FORMULA:C6H12O6</p>
</html>
</notes>
</species>
<species id="M_gal_e" name = "D-Galactose" compartment = "C_e">
<notes>
<html xmlns="http://www.w3.org/1999/xhtml" > 
<p>FORMULA:C6H12O6</p>
</html>
</notes>
</species>
<species id="M_gal1p_c" name = "alpha-D-Galactose 1-phosphate" compartment = "C_c">
<notes>
<html xmlns="http://www.w3.org/1999/xhtml" > 
<p>FORMULA:C6H11O9P</p>
</html>
</notes>
</species>
<species id="M_gam_c" name = "D-Glucosamine" compartment = "C_c">
<notes>
<html xmlns="http://www.w3.org/1999/xhtml" > 
<p>FORMULA:C6H14NO5</p>
</html>
</notes>
</species>
<species id="M_gam6p_c" name = "D-Glucosamine 6-phosphate" compartment = "C_c">
<notes>
<html xmlns="http://www.w3.org/1999/xhtml" > 
<p>FORMULA:C6H13NO8P</p>
</html>
</notes>
</species>
<species id="M_gam6p_e" name = "D-Glucosamine 6-phosphate" compartment = "C_e">
<notes>
<html xmlns="http://www.w3.org/1999/xhtml" > 
<p>FORMULA:C6H13NO8P</p>
</html>
</notes>
</species>
<species id="M_gar_c" name = "N1-(5-Phospho-D-ribosyl)glycinamide" compartment = "C_c">
<notes>
<html xmlns="http://www.w3.org/1999/xhtml" > 
<p>FORMULA:C7H14N2O8P</p>
</html>
</notes>
</species>
<species id="M_gcald_c" name = "Glycolaldehyde" compartment = "C_c">
<notes>
<html xmlns="http://www.w3.org/1999/xhtml" > 
<p>FORMULA:C2H4O2</p>
</html>
</notes>
</species>
<species id="M_gcald_e" name = "Glycolaldehyde" compartment = "C_e">
<notes>
<html xmlns="http://www.w3.org/1999/xhtml" > 
<p>FORMULA:C2H4O2</p>
</html>
</notes>
</species>
<species id="M_gcald_m" name = "Glycolaldehyde" compartment = "C_m">
<notes>
<html xmlns="http://www.w3.org/1999/xhtml" > 
<p>FORMULA:C2H4O2</p>
</html>
</notes>
</species>
<species id="M_gdp_c" name = "GDP" compartment = "C_c">
<notes>
<html xmlns="http://www.w3.org/1999/xhtml" > 
<p>FORMULA:C10H12N5O11P2</p>
</html>
</notes>
</species>
<species id="M_gdpmann_c" name = "GDP-D-mannose" compartment = "C_c">
<notes>
<html xmlns="http://www.w3.org/1999/xhtml" > 
<p>FORMULA:C16H23N5O16P2</p>
</html>
</notes>
</species>
<species id="M_ggdp_c" name = "Geranylgeranyl diphosphate" compartment = "C_c">
<notes>
<html xmlns="http://www.w3.org/1999/xhtml" > 
<p>FORMULA:C20H33O7P2</p>
</html>
</notes>
</species>
<species id="M_glcn-D_c" name = "D-Gluconate" compartment = "C_c">
<notes>
<html xmlns="http://www.w3.org/1999/xhtml" > 
<p>FORMULA:C6H11O7</p>
</html>
</notes>
</species>
<species id="M_gln-L_c" name = "L-Glutamine" compartment = "C_c">
<notes>
<html xmlns="http://www.w3.org/1999/xhtml" > 
<p>FORMULA:C5H10N2O3</p>
</html>
</notes>
</species>
<species id="M_gln-L_e" name = "L-Glutamine" compartment = "C_e">
<notes>
<html xmlns="http://www.w3.org/1999/xhtml" > 
<p>FORMULA:C5H10N2O3</p>
</html>
</notes>
</species>
<species id="M_glu5p_c" name = "L-Glutamate 5-phosphate" compartment = "C_c">
<notes>
<html xmlns="http://www.w3.org/1999/xhtml" > 
<p>FORMULA:C5H8NO7P</p>
</html>
</notes>
</species>
<species id="M_glu5sa_c" name = "L-Glutamate 5-semialdehyde" compartment = "C_c">
<notes>
<html xmlns="http://www.w3.org/1999/xhtml" > 
<p>FORMULA:C5H9NO3</p>
</html>
</notes>
</species>
<species id="M_glu5sa_m" name = "L-Glutamate 5-semialdehyde" compartment = "C_m">
<notes>
<html xmlns="http://www.w3.org/1999/xhtml" > 
<p>FORMULA:C5H9NO3</p>
</html>
</notes>
</species>
<species id="M_glucys_c" name = "gamma-L-Glutamyl-L-cysteine" compartment = "C_c">
<notes>
<html xmlns="http://www.w3.org/1999/xhtml" > 
<p>FORMULA:C8H13N2O5S</p>
</html>
</notes>
</species>
<species id="M_glu-L_c" name = "L-Glutamate" compartment = "C_c">
<notes>
<html xmlns="http://www.w3.org/1999/xhtml" > 
<p>FORMULA:C5H8NO4</p>
</html>
</notes>
</species>
<species id="M_glu-L_e" name = "L-Glutamate" compartment = "C_e">
<notes>
<html xmlns="http://www.w3.org/1999/xhtml" > 
<p>FORMULA:C5H8NO4</p>
</html>
</notes>
</species>
<species id="M_glu-L_m" name = "L-Glutamate" compartment = "C_m">
<notes>
<html xmlns="http://www.w3.org/1999/xhtml" > 
<p>FORMULA:C5H8NO4</p>
</html>
</notes>
</species>
<species id="M_glutcoa_c" name = "Glutaryl-CoA" compartment = "C_c">
<notes>
<html xmlns="http://www.w3.org/1999/xhtml" > 
<p>FORMULA:C26H37N7O19P3S</p>
</html>
</notes>
</species>
<species id="M_glutcoa_m" name = "Glutaryl-CoA" compartment = "C_m">
<notes>
<html xmlns="http://www.w3.org/1999/xhtml" > 
<p>FORMULA:C26H37N7O19P3S</p>
</html>
</notes>
</species>
<species id="M_glx_c" name = "Glyoxylate" compartment = "C_c">
<notes>
<html xmlns="http://www.w3.org/1999/xhtml" > 
<p>FORMULA:C2H1O3</p>
</html>
</notes>
</species>
<species id="M_glx_e" name = "Glyoxylate" compartment = "C_e">
<notes>
<html xmlns="http://www.w3.org/1999/xhtml" > 
<p>FORMULA:C2H1O3</p>
</html>
</notes>
</species>
<species id="M_glx_m" name = "Glyoxylate" compartment = "C_m">
<notes>
<html xmlns="http://www.w3.org/1999/xhtml" > 
<p>FORMULA:C2H1O3</p>
</html>
</notes>
</species>
<species id="M_gly_c" name = "Glycine" compartment = "C_c">
<notes>
<html xmlns="http://www.w3.org/1999/xhtml" > 
<p>FORMULA:C2H5NO2</p>
</html>
</notes>
</species>
<species id="M_gly_e" name = "Glycine" compartment = "C_e">
<notes>
<html xmlns="http://www.w3.org/1999/xhtml" > 
<p>FORMULA:C2H5NO2</p>
</html>
</notes>
</species>
<species id="M_gly_m" name = "Glycine" compartment = "C_m">
<notes>
<html xmlns="http://www.w3.org/1999/xhtml" > 
<p>FORMULA:C2H5NO2</p>
</html>
</notes>
</species>
<species id="M_glyald_c" name = "D-Glyceraldehyde" compartment = "C_c">
<notes>
<html xmlns="http://www.w3.org/1999/xhtml" > 
<p>FORMULA:C3H6O3</p>
</html>
</notes>
</species>
<species id="M_glyc_c" name = "Glycerol" compartment = "C_c">
<notes>
<html xmlns="http://www.w3.org/1999/xhtml" > 
<p>FORMULA:C3H8O3</p>
</html>
</notes>
</species>
<species id="M_glyc_e" name = "Glycerol" compartment = "C_e">
<notes>
<html xmlns="http://www.w3.org/1999/xhtml" > 
<p>FORMULA:C3H8O3</p>
</html>
</notes>
</species>
<species id="M_glyc3p_c" name = "Glycerol 3-phosphate" compartment = "C_c">
<notes>
<html xmlns="http://www.w3.org/1999/xhtml" > 
<p>FORMULA:C3H7O6P</p>
</html>
</notes>
</species>
<species id="M_glyc3p_m" name = "Glycerol 3-phosphate" compartment = "C_m">
<notes>
<html xmlns="http://www.w3.org/1999/xhtml" > 
<p>FORMULA:C3H7O6P</p>
</html>
</notes>
</species>
<species id="M_glyclt_c" name = "Glycolate" compartment = "C_c">
<notes>
<html xmlns="http://www.w3.org/1999/xhtml" > 
<p>FORMULA:C2H3O3</p>
</html>
</notes>
</species>
<species id="M_glycogen_c" name = "glycogen" compartment = "C_c">
<notes>
<html xmlns="http://www.w3.org/1999/xhtml" > 
<p>FORMULA:C6H10O5</p>
</html>
</notes>
</species>
<species id="M_gmp_c" name = "GMP" compartment = "C_c">
<notes>
<html xmlns="http://www.w3.org/1999/xhtml" > 
<p>FORMULA:C10H12N5O8P</p>
</html>
</notes>
</species>
<species id="M_grdp_c" name = "Geranyl diphosphate" compartment = "C_c">
<notes>
<html xmlns="http://www.w3.org/1999/xhtml" > 
<p>FORMULA:C10H17O7P2</p>
</html>
</notes>
</species>
<species id="M_gsn_c" name = "Guanosine" compartment = "C_c">
<notes>
<html xmlns="http://www.w3.org/1999/xhtml" > 
<p>FORMULA:C10H13N5O5</p>
</html>
</notes>
</species>
<species id="M_gsn_e" name = "Guanosine" compartment = "C_e">
<notes>
<html xmlns="http://www.w3.org/1999/xhtml" > 
<p>FORMULA:C10H13N5O5</p>
</html>
</notes>
</species>
<species id="M_gthox_c" name = "Oxidized glutathione" compartment = "C_c">
<notes>
<html xmlns="http://www.w3.org/1999/xhtml" > 
<p>FORMULA:C20H30N6O12S2</p>
</html>
</notes>
</species>
<species id="M_gthox_e" name = "Oxidized glutathione" compartment = "C_e">
<notes>
<html xmlns="http://www.w3.org/1999/xhtml" > 
<p>FORMULA:C20H30N6O12S2</p>
</html>
</notes>
</species>
<species id="M_gthrd_c" name = "Reduced glutathione" compartment = "C_c">
<notes>
<html xmlns="http://www.w3.org/1999/xhtml" > 
<p>FORMULA:C10H16N3O6S</p>
</html>
</notes>
</species>
<species id="M_gthrd_e" name = "Reduced glutathione" compartment = "C_e">
<notes>
<html xmlns="http://www.w3.org/1999/xhtml" > 
<p>FORMULA:C10H16N3O6S</p>
</html>
</notes>
</species>
<species id="M_gtp_c" name = "GTP" compartment = "C_c">
<notes>
<html xmlns="http://www.w3.org/1999/xhtml" > 
<p>FORMULA:C10H12N5O14P3</p>
</html>
</notes>
</species>
<species id="M_gua_c" name = "Guanine" compartment = "C_c">
<notes>
<html xmlns="http://www.w3.org/1999/xhtml" > 
<p>FORMULA:C5H5N5O</p>
</html>
</notes>
</species>
<species id="M_gua_e" name = "Guanine" compartment = "C_e">
<notes>
<html xmlns="http://www.w3.org/1999/xhtml" > 
<p>FORMULA:C5H5N5O</p>
</html>
</notes>
</species>
<species id="M_h_c" name = "H+" compartment = "C_c">
<notes>
<html xmlns="http://www.w3.org/1999/xhtml" > 
<p>FORMULA:H</p>
</html>
</notes>
</species>
<species id="M_h_e" name = "H+" compartment = "C_e">
<notes>
<html xmlns="http://www.w3.org/1999/xhtml" > 
<p>FORMULA:H</p>
</html>
</notes>
</species>
<species id="M_h_m" name = "H+" compartment = "C_m">
<notes>
<html xmlns="http://www.w3.org/1999/xhtml" > 
<p>FORMULA:H</p>
</html>
</notes>
</species>
<species id="M_h2o_c" name = "H2O" compartment = "C_c">
<notes>
<html xmlns="http://www.w3.org/1999/xhtml" > 
<p>FORMULA:H2O</p>
</html>
</notes>
</species>
<species id="M_h2o_e" name = "H2O" compartment = "C_e">
<notes>
<html xmlns="http://www.w3.org/1999/xhtml" > 
<p>FORMULA:H2O</p>
</html>
</notes>
</species>
<species id="M_h2o_m" name = "H2O" compartment = "C_m">
<notes>
<html xmlns="http://www.w3.org/1999/xhtml" > 
<p>FORMULA:H2O</p>
</html>
</notes>
</species>
<species id="M_h2o2_c" name = "Hydrogen peroxide" compartment = "C_c">
<notes>
<html xmlns="http://www.w3.org/1999/xhtml" > 
<p>FORMULA:H2O2</p>
</html>
</notes>
</species>
<species id="M_h2o2_m" name = "Hydrogen peroxide" compartment = "C_m">
<notes>
<html xmlns="http://www.w3.org/1999/xhtml" > 
<p>FORMULA:H2O2</p>
</html>
</notes>
</species>
<species id="M_h2s_c" name = "Hydrogen sulfide" compartment = "C_c">
<notes>
<html xmlns="http://www.w3.org/1999/xhtml" > 
<p>FORMULA:H2S</p>
</html>
</notes>
</species>
<species id="M_hcit_m" name = "2-Hydroxybutane-1,2,4-tricarboxylate" compartment = "C_m">
<notes>
<html xmlns="http://www.w3.org/1999/xhtml" > 
<p>FORMULA:C7H7O7</p>
</html>
</notes>
</species>
<species id="M_hco3_c" name = "Bicarbonate" compartment = "C_c">
<notes>
<html xmlns="http://www.w3.org/1999/xhtml" > 
<p>FORMULA:CHO3</p>
</html>
</notes>
</species>
<species id="M_hcys-L_c" name = "L-Homocysteine" compartment = "C_c">
<notes>
<html xmlns="http://www.w3.org/1999/xhtml" > 
<p>FORMULA:C4H9NO2S</p>
</html>
</notes>
</species>
<species id="M_hdca_c" name = "Hexadecanoate (n-C16:0)" compartment = "C_c">
<notes>
<html xmlns="http://www.w3.org/1999/xhtml" > 
<p>FORMULA:C16H31O2</p>
</html>
</notes>
</species>
<species id="M_hdca_e" name = "Hexadecanoate (n-C16:0)" compartment = "C_e">
<notes>
<html xmlns="http://www.w3.org/1999/xhtml" > 
<p>FORMULA:C16H31O2</p>
</html>
</notes>
</species>
<species id="M_hdca_m" name = "Hexadecanoate (n-C16:0)" compartment = "C_m">
<notes>
<html xmlns="http://www.w3.org/1999/xhtml" > 
<p>FORMULA:C16H31O2</p>
</html>
</notes>
</species>
<species id="M_hdcea_c" name = "Hexadecenoate (n-C16:1)" compartment = "C_c">
<notes>
<html xmlns="http://www.w3.org/1999/xhtml" > 
<p>FORMULA:C16H29O2</p>
</html>
</notes>
</species>
<species id="M_hdcea_e" name = "Hexadecenoate (n-C16:1)" compartment = "C_e">
<notes>
<html xmlns="http://www.w3.org/1999/xhtml" > 
<p>FORMULA:C16H29O2</p>
</html>
</notes>
</species>
<species id="M_hdcea_m" name = "Hexadecenoate (n-C16:1)" compartment = "C_m">
<notes>
<html xmlns="http://www.w3.org/1999/xhtml" > 
<p>FORMULA:C16H29O2</p>
</html>
</notes>
</species>
<species id="M_hdcoa_c" name = "Hexadecenoyl-CoA (n-C16:1CoA)" compartment = "C_c">
<notes>
<html xmlns="http://www.w3.org/1999/xhtml" > 
<p>FORMULA:C37H60N7O17P3S</p>
</html>
</notes>
</species>
<species id="M_hdcoa_m" name = "Hexadecenoyl-CoA (n-C16:1CoA)" compartment = "C_m">
<notes>
<html xmlns="http://www.w3.org/1999/xhtml" > 
<p>FORMULA:C37H60N7O17P3S</p>
</html>
</notes>
</species>
<species id="M_hdd2coa_m" name = "trans-Hexadec-2-enoyl-CoA" compartment = "C_m">
<notes>
<html xmlns="http://www.w3.org/1999/xhtml" > 
<p>FORMULA:C37H60N7O17P3S</p>
</html>
</notes>
</species>
<species id="M_hdeACP_c" name = "cis-hexadec-9-enoyl-[acyl-carrier protein] (n-C16:1)" compartment = "C_c">
<notes>
<html xmlns="http://www.w3.org/1999/xhtml" > 
<p>FORMULA:C27H49N2O8PRS</p>
</html>
</notes>
</species>
<species id="M_hexc_c" name = "hexacosanoate (n-C26:0)" compartment = "C_c">
<notes>
<html xmlns="http://www.w3.org/1999/xhtml" > 
<p>FORMULA:C26H51O2</p>
</html>
</notes>
</species>
<species id="M_hexc_m" name = "hexacosanoate (n-C26:0)" compartment = "C_m">
<notes>
<html xmlns="http://www.w3.org/1999/xhtml" > 
<p>FORMULA:C26H51O2</p>
</html>
</notes>
</species>
<species id="M_hexccoa_c" name = "Hexacosanoyl-CoA (n-C26:0CoA)" compartment = "C_c">
<notes>
<html xmlns="http://www.w3.org/1999/xhtml" > 
<p>FORMULA:C47H82N7O17P3S</p>
</html>
</notes>
</species>
<species id="M_hexccoa_m" name = "Hexacosanoyl-CoA (n-C26:0CoA)" compartment = "C_m">
<notes>
<html xmlns="http://www.w3.org/1999/xhtml" > 
<p>FORMULA:C47H82N7O17P3S</p>
</html>
</notes>
</species>
<species id="M_hexdp_c" name = "all-trans-Hexaprenyl diphosphate" compartment = "C_c">
<notes>
<html xmlns="http://www.w3.org/1999/xhtml" > 
<p>FORMULA:C30H49O7P2</p>
</html>
</notes>
</species>
<species id="M_hexdp_m" name = "all-trans-Hexaprenyl diphosphate" compartment = "C_m">
<notes>
<html xmlns="http://www.w3.org/1999/xhtml" > 
<p>FORMULA:C30H49O7P2</p>
</html>
</notes>
</species>
<species id="M_hgentis_c" name = "Homogentisate" compartment = "C_c">
<notes>
<html xmlns="http://www.w3.org/1999/xhtml" > 
<p>FORMULA:C8H7O4</p>
</html>
</notes>
</species>
<species id="M_hicit_m" name = "Homoisocitrate" compartment = "C_m">
<notes>
<html xmlns="http://www.w3.org/1999/xhtml" > 
<p>FORMULA:C7H7O7</p>
</html>
</notes>
</species>
<species id="M_his-L_c" name = "L-Histidine" compartment = "C_c">
<notes>
<html xmlns="http://www.w3.org/1999/xhtml" > 
<p>FORMULA:C6H9N3O2</p>
</html>
</notes>
</species>
<species id="M_his-L_e" name = "L-Histidine" compartment = "C_e">
<notes>
<html xmlns="http://www.w3.org/1999/xhtml" > 
<p>FORMULA:C6H9N3O2</p>
</html>
</notes>
</species>
<species id="M_hisp_c" name = "L-Histidinol phosphate" compartment = "C_c">
<notes>
<html xmlns="http://www.w3.org/1999/xhtml" > 
<p>FORMULA:C6H11N3O4P</p>
</html>
</notes>
</species>
<species id="M_histd_c" name = "L-Histidinol" compartment = "C_c">
<notes>
<html xmlns="http://www.w3.org/1999/xhtml" > 
<p>FORMULA:C6H12N3O</p>
</html>
</notes>
</species>
<species id="M_hLkynr_c" name = "3-Hydroxy-L-kynurenine" compartment = "C_c">
<notes>
<html xmlns="http://www.w3.org/1999/xhtml" > 
<p>FORMULA:C10H12N2O4</p>
</html>
</notes>
</species>
<species id="M_hmbil_c" name = "Hydroxymethylbilane" compartment = "C_c">
<notes>
<html xmlns="http://www.w3.org/1999/xhtml" > 
<p>FORMULA:C40H38N4O17</p>
</html>
</notes>
</species>
<species id="M_hmgcoa_c" name = "Hydroxymethylglutaryl-CoA" compartment = "C_c">
<notes>
<html xmlns="http://www.w3.org/1999/xhtml" > 
<p>FORMULA:C27H39N7O20P3S</p>
</html>
</notes>
</species>
<species id="M_hmgth_c" name = "hydroxymethylglutathione" compartment = "C_c">
<notes>
<html xmlns="http://www.w3.org/1999/xhtml" > 
<p>FORMULA:C11H18N3O7S</p>
</html>
</notes>
</species>
<species id="M_hom-L_c" name = "L-Homoserine" compartment = "C_c">
<notes>
<html xmlns="http://www.w3.org/1999/xhtml" > 
<p>FORMULA:C4H9NO3</p>
</html>
</notes>
</species>
<species id="M_homoval_c" name = "Homovanillate" compartment = "C_c">
<notes>
<html xmlns="http://www.w3.org/1999/xhtml" > 
<p>FORMULA:C9H9O4</p>
</html>
</notes>
</species>
<species id="M_hpglu_c" name = "Tetrahydropteroyltri-L-glutamate" compartment = "C_c">
<notes>
<html xmlns="http://www.w3.org/1999/xhtml" > 
<p>FORMULA:C24H34N8O12</p>
</html>
</notes>
</species>
<species id="M_hpyr_c" name = "Hydroxypyruvate" compartment = "C_c">
<notes>
<html xmlns="http://www.w3.org/1999/xhtml" > 
<p>FORMULA:C3H3O4</p>
</html>
</notes>
</species>
<species id="M_hxan_c" name = "Hypoxanthine" compartment = "C_c">
<notes>
<html xmlns="http://www.w3.org/1999/xhtml" > 
<p>FORMULA:C5H4N4O</p>
</html>
</notes>
</species>
<species id="M_hxan_e" name = "Hypoxanthine" compartment = "C_e">
<notes>
<html xmlns="http://www.w3.org/1999/xhtml" > 
<p>FORMULA:C5H4N4O</p>
</html>
</notes>
</species>
<species id="M_hxc2coa_m" name = "trans-Hexacos-2-enoyl-CoA" compartment = "C_m">
<notes>
<html xmlns="http://www.w3.org/1999/xhtml" > 
<p>FORMULA:C47H80N7O17P3S</p>
</html>
</notes>
</species>
<species id="M_hyptaur_c" name = "Hypotaurine" compartment = "C_c">
<notes>
<html xmlns="http://www.w3.org/1999/xhtml" > 
<p>FORMULA:C2H6NO2S</p>
</html>
</notes>
</species>
<species id="M_iad_c" name = "Indole-3-acetamide" compartment = "C_c">
<notes>
<html xmlns="http://www.w3.org/1999/xhtml" > 
<p>FORMULA:C10H10N2O</p>
</html>
</notes>
</species>
<species id="M_ibcoa_c" name = "Isobutyryl-CoA" compartment = "C_c">
<notes>
<html xmlns="http://www.w3.org/1999/xhtml" > 
<p>FORMULA:C25H38N7O17P3S</p>
</html>
</notes>
</species>
<species id="M_icit_c" name = "Isocitrate" compartment = "C_c">
<notes>
<html xmlns="http://www.w3.org/1999/xhtml" > 
<p>FORMULA:C6H5O7</p>
</html>
</notes>
</species>
<species id="M_icit_m" name = "Isocitrate" compartment = "C_m">
<notes>
<html xmlns="http://www.w3.org/1999/xhtml" > 
<p>FORMULA:C6H5O7</p>
</html>
</notes>
</species>
<species id="M_id3acald_c" name = "Indole-3-acetaldehyde" compartment = "C_c">
<notes>
<html xmlns="http://www.w3.org/1999/xhtml" > 
<p>FORMULA:C10H9NO</p>
</html>
</notes>
</species>
<species id="M_id3acald_e" name = "Indole-3-acetaldehyde" compartment = "C_e">
<notes>
<html xmlns="http://www.w3.org/1999/xhtml" > 
<p>FORMULA:C10H9NO</p>
</html>
</notes>
</species>
<species id="M_idp_c" name = "IDP" compartment = "C_c">
<notes>
<html xmlns="http://www.w3.org/1999/xhtml" > 
<p>FORMULA:C10H11N4O11P2</p>
</html>
</notes>
</species>
<species id="M_ile-L_c" name = "L-Isoleucine" compartment = "C_c">
<notes>
<html xmlns="http://www.w3.org/1999/xhtml" > 
<p>FORMULA:C6H13NO2</p>
</html>
</notes>
</species>
<species id="M_ile-L_e" name = "L-Isoleucine" compartment = "C_e">
<notes>
<html xmlns="http://www.w3.org/1999/xhtml" > 
<p>FORMULA:C6H13NO2</p>
</html>
</notes>
</species>
<species id="M_ile-L_m" name = "L-Isoleucine" compartment = "C_m">
<notes>
<html xmlns="http://www.w3.org/1999/xhtml" > 
<p>FORMULA:C6H13NO2</p>
</html>
</notes>
</species>
<species id="M_iletrna_c" name = "L-Isoleucyl-tRNA(Ile)" compartment = "C_c">
<notes>
<html xmlns="http://www.w3.org/1999/xhtml" > 
<p>FORMULA:C6H12NOR</p>
</html>
</notes>
</species>
<species id="M_iletrna_m" name = "L-Isoleucyl-tRNA(Ile)" compartment = "C_m">
<notes>
<html xmlns="http://www.w3.org/1999/xhtml" > 
<p>FORMULA:C6H12NOR</p>
</html>
</notes>
</species>
<species id="M_imacp_c" name = "3-(Imidazol-4-yl)-2-oxopropyl phosphate" compartment = "C_c">
<notes>
<html xmlns="http://www.w3.org/1999/xhtml" > 
<p>FORMULA:C6H7N2O5P</p>
</html>
</notes>
</species>
<species id="M_imp_c" name = "IMP" compartment = "C_c">
<notes>
<html xmlns="http://www.w3.org/1999/xhtml" > 
<p>FORMULA:C10H11N4O8P</p>
</html>
</notes>
</species>
<species id="M_ind3ac_c" name = "Indole-3-acetate" compartment = "C_c">
<notes>
<html xmlns="http://www.w3.org/1999/xhtml" > 
<p>FORMULA:C10H8NO2</p>
</html>
</notes>
</species>
<species id="M_indpyr_c" name = "Indolepyruvate" compartment = "C_c">
<notes>
<html xmlns="http://www.w3.org/1999/xhtml" > 
<p>FORMULA:C11H8NO3</p>
</html>
</notes>
</species>
<species id="M_inost_c" name = "myo-Inositol" compartment = "C_c">
<notes>
<html xmlns="http://www.w3.org/1999/xhtml" > 
<p>FORMULA:C6H12O6</p>
</html>
</notes>
</species>
<species id="M_inost_e" name = "myo-Inositol" compartment = "C_e">
<notes>
<html xmlns="http://www.w3.org/1999/xhtml" > 
<p>FORMULA:C6H12O6</p>
</html>
</notes>
</species>
<species id="M_ins_c" name = "Inosine" compartment = "C_c">
<notes>
<html xmlns="http://www.w3.org/1999/xhtml" > 
<p>FORMULA:C10H12N4O5</p>
</html>
</notes>
</species>
<species id="M_ins_e" name = "Inosine" compartment = "C_e">
<notes>
<html xmlns="http://www.w3.org/1999/xhtml" > 
<p>FORMULA:C10H12N4O5</p>
</html>
</notes>
</species>
<species id="M_ipc124_YL_c" name = "Inositol phosphorylceramide, ceramide-1 (24C), yeast-specific" compartment = "C_c">
<notes>
<html xmlns="http://www.w3.org/1999/xhtml" > 
<p>FORMULA:C4800H9500N100O1100P100</p>
</html>
</notes>
</species>
<species id="M_ipc126_YL_c" name = "Inositol phosphorylceramide, ceramide-1 (26C), yeast-specific" compartment = "C_c">
<notes>
<html xmlns="http://www.w3.org/1999/xhtml" > 
<p>FORMULA:C5000H9900N100O1100P100</p>
</html>
</notes>
</species>
<species id="M_ipc224_YL_c" name = "Inositol phosphorylceramide, ceramide-2 (24C), yeast-specific" compartment = "C_c">
<notes>
<html xmlns="http://www.w3.org/1999/xhtml" > 
<p>FORMULA:C4800H9500N100O1200P100</p>
</html>
</notes>
</species>
<species id="M_ipc226_YL_c" name = "Inositol phosphorylceramide, ceramide-2 (26C), yeast-specific" compartment = "C_c">
<notes>
<html xmlns="http://www.w3.org/1999/xhtml" > 
<p>FORMULA:C5000H9900N100O1200P100</p>
</html>
</notes>
</species>
<species id="M_ipc324_YL_c" name = "Inositol phosphorylceramide, ceramide-3 (24C), yeast-specific" compartment = "C_c">
<notes>
<html xmlns="http://www.w3.org/1999/xhtml" > 
<p>FORMULA:C4800H9500N100O1300P100</p>
</html>
</notes>
</species>
<species id="M_ipc326_YL_c" name = "Inositol phosphorylceramide, ceramide-3 (26C), yeast-specific" compartment = "C_c">
<notes>
<html xmlns="http://www.w3.org/1999/xhtml" > 
<p>FORMULA:C5000H9900N100O1300P100</p>
</html>
</notes>
</species>
<species id="M_ipdp_c" name = "Isopentenyl diphosphate" compartment = "C_c">
<notes>
<html xmlns="http://www.w3.org/1999/xhtml" > 
<p>FORMULA:C5H9O7P2</p>
</html>
</notes>
</species>
<species id="M_itp_c" name = "ITP" compartment = "C_c">
<notes>
<html xmlns="http://www.w3.org/1999/xhtml" > 
<p>FORMULA:C10H11N4O14P3</p>
</html>
</notes>
</species>
<species id="M_ivcoa_c" name = "Isovaleryl-CoA" compartment = "C_c">
<notes>
<html xmlns="http://www.w3.org/1999/xhtml" > 
<p>FORMULA:C26H40N7O17P3S</p>
</html>
</notes>
</species>
<species id="M_L2aadp_c" name = "L-2-Aminoadipate" compartment = "C_c">
<notes>
<html xmlns="http://www.w3.org/1999/xhtml" > 
<p>FORMULA:C6H10NO4</p>
</html>
</notes>
</species>
<species id="M_L2aadp6sa_c" name = "L-2-Aminoadipate 6-semialdehyde" compartment = "C_c">
<notes>
<html xmlns="http://www.w3.org/1999/xhtml" > 
<p>FORMULA:C6H11NO3</p>
</html>
</notes>
</species>
<species id="M_lac-D_c" name = "D-Lactate" compartment = "C_c">
<notes>
<html xmlns="http://www.w3.org/1999/xhtml" > 
<p>FORMULA:C3H5O3</p>
</html>
</notes>
</species>
<species id="M_lac-D_e" name = "D-Lactate" compartment = "C_e">
<notes>
<html xmlns="http://www.w3.org/1999/xhtml" > 
<p>FORMULA:C3H5O3</p>
</html>
</notes>
</species>
<species id="M_lac-D_m" name = "D-Lactate" compartment = "C_m">
<notes>
<html xmlns="http://www.w3.org/1999/xhtml" > 
<p>FORMULA:C3H5O3</p>
</html>
</notes>
</species>
<species id="M_lac-L_c" name = "L-Lactate" compartment = "C_c">
<notes>
<html xmlns="http://www.w3.org/1999/xhtml" > 
<p>FORMULA:C3H5O3</p>
</html>
</notes>
</species>
<species id="M_lac-L_e" name = "L-Lactate" compartment = "C_e">
<notes>
<html xmlns="http://www.w3.org/1999/xhtml" > 
<p>FORMULA:C3H5O3</p>
</html>
</notes>
</species>
<species id="M_lac-L_m" name = "L-Lactate" compartment = "C_m">
<notes>
<html xmlns="http://www.w3.org/1999/xhtml" > 
<p>FORMULA:C3H5O3</p>
</html>
</notes>
</species>
<species id="M_lanost_c" name = "Lanosterol" compartment = "C_c">
<notes>
<html xmlns="http://www.w3.org/1999/xhtml" > 
<p>FORMULA:C30H50O</p>
</html>
</notes>
</species>
<species id="M_lanost_e" name = "Lanosterol" compartment = "C_e">
<notes>
<html xmlns="http://www.w3.org/1999/xhtml" > 
<p>FORMULA:C30H50O</p>
</html>
</notes>
</species>
<species id="M_Lcyst_c" name = "Cysteate" compartment = "C_c">
<notes>
<html xmlns="http://www.w3.org/1999/xhtml" > 
<p>FORMULA:C3H6NO5S</p>
</html>
</notes>
</species>
<species id="M_leu-L_c" name = "L-Leucine" compartment = "C_c">
<notes>
<html xmlns="http://www.w3.org/1999/xhtml" > 
<p>FORMULA:C6H13NO2</p>
</html>
</notes>
</species>
<species id="M_leu-L_e" name = "L-Leucine" compartment = "C_e">
<notes>
<html xmlns="http://www.w3.org/1999/xhtml" > 
<p>FORMULA:C6H13NO2</p>
</html>
</notes>
</species>
<species id="M_leu-L_m" name = "L-Leucine" compartment = "C_m">
<notes>
<html xmlns="http://www.w3.org/1999/xhtml" > 
<p>FORMULA:C6H13NO2</p>
</html>
</notes>
</species>
<species id="M_leutrna_c" name = "L-Leucyl-tRNA(Leu)" compartment = "C_c">
<notes>
<html xmlns="http://www.w3.org/1999/xhtml" > 
<p>FORMULA:C6H12NOR</p>
</html>
</notes>
</species>
<species id="M_leutrna_m" name = "L-Leucyl-tRNA(Leu)" compartment = "C_m">
<notes>
<html xmlns="http://www.w3.org/1999/xhtml" > 
<p>FORMULA:C6H12NOR</p>
</html>
</notes>
</species>
<species id="M_Lfmkynr_c" name = "L-Formylkynurenine" compartment = "C_c">
<notes>
<html xmlns="http://www.w3.org/1999/xhtml" > 
<p>FORMULA:C11H12N2O4</p>
</html>
</notes>
</species>
<species id="M_lgt-S_c" name = "(R)-S-Lactoylglutathione" compartment = "C_c">
<notes>
<html xmlns="http://www.w3.org/1999/xhtml" > 
<p>FORMULA:C13H20N3O8S</p>
</html>
</notes>
</species>
<species id="M_Lkynr_c" name = "L-Kynurenine" compartment = "C_c">
<notes>
<html xmlns="http://www.w3.org/1999/xhtml" > 
<p>FORMULA:C10H12N2O3</p>
</html>
</notes>
</species>
<species id="M_lpam_c" name = "Lipoamide" compartment = "C_c">
<notes>
<html xmlns="http://www.w3.org/1999/xhtml" > 
<p>FORMULA:C8H15NOS2</p>
</html>
</notes>
</species>
<species id="M_lpam_m" name = "Lipoamide" compartment = "C_m">
<notes>
<html xmlns="http://www.w3.org/1999/xhtml" > 
<p>FORMULA:C8H15NOS2</p>
</html>
</notes>
</species>
<species id="M_lpro_m" name = "Lipoylprotein" compartment = "C_m">
<notes>
<html xmlns="http://www.w3.org/1999/xhtml" > 
<p>FORMULA:S2X</p>
</html>
</notes>
</species>
<species id="M_lys-L_c" name = "L-Lysine" compartment = "C_c">
<notes>
<html xmlns="http://www.w3.org/1999/xhtml" > 
<p>FORMULA:C6H15N2O2</p>
</html>
</notes>
</species>
<species id="M_lys-L_e" name = "L-Lysine" compartment = "C_e">
<notes>
<html xmlns="http://www.w3.org/1999/xhtml" > 
<p>FORMULA:C6H15N2O2</p>
</html>
</notes>
</species>
<species id="M_malACP_c" name = "Malonyl-[acyl-carrier protein]" compartment = "C_c">
<notes>
<html xmlns="http://www.w3.org/1999/xhtml" > 
<p>FORMULA:C14H22N2O10PRS</p>
</html>
</notes>
</species>
<species id="M_malcoa_c" name = "Malonyl-CoA" compartment = "C_c">
<notes>
<html xmlns="http://www.w3.org/1999/xhtml" > 
<p>FORMULA:C24H33N7O19P3S</p>
</html>
</notes>
</species>
<species id="M_mal-L_c" name = "L-Malate" compartment = "C_c">
<notes>
<html xmlns="http://www.w3.org/1999/xhtml" > 
<p>FORMULA:C4H4O5</p>
</html>
</notes>
</species>
<species id="M_mal-L_e" name = "L-Malate" compartment = "C_e">
<notes>
<html xmlns="http://www.w3.org/1999/xhtml" > 
<p>FORMULA:C4H4O5</p>
</html>
</notes>
</species>
<species id="M_mal-L_m" name = "L-Malate" compartment = "C_m">
<notes>
<html xmlns="http://www.w3.org/1999/xhtml" > 
<p>FORMULA:C4H4O5</p>
</html>
</notes>
</species>
<species id="M_man_c" name = "D-Mannose" compartment = "C_c">
<notes>
<html xmlns="http://www.w3.org/1999/xhtml" > 
<p>FORMULA:C6H12O6</p>
</html>
</notes>
</species>
<species id="M_man_e" name = "D-Mannose" compartment = "C_e">
<notes>
<html xmlns="http://www.w3.org/1999/xhtml" > 
<p>FORMULA:C6H12O6</p>
</html>
</notes>
</species>
<species id="M_man1p_c" name = "D-Mannose 1-phosphate" compartment = "C_c">
<notes>
<html xmlns="http://www.w3.org/1999/xhtml" > 
<p>FORMULA:C6H11O9P</p>
</html>
</notes>
</species>
<species id="M_man6p_c" name = "D-Mannose 6-phosphate" compartment = "C_c">
<notes>
<html xmlns="http://www.w3.org/1999/xhtml" > 
<p>FORMULA:C6H11O9P</p>
</html>
</notes>
</species>
<species id="M_mannan_c" name = "Mannan" compartment = "C_c">
<notes>
<html xmlns="http://www.w3.org/1999/xhtml" > 
<p>FORMULA:C6H10O5</p>
</html>
</notes>
</species>
<species id="M_meoh_c" name = "methanol" compartment = "C_c">
<notes>
<html xmlns="http://www.w3.org/1999/xhtml" > 
<p>FORMULA:CH4O</p>
</html>
</notes>
</species>
<species id="M_mercppyr_c" name = "Mercaptopyruvate" compartment = "C_c">
<notes>
<html xmlns="http://www.w3.org/1999/xhtml" > 
<p>FORMULA:C3H3O3S</p>
</html>
</notes>
</species>
<species id="M_methf_c" name = "5,10-Methenyltetrahydrofolate" compartment = "C_c">
<notes>
<html xmlns="http://www.w3.org/1999/xhtml" > 
<p>FORMULA:C20H20N7O6</p>
</html>
</notes>
</species>
<species id="M_methf_m" name = "5,10-Methenyltetrahydrofolate" compartment = "C_m">
<notes>
<html xmlns="http://www.w3.org/1999/xhtml" > 
<p>FORMULA:C20H20N7O6</p>
</html>
</notes>
</species>
<species id="M_met-L_c" name = "L-Methionine" compartment = "C_c">
<notes>
<html xmlns="http://www.w3.org/1999/xhtml" > 
<p>FORMULA:C5H11NO2S</p>
</html>
</notes>
</species>
<species id="M_met-L_e" name = "L-Methionine" compartment = "C_e">
<notes>
<html xmlns="http://www.w3.org/1999/xhtml" > 
<p>FORMULA:C5H11NO2S</p>
</html>
</notes>
</species>
<species id="M_metsox-S-L_c" name = "L-Methionine Sulfoxide" compartment = "C_c">
<notes>
<html xmlns="http://www.w3.org/1999/xhtml" > 
<p>FORMULA:C5H11NO3S</p>
</html>
</notes>
</species>
<species id="M_mettrna_m" name = "L-Methionyl-tRNA (Met)" compartment = "C_m">
<notes>
<html xmlns="http://www.w3.org/1999/xhtml" > 
<p>FORMULA:C5H10NOSR</p>
</html>
</notes>
</species>
<species id="M_mev-R_c" name = "(R)-Mevalonate" compartment = "C_c">
<notes>
<html xmlns="http://www.w3.org/1999/xhtml" > 
<p>FORMULA:C6H11O4</p>
</html>
</notes>
</species>
<species id="M_mhpglu_c" name = "5-Methyltetrahydropteroyltri-L-glutamate" compartment = "C_c">
<notes>
<html xmlns="http://www.w3.org/1999/xhtml" > 
<p>FORMULA:C25H36N8O12</p>
</html>
</notes>
</species>
<species id="M_mi145tp-D_c" name = "1D-myo-Inositol 1,4,5-trisphosphate" compartment = "C_c">
<notes>
<html xmlns="http://www.w3.org/1999/xhtml" > 
<p>FORMULA:C6H9O15P3</p>
</html>
</notes>
</species>
<species id="M_mi1p-D_c" name = "1D-myo-Inositol 1-phosphate" compartment = "C_c">
<notes>
<html xmlns="http://www.w3.org/1999/xhtml" > 
<p>FORMULA:C6H11O9P</p>
</html>
</notes>
</species>
<species id="M_mi3p-D_c" name = "1D-myo-Inositol 3-phosphate" compartment = "C_c">
<notes>
<html xmlns="http://www.w3.org/1999/xhtml" > 
<p>FORMULA:C6H11O9P</p>
</html>
</notes>
</species>
<species id="M_mi4p-D_c" name = "1D-myo-Inositol 4-phosphate" compartment = "C_c">
<notes>
<html xmlns="http://www.w3.org/1999/xhtml" > 
<p>FORMULA:C6H11O9P</p>
</html>
</notes>
</species>
<species id="M_mip2c124_YL_c" name = "mannose-(inositol-P)2-ceramide, ceramide-1 (24C), yeast-specific" compartment = "C_c">
<notes>
<html xmlns="http://www.w3.org/1999/xhtml" > 
<p>FORMULA:C6000H11500N100O2400P200</p>
</html>
</notes>
</species>
<species id="M_mip2c126_YL_c" name = "mannose-(inositol-P)2-ceramide, ceramide-1 (26C), yeast-specific" compartment = "C_c">
<notes>
<html xmlns="http://www.w3.org/1999/xhtml" > 
<p>FORMULA:C6200H11900N100O2400P200</p>
</html>
</notes>
</species>
<species id="M_mip2c224_YL_c" name = "mannose-(inositol-P)2-ceramide, ceramide-2 (24C), yeast-specific" compartment = "C_c">
<notes>
<html xmlns="http://www.w3.org/1999/xhtml" > 
<p>FORMULA:C6000H11500N100O2500P200</p>
</html>
</notes>
</species>
<species id="M_mip2c226_YL_c" name = "mannose-(inositol-P)2-ceramide, ceramide-2 (26C), yeast-specific" compartment = "C_c">
<notes>
<html xmlns="http://www.w3.org/1999/xhtml" > 
<p>FORMULA:C6200H11900N100O2500P200</p>
</html>
</notes>
</species>
<species id="M_mip2c324_YL_c" name = "mannose-(inositol-P)2-ceramide, ceramide-3 (24C), yeast-specific" compartment = "C_c">
<notes>
<html xmlns="http://www.w3.org/1999/xhtml" > 
<p>FORMULA:C6000H11500N100O2600P200</p>
</html>
</notes>
</species>
<species id="M_mip2c326_YL_c" name = "mannose-(inositol-P)2-ceramide, ceramide-3 (26C), yeast-specific" compartment = "C_c">
<notes>
<html xmlns="http://www.w3.org/1999/xhtml" > 
<p>FORMULA:C6200H11900N100O2600P200</p>
</html>
</notes>
</species>
<species id="M_mipc124_YL_c" name = "mannose-inositol phosphorylceramide, ceramide-1 (24C), yeast-specific" compartment = "C_c">
<notes>
<html xmlns="http://www.w3.org/1999/xhtml" > 
<p>FORMULA:C5400H10500N100O1600P100</p>
</html>
</notes>
</species>
<species id="M_mipc126_YL_c" name = "mannose-inositol phosphorylceramide, ceramide-1 (26C), yeast-specific" compartment = "C_c">
<notes>
<html xmlns="http://www.w3.org/1999/xhtml" > 
<p>FORMULA:C5600H10900N100O1600P100</p>
</html>
</notes>
</species>
<species id="M_mipc224_YL_c" name = "mannose-inositol phosphorylceramide, ceramide-2 (24C), yeast-specific" compartment = "C_c">
<notes>
<html xmlns="http://www.w3.org/1999/xhtml" > 
<p>FORMULA:C5400H10500N100O1700P100</p>
</html>
</notes>
</species>
<species id="M_mipc226_YL_c" name = "mannose-inositol phosphorylceramide, ceramide-2 (26C), yeast-specific" compartment = "C_c">
<notes>
<html xmlns="http://www.w3.org/1999/xhtml" > 
<p>FORMULA:C5600H10900N100O1700P100</p>
</html>
</notes>
</species>
<species id="M_mipc324_YL_c" name = "mannose-inositol phosphorylceramide, ceramide-3 (24C), yeast-specific" compartment = "C_c">
<notes>
<html xmlns="http://www.w3.org/1999/xhtml" > 
<p>FORMULA:C5400H10500N100O1800P100</p>
</html>
</notes>
</species>
<species id="M_mipc326_YL_c" name = "mannose-inositol phosphorylceramide, ceramide-3 (26C)" compartment = "C_c">
<notes>
<html xmlns="http://www.w3.org/1999/xhtml" > 
<p>FORMULA:C5600H10900N100O1800P100</p>
</html>
</notes>
</species>
<species id="M_mlthf_c" name = "5,10-Methylenetetrahydrofolate" compartment = "C_c">
<notes>
<html xmlns="http://www.w3.org/1999/xhtml" > 
<p>FORMULA:C20H21N7O6</p>
</html>
</notes>
</species>
<species id="M_mlthf_m" name = "5,10-Methylenetetrahydrofolate" compartment = "C_m">
<notes>
<html xmlns="http://www.w3.org/1999/xhtml" > 
<p>FORMULA:C20H21N7O6</p>
</html>
</notes>
</species>
<species id="M_mmcoa-R_c" name = "(R)-Methylmalonyl-CoA" compartment = "C_c">
<notes>
<html xmlns="http://www.w3.org/1999/xhtml" > 
<p>FORMULA:C25H35N7O19P3S</p>
</html>
</notes>
</species>
<species id="M_msa_c" name = "Malonate semialdehyde" compartment = "C_c">
<notes>
<html xmlns="http://www.w3.org/1999/xhtml" > 
<p>FORMULA:C3H3O3</p>
</html>
</notes>
</species>
<species id="M_mthgxl_c" name = "Methylglyoxal" compartment = "C_c">
<notes>
<html xmlns="http://www.w3.org/1999/xhtml" > 
<p>FORMULA:C3H4O2</p>
</html>
</notes>
</species>
<species id="M_myrsACP_c" name = "Myristoyl-ACP (n-C14:0ACP)" compartment = "C_c">
<notes>
<html xmlns="http://www.w3.org/1999/xhtml" > 
<p>FORMULA:C25H47N2O8PRS</p>
</html>
</notes>
</species>
<species id="M_nac_c" name = "Nicotinate" compartment = "C_c">
<notes>
<html xmlns="http://www.w3.org/1999/xhtml" > 
<p>FORMULA:C6H4NO2</p>
</html>
</notes>
</species>
<species id="M_nac_e" name = "Nicotinate" compartment = "C_e">
<notes>
<html xmlns="http://www.w3.org/1999/xhtml" > 
<p>FORMULA:C6H4NO2</p>
</html>
</notes>
</species>
<species id="M_nad_c" name = "Nicotinamide adenine dinucleotide" compartment = "C_c">
<notes>
<html xmlns="http://www.w3.org/1999/xhtml" > 
<p>FORMULA:C21H26N7O14P2</p>
</html>
</notes>
</species>
<species id="M_nad_m" name = "Nicotinamide adenine dinucleotide" compartment = "C_m">
<notes>
<html xmlns="http://www.w3.org/1999/xhtml" > 
<p>FORMULA:C21H26N7O14P2</p>
</html>
</notes>
</species>
<species id="M_nadh_c" name = "Nicotinamide adenine dinucleotide - reduced" compartment = "C_c">
<notes>
<html xmlns="http://www.w3.org/1999/xhtml" > 
<p>FORMULA:C21H27N7O14P2</p>
</html>
</notes>
</species>
<species id="M_nadh_m" name = "Nicotinamide adenine dinucleotide - reduced" compartment = "C_m">
<notes>
<html xmlns="http://www.w3.org/1999/xhtml" > 
<p>FORMULA:C21H27N7O14P2</p>
</html>
</notes>
</species>
<species id="M_nadp_c" name = "Nicotinamide adenine dinucleotide phosphate" compartment = "C_c">
<notes>
<html xmlns="http://www.w3.org/1999/xhtml" > 
<p>FORMULA:C21H25N7O17P3</p>
</html>
</notes>
</species>
<species id="M_nadp_e" name = "Nicotinamide adenine dinucleotide phosphate" compartment = "C_e">
<notes>
<html xmlns="http://www.w3.org/1999/xhtml" > 
<p>FORMULA:C21H25N7O17P3</p>
</html>
</notes>
</species>
<species id="M_nadp_m" name = "Nicotinamide adenine dinucleotide phosphate" compartment = "C_m">
<notes>
<html xmlns="http://www.w3.org/1999/xhtml" > 
<p>FORMULA:C21H25N7O17P3</p>
</html>
</notes>
</species>
<species id="M_nadph_c" name = "Nicotinamide adenine dinucleotide phosphate - reduced" compartment = "C_c">
<notes>
<html xmlns="http://www.w3.org/1999/xhtml" > 
<p>FORMULA:C21H26N7O17P3</p>
</html>
</notes>
</species>
<species id="M_nadph_m" name = "Nicotinamide adenine dinucleotide phosphate - reduced" compartment = "C_m">
<notes>
<html xmlns="http://www.w3.org/1999/xhtml" > 
<p>FORMULA:C21H26N7O17P3</p>
</html>
</notes>
</species>
<species id="M_ncam_c" name = "Nicotinamide" compartment = "C_c">
<notes>
<html xmlns="http://www.w3.org/1999/xhtml" > 
<p>FORMULA:C6H6N2O</p>
</html>
</notes>
</species>
<species id="M_nh4_c" name = "Ammonium" compartment = "C_c">
<notes>
<html xmlns="http://www.w3.org/1999/xhtml" > 
<p>FORMULA:H4N</p>
</html>
</notes>
</species>
<species id="M_nh4_e" name = "Ammonium" compartment = "C_e">
<notes>
<html xmlns="http://www.w3.org/1999/xhtml" > 
<p>FORMULA:H4N</p>
</html>
</notes>
</species>
<species id="M_nh4_m" name = "Ammonium" compartment = "C_m">
<notes>
<html xmlns="http://www.w3.org/1999/xhtml" > 
<p>FORMULA:H4N</p>
</html>
</notes>
</species>
<species id="M_nicrns_c" name = "Nicotinate D-ribonucleoside" compartment = "C_c">
<notes>
<html xmlns="http://www.w3.org/1999/xhtml" > 
<p>FORMULA:C11H13NO6</p>
</html>
</notes>
</species>
<species id="M_nicrnt_c" name = "Nicotinate D-ribonucleotide" compartment = "C_c">
<notes>
<html xmlns="http://www.w3.org/1999/xhtml" > 
<p>FORMULA:C11H12NO9P</p>
</html>
</notes>
</species>
<species id="M_nicrnt_m" name = "Nicotinate D-ribonucleotide" compartment = "C_m">
<notes>
<html xmlns="http://www.w3.org/1999/xhtml" > 
<p>FORMULA:C11H12NO9P</p>
</html>
</notes>
</species>
<species id="M_nmn_c" name = "NMN" compartment = "C_c">
<notes>
<html xmlns="http://www.w3.org/1999/xhtml" > 
<p>FORMULA:C11H14N2O8P</p>
</html>
</notes>
</species>
<species id="M_nmn_e" name = "NMN" compartment = "C_e">
<notes>
<html xmlns="http://www.w3.org/1999/xhtml" > 
<p>FORMULA:C11H14N2O8P</p>
</html>
</notes>
</species>
<species id="M_nmn_m" name = "NMN" compartment = "C_m">
<notes>
<html xmlns="http://www.w3.org/1999/xhtml" > 
<p>FORMULA:C11H14N2O8P</p>
</html>
</notes>
</species>
<species id="M_o2_c" name = "O2" compartment = "C_c">
<notes>
<html xmlns="http://www.w3.org/1999/xhtml" > 
<p>FORMULA:O2</p>
</html>
</notes>
</species>
<species id="M_o2_e" name = "O2" compartment = "C_e">
<notes>
<html xmlns="http://www.w3.org/1999/xhtml" > 
<p>FORMULA:O2</p>
</html>
</notes>
</species>
<species id="M_o2_m" name = "O2" compartment = "C_m">
<notes>
<html xmlns="http://www.w3.org/1999/xhtml" > 
<p>FORMULA:O2</p>
</html>
</notes>
</species>
<species id="M_o2s_c" name = "Superoxide anion" compartment = "C_c">
<notes>
<html xmlns="http://www.w3.org/1999/xhtml" > 
<p>FORMULA:O2</p>
</html>
</notes>
</species>
<species id="M_oaa_c" name = "Oxaloacetate" compartment = "C_c">
<notes>
<html xmlns="http://www.w3.org/1999/xhtml" > 
<p>FORMULA:C4H2O5</p>
</html>
</notes>
</species>
<species id="M_oaa_e" name = "Oxaloacetate" compartment = "C_e">
<notes>
<html xmlns="http://www.w3.org/1999/xhtml" > 
<p>FORMULA:C4H2O5</p>
</html>
</notes>
</species>
<species id="M_oaa_m" name = "Oxaloacetate" compartment = "C_m">
<notes>
<html xmlns="http://www.w3.org/1999/xhtml" > 
<p>FORMULA:C4H2O5</p>
</html>
</notes>
</species>
<species id="M_ocACP_c" name = "Octanoyl-ACP (n-C8:0ACP)" compartment = "C_c">
<notes>
<html xmlns="http://www.w3.org/1999/xhtml" > 
<p>FORMULA:C19H35N2O8PRS</p>
</html>
</notes>
</species>
<species id="M_occoa_c" name = "Octanoyl-CoA (n-C8:0CoA)" compartment = "C_c">
<notes>
<html xmlns="http://www.w3.org/1999/xhtml" > 
<p>FORMULA:C29H46N7O17P3S</p>
</html>
</notes>
</species>
<species id="M_occoa_m" name = "Octanoyl-CoA (n-C8:0CoA)" compartment = "C_m">
<notes>
<html xmlns="http://www.w3.org/1999/xhtml" > 
<p>FORMULA:C29H46N7O17P3S</p>
</html>
</notes>
</species>
<species id="M_ocdca_c" name = "octadecanoate (n-C18:0)" compartment = "C_c">
<notes>
<html xmlns="http://www.w3.org/1999/xhtml" > 
<p>FORMULA:C18H35O2</p>
</html>
</notes>
</species>
<species id="M_ocdca_e" name = "octadecanoate (n-C18:0)" compartment = "C_e">
<notes>
<html xmlns="http://www.w3.org/1999/xhtml" > 
<p>FORMULA:C18H35O2</p>
</html>
</notes>
</species>
<species id="M_ocdca_m" name = "octadecanoate (n-C18:0)" compartment = "C_m">
<notes>
<html xmlns="http://www.w3.org/1999/xhtml" > 
<p>FORMULA:C18H35O2</p>
</html>
</notes>
</species>
<species id="M_ocdcaACP_c" name = "Octadecanoyl-ACP (n-C18:0ACP)" compartment = "C_c">
<notes>
<html xmlns="http://www.w3.org/1999/xhtml" > 
<p>FORMULA:C29H55N2O8PRS</p>
</html>
</notes>
</species>
<species id="M_ocdcea_c" name = "octadecenoate (n-C18:1)" compartment = "C_c">
<notes>
<html xmlns="http://www.w3.org/1999/xhtml" > 
<p>FORMULA:C18H33O2</p>
</html>
</notes>
</species>
<species id="M_ocdcea_e" name = "octadecenoate (n-C18:1)" compartment = "C_e">
<notes>
<html xmlns="http://www.w3.org/1999/xhtml" > 
<p>FORMULA:C18H33O2</p>
</html>
</notes>
</species>
<species id="M_ocdcea_m" name = "octadecenoate (n-C18:1)" compartment = "C_m">
<notes>
<html xmlns="http://www.w3.org/1999/xhtml" > 
<p>FORMULA:C18H33O2</p>
</html>
</notes>
</species>
<species id="M_ocdcya_c" name = "octadecadienoate (n-C18:2)" compartment = "C_c">
<notes>
<html xmlns="http://www.w3.org/1999/xhtml" > 
<p>FORMULA:C18H31O2</p>
</html>
</notes>
</species>
<species id="M_ocdcya_e" name = "octadecadienoate (n-C18:2)" compartment = "C_e">
<notes>
<html xmlns="http://www.w3.org/1999/xhtml" > 
<p>FORMULA:C18H31O2</p>
</html>
</notes>
</species>
<species id="M_ocdcya_m" name = "octadecadienoate (n-C18:2)" compartment = "C_m">
<notes>
<html xmlns="http://www.w3.org/1999/xhtml" > 
<p>FORMULA:C18H31O2</p>
</html>
</notes>
</species>
<species id="M_ocdcyaACP_c" name = "Octadecynoyl-ACP (n-C18:2ACP)" compartment = "C_c">
<notes>
<html xmlns="http://www.w3.org/1999/xhtml" > 
<p>FORMULA:C29H51N2O8PRS</p>
</html>
</notes>
</species>
<species id="M_ocdycacoa_c" name = "Octadecynoyl-CoA (n-C18:2CoA)" compartment = "C_c">
<notes>
<html xmlns="http://www.w3.org/1999/xhtml" > 
<p>FORMULA:C39H62N7O17P3S</p>
</html>
</notes>
</species>
<species id="M_ocdycacoa_m" name = "Octadecynoyl-CoA (n-C18:2CoA)" compartment = "C_m">
<notes>
<html xmlns="http://www.w3.org/1999/xhtml" > 
<p>FORMULA:C39H62N7O17P3S</p>
</html>
</notes>
</species>
<species id="M_octa_c" name = "octanoate (n-C8:0)" compartment = "C_c">
<notes>
<html xmlns="http://www.w3.org/1999/xhtml" > 
<p>FORMULA:C8H15O2</p>
</html>
</notes>
</species>
<species id="M_octa_e" name = "octanoate (n-C8:0)" compartment = "C_e">
<notes>
<html xmlns="http://www.w3.org/1999/xhtml" > 
<p>FORMULA:C8H15O2</p>
</html>
</notes>
</species>
<species id="M_octa_m" name = "octanoate (n-C8:0)" compartment = "C_m">
<notes>
<html xmlns="http://www.w3.org/1999/xhtml" > 
<p>FORMULA:C8H15O2</p>
</html>
</notes>
</species>
<species id="M_octeACP_c" name = "cis-octadec-11-enoyl-[acyl-carrier protein] (n-C18:1)" compartment = "C_c">
<notes>
<html xmlns="http://www.w3.org/1999/xhtml" > 
<p>FORMULA:C29H53N2O8PRS</p>
</html>
</notes>
</species>
<species id="M_od2coa_m" name = "trans-Octadec-2-enoyl-CoA" compartment = "C_m">
<notes>
<html xmlns="http://www.w3.org/1999/xhtml" > 
<p>FORMULA:C39H64N7O17P3S</p>
</html>
</notes>
</species>
<species id="M_odecoa_c" name = "Octadecenoyl-CoA (n-C18:1CoA)" compartment = "C_c">
<notes>
<html xmlns="http://www.w3.org/1999/xhtml" > 
<p>FORMULA:C39H64N7O17P3S</p>
</html>
</notes>
</species>
<species id="M_odecoa_m" name = "Octadecenoyl-CoA (n-C18:1CoA)" compartment = "C_m">
<notes>
<html xmlns="http://www.w3.org/1999/xhtml" > 
<p>FORMULA:C39H64N7O17P3S</p>
</html>
</notes>
</species>
<species id="M_ohpb_c" name = "2-Oxo-3-hydroxy-4-phosphobutanoate" compartment = "C_c">
<notes>
<html xmlns="http://www.w3.org/1999/xhtml" > 
<p>FORMULA:C4H4O8P</p>
</html>
</notes>
</species>
<species id="M_orn_c" name = "Ornithine" compartment = "C_c">
<notes>
<html xmlns="http://www.w3.org/1999/xhtml" > 
<p>FORMULA:C5H13N2O2</p>
</html>
</notes>
</species>
<species id="M_orn_e" name = "Ornithine" compartment = "C_e">
<notes>
<html xmlns="http://www.w3.org/1999/xhtml" > 
<p>FORMULA:C5H13N2O2</p>
</html>
</notes>
</species>
<species id="M_orn_m" name = "Ornithine" compartment = "C_m">
<notes>
<html xmlns="http://www.w3.org/1999/xhtml" > 
<p>FORMULA:C5H13N2O2</p>
</html>
</notes>
</species>
<species id="M_orot_c" name = "Orotate" compartment = "C_c">
<notes>
<html xmlns="http://www.w3.org/1999/xhtml" > 
<p>FORMULA:C5H3N2O4</p>
</html>
</notes>
</species>
<species id="M_orot5p_c" name = "Orotidine 5'-phosphate" compartment = "C_c">
<notes>
<html xmlns="http://www.w3.org/1999/xhtml" > 
<p>FORMULA:C10H10N2O11P</p>
</html>
</notes>
</species>
<species id="M_pa_YL_c" name = "Phosphatidate, yeast-specific" compartment = "C_c">
<notes>
<html xmlns="http://www.w3.org/1999/xhtml" > 
<p>FORMULA:C3540H6544O800P100</p>
</html>
</notes>
</species>
<species id="M_pac_c" name = "Phenylacetic acid" compartment = "C_c">
<notes>
<html xmlns="http://www.w3.org/1999/xhtml" > 
<p>FORMULA:C8H7O2</p>
</html>
</notes>
</species>
<species id="M_pacald_c" name = "Phenylacetaldehyde" compartment = "C_c">
<notes>
<html xmlns="http://www.w3.org/1999/xhtml" > 
<p>FORMULA:C8H8O</p>
</html>
</notes>
</species>
<species id="M_pacald_e" name = "Phenylacetaldehyde" compartment = "C_e">
<notes>
<html xmlns="http://www.w3.org/1999/xhtml" > 
<p>FORMULA:C8H8O</p>
</html>
</notes>
</species>
<species id="M_pad_c" name = "2-Phenylacetamide" compartment = "C_c">
<notes>
<html xmlns="http://www.w3.org/1999/xhtml" > 
<p>FORMULA:C8H9NO</p>
</html>
</notes>
</species>
<species id="M_palmACP_c" name = "Palmitoyl-ACP (n-C16:0ACP)" compartment = "C_c">
<notes>
<html xmlns="http://www.w3.org/1999/xhtml" > 
<p>FORMULA:C27H51N2O8PRS</p>
</html>
</notes>
</species>
<species id="M_pan4p_c" name = "Pantetheine 4'-phosphate" compartment = "C_c">
<notes>
<html xmlns="http://www.w3.org/1999/xhtml" > 
<p>FORMULA:C11H21N2O7PS</p>
</html>
</notes>
</species>
<species id="M_pant-R_c" name = "(R)-Pantoate" compartment = "C_c">
<notes>
<html xmlns="http://www.w3.org/1999/xhtml" > 
<p>FORMULA:C6H11O4</p>
</html>
</notes>
</species>
<species id="M_pap_c" name = "Adenosine 3',5'-bisphosphate" compartment = "C_c">
<notes>
<html xmlns="http://www.w3.org/1999/xhtml" > 
<p>FORMULA:C10H11N5O10P2</p>
</html>
</notes>
</species>
<species id="M_pap_e" name = "Adenosine 3',5'-bisphosphate" compartment = "C_e">
<notes>
<html xmlns="http://www.w3.org/1999/xhtml" > 
<p>FORMULA:C10H11N5O10P2</p>
</html>
</notes>
</species>
<species id="M_paps_c" name = "3'-Phosphoadenylyl sulfate" compartment = "C_c">
<notes>
<html xmlns="http://www.w3.org/1999/xhtml" > 
<p>FORMULA:C10H11N5O13P2S</p>
</html>
</notes>
</species>
<species id="M_pc_YL_c" name = "Phosphatidylcholine, yeast-specific" compartment = "C_c">
<notes>
<html xmlns="http://www.w3.org/1999/xhtml" > 
<p>FORMULA:C4040H7844N100O800P100</p>
</html>
</notes>
</species>
<species id="M_pdx5p_c" name = "Pyridoxine 5'-phosphate" compartment = "C_c">
<notes>
<html xmlns="http://www.w3.org/1999/xhtml" > 
<p>FORMULA:C8H10NO6P</p>
</html>
</notes>
</species>
<species id="M_pe_YL_c" name = "phosphatidylethanolamine, yeast-specific" compartment = "C_c">
<notes>
<html xmlns="http://www.w3.org/1999/xhtml" > 
<p>FORMULA:C3740H7244N100O800P100</p>
</html>
</notes>
</species>
<species id="M_peamn_c" name = "Phenethylamine" compartment = "C_c">
<notes>
<html xmlns="http://www.w3.org/1999/xhtml" > 
<p>FORMULA:C8H12N</p>
</html>
</notes>
</species>
<species id="M_pep_c" name = "Phosphoenolpyruvate" compartment = "C_c">
<notes>
<html xmlns="http://www.w3.org/1999/xhtml" > 
<p>FORMULA:C3H2O6P</p>
</html>
</notes>
</species>
<species id="M_pg_YL_m" name = "Phosphatidylglycerol, yeast-specific" compartment = "C_m">
<notes>
<html xmlns="http://www.w3.org/1999/xhtml" > 
<p>FORMULA:C3840H7244O1000P100</p>
</html>
</notes>
</species>
<species id="M_pgp_YL_m" name = "Phosphatidylglycerophosphate, yeast-specific" compartment = "C_m">
<notes>
<html xmlns="http://www.w3.org/1999/xhtml" > 
<p>FORMULA:C3840H7144O1300P200</p>
</html>
</notes>
</species>
<species id="M_phe-L_c" name = "L-Phenylalanine" compartment = "C_c">
<notes>
<html xmlns="http://www.w3.org/1999/xhtml" > 
<p>FORMULA:C9H11NO2</p>
</html>
</notes>
</species>
<species id="M_phe-L_e" name = "L-Phenylalanine" compartment = "C_e">
<notes>
<html xmlns="http://www.w3.org/1999/xhtml" > 
<p>FORMULA:C9H11NO2</p>
</html>
</notes>
</species>
<species id="M_pheme_m" name = "Protoheme" compartment = "C_m">
<notes>
<html xmlns="http://www.w3.org/1999/xhtml" > 
<p>FORMULA:C34H30FeN4O4</p>
</html>
</notes>
</species>
<species id="M_phom_c" name = "O-Phospho-L-homoserine" compartment = "C_c">
<notes>
<html xmlns="http://www.w3.org/1999/xhtml" > 
<p>FORMULA:C4H8NO6P</p>
</html>
</notes>
</species>
<species id="M_phpyr_c" name = "Phenylpyruvate" compartment = "C_c">
<notes>
<html xmlns="http://www.w3.org/1999/xhtml" > 
<p>FORMULA:C9H7O3</p>
</html>
</notes>
</species>
<species id="M_phthr_c" name = "O-Phospho-4-hydroxy-L-threonine" compartment = "C_c">
<notes>
<html xmlns="http://www.w3.org/1999/xhtml" > 
<p>FORMULA:C4H8NO7P</p>
</html>
</notes>
</species>
<species id="M_pi_c" name = "Phosphate" compartment = "C_c">
<notes>
<html xmlns="http://www.w3.org/1999/xhtml" > 
<p>FORMULA:HO4P</p>
</html>
</notes>
</species>
<species id="M_pi_e" name = "Phosphate" compartment = "C_e">
<notes>
<html xmlns="http://www.w3.org/1999/xhtml" > 
<p>FORMULA:HO4P</p>
</html>
</notes>
</species>
<species id="M_pi_m" name = "Phosphate" compartment = "C_m">
<notes>
<html xmlns="http://www.w3.org/1999/xhtml" > 
<p>FORMULA:HO4P</p>
</html>
</notes>
</species>
<species id="M_pmtcoa_c" name = "Palmitoyl-CoA (n-C16:0CoA)" compartment = "C_c">
<notes>
<html xmlns="http://www.w3.org/1999/xhtml" > 
<p>FORMULA:C37H62N7O17P3S</p>
</html>
</notes>
</species>
<species id="M_pmtcoa_m" name = "Palmitoyl-CoA (n-C16:0CoA)" compartment = "C_m">
<notes>
<html xmlns="http://www.w3.org/1999/xhtml" > 
<p>FORMULA:C37H62N7O17P3S</p>
</html>
</notes>
</species>
<species id="M_pnto-R_c" name = "(R)-Pantothenate" compartment = "C_c">
<notes>
<html xmlns="http://www.w3.org/1999/xhtml" > 
<p>FORMULA:C9H16NO5</p>
</html>
</notes>
</species>
<species id="M_pnto-R_e" name = "(R)-Pantothenate" compartment = "C_e">
<notes>
<html xmlns="http://www.w3.org/1999/xhtml" > 
<p>FORMULA:C9H16NO5</p>
</html>
</notes>
</species>
<species id="M_ppa_c" name = "Propionate (n-C3:0)" compartment = "C_c">
<notes>
<html xmlns="http://www.w3.org/1999/xhtml" > 
<p>FORMULA:C3H5O2</p>
</html>
</notes>
</species>
<species id="M_ppa_e" name = "Propionate (n-C3:0)" compartment = "C_e">
<notes>
<html xmlns="http://www.w3.org/1999/xhtml" > 
<p>FORMULA:C3H5O2</p>
</html>
</notes>
</species>
<species id="M_ppbng_c" name = "Porphobilinogen" compartment = "C_c">
<notes>
<html xmlns="http://www.w3.org/1999/xhtml" > 
<p>FORMULA:C10H13N2O4</p>
</html>
</notes>
</species>
<species id="M_ppc12dh5p_c" name = "1,2-Dihydroxy-5-(methylthio)pent-1-en-3-one" compartment = "C_c">
<notes>
<html xmlns="http://www.w3.org/1999/xhtml" > 
<p>FORMULA:C6H10O3S</p>
</html>
</notes>
</species>
<species id="M_ppc2o4u25dh5c_c" name = "5-Hydroxy-2-oxo-4-ureido-2,5-dihydro-1H-imidazole-5-carboxylate" compartment = "C_c">
<notes>
<html xmlns="http://www.w3.org/1999/xhtml" > 
<p>FORMULA:C5H6N4O5</p>
</html>
</notes>
</species>
<species id="M_ppc3k4zym_c" name = "3-Keto-4-methylzymosterol" compartment = "C_c">
<notes>
<html xmlns="http://www.w3.org/1999/xhtml" > 
<p>FORMULA:C28H44O</p>
</html>
</notes>
</species>
<species id="M_ppc4mzymc_c" name = "4alpha-Methylzymosterol-4-carboxylate" compartment = "C_c">
<notes>
<html xmlns="http://www.w3.org/1999/xhtml" > 
<p>FORMULA:C29H46O3</p>
</html>
</notes>
</species>
<species id="M_ppcC05834_c" name = "3-Methyldioxyindole" compartment = "C_c">
<notes>
<html xmlns="http://www.w3.org/1999/xhtml" > 
<p>FORMULA:C9H9NO2</p>
</html>
</notes>
</species>
<species id="M_ppcC18910_c" name = "2,5-Diamino-6-(5-phospho-D-ribitylamino)pyrimidin-4(3H)-one" compartment = "C_c">
<notes>
<html xmlns="http://www.w3.org/1999/xhtml" > 
<p>FORMULA:C9H18N5O8P</p>
</html>
</notes>
</species>
<species id="M_ppcCellulose_c" name = "Cellulose" compartment = "C_c">
<notes>
<html xmlns="http://www.w3.org/1999/xhtml" > 
<p>FORMULA:C6H10O5</p>
</html>
</notes>
</species>
<species id="M_ppcCellulose_e" name = "Cellulose" compartment = "C_e">
<notes>
<html xmlns="http://www.w3.org/1999/xhtml" > 
<p>FORMULA:C6H10O5</p>
</html>
</notes>
</species>
<species id="M_ppccvn_c" name = "Cinnavalininate" compartment = "C_c">
<notes>
<html xmlns="http://www.w3.org/1999/xhtml" > 
<p>FORMULA:C14H8N2O6</p>
</html>
</notes>
</species>
<species id="M_ppcdhcolpp_c" name = "Dehydrodolichol diphosphate" compartment = "C_c">
<notes>
<html xmlns="http://www.w3.org/1999/xhtml" > 
<p>FORMULA:C20H35O7P2</p>
</html>
</notes>
</species>
<species id="M_ppcdhpa_c" name = "2,6-Dihydroxyphenylacetate" compartment = "C_c">
<notes>
<html xmlns="http://www.w3.org/1999/xhtml" > 
<p>FORMULA:C8H7O4</p>
</html>
</notes>
</species>
<species id="M_ppcdolpp_c" name = "Dolichyl diphosphate" compartment = "C_c">
<notes>
<html xmlns="http://www.w3.org/1999/xhtml" > 
<p>FORMULA:C15H29O7P2</p>
</html>
</notes>
</species>
<species id="M_ppchoxsr_c" name = "5-Hydroxyisourate" compartment = "C_c">
<notes>
<html xmlns="http://www.w3.org/1999/xhtml" > 
<p>FORMULA:C5H4N4O4</p>
</html>
</notes>
</species>
<species id="M_ppcmm_c" name = "Methylmalonate" compartment = "C_c">
<notes>
<html xmlns="http://www.w3.org/1999/xhtml" > 
<p>FORMULA:C4H6O4</p>
</html>
</notes>
</species>
<species id="M_ppcoa_c" name = "Propanoyl-CoA" compartment = "C_c">
<notes>
<html xmlns="http://www.w3.org/1999/xhtml" > 
<p>FORMULA:C24H36N7O17P3S</p>
</html>
</notes>
</species>
<species id="M_ppcppa_c" name = "Propionyladenylate" compartment = "C_c">
<notes>
<html xmlns="http://www.w3.org/1999/xhtml" > 
<p>FORMULA:C13H18N5O8P</p>
</html>
</notes>
</species>
<species id="M_pphn_c" name = "Prephenate" compartment = "C_c">
<notes>
<html xmlns="http://www.w3.org/1999/xhtml" > 
<p>FORMULA:C10H8O6</p>
</html>
</notes>
</species>
<species id="M_ppi_c" name = "Diphosphate" compartment = "C_c">
<notes>
<html xmlns="http://www.w3.org/1999/xhtml" > 
<p>FORMULA:HO7P2</p>
</html>
</notes>
</species>
<species id="M_ppi_m" name = "Diphosphate" compartment = "C_m">
<notes>
<html xmlns="http://www.w3.org/1999/xhtml" > 
<p>FORMULA:HO7P2</p>
</html>
</notes>
</species>
<species id="M_ppp9_m" name = "Protoporphyrin" compartment = "C_m">
<notes>
<html xmlns="http://www.w3.org/1999/xhtml" > 
<p>FORMULA:C34H32N4O4</p>
</html>
</notes>
</species>
<species id="M_pppg9_c" name = "Protoporphyrinogen IX" compartment = "C_c">
<notes>
<html xmlns="http://www.w3.org/1999/xhtml" > 
<p>FORMULA:C34H38N4O4</p>
</html>
</notes>
</species>
<species id="M_pppg9_m" name = "Protoporphyrinogen IX" compartment = "C_m">
<notes>
<html xmlns="http://www.w3.org/1999/xhtml" > 
<p>FORMULA:C34H38N4O4</p>
</html>
</notes>
</species>
<species id="M_pram_c" name = "5-Phospho-beta-D-ribosylamine" compartment = "C_c">
<notes>
<html xmlns="http://www.w3.org/1999/xhtml" > 
<p>FORMULA:C5H11NO7P</p>
</html>
</notes>
</species>
<species id="M_pran_c" name = "N-(5-Phospho-D-ribosyl)anthranilate" compartment = "C_c">
<notes>
<html xmlns="http://www.w3.org/1999/xhtml" > 
<p>FORMULA:C12H13NO9P</p>
</html>
</notes>
</species>
<species id="M_prbamp_c" name = "1-(5-Phosphoribosyl)-AMP" compartment = "C_c">
<notes>
<html xmlns="http://www.w3.org/1999/xhtml" > 
<p>FORMULA:C15H19N5O14P2</p>
</html>
</notes>
</species>
<species id="M_prbatp_c" name = "1-(5-Phosphoribosyl)-ATP" compartment = "C_c">
<notes>
<html xmlns="http://www.w3.org/1999/xhtml" > 
<p>FORMULA:C15H19N5O20P4</p>
</html>
</notes>
</species>
<species id="M_prfp_c" name = "1-(5-Phosphoribosyl)-5-[(5-phosphoribosylamino)methylideneamino]imidazole-4-carboxamide" compartment = "C_c">
<notes>
<html xmlns="http://www.w3.org/1999/xhtml" > 
<p>FORMULA:C15H21N5O15P2</p>
</html>
</notes>
</species>
<species id="M_prlp_c" name = "5-[(5-phospho-1-deoxyribulos-1-ylamino)methylideneamino]-1-(5-phosphoribosyl)imidazole-4-carboxamide" compartment = "C_c">
<notes>
<html xmlns="http://www.w3.org/1999/xhtml" > 
<p>FORMULA:C15H21N5O15P2</p>
</html>
</notes>
</species>
<species id="M_pro-L_c" name = "L-Proline" compartment = "C_c">
<notes>
<html xmlns="http://www.w3.org/1999/xhtml" > 
<p>FORMULA:C5H9NO2</p>
</html>
</notes>
</species>
<species id="M_pro-L_e" name = "L-Proline" compartment = "C_e">
<notes>
<html xmlns="http://www.w3.org/1999/xhtml" > 
<p>FORMULA:C5H9NO2</p>
</html>
</notes>
</species>
<species id="M_prpp_c" name = "5-Phospho-alpha-D-ribose 1-diphosphate" compartment = "C_c">
<notes>
<html xmlns="http://www.w3.org/1999/xhtml" > 
<p>FORMULA:C5H8O14P3</p>
</html>
</notes>
</species>
<species id="M_ps_YL_c" name = "phosphatidylserine, yeast-specific" compartment = "C_c">
<notes>
<html xmlns="http://www.w3.org/1999/xhtml" > 
<p>FORMULA:C3840H7144N100O1000P100</p>
</html>
</notes>
</species>
<species id="M_pser-L_c" name = "O-Phospho-L-serine" compartment = "C_c">
<notes>
<html xmlns="http://www.w3.org/1999/xhtml" > 
<p>FORMULA:C3H6NO6P</p>
</html>
</notes>
</species>
<species id="M_psphings_c" name = "Phytosphingosine" compartment = "C_c">
<notes>
<html xmlns="http://www.w3.org/1999/xhtml" > 
<p>FORMULA:C18H40NO3</p>
</html>
</notes>
</species>
<species id="M_ptcys_c" name = "N-Pantothenoylcysteine " compartment = "C_c">
<notes>
<html xmlns="http://www.w3.org/1999/xhtml" > 
<p>FORMULA:C12H21N2O6S</p>
</html>
</notes>
</species>
<species id="M_ptd135bp_YL_c" name = "1-Phosphatidyl-D-myo-inositol 3,5-bisphosphate, yeast-specific" compartment = "C_c">
<notes>
<html xmlns="http://www.w3.org/1999/xhtml" > 
<p>FORMULA:C4140H7444O1900P300</p>
</html>
</notes>
</species>
<species id="M_ptd145bp_YL_c" name = "1-Phosphatidyl-D-myo-inositol 4,5-bisphosphate, yeast-specific" compartment = "C_c">
<notes>
<html xmlns="http://www.w3.org/1999/xhtml" > 
<p>FORMULA:C4140H7444O1900P300</p>
</html>
</notes>
</species>
<species id="M_ptd1ino_YL_c" name = "phosphatidyl-1D-myo-inositol, yeast-specific" compartment = "C_c">
<notes>
<html xmlns="http://www.w3.org/1999/xhtml" > 
<p>FORMULA:C4140H7644O1300P100</p>
</html>
</notes>
</species>
<species id="M_ptd2meeta_YL_c" name = "Phosphatidyl-N-dimethylethanolamine" compartment = "C_c">
<notes>
<html xmlns="http://www.w3.org/1999/xhtml" > 
<p>FORMULA:C3940H7644N100O800P100</p>
</html>
</notes>
</species>
<species id="M_ptd3ino_YL_c" name = "phosphatidyl-1D-myo-3-inositol, yeast-specific" compartment = "C_c">
<notes>
<html xmlns="http://www.w3.org/1999/xhtml" > 
<p>FORMULA:C4140H7544O1600P200</p>
</html>
</notes>
</species>
<species id="M_ptd4ino_YL_c" name = "phosphatidyl-1D-myo-4-inositol, yeast specific" compartment = "C_c">
<notes>
<html xmlns="http://www.w3.org/1999/xhtml" > 
<p>FORMULA:C4140H7544O1600P200</p>
</html>
</notes>
</species>
<species id="M_ptdmeeta_YL_c" name = "Phosphatidyl-N-methylethanolamine, yeast-specific" compartment = "C_c">
<notes>
<html xmlns="http://www.w3.org/1999/xhtml" > 
<p>FORMULA:C3840H7444N100O800P100</p>
</html>
</notes>
</species>
<species id="M_ptrc_c" name = "Putrescine" compartment = "C_c">
<notes>
<html xmlns="http://www.w3.org/1999/xhtml" > 
<p>FORMULA:C4H14N2</p>
</html>
</notes>
</species>
<species id="M_ptrc_e" name = "Putrescine" compartment = "C_e">
<notes>
<html xmlns="http://www.w3.org/1999/xhtml" > 
<p>FORMULA:C4H14N2</p>
</html>
</notes>
</species>
<species id="M_ptth_c" name = "Pantetheine" compartment = "C_c">
<notes>
<html xmlns="http://www.w3.org/1999/xhtml" > 
<p>FORMULA:C11H22N2O4S</p>
</html>
</notes>
</species>
<species id="M_pyam5p_c" name = "Pyridoxamine 5'-phosphate" compartment = "C_c">
<notes>
<html xmlns="http://www.w3.org/1999/xhtml" > 
<p>FORMULA:C8H12N2O5P</p>
</html>
</notes>
</species>
<species id="M_pydam_c" name = "Pyridoxamine" compartment = "C_c">
<notes>
<html xmlns="http://www.w3.org/1999/xhtml" > 
<p>FORMULA:C8H13N2O2</p>
</html>
</notes>
</species>
<species id="M_pydx_c" name = "Pyridoxal" compartment = "C_c">
<notes>
<html xmlns="http://www.w3.org/1999/xhtml" > 
<p>FORMULA:C8H9NO3</p>
</html>
</notes>
</species>
<species id="M_pydx5p_c" name = "Pyridoxal 5'-phosphate" compartment = "C_c">
<notes>
<html xmlns="http://www.w3.org/1999/xhtml" > 
<p>FORMULA:C8H8NO6P</p>
</html>
</notes>
</species>
<species id="M_pydxn_c" name = "Pyridoxine" compartment = "C_c">
<notes>
<html xmlns="http://www.w3.org/1999/xhtml" > 
<p>FORMULA:C8H11NO3</p>
</html>
</notes>
</species>
<species id="M_pydxn_e" name = "Pyridoxine" compartment = "C_e">
<notes>
<html xmlns="http://www.w3.org/1999/xhtml" > 
<p>FORMULA:C8H11NO3</p>
</html>
</notes>
</species>
<species id="M_pyr_c" name = "Pyruvate" compartment = "C_c">
<notes>
<html xmlns="http://www.w3.org/1999/xhtml" > 
<p>FORMULA:C3H3O3</p>
</html>
</notes>
</species>
<species id="M_pyr_e" name = "Pyruvate" compartment = "C_e">
<notes>
<html xmlns="http://www.w3.org/1999/xhtml" > 
<p>FORMULA:C3H3O3</p>
</html>
</notes>
</species>
<species id="M_pyr_m" name = "Pyruvate" compartment = "C_m">
<notes>
<html xmlns="http://www.w3.org/1999/xhtml" > 
<p>FORMULA:C3H3O3</p>
</html>
</notes>
</species>
<species id="M_q6_m" name = "Ubiquinone-6" compartment = "C_m">
<notes>
<html xmlns="http://www.w3.org/1999/xhtml" > 
<p>FORMULA:C39H58O4</p>
</html>
</notes>
</species>
<species id="M_q6h2_m" name = "Ubiquinol-6" compartment = "C_m">
<notes>
<html xmlns="http://www.w3.org/1999/xhtml" > 
<p>FORMULA:C39H60O4</p>
</html>
</notes>
</species>
<species id="M_quln_c" name = "Quinolinate" compartment = "C_c">
<notes>
<html xmlns="http://www.w3.org/1999/xhtml" > 
<p>FORMULA:C7H3NO4</p>
</html>
</notes>
</species>
<species id="M_r1p_c" name = "alpha-D-Ribose 1-phosphate" compartment = "C_c">
<notes>
<html xmlns="http://www.w3.org/1999/xhtml" > 
<p>FORMULA:C5H9O8P</p>
</html>
</notes>
</species>
<species id="M_r5p_c" name = "alpha-D-Ribose 5-phosphate" compartment = "C_c">
<notes>
<html xmlns="http://www.w3.org/1999/xhtml" > 
<p>FORMULA:C5H9O8P</p>
</html>
</notes>
</species>
<species id="M_rib-D_c" name = "D-Ribose" compartment = "C_c">
<notes>
<html xmlns="http://www.w3.org/1999/xhtml" > 
<p>FORMULA:C5H10O5</p>
</html>
</notes>
</species>
<species id="M_rib-D_e" name = "D-Ribose" compartment = "C_e">
<notes>
<html xmlns="http://www.w3.org/1999/xhtml" > 
<p>FORMULA:C5H10O5</p>
</html>
</notes>
</species>
<species id="M_ribflv_c" name = "Riboflavin" compartment = "C_c">
<notes>
<html xmlns="http://www.w3.org/1999/xhtml" > 
<p>FORMULA:C17H20N4O6</p>
</html>
</notes>
</species>
<species id="M_ribflv_e" name = "Riboflavin" compartment = "C_e">
<notes>
<html xmlns="http://www.w3.org/1999/xhtml" > 
<p>FORMULA:C17H20N4O6</p>
</html>
</notes>
</species>
<species id="M_ribflv_m" name = "Riboflavin" compartment = "C_m">
<notes>
<html xmlns="http://www.w3.org/1999/xhtml" > 
<p>FORMULA:C17H20N4O6</p>
</html>
</notes>
</species>
<species id="M_rnam_c" name = "N-Ribosylnicotinamide" compartment = "C_c">
<notes>
<html xmlns="http://www.w3.org/1999/xhtml" > 
<p>FORMULA:C11H15N2O5</p>
</html>
</notes>
</species>
<species id="M_ru5p-D_c" name = "D-Ribulose 5-phosphate" compartment = "C_c">
<notes>
<html xmlns="http://www.w3.org/1999/xhtml" > 
<p>FORMULA:C5H9O8P</p>
</html>
</notes>
</species>
<species id="M_s7p_c" name = "Sedoheptulose 7-phosphate" compartment = "C_c">
<notes>
<html xmlns="http://www.w3.org/1999/xhtml" > 
<p>FORMULA:C7H13O10P</p>
</html>
</notes>
</species>
<species id="M_saccrp-L_c" name = "L-Saccharopine" compartment = "C_c">
<notes>
<html xmlns="http://www.w3.org/1999/xhtml" > 
<p>FORMULA:C11H19N2O6</p>
</html>
</notes>
</species>
<species id="M_sbt-D_c" name = "D-Sorbitol" compartment = "C_c">
<notes>
<html xmlns="http://www.w3.org/1999/xhtml" > 
<p>FORMULA:C6H14O6</p>
</html>
</notes>
</species>
<species id="M_sbt-D_e" name = "D-Sorbitol" compartment = "C_e">
<notes>
<html xmlns="http://www.w3.org/1999/xhtml" > 
<p>FORMULA:C6H14O6</p>
</html>
</notes>
</species>
<species id="M_scl_c" name = "sirohydrochlorin" compartment = "C_c">
<notes>
<html xmlns="http://www.w3.org/1999/xhtml" > 
<p>FORMULA:C42H39N4O16</p>
</html>
</notes>
</species>
<species id="M_sdhlam_m" name = "S-Succinyldihydrolipoamide" compartment = "C_m">
<notes>
<html xmlns="http://www.w3.org/1999/xhtml" > 
<p>FORMULA:C12H20NO4S2</p>
</html>
</notes>
</species>
<species id="M_ser-L_c" name = "L-Serine" compartment = "C_c">
<notes>
<html xmlns="http://www.w3.org/1999/xhtml" > 
<p>FORMULA:C3H7NO3</p>
</html>
</notes>
</species>
<species id="M_ser-L_e" name = "L-Serine" compartment = "C_e">
<notes>
<html xmlns="http://www.w3.org/1999/xhtml" > 
<p>FORMULA:C3H7NO3</p>
</html>
</notes>
</species>
<species id="M_Sfglutth_c" name = "S-Formylglutathione" compartment = "C_c">
<notes>
<html xmlns="http://www.w3.org/1999/xhtml" > 
<p>FORMULA:C11H16N3O7S</p>
</html>
</notes>
</species>
<species id="M_sheme_c" name = "Siroheme" compartment = "C_c">
<notes>
<html xmlns="http://www.w3.org/1999/xhtml" > 
<p>FORMULA:C42H36FeN4O16</p>
</html>
</notes>
</species>
<species id="M_skm_c" name = "Shikimate" compartment = "C_c">
<notes>
<html xmlns="http://www.w3.org/1999/xhtml" > 
<p>FORMULA:C7H9O5</p>
</html>
</notes>
</species>
<species id="M_skm5p_c" name = "Shikimate 5-phosphate" compartment = "C_c">
<notes>
<html xmlns="http://www.w3.org/1999/xhtml" > 
<p>FORMULA:C7H8O8P</p>
</html>
</notes>
</species>
<species id="M_so3_c" name = "Sulfite" compartment = "C_c">
<notes>
<html xmlns="http://www.w3.org/1999/xhtml" > 
<p>FORMULA:O3S</p>
</html>
</notes>
</species>
<species id="M_so3_e" name = "Sulfite" compartment = "C_e">
<notes>
<html xmlns="http://www.w3.org/1999/xhtml" > 
<p>FORMULA:O3S</p>
</html>
</notes>
</species>
<species id="M_so4_c" name = "Sulfate" compartment = "C_c">
<notes>
<html xmlns="http://www.w3.org/1999/xhtml" > 
<p>FORMULA:O4S</p>
</html>
</notes>
</species>
<species id="M_so4_e" name = "Sulfate" compartment = "C_e">
<notes>
<html xmlns="http://www.w3.org/1999/xhtml" > 
<p>FORMULA:O4S</p>
</html>
</notes>
</species>
<species id="M_sph1p_c" name = "Sphinganine 1-phosphate" compartment = "C_c">
<notes>
<html xmlns="http://www.w3.org/1999/xhtml" > 
<p>FORMULA:C18H39NO5P</p>
</html>
</notes>
</species>
<species id="M_sphgn_c" name = "Sphinganine" compartment = "C_c">
<notes>
<html xmlns="http://www.w3.org/1999/xhtml" > 
<p>FORMULA:C18H40NO2</p>
</html>
</notes>
</species>
<species id="M_spmd_c" name = "Spermidine" compartment = "C_c">
<notes>
<html xmlns="http://www.w3.org/1999/xhtml" > 
<p>FORMULA:C7H22N3</p>
</html>
</notes>
</species>
<species id="M_spmd_e" name = "Spermidine" compartment = "C_e">
<notes>
<html xmlns="http://www.w3.org/1999/xhtml" > 
<p>FORMULA:C7H22N3</p>
</html>
</notes>
</species>
<species id="M_sprm_c" name = "Spermine" compartment = "C_c">
<notes>
<html xmlns="http://www.w3.org/1999/xhtml" > 
<p>FORMULA:C10H30N4</p>
</html>
</notes>
</species>
<species id="M_sprm_e" name = "Spermine" compartment = "C_e">
<notes>
<html xmlns="http://www.w3.org/1999/xhtml" > 
<p>FORMULA:C10H30N4</p>
</html>
</notes>
</species>
<species id="M_sql_c" name = "Squalene" compartment = "C_c">
<notes>
<html xmlns="http://www.w3.org/1999/xhtml" > 
<p>FORMULA:C30H50</p>
</html>
</notes>
</species>
<species id="M_Ssq23epx_c" name = "(S)-Squalene-2,3-epoxide" compartment = "C_c">
<notes>
<html xmlns="http://www.w3.org/1999/xhtml" > 
<p>FORMULA:C30H50O</p>
</html>
</notes>
</species>
<species id="M_stcoa_c" name = "Stearoyl-CoA (n-C18:0CoA)" compartment = "C_c">
<notes>
<html xmlns="http://www.w3.org/1999/xhtml" > 
<p>FORMULA:C39H66N7O17P3S</p>
</html>
</notes>
</species>
<species id="M_stcoa_m" name = "Stearoyl-CoA (n-C18:0CoA)" compartment = "C_m">
<notes>
<html xmlns="http://www.w3.org/1999/xhtml" > 
<p>FORMULA:C39H66N7O17P3S</p>
</html>
</notes>
</species>
<species id="M_suc6p_c" name = "Sucrose 6-phosphate" compartment = "C_c">
<notes>
<html xmlns="http://www.w3.org/1999/xhtml" > 
<p>FORMULA:C12H21O14P</p>
</html>
</notes>
</species>
<species id="M_succ_c" name = "Succinate" compartment = "C_c">
<notes>
<html xmlns="http://www.w3.org/1999/xhtml" > 
<p>FORMULA:C4H4O4</p>
</html>
</notes>
</species>
<species id="M_succ_e" name = "Succinate" compartment = "C_e">
<notes>
<html xmlns="http://www.w3.org/1999/xhtml" > 
<p>FORMULA:C4H4O4</p>
</html>
</notes>
</species>
<species id="M_succ_m" name = "Succinate" compartment = "C_m">
<notes>
<html xmlns="http://www.w3.org/1999/xhtml" > 
<p>FORMULA:C4H4O4</p>
</html>
</notes>
</species>
<species id="M_succoa_c" name = "Succinyl-CoA" compartment = "C_c">
<notes>
<html xmlns="http://www.w3.org/1999/xhtml" > 
<p>FORMULA:C25H35N7O19P3S</p>
</html>
</notes>
</species>
<species id="M_succoa_m" name = "Succinyl-CoA" compartment = "C_m">
<notes>
<html xmlns="http://www.w3.org/1999/xhtml" > 
<p>FORMULA:C25H35N7O19P3S</p>
</html>
</notes>
</species>
<species id="M_suchms_c" name = "O-Succinyl-L-homoserine" compartment = "C_c">
<notes>
<html xmlns="http://www.w3.org/1999/xhtml" > 
<p>FORMULA:C8H12NO6</p>
</html>
</notes>
</species>
<species id="M_sucr_c" name = "Sucrose" compartment = "C_c">
<notes>
<html xmlns="http://www.w3.org/1999/xhtml" > 
<p>FORMULA:C12H22O11</p>
</html>
</notes>
</species>
<species id="M_sucr_e" name = "Sucrose" compartment = "C_e">
<notes>
<html xmlns="http://www.w3.org/1999/xhtml" > 
<p>FORMULA:C12H22O11</p>
</html>
</notes>
</species>
<species id="M_sucsal_c" name = "Succinic semialdehyde" compartment = "C_c">
<notes>
<html xmlns="http://www.w3.org/1999/xhtml" > 
<p>FORMULA:C4H5O3</p>
</html>
</notes>
</species>
<species id="M_taur_c" name = "Taurine" compartment = "C_c">
<notes>
<html xmlns="http://www.w3.org/1999/xhtml" > 
<p>FORMULA:C2H7NO3S</p>
</html>
</notes>
</species>
<species id="M_taur_e" name = "Taurine" compartment = "C_e">
<notes>
<html xmlns="http://www.w3.org/1999/xhtml" > 
<p>FORMULA:C2H7NO3S</p>
</html>
</notes>
</species>
<species id="M_td2coa_m" name = "trans-Tetradec-2-enoyl-CoA" compartment = "C_m">
<notes>
<html xmlns="http://www.w3.org/1999/xhtml" > 
<p>FORMULA:C35H56N7O17P3S</p>
</html>
</notes>
</species>
<species id="M_tdcoa_c" name = "Tetradecanoyl-CoA (n-C14:0CoA)" compartment = "C_c">
<notes>
<html xmlns="http://www.w3.org/1999/xhtml" > 
<p>FORMULA:C35H58N7O17P3S</p>
</html>
</notes>
</species>
<species id="M_tdcoa_m" name = "Tetradecanoyl-CoA (n-C14:0CoA)" compartment = "C_m">
<notes>
<html xmlns="http://www.w3.org/1999/xhtml" > 
<p>FORMULA:C35H58N7O17P3S</p>
</html>
</notes>
</species>
<species id="M_tdeACP_c" name = "cis-tetradec-7-enoyl-[acyl-carrier protein] (n-C14:1)" compartment = "C_c">
<notes>
<html xmlns="http://www.w3.org/1999/xhtml" > 
<p>FORMULA:C25H45N2O8PRS</p>
</html>
</notes>
</species>
<species id="M_tdecoa_c" name = "Tetradecenoyl-CoA (n-C14:1CoA)" compartment = "C_c">
<notes>
<html xmlns="http://www.w3.org/1999/xhtml" > 
<p>FORMULA:C35H56N7O17P3S</p>
</html>
</notes>
</species>
<species id="M_tdecoa_m" name = "Tetradecenoyl-CoA (n-C14:1CoA)" compartment = "C_m">
<notes>
<html xmlns="http://www.w3.org/1999/xhtml" > 
<p>FORMULA:C35H56N7O17P3S</p>
</html>
</notes>
</species>
<species id="M_thf_c" name = "5,6,7,8-Tetrahydrofolate" compartment = "C_c">
<notes>
<html xmlns="http://www.w3.org/1999/xhtml" > 
<p>FORMULA:C19H21N7O6</p>
</html>
</notes>
</species>
<species id="M_thf_m" name = "5,6,7,8-Tetrahydrofolate" compartment = "C_m">
<notes>
<html xmlns="http://www.w3.org/1999/xhtml" > 
<p>FORMULA:C19H21N7O6</p>
</html>
</notes>
</species>
<species id="M_thfglu_c" name = "Tetrahydrofolyl-[Glu](2)" compartment = "C_c">
<notes>
<html xmlns="http://www.w3.org/1999/xhtml" > 
<p>FORMULA:C24H27N8O9</p>
</html>
</notes>
</species>
<species id="M_thm_c" name = "Thiamin" compartment = "C_c">
<notes>
<html xmlns="http://www.w3.org/1999/xhtml" > 
<p>FORMULA:C12H17N4OS</p>
</html>
</notes>
</species>
<species id="M_thm_e" name = "Thiamin" compartment = "C_e">
<notes>
<html xmlns="http://www.w3.org/1999/xhtml" > 
<p>FORMULA:C12H17N4OS</p>
</html>
</notes>
</species>
<species id="M_thmmp_c" name = "Thiamin monophosphate" compartment = "C_c">
<notes>
<html xmlns="http://www.w3.org/1999/xhtml" > 
<p>FORMULA:C12H16N4O4PS</p>
</html>
</notes>
</species>
<species id="M_thmpp_c" name = "Thiamine diphosphate" compartment = "C_c">
<notes>
<html xmlns="http://www.w3.org/1999/xhtml" > 
<p>FORMULA:C12H16N4O7P2S</p>
</html>
</notes>
</species>
<species id="M_thmpp_e" name = "Thiamine diphosphate" compartment = "C_e">
<notes>
<html xmlns="http://www.w3.org/1999/xhtml" > 
<p>FORMULA:C12H16N4O7P2S</p>
</html>
</notes>
</species>
<species id="M_thmpp_m" name = "Thiamine diphosphate" compartment = "C_m">
<notes>
<html xmlns="http://www.w3.org/1999/xhtml" > 
<p>FORMULA:C12H16N4O7P2S</p>
</html>
</notes>
</species>
<species id="M_thmtp_c" name = "Thiamin triphosphate" compartment = "C_c">
<notes>
<html xmlns="http://www.w3.org/1999/xhtml" > 
<p>FORMULA:C12H16N4O10P3S</p>
</html>
</notes>
</species>
<species id="M_thr-L_c" name = "L-Threonine" compartment = "C_c">
<notes>
<html xmlns="http://www.w3.org/1999/xhtml" > 
<p>FORMULA:C4H9NO3</p>
</html>
</notes>
</species>
<species id="M_thr-L_e" name = "L-Threonine" compartment = "C_e">
<notes>
<html xmlns="http://www.w3.org/1999/xhtml" > 
<p>FORMULA:C4H9NO3</p>
</html>
</notes>
</species>
<species id="M_thymd_c" name = "Thymidine" compartment = "C_c">
<notes>
<html xmlns="http://www.w3.org/1999/xhtml" > 
<p>FORMULA:C10H14N2O5</p>
</html>
</notes>
</species>
<species id="M_thymd_e" name = "Thymidine" compartment = "C_e">
<notes>
<html xmlns="http://www.w3.org/1999/xhtml" > 
<p>FORMULA:C10H14N2O5</p>
</html>
</notes>
</species>
<species id="M_trdox_c" name = "Oxidized thioredoxin" compartment = "C_c">
<notes>
<html xmlns="http://www.w3.org/1999/xhtml" > 
<p>FORMULA:X</p>
</html>
</notes>
</species>
<species id="M_trdrd_c" name = "Reduced thioredoxin" compartment = "C_c">
<notes>
<html xmlns="http://www.w3.org/1999/xhtml" > 
<p>FORMULA:XH2</p>
</html>
</notes>
</species>
<species id="M_tre_c" name = "Trehalose" compartment = "C_c">
<notes>
<html xmlns="http://www.w3.org/1999/xhtml" > 
<p>FORMULA:C12H22O11</p>
</html>
</notes>
</species>
<species id="M_tre_e" name = "Trehalose" compartment = "C_e">
<notes>
<html xmlns="http://www.w3.org/1999/xhtml" > 
<p>FORMULA:C12H22O11</p>
</html>
</notes>
</species>
<species id="M_tre6p_c" name = "alpha,alpha'-Trehalose 6-phosphate" compartment = "C_c">
<notes>
<html xmlns="http://www.w3.org/1999/xhtml" > 
<p>FORMULA:C12H21O14P</p>
</html>
</notes>
</species>
<species id="M_triglyc_YL_c" name = "triglyceride, yeast-specific" compartment = "C_c">
<notes>
<html xmlns="http://www.w3.org/1999/xhtml" > 
<p>FORMULA:C5160H9566O600</p>
</html>
</notes>
</species>
<species id="M_trnaile_c" name = "tRNA(Ile)" compartment = "C_c">
<notes>
<html xmlns="http://www.w3.org/1999/xhtml" > 
<p>FORMULA:R</p>
</html>
</notes>
</species>
<species id="M_trnaile_m" name = "tRNA(Ile)" compartment = "C_m">
<notes>
<html xmlns="http://www.w3.org/1999/xhtml" > 
<p>FORMULA:R</p>
</html>
</notes>
</species>
<species id="M_trnaleu_c" name = "tRNA(Leu)" compartment = "C_c">
<notes>
<html xmlns="http://www.w3.org/1999/xhtml" > 
<p>FORMULA:R</p>
</html>
</notes>
</species>
<species id="M_trnaleu_m" name = "tRNA(Leu)" compartment = "C_m">
<notes>
<html xmlns="http://www.w3.org/1999/xhtml" > 
<p>FORMULA:R</p>
</html>
</notes>
</species>
<species id="M_trnatrp_c" name = "tRNA(Trp)" compartment = "C_c">
<notes>
<html xmlns="http://www.w3.org/1999/xhtml" > 
<p>FORMULA:R</p>
</html>
</notes>
</species>
<species id="M_trnaval_c" name = "tRNA(Val)" compartment = "C_c">
<notes>
<html xmlns="http://www.w3.org/1999/xhtml" > 
<p>FORMULA:R</p>
</html>
</notes>
</species>
<species id="M_trnaval_m" name = "tRNA(Val)" compartment = "C_m">
<notes>
<html xmlns="http://www.w3.org/1999/xhtml" > 
<p>FORMULA:R</p>
</html>
</notes>
</species>
<species id="M_trp-L_c" name = "L-Tryptophan" compartment = "C_c">
<notes>
<html xmlns="http://www.w3.org/1999/xhtml" > 
<p>FORMULA:C11H12N2O2</p>
</html>
</notes>
</species>
<species id="M_trp-L_e" name = "L-Tryptophan" compartment = "C_e">
<notes>
<html xmlns="http://www.w3.org/1999/xhtml" > 
<p>FORMULA:C11H12N2O2</p>
</html>
</notes>
</species>
<species id="M_trptrna_c" name = "L-Tryptophanyl-tRNA(Trp)" compartment = "C_c">
<notes>
<html xmlns="http://www.w3.org/1999/xhtml" > 
<p>FORMULA:C11H11N2OR</p>
</html>
</notes>
</species>
<species id="M_tsul_c" name = "Thiosulfate" compartment = "C_c">
<notes>
<html xmlns="http://www.w3.org/1999/xhtml" > 
<p>FORMULA:O3S2</p>
</html>
</notes>
</species>
<species id="M_ttc_c" name = "tetracosanoate (n-C24:0)" compartment = "C_c">
<notes>
<html xmlns="http://www.w3.org/1999/xhtml" > 
<p>FORMULA:C24H47O2</p>
</html>
</notes>
</species>
<species id="M_ttc_m" name = "tetracosanoate (n-C24:0)" compartment = "C_m">
<notes>
<html xmlns="http://www.w3.org/1999/xhtml" > 
<p>FORMULA:C24H47O2</p>
</html>
</notes>
</species>
<species id="M_ttccoa_c" name = "tetracosanoyl-CoA  (n-C24:0CoA)" compartment = "C_c">
<notes>
<html xmlns="http://www.w3.org/1999/xhtml" > 
<p>FORMULA:C45H78N7O17P3S</p>
</html>
</notes>
</species>
<species id="M_ttccoa_m" name = "tetracosanoyl-CoA  (n-C24:0CoA)" compartment = "C_m">
<notes>
<html xmlns="http://www.w3.org/1999/xhtml" > 
<p>FORMULA:C45H78N7O17P3S</p>
</html>
</notes>
</species>
<species id="M_ttdca_c" name = "tetradecanoate (n-C14:0)" compartment = "C_c">
<notes>
<html xmlns="http://www.w3.org/1999/xhtml" > 
<p>FORMULA:C14H27O2</p>
</html>
</notes>
</species>
<species id="M_ttdca_e" name = "tetradecanoate (n-C14:0)" compartment = "C_e">
<notes>
<html xmlns="http://www.w3.org/1999/xhtml" > 
<p>FORMULA:C14H27O2</p>
</html>
</notes>
</species>
<species id="M_ttdca_m" name = "tetradecanoate (n-C14:0)" compartment = "C_m">
<notes>
<html xmlns="http://www.w3.org/1999/xhtml" > 
<p>FORMULA:C14H27O2</p>
</html>
</notes>
</species>
<species id="M_ttdcea_c" name = "tetradecenoate (n-C14:1)" compartment = "C_c">
<notes>
<html xmlns="http://www.w3.org/1999/xhtml" > 
<p>FORMULA:C14H25O2</p>
</html>
</notes>
</species>
<species id="M_ttdcea_e" name = "tetradecenoate (n-C14:1)" compartment = "C_e">
<notes>
<html xmlns="http://www.w3.org/1999/xhtml" > 
<p>FORMULA:C14H25O2</p>
</html>
</notes>
</species>
<species id="M_ttdcea_m" name = "tetradecenoate (n-C14:1)" compartment = "C_m">
<notes>
<html xmlns="http://www.w3.org/1999/xhtml" > 
<p>FORMULA:C14H25O2</p>
</html>
</notes>
</species>
<species id="M_tyr-L_c" name = "L-Tyrosine" compartment = "C_c">
<notes>
<html xmlns="http://www.w3.org/1999/xhtml" > 
<p>FORMULA:C9H11NO3</p>
</html>
</notes>
</species>
<species id="M_tyr-L_e" name = "L-Tyrosine" compartment = "C_e">
<notes>
<html xmlns="http://www.w3.org/1999/xhtml" > 
<p>FORMULA:C9H11NO3</p>
</html>
</notes>
</species>
<species id="M_uacgam_c" name = "NULL" compartment = "C_c">
<notes>
<html xmlns="http://www.w3.org/1999/xhtml" > 
<p>FORMULA:C17H25N3O17P2</p>
</html>
</notes>
</species>
<species id="M_udp_c" name = "UDP" compartment = "C_c">
<notes>
<html xmlns="http://www.w3.org/1999/xhtml" > 
<p>FORMULA:C9H11N2O12P2</p>
</html>
</notes>
</species>
<species id="M_udpg_c" name = "UDPglucose" compartment = "C_c">
<notes>
<html xmlns="http://www.w3.org/1999/xhtml" > 
<p>FORMULA:C15H22N2O17P2</p>
</html>
</notes>
</species>
<species id="M_udpgal_c" name = "UDPgalactose" compartment = "C_c">
<notes>
<html xmlns="http://www.w3.org/1999/xhtml" > 
<p>FORMULA:C15H22N2O17P2</p>
</html>
</notes>
</species>
<species id="M_udpglcur_c" name = "UDP-D-glucuronate" compartment = "C_c">
<notes>
<html xmlns="http://www.w3.org/1999/xhtml" > 
<p>FORMULA:C15H19N2O18P2</p>
</html>
</notes>
</species>
<species id="M_ump_c" name = "UMP" compartment = "C_c">
<notes>
<html xmlns="http://www.w3.org/1999/xhtml" > 
<p>FORMULA:C9H11N2O9P</p>
</html>
</notes>
</species>
<species id="M_uppg3_c" name = "Uroporphyrinogen III" compartment = "C_c">
<notes>
<html xmlns="http://www.w3.org/1999/xhtml" > 
<p>FORMULA:C40H36N4O16</p>
</html>
</notes>
</species>
<species id="M_ura_c" name = "Uracil" compartment = "C_c">
<notes>
<html xmlns="http://www.w3.org/1999/xhtml" > 
<p>FORMULA:C4H4N2O2</p>
</html>
</notes>
</species>
<species id="M_ura_e" name = "Uracil" compartment = "C_e">
<notes>
<html xmlns="http://www.w3.org/1999/xhtml" > 
<p>FORMULA:C4H4N2O2</p>
</html>
</notes>
</species>
<species id="M_urate_c" name = "Urate" compartment = "C_c">
<notes>
<html xmlns="http://www.w3.org/1999/xhtml" > 
<p>FORMULA:C5H4N4O3</p>
</html>
</notes>
</species>
<species id="M_urdglyc_c" name = "(-)-Ureidoglycolate" compartment = "C_c">
<notes>
<html xmlns="http://www.w3.org/1999/xhtml" > 
<p>FORMULA:C3H5N2O4</p>
</html>
</notes>
</species>
<species id="M_urea_c" name = "Urea" compartment = "C_c">
<notes>
<html xmlns="http://www.w3.org/1999/xhtml" > 
<p>FORMULA:CH4N2O</p>
</html>
</notes>
</species>
<species id="M_urea_e" name = "Urea" compartment = "C_e">
<notes>
<html xmlns="http://www.w3.org/1999/xhtml" > 
<p>FORMULA:CH4N2O</p>
</html>
</notes>
</species>
<species id="M_uri_c" name = "Uridine" compartment = "C_c">
<notes>
<html xmlns="http://www.w3.org/1999/xhtml" > 
<p>FORMULA:C9H12N2O6</p>
</html>
</notes>
</species>
<species id="M_uri_e" name = "Uridine" compartment = "C_e">
<notes>
<html xmlns="http://www.w3.org/1999/xhtml" > 
<p>FORMULA:C9H12N2O6</p>
</html>
</notes>
</species>
<species id="M_utp_c" name = "UTP" compartment = "C_c">
<notes>
<html xmlns="http://www.w3.org/1999/xhtml" > 
<p>FORMULA:C9H11N2O15P3</p>
</html>
</notes>
</species>
<species id="M_val-L_c" name = "L-Valine" compartment = "C_c">
<notes>
<html xmlns="http://www.w3.org/1999/xhtml" > 
<p>FORMULA:C5H11NO2</p>
</html>
</notes>
</species>
<species id="M_val-L_e" name = "L-Valine" compartment = "C_e">
<notes>
<html xmlns="http://www.w3.org/1999/xhtml" > 
<p>FORMULA:C5H11NO2</p>
</html>
</notes>
</species>
<species id="M_val-L_m" name = "L-Valine" compartment = "C_m">
<notes>
<html xmlns="http://www.w3.org/1999/xhtml" > 
<p>FORMULA:C5H11NO2</p>
</html>
</notes>
</species>
<species id="M_valtrna_c" name = "L-Valyl-tRNA(Val)" compartment = "C_c">
<notes>
<html xmlns="http://www.w3.org/1999/xhtml" > 
<p>FORMULA:C5H10NOR</p>
</html>
</notes>
</species>
<species id="M_valtrna_m" name = "L-Valyl-tRNA(Val)" compartment = "C_m">
<notes>
<html xmlns="http://www.w3.org/1999/xhtml" > 
<p>FORMULA:C5H10NOR</p>
</html>
</notes>
</species>
<species id="M_xan_c" name = "Xanthine" compartment = "C_c">
<notes>
<html xmlns="http://www.w3.org/1999/xhtml" > 
<p>FORMULA:C5H4N4O2</p>
</html>
</notes>
</species>
<species id="M_xan_e" name = "Xanthine" compartment = "C_e">
<notes>
<html xmlns="http://www.w3.org/1999/xhtml" > 
<p>FORMULA:C5H4N4O2</p>
</html>
</notes>
</species>
<species id="M_xmp_c" name = "Xanthosine 5'-phosphate" compartment = "C_c">
<notes>
<html xmlns="http://www.w3.org/1999/xhtml" > 
<p>FORMULA:C10H11N4O9P</p>
</html>
</notes>
</species>
<species id="M_xtsn_c" name = "Xanthosine" compartment = "C_c">
<notes>
<html xmlns="http://www.w3.org/1999/xhtml" > 
<p>FORMULA:C10H12N4O6</p>
</html>
</notes>
</species>
<species id="M_xtsn_e" name = "Xanthosine" compartment = "C_e">
<notes>
<html xmlns="http://www.w3.org/1999/xhtml" > 
<p>FORMULA:C10H12N4O6</p>
</html>
</notes>
</species>
<species id="M_xu5p-D_c" name = "D-Xylulose 5-phosphate" compartment = "C_c">
<notes>
<html xmlns="http://www.w3.org/1999/xhtml" > 
<p>FORMULA:C5H9O8P</p>
</html>
</notes>
</species>
<species id="M_xylu-D_c" name = "D-Xylulose" compartment = "C_c">
<notes>
<html xmlns="http://www.w3.org/1999/xhtml" > 
<p>FORMULA:C5H10O5</p>
</html>
</notes>
</species>
<species id="M_xylu-D_e" name = "D-Xylulose" compartment = "C_e">
<notes>
<html xmlns="http://www.w3.org/1999/xhtml" > 
<p>FORMULA:C5H10O5</p>
</html>
</notes>
</species>
<species id="M_zymst_c" name = "zymosterol" compartment = "C_c">
<notes>
<html xmlns="http://www.w3.org/1999/xhtml" > 
<p>FORMULA:C27H44O</p>
</html>
</notes>
</species>
<species id="M_zymst_e" name = "zymosterol" compartment = "C_e">
<notes>
<html xmlns="http://www.w3.org/1999/xhtml" > 
<p>FORMULA:C27H44O</p>
</html>
</notes>
</species>
<species id="M_4hbz_b" name = "4hbz_b" compartment ="C_e"/>
<species id="M_cellobiose_b" name = "cellobiose_b" compartment ="C_e"/>
<species id="M_fe2_b" name = "fe2_b" compartment ="C_e"/>
<species id="M_gal_b" name = "gal_b" compartment ="C_e"/>
<species id="M_gcald_b" name = "gcald_b" compartment ="C_e"/>
<species id="M_glyc_b" name = "glyc_b" compartment ="C_e"/>
<species id="M_man_b" name = "man_b" compartment ="C_e"/>
<species id="M_ppcCellulose_b" name = "ppcCellulose_b" compartment ="C_e"/>
<species id="M_rib-D_b" name = "rib-D_b" compartment ="C_e"/>
<species id="M_so4_b" name = "so4_b" compartment ="C_e"/>
<species id="M_sucr_b" name = "sucr_b" compartment ="C_e"/>
<species id="M_taur_b" name = "taur_b" compartment ="C_e"/>
<species id="M_thm_b" name = "thm_b" compartment ="C_e"/>
<species id="M_thymd_b" name = "thymd_b" compartment ="C_e"/>
<species id="M_xylu-D_b" name = "xylu-D_b" compartment ="C_e"/>
<species id="M_ile-L_b" name = "ile-L_b" compartment ="C_e"/>
<species id="M_leu-L_b" name = "leu-L_b" compartment ="C_e"/>
<species id="M_o2_b" name = "o2_b" compartment ="C_e"/>
<species id="M_val-L_b" name = "val-L_b" compartment ="C_e"/>
<species id="M_ttdca_b" name = "ttdca_b" compartment ="C_e"/>
<species id="M_thmpp_b" name = "thmpp_b" compartment ="C_e"/>
<species id="M_succ_b" name = "succ_b" compartment ="C_e"/>
<species id="M_ribflv_b" name = "ribflv_b" compartment ="C_e"/>
<species id="M_pyr_b" name = "pyr_b" compartment ="C_e"/>
<species id="M_pi_b" name = "pi_b" compartment ="C_e"/>
<species id="M_orn_b" name = "orn_b" compartment ="C_e"/>
<species id="M_ocdcya_b" name = "ocdcya_b" compartment ="C_e"/>
<species id="M_ocdca_b" name = "ocdca_b" compartment ="C_e"/>
<species id="M_ocdcea_b" name = "ocdcea_b" compartment ="C_e"/>
<species id="M_oaa_b" name = "oaa_b" compartment ="C_e"/>
<species id="M_nmn_b" name = "nmn_b" compartment ="C_e"/>
<species id="M_nh4_b" name = "nh4_b" compartment ="C_e"/>
<species id="M_mal-L_b" name = "mal-L_b" compartment ="C_e"/>
<species id="M_lac-D_b" name = "lac-D_b" compartment ="C_e"/>
<species id="M_h2o_b" name = "h2o_b" compartment ="C_e"/>
<species id="M_hdca_b" name = "hdca_b" compartment ="C_e"/>
<species id="M_hdcea_b" name = "hdcea_b" compartment ="C_e"/>
<species id="M_gly_b" name = "gly_b" compartment ="C_e"/>
<species id="M_glx_b" name = "glx_b" compartment ="C_e"/>
<species id="M_glu-L_b" name = "glu-L_b" compartment ="C_e"/>
<species id="M_fum_b" name = "fum_b" compartment ="C_e"/>
<species id="M_co2_b" name = "co2_b" compartment ="C_e"/>
<species id="M_cit_b" name = "cit_b" compartment ="C_e"/>
<species id="M_amet_b" name = "amet_b" compartment ="C_e"/>
<species id="M_akg_b" name = "akg_b" compartment ="C_e"/>
<species id="M_acald_b" name = "acald_b" compartment ="C_e"/>
<species id="M_ac_b" name = "ac_b" compartment ="C_e"/>
<species id="M_5aop_b" name = "5aop_b" compartment ="C_e"/>
<species id="M_4abz_b" name = "4abz_b" compartment ="C_e"/>
<species id="M_3mop_b" name = "3mop_b" compartment ="C_e"/>
<species id="M_3c3hmp_b" name = "3c3hmp_b" compartment ="C_e"/>
<species id="M_ade_b" name = "ade_b" compartment ="C_e"/>
<species id="M_4abut_b" name = "4abut_b" compartment ="C_e"/>
<species id="M_adn_b" name = "adn_b" compartment ="C_e"/>
<species id="M_ala-L_b" name = "ala-L_b" compartment ="C_e"/>
<species id="M_alltn_b" name = "alltn_b" compartment ="C_e"/>
<species id="M_alltt_b" name = "alltt_b" compartment ="C_e"/>
<species id="M_arg-L_b" name = "arg-L_b" compartment ="C_e"/>
<species id="M_asn-L_b" name = "asn-L_b" compartment ="C_e"/>
<species id="M_chol_b" name = "chol_b" compartment ="C_e"/>
<species id="M_csn_b" name = "csn_b" compartment ="C_e"/>
<species id="M_cys-L_b" name = "cys-L_b" compartment ="C_e"/>
<species id="M_cytd_b" name = "cytd_b" compartment ="C_e"/>
<species id="M_dad-2_b" name = "dad-2_b" compartment ="C_e"/>
<species id="M_ergst_b" name = "ergst_b" compartment ="C_e"/>
<species id="M_dcyt_b" name = "dcyt_b" compartment ="C_e"/>
<species id="M_dgsn_b" name = "dgsn_b" compartment ="C_e"/>
<species id="M_din_b" name = "din_b" compartment ="C_e"/>
<species id="M_dttp_b" name = "dttp_b" compartment ="C_e"/>
<species id="M_duri_b" name = "duri_b" compartment ="C_e"/>
<species id="M_epist_b" name = "epist_b" compartment ="C_e"/>
<species id="M_etha_b" name = "etha_b" compartment ="C_e"/>
<species id="M_fecost_b" name = "fecost_b" compartment ="C_e"/>
<species id="M_for_b" name = "for_b" compartment ="C_e"/>
<species id="M_fru_b" name = "fru_b" compartment ="C_e"/>
<species id="M_g3pc_b" name = "g3pc_b" compartment ="C_e"/>
<species id="M_gln-L_b" name = "gln-L_b" compartment ="C_e"/>
<species id="M_gsn_b" name = "gsn_b" compartment ="C_e"/>
<species id="M_gthox_b" name = "gthox_b" compartment ="C_e"/>
<species id="M_gthrd_b" name = "gthrd_b" compartment ="C_e"/>
<species id="M_gua_b" name = "gua_b" compartment ="C_e"/>
<species id="M_his-L_b" name = "his-L_b" compartment ="C_e"/>
<species id="M_id3acald_b" name = "id3acald_b" compartment ="C_e"/>
<species id="M_inost_b" name = "inost_b" compartment ="C_e"/>
<species id="M_ins_b" name = "ins_b" compartment ="C_e"/>
<species id="M_lanost_b" name = "lanost_b" compartment ="C_e"/>
<species id="M_met-L_b" name = "met-L_b" compartment ="C_e"/>
<species id="M_nac_b" name = "nac_b" compartment ="C_e"/>
<species id="M_lys-L_b" name = "lys-L_b" compartment ="C_e"/>
<species id="M_pacald_b" name = "pacald_b" compartment ="C_e"/>
<species id="M_pap_b" name = "pap_b" compartment ="C_e"/>
<species id="M_pnto-R_b" name = "pnto-R_b" compartment ="C_e"/>
<species id="M_ptrc_b" name = "ptrc_b" compartment ="C_e"/>
<species id="M_ser-L_b" name = "ser-L_b" compartment ="C_e"/>
<species id="M_so3_b" name = "so3_b" compartment ="C_e"/>
<species id="M_spmd_b" name = "spmd_b" compartment ="C_e"/>
<species id="M_thr-L_b" name = "thr-L_b" compartment ="C_e"/>
<species id="M_tre_b" name = "tre_b" compartment ="C_e"/>
<species id="M_trp-L_b" name = "trp-L_b" compartment ="C_e"/>
<species id="M_ura_b" name = "ura_b" compartment ="C_e"/>
<species id="M_urea_b" name = "urea_b" compartment ="C_e"/>
<species id="M_uri_b" name = "uri_b" compartment ="C_e"/>
<species id="M_xtsn_b" name = "xtsn_b" compartment ="C_e"/>
<species id="M_zymst_b" name = "zymst_b" compartment ="C_e"/>
<species id="M_etoh_b" name = "etoh_b" compartment ="C_e"/>
<species id="M_sbt-D_b" name = "sbt-D_b" compartment ="C_e"/>
<species id="M_gam6p_b" name = "gam6p_b" compartment ="C_e"/>
<species id="M_a-D-Glucose_b" name = "a-D-Glucose_b" compartment ="C_e"/>
<species id="M_b-D-glucose_b" name = "b-D-glucose_b" compartment ="C_e"/>
<species id="M_hxan_b" name = "hxan_b" compartment ="C_e"/>
<species id="M_lac-L_b" name = "lac-L_b" compartment ="C_e"/>
<species id="M_asp-L_b" name = "asp-L_b" compartment ="C_e"/>
<species id="M_nadp_b" name = "nadp_b" compartment ="C_e"/>
<species id="M_phe-L_b" name = "phe-L_b" compartment ="C_e"/>
<species id="M_pro-L_b" name = "pro-L_b" compartment ="C_e"/>
<species id="M_sprm_b" name = "sprm_b" compartment ="C_e"/>
<species id="M_tyr-L_b" name = "tyr-L_b" compartment ="C_e"/>
<species id="M_xan_b" name = "xan_b" compartment ="C_e"/>
<species id="M_h_b" name = "h_b" compartment ="C_e"/>
<species id="M_pydxn_b" name = "pydxn_b" compartment ="C_e"/>
<species id="M_ttdcea_b" name = "ttdcea_b" compartment ="C_e"/>
<species id="M_ppa_b" name = "ppa_b" compartment ="C_e"/>
<species id="M_dca_b" name = "dca_b" compartment ="C_e"/>
<species id="M_ddca_b" name = "ddca_b" compartment ="C_e"/>
<species id="M_octa_b" name = "octa_b" compartment ="C_e"/>
<species id="M_acgam_b" name = "acgam_b" compartment ="C_e"/>
</listOfSpecies>
<listOfReactions>
<reaction id="R0001" name="L-glutamate:NAD+ oxidoreductase (transaminating)" reversible="False">
<notes>
<html xmlns="http://www.w3.org/1999/xhtml">
<p>GENE_ASSOCIATION: YALI0B19998g</p>
<p>GENE_LIST: YALI0B19998g</p>
<p>SUBSYSTEM: Alanine, aspartate and glutamate metabolism</p>
</html>
</notes>
<listOfReactants>
<speciesReference species="M_gln-L_c"/>
<speciesReference species="M_akg_c"/>
<speciesReference species="M_nadh_c"/>
<speciesReference species="M_h_c"/>
</listOfReactants>
<listOfProducts>
<speciesReference species="M_glu-L_c" stoichiometry=" 2 "/>
<speciesReference species="M_nad_c"/>
</listOfProducts>
<kineticLaw>
<math xmlns="http://www.w3.org/1998/Math/MathML">
<ci>FLUX_VALUE</ci> 
</math>
<listOfParameters>
<parameter id="LOWER_BOUND" value=" 0 " units="mmol_per_gDW_per_hr" />
<parameter id="UPPER_BOUND" value=" 1000 " units="mmol_per_gDW_per_hr" />
<parameter id="OBJECTIVE_COEFFICIENT" value=" 0 "/>
<parameter id="FLUX_VALUE" value="0" units="mmol_per_gDW_per_hr" />
</listOfParameters>
</kineticLaw>
</reaction>
<reaction id="R0002" name="L-Glutamate:NADP+ oxidoreductase (transaminating)" reversible="False">
<notes>
<html xmlns="http://www.w3.org/1999/xhtml">
<p>GENE_ASSOCIATION: YALI0B19998g</p>
<p>GENE_LIST: YALI0B19998g</p>
<p>SUBSYSTEM: Alanine, aspartate and glutamate metabolism</p>
</html>
</notes>
<listOfReactants>
<speciesReference species="M_gln-L_c"/>
<speciesReference species="M_akg_c"/>
<speciesReference species="M_nadph_c"/>
<speciesReference species="M_h_c"/>
</listOfReactants>
<listOfProducts>
<speciesReference species="M_glu-L_c" stoichiometry=" 2 "/>
<speciesReference species="M_nadp_c"/>
</listOfProducts>
<kineticLaw>
<math xmlns="http://www.w3.org/1998/Math/MathML">
<ci>FLUX_VALUE</ci> 
</math>
<listOfParameters>
<parameter id="LOWER_BOUND" value=" 0 " units="mmol_per_gDW_per_hr" />
<parameter id="UPPER_BOUND" value=" 1000 " units="mmol_per_gDW_per_hr" />
<parameter id="OBJECTIVE_COEFFICIENT" value=" 0 "/>
<parameter id="FLUX_VALUE" value="0" units="mmol_per_gDW_per_hr" />
</listOfParameters>
</kineticLaw>
</reaction>
<reaction id="R0003" name="L-Glutamate:NAD+ oxidoreductase (deaminating)" reversible="False">
<notes>
<html xmlns="http://www.w3.org/1999/xhtml">
<p>GENE_ASSOCIATION: YALI0E09603g</p>
<p>GENE_LIST: YALI0E09603g</p>
<p>SUBSYSTEM: Alanine, aspartate and glutamate metabolism</p>
</html>
</notes>
<listOfReactants>
<speciesReference species="M_glu-L_c"/>
<speciesReference species="M_nad_c"/>
<speciesReference species="M_h2o_c"/>
</listOfReactants>
<listOfProducts>
<speciesReference species="M_akg_c"/>
<speciesReference species="M_nh4_c"/>
<speciesReference species="M_nadh_c"/>
<speciesReference species="M_h_c"/>
</listOfProducts>
<kineticLaw>
<math xmlns="http://www.w3.org/1998/Math/MathML">
<ci>FLUX_VALUE</ci> 
</math>
<listOfParameters>
<parameter id="LOWER_BOUND" value=" 0 " units="mmol_per_gDW_per_hr" />
<parameter id="UPPER_BOUND" value=" 1000 " units="mmol_per_gDW_per_hr" />
<parameter id="OBJECTIVE_COEFFICIENT" value=" 0 "/>
<parameter id="FLUX_VALUE" value="0" units="mmol_per_gDW_per_hr" />
</listOfParameters>
</kineticLaw>
</reaction>
<reaction id="R0004" name="L-Glutamate:NADP+ oxidoreductase (deaminating)">
<notes>
<html xmlns="http://www.w3.org/1999/xhtml">
<p>GENE_ASSOCIATION: YALI0F17820g</p>
<p>GENE_LIST: YALI0F17820g</p>
<p>SUBSYSTEM: Alanine, aspartate and glutamate metabolism</p>
</html>
</notes>
<listOfReactants>
<speciesReference species="M_akg_c"/>
<speciesReference species="M_nh4_c"/>
<speciesReference species="M_nadph_c"/>
<speciesReference species="M_h_c"/>
</listOfReactants>
<listOfProducts>
<speciesReference species="M_glu-L_c"/>
<speciesReference species="M_nadp_c"/>
<speciesReference species="M_h2o_c"/>
</listOfProducts>
<kineticLaw>
<math xmlns="http://www.w3.org/1998/Math/MathML">
<ci>FLUX_VALUE</ci> 
</math>
<listOfParameters>
<parameter id="LOWER_BOUND" value="-1000 " units="mmol_per_gDW_per_hr" />
<parameter id="UPPER_BOUND" value=" 1000 " units="mmol_per_gDW_per_hr" />
<parameter id="OBJECTIVE_COEFFICIENT" value=" 0 "/>
<parameter id="FLUX_VALUE" value="0" units="mmol_per_gDW_per_hr" />
</listOfParameters>
</kineticLaw>
</reaction>
<reaction id="R0005" name="L-Glutamate:ammonia ligase (ADP-forming)" reversible="False">
<notes>
<html xmlns="http://www.w3.org/1999/xhtml">
<p>GENE_ASSOCIATION: (YALI0D13024g or YALI0F00506g)</p>
<p>GENE_LIST: YALI0D13024g YALI0F00506g</p>
<p>SUBSYSTEM: Alanine, aspartate and glutamate metabolism</p>
</html>
</notes>
<listOfReactants>
<speciesReference species="M_atp_c"/>
<speciesReference species="M_glu-L_c"/>
<speciesReference species="M_nh4_c"/>
</listOfReactants>
<listOfProducts>
<speciesReference species="M_adp_c"/>
<speciesReference species="M_pi_c"/>
<speciesReference species="M_gln-L_c"/>
<speciesReference species="M_h_c"/>
</listOfProducts>
<kineticLaw>
<math xmlns="http://www.w3.org/1998/Math/MathML">
<ci>FLUX_VALUE</ci> 
</math>
<listOfParameters>
<parameter id="LOWER_BOUND" value=" 0 " units="mmol_per_gDW_per_hr" />
<parameter id="UPPER_BOUND" value=" 1000 " units="mmol_per_gDW_per_hr" />
<parameter id="OBJECTIVE_COEFFICIENT" value=" 0 "/>
<parameter id="FLUX_VALUE" value="0" units="mmol_per_gDW_per_hr" />
</listOfParameters>
</kineticLaw>
</reaction>
<reaction id="R0006" name="L-Alanine:2-oxoglutarate aminotransferase">
<notes>
<html xmlns="http://www.w3.org/1999/xhtml">
<p>GENE_ASSOCIATION: YALI0D06325g</p>
<p>GENE_LIST: YALI0D06325g</p>
<p>SUBSYSTEM: Alanine, aspartate and glutamate metabolism</p>
</html>
</notes>
<listOfReactants>
<speciesReference species="M_ala-L_c"/>
<speciesReference species="M_akg_c"/>
</listOfReactants>
<listOfProducts>
<speciesReference species="M_pyr_c"/>
<speciesReference species="M_glu-L_c"/>
</listOfProducts>
<kineticLaw>
<math xmlns="http://www.w3.org/1998/Math/MathML">
<ci>FLUX_VALUE</ci> 
</math>
<listOfParameters>
<parameter id="LOWER_BOUND" value="-1000 " units="mmol_per_gDW_per_hr" />
<parameter id="UPPER_BOUND" value=" 1000 " units="mmol_per_gDW_per_hr" />
<parameter id="OBJECTIVE_COEFFICIENT" value=" 0 "/>
<parameter id="FLUX_VALUE" value="0" units="mmol_per_gDW_per_hr" />
</listOfParameters>
</kineticLaw>
</reaction>
<reaction id="R0007" name="L-Aspartate:2-oxoglutarate aminotransferase">
<notes>
<html xmlns="http://www.w3.org/1999/xhtml">
<p>GENE_ASSOCIATION: (YALI0B02178g or YALI0F29337g)</p>
<p>GENE_LIST: YALI0B02178g YALI0F29337g</p>
<p>SUBSYSTEM: Alanine, aspartate and glutamate metabolism</p>
</html>
</notes>
<listOfReactants>
<speciesReference species="M_asp-L_c"/>
<speciesReference species="M_akg_c"/>
</listOfReactants>
<listOfProducts>
<speciesReference species="M_oaa_c"/>
<speciesReference species="M_glu-L_c"/>
</listOfProducts>
<kineticLaw>
<math xmlns="http://www.w3.org/1998/Math/MathML">
<ci>FLUX_VALUE</ci> 
</math>
<listOfParameters>
<parameter id="LOWER_BOUND" value="-1000 " units="mmol_per_gDW_per_hr" />
<parameter id="UPPER_BOUND" value=" 1000 " units="mmol_per_gDW_per_hr" />
<parameter id="OBJECTIVE_COEFFICIENT" value=" 0 "/>
<parameter id="FLUX_VALUE" value="0" units="mmol_per_gDW_per_hr" />
</listOfParameters>
</kineticLaw>
</reaction>
<reaction id="R0008" name="L-Alanine:glyoxylate aminotransferase" reversible="False">
<notes>
<html xmlns="http://www.w3.org/1999/xhtml">
<p>GENE_ASSOCIATION: YALI0E16643g</p>
<p>GENE_LIST: YALI0E16643g</p>
<p>SUBSYSTEM: Alanine, aspartate and glutamate metabolism</p>
</html>
</notes>
<listOfReactants>
<speciesReference species="M_ala-L_c"/>
<speciesReference species="M_glx_c"/>
</listOfReactants>
<listOfProducts>
<speciesReference species="M_pyr_c"/>
<speciesReference species="M_gly_c"/>
</listOfProducts>
<kineticLaw>
<math xmlns="http://www.w3.org/1998/Math/MathML">
<ci>FLUX_VALUE</ci> 
</math>
<listOfParameters>
<parameter id="LOWER_BOUND" value=" 0 " units="mmol_per_gDW_per_hr" />
<parameter id="UPPER_BOUND" value=" 1000 " units="mmol_per_gDW_per_hr" />
<parameter id="OBJECTIVE_COEFFICIENT" value=" 0 "/>
<parameter id="FLUX_VALUE" value="0" units="mmol_per_gDW_per_hr" />
</listOfParameters>
</kineticLaw>
</reaction>
<reaction id="R0009" name="L-aspartate:L-glutamine amido-ligase (AMP-forming)" reversible="False">
<notes>
<html xmlns="http://www.w3.org/1999/xhtml">
<p>GENE_ASSOCIATION: YALI0A13387g</p>
<p>GENE_LIST: YALI0A13387g</p>
<p>SUBSYSTEM: Alanine, aspartate and glutamate metabolism</p>
</html>
</notes>
<listOfReactants>
<speciesReference species="M_atp_c"/>
<speciesReference species="M_asp-L_c"/>
<speciesReference species="M_gln-L_c"/>
<speciesReference species="M_h2o_c"/>
</listOfReactants>
<listOfProducts>
<speciesReference species="M_amp_c"/>
<speciesReference species="M_ppi_c"/>
<speciesReference species="M_asn-L_c"/>
<speciesReference species="M_glu-L_c"/>
<speciesReference species="M_h_c"/>
</listOfProducts>
<kineticLaw>
<math xmlns="http://www.w3.org/1998/Math/MathML">
<ci>FLUX_VALUE</ci> 
</math>
<listOfParameters>
<parameter id="LOWER_BOUND" value=" 0 " units="mmol_per_gDW_per_hr" />
<parameter id="UPPER_BOUND" value=" 1000 " units="mmol_per_gDW_per_hr" />
<parameter id="OBJECTIVE_COEFFICIENT" value=" 0 "/>
<parameter id="FLUX_VALUE" value="0" units="mmol_per_gDW_per_hr" />
</listOfParameters>
</kineticLaw>
</reaction>
<reaction id="R0010" name="(S)-1-pyrroline-5-carboxylate:NAD+ oxidoreductase" reversible="False">
<notes>
<html xmlns="http://www.w3.org/1999/xhtml">
<p>GENE_ASSOCIATION: YALI0B09647g</p>
<p>GENE_LIST: YALI0B09647g</p>
<p>SUBSYSTEM: Alanine, aspartate and glutamate metabolism</p>
</html>
</notes>
<listOfReactants>
<speciesReference species="M_1pyr5c_c"/>
<speciesReference species="M_nad_c"/>
<speciesReference species="M_h2o_c" stoichiometry=" 2 "/>
</listOfReactants>
<listOfProducts>
<speciesReference species="M_glu-L_c"/>
<speciesReference species="M_nadh_c"/>
<speciesReference species="M_h_c"/>
</listOfProducts>
<kineticLaw>
<math xmlns="http://www.w3.org/1998/Math/MathML">
<ci>FLUX_VALUE</ci> 
</math>
<listOfParameters>
<parameter id="LOWER_BOUND" value=" 0 " units="mmol_per_gDW_per_hr" />
<parameter id="UPPER_BOUND" value=" 1000 " units="mmol_per_gDW_per_hr" />
<parameter id="OBJECTIVE_COEFFICIENT" value=" 0 "/>
<parameter id="FLUX_VALUE" value="0" units="mmol_per_gDW_per_hr" />
</listOfParameters>
</kineticLaw>
</reaction>
<reaction id="R0011" name="(S)-1-pyrroline-5-carboxylate:NADP+ oxidoreductase" reversible="False">
<notes>
<html xmlns="http://www.w3.org/1999/xhtml">
<p>GENE_ASSOCIATION: YALI0B09647g</p>
<p>GENE_LIST: YALI0B09647g</p>
<p>SUBSYSTEM: Alanine, aspartate and glutamate metabolism</p>
</html>
</notes>
<listOfReactants>
<speciesReference species="M_1pyr5c_c"/>
<speciesReference species="M_nadp_c"/>
<speciesReference species="M_h2o_c" stoichiometry=" 2 "/>
</listOfReactants>
<listOfProducts>
<speciesReference species="M_glu-L_c"/>
<speciesReference species="M_nadph_c"/>
<speciesReference species="M_h_c"/>
</listOfProducts>
<kineticLaw>
<math xmlns="http://www.w3.org/1998/Math/MathML">
<ci>FLUX_VALUE</ci> 
</math>
<listOfParameters>
<parameter id="LOWER_BOUND" value=" 0 " units="mmol_per_gDW_per_hr" />
<parameter id="UPPER_BOUND" value=" 1000 " units="mmol_per_gDW_per_hr" />
<parameter id="OBJECTIVE_COEFFICIENT" value=" 0 "/>
<parameter id="FLUX_VALUE" value="0" units="mmol_per_gDW_per_hr" />
</listOfParameters>
</kineticLaw>
</reaction>
<reaction id="R0026" name="UTP:N-acetyl-alpha-D-glucosamine-1-phosphate uridylyltransferase" reversible="False">
<notes>
<html xmlns="http://www.w3.org/1999/xhtml">
<p>GENE_ASSOCIATION: YALI0E03146g</p>
<p>GENE_LIST: YALI0E03146g</p>
<p>SUBSYSTEM: Amino sugar and nucleotide sugar metabolism</p>
</html>
</notes>
<listOfReactants>
<speciesReference species="M_utp_c"/>
<speciesReference species="M_acgam1p_c"/>
<speciesReference species="M_h_c"/>
</listOfReactants>
<listOfProducts>
<speciesReference species="M_ppi_c"/>
<speciesReference species="M_uacgam_c"/>
</listOfProducts>
<kineticLaw>
<math xmlns="http://www.w3.org/1998/Math/MathML">
<ci>FLUX_VALUE</ci> 
</math>
<listOfParameters>
<parameter id="LOWER_BOUND" value=" 0 " units="mmol_per_gDW_per_hr" />
<parameter id="UPPER_BOUND" value=" 1000 " units="mmol_per_gDW_per_hr" />
<parameter id="OBJECTIVE_COEFFICIENT" value=" 0 "/>
<parameter id="FLUX_VALUE" value="0" units="mmol_per_gDW_per_hr" />
</listOfParameters>
</kineticLaw>
</reaction>
<reaction id="R0027" name="D-glucosamine-6-phosphate aminohydrolase (ketol isomerizing); D-glucosamine-6-phosphate ketol-isomerase(deaminating)" reversible="False">
<notes>
<html xmlns="http://www.w3.org/1999/xhtml">
<p>GENE_ASSOCIATION: YALI0C01419g</p>
<p>GENE_LIST: YALI0C01419g</p>
<p>SUBSYSTEM: Amino sugar and nucleotide sugar metabolism</p>
</html>
</notes>
<listOfReactants>
<speciesReference species="M_gam6p_c"/>
<speciesReference species="M_h2o_c"/>
</listOfReactants>
<listOfProducts>
<speciesReference species="M_f6p_c"/>
<speciesReference species="M_nh4_c"/>
</listOfProducts>
<kineticLaw>
<math xmlns="http://www.w3.org/1998/Math/MathML">
<ci>FLUX_VALUE</ci> 
</math>
<listOfParameters>
<parameter id="LOWER_BOUND" value=" 0 " units="mmol_per_gDW_per_hr" />
<parameter id="UPPER_BOUND" value=" 1000 " units="mmol_per_gDW_per_hr" />
<parameter id="OBJECTIVE_COEFFICIENT" value=" 0 "/>
<parameter id="FLUX_VALUE" value="0" units="mmol_per_gDW_per_hr" />
</listOfParameters>
</kineticLaw>
</reaction>
<reaction id="R0028" name="L-glutamine:D-fructose-6-phosphate isomerase (deaminating); L-glutamine:D-fructose-6-phosphate aminotransferase (hexose isomerizing)" reversible="False">
<notes>
<html xmlns="http://www.w3.org/1999/xhtml">
<p>GENE_ASSOCIATION: YALI0B21428g</p>
<p>GENE_LIST: YALI0B21428g</p>
<p>SUBSYSTEM: Amino sugar and nucleotide sugar metabolism</p>
</html>
</notes>
<listOfReactants>
<speciesReference species="M_gln-L_c"/>
<speciesReference species="M_f6p_c"/>
</listOfReactants>
<listOfProducts>
<speciesReference species="M_glu-L_c"/>
<speciesReference species="M_gam6p_c"/>
</listOfProducts>
<kineticLaw>
<math xmlns="http://www.w3.org/1998/Math/MathML">
<ci>FLUX_VALUE</ci> 
</math>
<listOfParameters>
<parameter id="LOWER_BOUND" value=" 0 " units="mmol_per_gDW_per_hr" />
<parameter id="UPPER_BOUND" value=" 1000 " units="mmol_per_gDW_per_hr" />
<parameter id="OBJECTIVE_COEFFICIENT" value=" 0 "/>
<parameter id="FLUX_VALUE" value="0" units="mmol_per_gDW_per_hr" />
</listOfParameters>
</kineticLaw>
</reaction>
<reaction id="R0029" name="acetyl-CoA:D-glucosamine-6-phosphate N-acetyltransferase" reversible="False">
<notes>
<html xmlns="http://www.w3.org/1999/xhtml">
<p>GENE_ASSOCIATION: YALI0D20152g</p>
<p>GENE_LIST: YALI0D20152g</p>
<p>SUBSYSTEM: Amino sugar and nucleotide sugar metabolism</p>
</html>
</notes>
<listOfReactants>
<speciesReference species="M_accoa_c"/>
<speciesReference species="M_gam6p_c"/>
</listOfReactants>
<listOfProducts>
<speciesReference species="M_coa_c"/>
<speciesReference species="M_acgam6p_c"/>
<speciesReference species="M_h_c"/>
</listOfProducts>
<kineticLaw>
<math xmlns="http://www.w3.org/1998/Math/MathML">
<ci>FLUX_VALUE</ci> 
</math>
<listOfParameters>
<parameter id="LOWER_BOUND" value=" 0 " units="mmol_per_gDW_per_hr" />
<parameter id="UPPER_BOUND" value=" 1000 " units="mmol_per_gDW_per_hr" />
<parameter id="OBJECTIVE_COEFFICIENT" value=" 0 "/>
<parameter id="FLUX_VALUE" value="0" units="mmol_per_gDW_per_hr" />
</listOfParameters>
</kineticLaw>
</reaction>
<reaction id="R0030" name="N-Acetyl-D-glucosamine-6-phosphate amidohydrolase" reversible="False">
<notes>
<html xmlns="http://www.w3.org/1999/xhtml">
<p>GENE_ASSOCIATION: YALI0E20163g</p>
<p>GENE_LIST: YALI0E20163g</p>
<p>SUBSYSTEM: Amino sugar and nucleotide sugar metabolism</p>
</html>
</notes>
<listOfReactants>
<speciesReference species="M_acgam6p_c"/>
<speciesReference species="M_h2o_c"/>
</listOfReactants>
<listOfProducts>
<speciesReference species="M_gam6p_c"/>
<speciesReference species="M_ac_c"/>
</listOfProducts>
<kineticLaw>
<math xmlns="http://www.w3.org/1998/Math/MathML">
<ci>FLUX_VALUE</ci> 
</math>
<listOfParameters>
<parameter id="LOWER_BOUND" value=" 0 " units="mmol_per_gDW_per_hr" />
<parameter id="UPPER_BOUND" value=" 1000 " units="mmol_per_gDW_per_hr" />
<parameter id="OBJECTIVE_COEFFICIENT" value=" 0 "/>
<parameter id="FLUX_VALUE" value="0" units="mmol_per_gDW_per_hr" />
</listOfParameters>
</kineticLaw>
</reaction>
<reaction id="R0031" name="UDP-N-acetyl-D-glucosamine:chitin 4-beta-N-acetylglucosaminyl-transferase" reversible="False">
<notes>
<html xmlns="http://www.w3.org/1999/xhtml">
<p>GENE_ASSOCIATION: (YALI0B16324g or YALI0C24354g or YALI0D03179g or YALI0D25938g or YALI0E22198g)</p>
<p>GENE_LIST: YALI0B16324g YALI0C24354g YALI0D03179g YALI0D25938g YALI0E22198g</p>
<p>SUBSYSTEM: Amino sugar and nucleotide sugar metabolism</p>
</html>
</notes>
<listOfReactants>
<speciesReference species="M_uacgam_c"/>
</listOfReactants>
<listOfProducts>
<speciesReference species="M_udp_c"/>
<speciesReference species="M_Chitin_c"/>
<speciesReference species="M_h_c"/>
</listOfProducts>
<kineticLaw>
<math xmlns="http://www.w3.org/1998/Math/MathML">
<ci>FLUX_VALUE</ci> 
</math>
<listOfParameters>
<parameter id="LOWER_BOUND" value=" 0 " units="mmol_per_gDW_per_hr" />
<parameter id="UPPER_BOUND" value=" 1000 " units="mmol_per_gDW_per_hr" />
<parameter id="OBJECTIVE_COEFFICIENT" value=" 0 "/>
<parameter id="FLUX_VALUE" value="0" units="mmol_per_gDW_per_hr" />
</listOfParameters>
</kineticLaw>
</reaction>
<reaction id="R0032" name="N-Acetyl-D-glucosamine 1-phosphate 1,6-phosphomutase">
<notes>
<html xmlns="http://www.w3.org/1999/xhtml">
<p>GENE_ASSOCIATION: YALI0E29579g</p>
<p>GENE_LIST: YALI0E29579g</p>
<p>SUBSYSTEM: Amino sugar and nucleotide sugar metabolism</p>
</html>
</notes>
<listOfReactants>
<speciesReference species="M_acgam6p_c"/>
</listOfReactants>
<listOfProducts>
<speciesReference species="M_acgam1p_c"/>
</listOfProducts>
<kineticLaw>
<math xmlns="http://www.w3.org/1998/Math/MathML">
<ci>FLUX_VALUE</ci> 
</math>
<listOfParameters>
<parameter id="LOWER_BOUND" value="-1000 " units="mmol_per_gDW_per_hr" />
<parameter id="UPPER_BOUND" value=" 1000 " units="mmol_per_gDW_per_hr" />
<parameter id="OBJECTIVE_COEFFICIENT" value=" 0 "/>
<parameter id="FLUX_VALUE" value="0" units="mmol_per_gDW_per_hr" />
</listOfParameters>
</kineticLaw>
</reaction>
<reaction id="R0033" name="ATP:D-glucosamine 6-phosphotransferase">
<notes>
<html xmlns="http://www.w3.org/1999/xhtml">
<p>GENE_ASSOCIATION: (YALI0B22308g or YALI0E15488g or YALI0E20207g)</p>
<p>GENE_LIST: YALI0B22308g YALI0E15488g YALI0E20207g</p>
<p>SUBSYSTEM: Amino sugar and nucleotide sugar metabolism</p>
</html>
</notes>
<listOfReactants>
<speciesReference species="M_atp_c"/>
<speciesReference species="M_gam_c"/>
</listOfReactants>
<listOfProducts>
<speciesReference species="M_adp_c"/>
<speciesReference species="M_gam6p_c"/>
<speciesReference species="M_h_c"/>
</listOfProducts>
<kineticLaw>
<math xmlns="http://www.w3.org/1998/Math/MathML">
<ci>FLUX_VALUE</ci> 
</math>
<listOfParameters>
<parameter id="LOWER_BOUND" value="-1000 " units="mmol_per_gDW_per_hr" />
<parameter id="UPPER_BOUND" value=" 1000 " units="mmol_per_gDW_per_hr" />
<parameter id="OBJECTIVE_COEFFICIENT" value=" 0 "/>
<parameter id="FLUX_VALUE" value="0" units="mmol_per_gDW_per_hr" />
</listOfParameters>
</kineticLaw>
</reaction>
<reaction id="R0034" name="[1,4-(N-Acetyl-beta-D-glucosaminyl)]n glycanohydrolase" reversible="False">
<notes>
<html xmlns="http://www.w3.org/1999/xhtml">
<p>GENE_ASSOCIATION: (YALI0A01870g or YALI0D22396g or YALI0F04532g)</p>
<p>GENE_LIST: YALI0A01870g YALI0D22396g YALI0F04532g</p>
<p>SUBSYSTEM: Amino sugar and nucleotide sugar metabolism</p>
</html>
</notes>
<listOfReactants>
<speciesReference species="M_Chitin_c"/>
<speciesReference species="M_h2o_c"/>
</listOfReactants>
<listOfProducts>
<speciesReference species="M_acgam_c"/>
</listOfProducts>
<kineticLaw>
<math xmlns="http://www.w3.org/1998/Math/MathML">
<ci>FLUX_VALUE</ci> 
</math>
<listOfParameters>
<parameter id="LOWER_BOUND" value=" 0 " units="mmol_per_gDW_per_hr" />
<parameter id="UPPER_BOUND" value=" 1000 " units="mmol_per_gDW_per_hr" />
<parameter id="OBJECTIVE_COEFFICIENT" value=" 0 "/>
<parameter id="FLUX_VALUE" value="0" units="mmol_per_gDW_per_hr" />
</listOfParameters>
</kineticLaw>
</reaction>
<reaction id="R0041" name="urea-1-carboxylate amidohydrolase" reversible="False">
<notes>
<html xmlns="http://www.w3.org/1999/xhtml">
<p>GENE_ASSOCIATION: YALI0E07271g</p>
<p>GENE_LIST: YALI0E07271g</p>
<p>SUBSYSTEM: Arginine and proline metabolism</p>
</html>
</notes>
<listOfReactants>
<speciesReference species="M_h_c" stoichiometry=" 3 "/>
<speciesReference species="M_allphn_c"/>
<speciesReference species="M_h2o_c"/>
</listOfReactants>
<listOfProducts>
<speciesReference species="M_co2_c" stoichiometry=" 2 "/>
<speciesReference species="M_nh4_c" stoichiometry=" 2 "/>
</listOfProducts>
<kineticLaw>
<math xmlns="http://www.w3.org/1998/Math/MathML">
<ci>FLUX_VALUE</ci> 
</math>
<listOfParameters>
<parameter id="LOWER_BOUND" value=" 0 " units="mmol_per_gDW_per_hr" />
<parameter id="UPPER_BOUND" value=" 1000 " units="mmol_per_gDW_per_hr" />
<parameter id="OBJECTIVE_COEFFICIENT" value=" 0 "/>
<parameter id="FLUX_VALUE" value="0" units="mmol_per_gDW_per_hr" />
</listOfParameters>
</kineticLaw>
</reaction>
<reaction id="R0042" name="ATP:L-glutamate 5-phosphotransferase" reversible="False">
<notes>
<html xmlns="http://www.w3.org/1999/xhtml">
<p>GENE_ASSOCIATION: YALI0A19206g</p>
<p>GENE_LIST: YALI0A19206g</p>
<p>SUBSYSTEM: Arginine and proline metabolism</p>
</html>
</notes>
<listOfReactants>
<speciesReference species="M_atp_c"/>
<speciesReference species="M_glu-L_c"/>
</listOfReactants>
<listOfProducts>
<speciesReference species="M_adp_c"/>
<speciesReference species="M_glu5p_c"/>
</listOfProducts>
<kineticLaw>
<math xmlns="http://www.w3.org/1998/Math/MathML">
<ci>FLUX_VALUE</ci> 
</math>
<listOfParameters>
<parameter id="LOWER_BOUND" value=" 0 " units="mmol_per_gDW_per_hr" />
<parameter id="UPPER_BOUND" value=" 1000 " units="mmol_per_gDW_per_hr" />
<parameter id="OBJECTIVE_COEFFICIENT" value=" 0 "/>
<parameter id="FLUX_VALUE" value="0" units="mmol_per_gDW_per_hr" />
</listOfParameters>
</kineticLaw>
</reaction>
<reaction id="R0043" name="L-Glutamate 5-semialdehyde:NAD+ oxidoreductase" reversible="False">
<notes>
<html xmlns="http://www.w3.org/1999/xhtml">
<p>GENE_ASSOCIATION: YALI0B09647g</p>
<p>GENE_LIST: YALI0B09647g</p>
<p>SUBSYSTEM: Arginine and proline metabolism</p>
</html>
</notes>
<listOfReactants>
<speciesReference species="M_glu5sa_m"/>
<speciesReference species="M_nad_m"/>
<speciesReference species="M_h2o_m"/>
</listOfReactants>
<listOfProducts>
<speciesReference species="M_glu-L_m"/>
<speciesReference species="M_nadh_m"/>
<speciesReference species="M_h_m" stoichiometry=" 2 "/>
</listOfProducts>
<kineticLaw>
<math xmlns="http://www.w3.org/1998/Math/MathML">
<ci>FLUX_VALUE</ci> 
</math>
<listOfParameters>
<parameter id="LOWER_BOUND" value=" 0 " units="mmol_per_gDW_per_hr" />
<parameter id="UPPER_BOUND" value=" 1000 " units="mmol_per_gDW_per_hr" />
<parameter id="OBJECTIVE_COEFFICIENT" value=" 0 "/>
<parameter id="FLUX_VALUE" value="0" units="mmol_per_gDW_per_hr" />
</listOfParameters>
</kineticLaw>
</reaction>
<reaction id="R0044" name="acetyl-CoA:L-glutamate N-acetyltransferase" reversible="False">
<notes>
<html xmlns="http://www.w3.org/1999/xhtml">
<p>GENE_ASSOCIATION: (YALI0B16390g or YALI0E13057g)</p>
<p>GENE_LIST: YALI0B16390g YALI0E13057g</p>
<p>SUBSYSTEM: Arginine and proline metabolism</p>
</html>
</notes>
<listOfReactants>
<speciesReference species="M_accoa_m"/>
<speciesReference species="M_glu-L_m"/>
</listOfReactants>
<listOfProducts>
<speciesReference species="M_coa_m"/>
<speciesReference species="M_acglu_m"/>
<speciesReference species="M_h_m"/>
</listOfProducts>
<kineticLaw>
<math xmlns="http://www.w3.org/1998/Math/MathML">
<ci>FLUX_VALUE</ci> 
</math>
<listOfParameters>
<parameter id="LOWER_BOUND" value=" 0 " units="mmol_per_gDW_per_hr" />
<parameter id="UPPER_BOUND" value=" 1000 " units="mmol_per_gDW_per_hr" />
<parameter id="OBJECTIVE_COEFFICIENT" value=" 0 "/>
<parameter id="FLUX_VALUE" value="0" units="mmol_per_gDW_per_hr" />
</listOfParameters>
</kineticLaw>
</reaction>
<reaction id="R0045" name="L-Arginine amidinohydrolase" reversible="False">
<notes>
<html xmlns="http://www.w3.org/1999/xhtml">
<p>GENE_ASSOCIATION: YALI0E07535g</p>
<p>GENE_LIST: YALI0E07535g</p>
<p>SUBSYSTEM: Arginine and proline metabolism</p>
</html>
</notes>
<listOfReactants>
<speciesReference species="M_arg-L_c"/>
<speciesReference species="M_h2o_c"/>
</listOfReactants>
<listOfProducts>
<speciesReference species="M_orn_c"/>
<speciesReference species="M_urea_c"/>
</listOfProducts>
<kineticLaw>
<math xmlns="http://www.w3.org/1998/Math/MathML">
<ci>FLUX_VALUE</ci> 
</math>
<listOfParameters>
<parameter id="LOWER_BOUND" value=" 0 " units="mmol_per_gDW_per_hr" />
<parameter id="UPPER_BOUND" value=" 1000 " units="mmol_per_gDW_per_hr" />
<parameter id="OBJECTIVE_COEFFICIENT" value=" 0 "/>
<parameter id="FLUX_VALUE" value="0" units="mmol_per_gDW_per_hr" />
</listOfParameters>
</kineticLaw>
</reaction>
<reaction id="R0046" name="L-Ornithine:2-oxo-acid aminotransferase" reversible="False">
<notes>
<html xmlns="http://www.w3.org/1999/xhtml">
<p>GENE_ASSOCIATION: YALI0C04433g</p>
<p>GENE_LIST: YALI0C04433g</p>
<p>SUBSYSTEM: Arginine and proline metabolism</p>
</html>
</notes>
<listOfReactants>
<speciesReference species="M_orn_c"/>
<speciesReference species="M_akg_c"/>
</listOfReactants>
<listOfProducts>
<speciesReference species="M_glu5sa_c"/>
<speciesReference species="M_glu-L_c"/>
</listOfProducts>
<kineticLaw>
<math xmlns="http://www.w3.org/1998/Math/MathML">
<ci>FLUX_VALUE</ci> 
</math>
<listOfParameters>
<parameter id="LOWER_BOUND" value=" 0 " units="mmol_per_gDW_per_hr" />
<parameter id="UPPER_BOUND" value=" 1000 " units="mmol_per_gDW_per_hr" />
<parameter id="OBJECTIVE_COEFFICIENT" value=" 0 "/>
<parameter id="FLUX_VALUE" value="0" units="mmol_per_gDW_per_hr" />
</listOfParameters>
</kineticLaw>
</reaction>
<reaction id="R0047" name="L-ornithine carboxy-lyase (putrescine-forming)" reversible="False">
<notes>
<html xmlns="http://www.w3.org/1999/xhtml">
<p>GENE_ASSOCIATION: YALI0B11330g</p>
<p>GENE_LIST: YALI0B11330g</p>
<p>SUBSYSTEM: Arginine and proline metabolism</p>
</html>
</notes>
<listOfReactants>
<speciesReference species="M_orn_c"/>
<speciesReference species="M_h_c"/>
</listOfReactants>
<listOfProducts>
<speciesReference species="M_ptrc_c"/>
<speciesReference species="M_co2_c"/>
</listOfProducts>
<kineticLaw>
<math xmlns="http://www.w3.org/1998/Math/MathML">
<ci>FLUX_VALUE</ci> 
</math>
<listOfParameters>
<parameter id="LOWER_BOUND" value=" 0 " units="mmol_per_gDW_per_hr" />
<parameter id="UPPER_BOUND" value=" 1000 " units="mmol_per_gDW_per_hr" />
<parameter id="OBJECTIVE_COEFFICIENT" value=" 0 "/>
<parameter id="FLUX_VALUE" value="0" units="mmol_per_gDW_per_hr" />
</listOfParameters>
</kineticLaw>
</reaction>
<reaction id="R0048" name="Urea:carbon-dioxide ligase (ADP-forming)">
<notes>
<html xmlns="http://www.w3.org/1999/xhtml">
<p>GENE_ASSOCIATION: YALI0E07271g</p>
<p>GENE_LIST: YALI0E07271g</p>
<p>SUBSYSTEM: Arginine and proline metabolism</p>
</html>
</notes>
<listOfReactants>
<speciesReference species="M_atp_c"/>
<speciesReference species="M_urea_c"/>
<speciesReference species="M_hco3_c"/>
</listOfReactants>
<listOfProducts>
<speciesReference species="M_adp_c"/>
<speciesReference species="M_pi_c"/>
<speciesReference species="M_allphn_c"/>
<speciesReference species="M_h_c"/>
</listOfProducts>
<kineticLaw>
<math xmlns="http://www.w3.org/1998/Math/MathML">
<ci>FLUX_VALUE</ci> 
</math>
<listOfParameters>
<parameter id="LOWER_BOUND" value="-1000 " units="mmol_per_gDW_per_hr" />
<parameter id="UPPER_BOUND" value=" 1000 " units="mmol_per_gDW_per_hr" />
<parameter id="OBJECTIVE_COEFFICIENT" value=" 0 "/>
<parameter id="FLUX_VALUE" value="0" units="mmol_per_gDW_per_hr" />
</listOfParameters>
</kineticLaw>
</reaction>
<reaction id="R0049" name="2-(Nomega-L-arginino)succinate arginine-lyase (fumarate-forming)">
<notes>
<html xmlns="http://www.w3.org/1999/xhtml">
<p>GENE_ASSOCIATION: YALI0D26367g</p>
<p>GENE_LIST: YALI0D26367g</p>
<p>SUBSYSTEM: Arginine and proline metabolism</p>
</html>
</notes>
<listOfReactants>
<speciesReference species="M_argsuc_c"/>
</listOfReactants>
<listOfProducts>
<speciesReference species="M_fum_c"/>
<speciesReference species="M_arg-L_c"/>
</listOfProducts>
<kineticLaw>
<math xmlns="http://www.w3.org/1998/Math/MathML">
<ci>FLUX_VALUE</ci> 
</math>
<listOfParameters>
<parameter id="LOWER_BOUND" value="-1000 " units="mmol_per_gDW_per_hr" />
<parameter id="UPPER_BOUND" value=" 1000 " units="mmol_per_gDW_per_hr" />
<parameter id="OBJECTIVE_COEFFICIENT" value=" 0 "/>
<parameter id="FLUX_VALUE" value="0" units="mmol_per_gDW_per_hr" />
</listOfParameters>
</kineticLaw>
</reaction>
<reaction id="R0050" name="Agmatine amidinohydrolase" reversible="False">
<notes>
<html xmlns="http://www.w3.org/1999/xhtml">
<p>GENE_ASSOCIATION: YALI0E04202g</p>
<p>GENE_LIST: YALI0E04202g</p>
<p>SUBSYSTEM: Arginine and proline metabolism</p>
</html>
</notes>
<listOfReactants>
<speciesReference species="M_agm_c"/>
<speciesReference species="M_h2o_c"/>
</listOfReactants>
<listOfProducts>
<speciesReference species="M_ptrc_c"/>
<speciesReference species="M_urea_c"/>
</listOfProducts>
<kineticLaw>
<math xmlns="http://www.w3.org/1998/Math/MathML">
<ci>FLUX_VALUE</ci> 
</math>
<listOfParameters>
<parameter id="LOWER_BOUND" value=" 0 " units="mmol_per_gDW_per_hr" />
<parameter id="UPPER_BOUND" value=" 1000 " units="mmol_per_gDW_per_hr" />
<parameter id="OBJECTIVE_COEFFICIENT" value=" 0 "/>
<parameter id="FLUX_VALUE" value="0" units="mmol_per_gDW_per_hr" />
</listOfParameters>
</kineticLaw>
</reaction>
<reaction id="R0051" name="L-Proline:NAD+ 5-oxidoreductase" reversible="False">
<notes>
<html xmlns="http://www.w3.org/1999/xhtml">
<p>GENE_ASSOCIATION: YALI0B14399g</p>
<p>GENE_LIST: YALI0B14399g</p>
<p>SUBSYSTEM: Arginine and proline metabolism</p>
</html>
</notes>
<listOfReactants>
<speciesReference species="M_pro-L_c"/>
<speciesReference species="M_nad_c"/>
</listOfReactants>
<listOfProducts>
<speciesReference species="M_1pyr5c_c"/>
<speciesReference species="M_nadh_c"/>
<speciesReference species="M_h_c" stoichiometry=" 2 "/>
</listOfProducts>
<kineticLaw>
<math xmlns="http://www.w3.org/1998/Math/MathML">
<ci>FLUX_VALUE</ci> 
</math>
<listOfParameters>
<parameter id="LOWER_BOUND" value=" 0 " units="mmol_per_gDW_per_hr" />
<parameter id="UPPER_BOUND" value=" 1000 " units="mmol_per_gDW_per_hr" />
<parameter id="OBJECTIVE_COEFFICIENT" value=" 0 "/>
<parameter id="FLUX_VALUE" value="0" units="mmol_per_gDW_per_hr" />
</listOfParameters>
</kineticLaw>
</reaction>
<reaction id="R0052" name="L-Proline:NADP+ 5-oxidoreductase" reversible="False">
<notes>
<html xmlns="http://www.w3.org/1999/xhtml">
<p>GENE_ASSOCIATION: YALI0B14399g</p>
<p>GENE_LIST: YALI0B14399g</p>
<p>SUBSYSTEM: Arginine and proline metabolism</p>
</html>
</notes>
<listOfReactants>
<speciesReference species="M_1pyr5c_c"/>
<speciesReference species="M_nadph_c"/>
<speciesReference species="M_h_c" stoichiometry=" 2 "/>
</listOfReactants>
<listOfProducts>
<speciesReference species="M_pro-L_c"/>
<speciesReference species="M_nadp_c"/>
</listOfProducts>
<kineticLaw>
<math xmlns="http://www.w3.org/1998/Math/MathML">
<ci>FLUX_VALUE</ci> 
</math>
<listOfParameters>
<parameter id="LOWER_BOUND" value=" 0 " units="mmol_per_gDW_per_hr" />
<parameter id="UPPER_BOUND" value=" 1000 " units="mmol_per_gDW_per_hr" />
<parameter id="OBJECTIVE_COEFFICIENT" value=" 0 "/>
<parameter id="FLUX_VALUE" value="0" units="mmol_per_gDW_per_hr" />
</listOfParameters>
</kineticLaw>
</reaction>
<reaction id="R0053" name="Carbamoyl-phosphate:L-ornithine carbamoyltransferase" reversible="False">
<notes>
<html xmlns="http://www.w3.org/1999/xhtml">
<p>GENE_ASSOCIATION: YALI0D14894g</p>
<p>GENE_LIST: YALI0D14894g</p>
<p>SUBSYSTEM: Arginine and proline metabolism</p>
</html>
</notes>
<listOfReactants>
<speciesReference species="M_cbp_m"/>
<speciesReference species="M_orn_m"/>
</listOfReactants>
<listOfProducts>
<speciesReference species="M_pi_m"/>
<speciesReference species="M_citr-L_m"/>
<speciesReference species="M_h_m"/>
</listOfProducts>
<kineticLaw>
<math xmlns="http://www.w3.org/1998/Math/MathML">
<ci>FLUX_VALUE</ci> 
</math>
<listOfParameters>
<parameter id="LOWER_BOUND" value=" 0 " units="mmol_per_gDW_per_hr" />
<parameter id="UPPER_BOUND" value=" 1000 " units="mmol_per_gDW_per_hr" />
<parameter id="OBJECTIVE_COEFFICIENT" value=" 0 "/>
<parameter id="FLUX_VALUE" value="0" units="mmol_per_gDW_per_hr" />
</listOfParameters>
</kineticLaw>
</reaction>
<reaction id="R0054" name="N2-Acetyl-L-ornithine:L-glutamate N-acetyltransferase">
<notes>
<html xmlns="http://www.w3.org/1999/xhtml">
<p>GENE_ASSOCIATION: YALI0E13057g</p>
<p>GENE_LIST: YALI0E13057g</p>
<p>SUBSYSTEM: Arginine and proline metabolism</p>
</html>
</notes>
<listOfReactants>
<speciesReference species="M_acorn_m"/>
<speciesReference species="M_glu-L_m"/>
</listOfReactants>
<listOfProducts>
<speciesReference species="M_orn_m"/>
<speciesReference species="M_acglu_m"/>
</listOfProducts>
<kineticLaw>
<math xmlns="http://www.w3.org/1998/Math/MathML">
<ci>FLUX_VALUE</ci> 
</math>
<listOfParameters>
<parameter id="LOWER_BOUND" value="-1000 " units="mmol_per_gDW_per_hr" />
<parameter id="UPPER_BOUND" value=" 1000 " units="mmol_per_gDW_per_hr" />
<parameter id="OBJECTIVE_COEFFICIENT" value=" 0 "/>
<parameter id="FLUX_VALUE" value="0" units="mmol_per_gDW_per_hr" />
</listOfParameters>
</kineticLaw>
</reaction>
<reaction id="R0055" name="N2-Acetyl-L-ornithine:2-oxoglutarate aminotransferase" reversible="False">
<notes>
<html xmlns="http://www.w3.org/1999/xhtml">
<p>GENE_ASSOCIATION: YALI0D22847g</p>
<p>GENE_LIST: YALI0D22847g</p>
<p>SUBSYSTEM: Arginine and proline metabolism</p>
</html>
</notes>
<listOfReactants>
<speciesReference species="M_acg5sa_m"/>
<speciesReference species="M_glu-L_m"/>
</listOfReactants>
<listOfProducts>
<speciesReference species="M_acorn_m"/>
<speciesReference species="M_akg_m"/>
</listOfProducts>
<kineticLaw>
<math xmlns="http://www.w3.org/1998/Math/MathML">
<ci>FLUX_VALUE</ci> 
</math>
<listOfParameters>
<parameter id="LOWER_BOUND" value=" 0 " units="mmol_per_gDW_per_hr" />
<parameter id="UPPER_BOUND" value=" 1000 " units="mmol_per_gDW_per_hr" />
<parameter id="OBJECTIVE_COEFFICIENT" value=" 0 "/>
<parameter id="FLUX_VALUE" value="0" units="mmol_per_gDW_per_hr" />
</listOfParameters>
</kineticLaw>
</reaction>
<reaction id="R0056" name="4-aminobutanal:NAD+ 1-oxidoreductase; 4-aminobutyraldehyde:NAD+ oxidoreductase" reversible="False">
<notes>
<html xmlns="http://www.w3.org/1999/xhtml">
<p>GENE_ASSOCIATION: (YALI0B01298g or YALI0C03025g or YALI0E00264g or YALI0F23793g)</p>
<p>GENE_LIST: YALI0B01298g YALI0C03025g YALI0E00264g YALI0F23793g</p>
<p>SUBSYSTEM: Arginine and proline metabolism</p>
</html>
</notes>
<listOfReactants>
<speciesReference species="M_4abutn_c"/>
<speciesReference species="M_nad_c"/>
<speciesReference species="M_h2o_c"/>
</listOfReactants>
<listOfProducts>
<speciesReference species="M_4abut_c"/>
<speciesReference species="M_nadh_c"/>
<speciesReference species="M_h_c" stoichiometry=" 2 "/>
</listOfProducts>
<kineticLaw>
<math xmlns="http://www.w3.org/1998/Math/MathML">
<ci>FLUX_VALUE</ci> 
</math>
<listOfParameters>
<parameter id="LOWER_BOUND" value=" 0 " units="mmol_per_gDW_per_hr" />
<parameter id="UPPER_BOUND" value=" 1000 " units="mmol_per_gDW_per_hr" />
<parameter id="OBJECTIVE_COEFFICIENT" value=" 0 "/>
<parameter id="FLUX_VALUE" value="0" units="mmol_per_gDW_per_hr" />
</listOfParameters>
</kineticLaw>
</reaction>
<reaction id="R0057" name="ATP:N-acetyl-L-glutamate 5-phosphotransferase" reversible="False">
<notes>
<html xmlns="http://www.w3.org/1999/xhtml">
<p>GENE_ASSOCIATION: YALI0B17666g</p>
<p>GENE_LIST: YALI0B17666g</p>
<p>SUBSYSTEM: Arginine and proline metabolism</p>
</html>
</notes>
<listOfReactants>
<speciesReference species="M_atp_m"/>
<speciesReference species="M_acglu_m"/>
</listOfReactants>
<listOfProducts>
<speciesReference species="M_adp_m"/>
<speciesReference species="M_acg5p_m"/>
</listOfProducts>
<kineticLaw>
<math xmlns="http://www.w3.org/1998/Math/MathML">
<ci>FLUX_VALUE</ci> 
</math>
<listOfParameters>
<parameter id="LOWER_BOUND" value=" 0 " units="mmol_per_gDW_per_hr" />
<parameter id="UPPER_BOUND" value=" 1000 " units="mmol_per_gDW_per_hr" />
<parameter id="OBJECTIVE_COEFFICIENT" value=" 0 "/>
<parameter id="FLUX_VALUE" value="0" units="mmol_per_gDW_per_hr" />
</listOfParameters>
</kineticLaw>
</reaction>
<reaction id="R0058" name="S-adenosylmethioninamine:spermidine 3-aminopropyltransferase">
<notes>
<html xmlns="http://www.w3.org/1999/xhtml">
<p>GENE_ASSOCIATION: YALI0E33143g</p>
<p>GENE_LIST: YALI0E33143g</p>
<p>SUBSYSTEM: Arginine and proline metabolism</p>
</html>
</notes>
<listOfReactants>
<speciesReference species="M_ametam_c"/>
<speciesReference species="M_spmd_c"/>
</listOfReactants>
<listOfProducts>
<speciesReference species="M_5mta_c"/>
<speciesReference species="M_sprm_c"/>
<speciesReference species="M_h_c"/>
</listOfProducts>
<kineticLaw>
<math xmlns="http://www.w3.org/1998/Math/MathML">
<ci>FLUX_VALUE</ci> 
</math>
<listOfParameters>
<parameter id="LOWER_BOUND" value="-1000 " units="mmol_per_gDW_per_hr" />
<parameter id="UPPER_BOUND" value=" 1000 " units="mmol_per_gDW_per_hr" />
<parameter id="OBJECTIVE_COEFFICIENT" value=" 0 "/>
<parameter id="FLUX_VALUE" value="0" units="mmol_per_gDW_per_hr" />
</listOfParameters>
</kineticLaw>
</reaction>
<reaction id="R0064" name="L-glutamate-5-semialdehyde:NADP+ 5-oxidoreductase (phosphorylating)" reversible="False">
<notes>
<html xmlns="http://www.w3.org/1999/xhtml">
<p>GENE_ASSOCIATION: YALI0E30481g</p>
<p>GENE_LIST: YALI0E30481g</p>
<p>SUBSYSTEM: Arginine and proline metabolism</p>
</html>
</notes>
<listOfReactants>
<speciesReference species="M_glu5p_c"/>
<speciesReference species="M_nadph_c"/>
<speciesReference species="M_h_c"/>
</listOfReactants>
<listOfProducts>
<speciesReference species="M_glu5sa_c"/>
<speciesReference species="M_pi_c"/>
<speciesReference species="M_nadp_c"/>
</listOfProducts>
<kineticLaw>
<math xmlns="http://www.w3.org/1998/Math/MathML">
<ci>FLUX_VALUE</ci> 
</math>
<listOfParameters>
<parameter id="LOWER_BOUND" value=" 0 " units="mmol_per_gDW_per_hr" />
<parameter id="UPPER_BOUND" value=" 1000 " units="mmol_per_gDW_per_hr" />
<parameter id="OBJECTIVE_COEFFICIENT" value=" 0 "/>
<parameter id="FLUX_VALUE" value="0" units="mmol_per_gDW_per_hr" />
</listOfParameters>
</kineticLaw>
</reaction>
<reaction id="R0065" name="N-Acetyl-L-glutamate-5-semialdehyde:NADP+ 5-oxidoreductase (phosphrylating)" reversible="False">
<notes>
<html xmlns="http://www.w3.org/1999/xhtml">
<p>GENE_ASSOCIATION: YALI0B17666g</p>
<p>GENE_LIST: YALI0B17666g</p>
<p>SUBSYSTEM: Arginine and proline metabolism</p>
</html>
</notes>
<listOfReactants>
<speciesReference species="M_acg5p_m"/>
<speciesReference species="M_nadph_m"/>
<speciesReference species="M_h_m"/>
</listOfReactants>
<listOfProducts>
<speciesReference species="M_acg5sa_m"/>
<speciesReference species="M_pi_m"/>
<speciesReference species="M_nadp_m"/>
</listOfProducts>
<kineticLaw>
<math xmlns="http://www.w3.org/1998/Math/MathML">
<ci>FLUX_VALUE</ci> 
</math>
<listOfParameters>
<parameter id="LOWER_BOUND" value=" 0 " units="mmol_per_gDW_per_hr" />
<parameter id="UPPER_BOUND" value=" 1000 " units="mmol_per_gDW_per_hr" />
<parameter id="OBJECTIVE_COEFFICIENT" value=" 0 "/>
<parameter id="FLUX_VALUE" value="0" units="mmol_per_gDW_per_hr" />
</listOfParameters>
</kineticLaw>
</reaction>
<reaction id="R0071" name="(S)-1-pyrroline-5-carboxylate:NAD+ oxidoreductase" reversible="False">
<notes>
<html xmlns="http://www.w3.org/1999/xhtml">
<p>GENE_ASSOCIATION: YALI0B09647g</p>
<p>GENE_LIST: YALI0B09647g</p>
<p>SUBSYSTEM: Arginine and proline metabolism</p>
</html>
</notes>
<listOfReactants>
<speciesReference species="M_1pyr5c_c"/>
<speciesReference species="M_nad_c"/>
<speciesReference species="M_h2o_c" stoichiometry=" 2 "/>
</listOfReactants>
<listOfProducts>
<speciesReference species="M_glu-L_c"/>
<speciesReference species="M_nadh_c"/>
<speciesReference species="M_h_c"/>
</listOfProducts>
<kineticLaw>
<math xmlns="http://www.w3.org/1998/Math/MathML">
<ci>FLUX_VALUE</ci> 
</math>
<listOfParameters>
<parameter id="LOWER_BOUND" value=" 0 " units="mmol_per_gDW_per_hr" />
<parameter id="UPPER_BOUND" value=" 1000 " units="mmol_per_gDW_per_hr" />
<parameter id="OBJECTIVE_COEFFICIENT" value=" 0 "/>
<parameter id="FLUX_VALUE" value="0" units="mmol_per_gDW_per_hr" />
</listOfParameters>
</kineticLaw>
</reaction>
<reaction id="R0072" name="NO NAME">
<notes>
<html xmlns="http://www.w3.org/1999/xhtml">
<p>SUBSYSTEM: Arginine and proline metabolism</p>
</html>
</notes>
<listOfReactants>
<speciesReference species="M_glu5sa_c"/>
</listOfReactants>
<listOfProducts>
<speciesReference species="M_1pyr5c_c"/>
<speciesReference species="M_h2o_c"/>
<speciesReference species="M_h_c"/>
</listOfProducts>
<kineticLaw>
<math xmlns="http://www.w3.org/1998/Math/MathML">
<ci>FLUX_VALUE</ci> 
</math>
<listOfParameters>
<parameter id="LOWER_BOUND" value="-1000 " units="mmol_per_gDW_per_hr" />
<parameter id="UPPER_BOUND" value=" 1000 " units="mmol_per_gDW_per_hr" />
<parameter id="OBJECTIVE_COEFFICIENT" value=" 0 "/>
<parameter id="FLUX_VALUE" value="0" units="mmol_per_gDW_per_hr" />
</listOfParameters>
</kineticLaw>
</reaction>
<reaction id="R0075" name="L-aspartate 1-carboxy-lyase (beta-alanine-forming)" reversible="False">
<notes>
<html xmlns="http://www.w3.org/1999/xhtml">
<p>GENE_ASSOCIATION: YALI0F08415g</p>
<p>GENE_LIST: YALI0F08415g</p>
<p>SUBSYSTEM: beta-Alanine metabolism</p>
</html>
</notes>
<listOfReactants>
<speciesReference species="M_asp-L_c"/>
<speciesReference species="M_h_c"/>
</listOfReactants>
<listOfProducts>
<speciesReference species="M_ala-B_c"/>
<speciesReference species="M_co2_c"/>
</listOfProducts>
<kineticLaw>
<math xmlns="http://www.w3.org/1998/Math/MathML">
<ci>FLUX_VALUE</ci> 
</math>
<listOfParameters>
<parameter id="LOWER_BOUND" value=" 0 " units="mmol_per_gDW_per_hr" />
<parameter id="UPPER_BOUND" value=" 1000 " units="mmol_per_gDW_per_hr" />
<parameter id="OBJECTIVE_COEFFICIENT" value=" 0 "/>
<parameter id="FLUX_VALUE" value="0" units="mmol_per_gDW_per_hr" />
</listOfParameters>
</kineticLaw>
</reaction>
<reaction id="R0076" name="3-aminopropanal:NAD+ oxidoreductase" reversible="False">
<notes>
<html xmlns="http://www.w3.org/1999/xhtml">
<p>GENE_ASSOCIATION: ((YALI0D07942g or YALI0F04444g) or (YALI0B01298g or YALI0C03025g or YALI0E00264g or YALI0F23793g))</p>
<p>GENE_LIST: YALI0D07942g YALI0F04444g YALI0B01298g YALI0C03025g YALI0E00264g YALI0F23793g</p>
<p>SUBSYSTEM: beta-Alanine metabolism</p>
</html>
</notes>
<listOfReactants>
<speciesReference species="M_aproa_c"/>
<speciesReference species="M_nad_c"/>
<speciesReference species="M_h2o_c"/>
</listOfReactants>
<listOfProducts>
<speciesReference species="M_ala-B_c"/>
<speciesReference species="M_nadh_c"/>
<speciesReference species="M_h_c" stoichiometry=" 2 "/>
</listOfProducts>
<kineticLaw>
<math xmlns="http://www.w3.org/1998/Math/MathML">
<ci>FLUX_VALUE</ci> 
</math>
<listOfParameters>
<parameter id="LOWER_BOUND" value=" 0 " units="mmol_per_gDW_per_hr" />
<parameter id="UPPER_BOUND" value=" 1000 " units="mmol_per_gDW_per_hr" />
<parameter id="OBJECTIVE_COEFFICIENT" value=" 0 "/>
<parameter id="FLUX_VALUE" value="0" units="mmol_per_gDW_per_hr" />
</listOfParameters>
</kineticLaw>
</reaction>
<reaction id="R0078" name="primary-amine oxidase" reversible="False">
<notes>
<html xmlns="http://www.w3.org/1999/xhtml">
<p>GENE_ASSOCIATION: (YALI0C18315g or YALI0C22792g)</p>
<p>GENE_LIST: YALI0C18315g YALI0C22792g</p>
<p>SUBSYSTEM: beta-Alanine metabolism</p>
</html>
</notes>
<listOfReactants>
<speciesReference species="M_13dampp_c"/>
<speciesReference species="M_o2_c"/>
<speciesReference species="M_h2o_c"/>
</listOfReactants>
<listOfProducts>
<speciesReference species="M_aproa_c"/>
<speciesReference species="M_nh4_c"/>
<speciesReference species="M_h2o2_c"/>
</listOfProducts>
<kineticLaw>
<math xmlns="http://www.w3.org/1998/Math/MathML">
<ci>FLUX_VALUE</ci> 
</math>
<listOfParameters>
<parameter id="LOWER_BOUND" value=" 0 " units="mmol_per_gDW_per_hr" />
<parameter id="UPPER_BOUND" value=" 1000 " units="mmol_per_gDW_per_hr" />
<parameter id="OBJECTIVE_COEFFICIENT" value=" 0 "/>
<parameter id="FLUX_VALUE" value="0" units="mmol_per_gDW_per_hr" />
</listOfParameters>
</kineticLaw>
</reaction>
<reaction id="R0079" name="ATP:L-methionine S-adenosyltransferase" reversible="False">
<notes>
<html xmlns="http://www.w3.org/1999/xhtml">
<p>GENE_ASSOCIATION: YALI0B14509g</p>
<p>GENE_LIST: YALI0B14509g</p>
<p>SUBSYSTEM: Cysteine and methionine metabolism</p>
</html>
</notes>
<listOfReactants>
<speciesReference species="M_atp_c"/>
<speciesReference species="M_met-L_c"/>
<speciesReference species="M_h2o_c"/>
</listOfReactants>
<listOfProducts>
<speciesReference species="M_pi_c"/>
<speciesReference species="M_ppi_c"/>
<speciesReference species="M_amet_c"/>
</listOfProducts>
<kineticLaw>
<math xmlns="http://www.w3.org/1998/Math/MathML">
<ci>FLUX_VALUE</ci> 
</math>
<listOfParameters>
<parameter id="LOWER_BOUND" value=" 0 " units="mmol_per_gDW_per_hr" />
<parameter id="UPPER_BOUND" value=" 1000 " units="mmol_per_gDW_per_hr" />
<parameter id="OBJECTIVE_COEFFICIENT" value=" 0 "/>
<parameter id="FLUX_VALUE" value="0" units="mmol_per_gDW_per_hr" />
</listOfParameters>
</kineticLaw>
</reaction>
<reaction id="R0080" name="S-adenosyl-L-methionine carboxy-lyase [(5-deoxy-5-adenosyl)(3-aminopropyl)methylsulfonium-forming]" reversible="False">
<notes>
<html xmlns="http://www.w3.org/1999/xhtml">
<p>GENE_ASSOCIATION: YALI0E20361g</p>
<p>GENE_LIST: YALI0E20361g</p>
<p>SUBSYSTEM: Cysteine and methionine metabolism</p>
</html>
</notes>
<listOfReactants>
<speciesReference species="M_amet_c"/>
<speciesReference species="M_h_c"/>
</listOfReactants>
<listOfProducts>
<speciesReference species="M_ametam_c"/>
<speciesReference species="M_co2_c"/>
</listOfProducts>
<kineticLaw>
<math xmlns="http://www.w3.org/1998/Math/MathML">
<ci>FLUX_VALUE</ci> 
</math>
<listOfParameters>
<parameter id="LOWER_BOUND" value=" 0 " units="mmol_per_gDW_per_hr" />
<parameter id="UPPER_BOUND" value=" 1000 " units="mmol_per_gDW_per_hr" />
<parameter id="OBJECTIVE_COEFFICIENT" value=" 0 "/>
<parameter id="FLUX_VALUE" value="0" units="mmol_per_gDW_per_hr" />
</listOfParameters>
</kineticLaw>
</reaction>
<reaction id="R0081" name="S-Adenosyl-L-homocysteine hydrolase" reversible="False">
<notes>
<html xmlns="http://www.w3.org/1999/xhtml">
<p>GENE_ASSOCIATION: YALI0F11759g</p>
<p>GENE_LIST: YALI0F11759g</p>
<p>SUBSYSTEM: Cysteine and methionine metabolism</p>
</html>
</notes>
<listOfReactants>
<speciesReference species="M_ahcys_c"/>
<speciesReference species="M_h2o_c"/>
</listOfReactants>
<listOfProducts>
<speciesReference species="M_adn_c"/>
<speciesReference species="M_hcys-L_c"/>
</listOfProducts>
<kineticLaw>
<math xmlns="http://www.w3.org/1998/Math/MathML">
<ci>FLUX_VALUE</ci> 
</math>
<listOfParameters>
<parameter id="LOWER_BOUND" value=" 0 " units="mmol_per_gDW_per_hr" />
<parameter id="UPPER_BOUND" value=" 1000 " units="mmol_per_gDW_per_hr" />
<parameter id="OBJECTIVE_COEFFICIENT" value=" 0 "/>
<parameter id="FLUX_VALUE" value="0" units="mmol_per_gDW_per_hr" />
</listOfParameters>
</kineticLaw>
</reaction>
<reaction id="R0082" name="S-Adenosyl-L-methionine:L-homocysteine S-methyltransferase" reversible="False">
<notes>
<html xmlns="http://www.w3.org/1999/xhtml">
<p>GENE_ASSOCIATION: YALI0F25641g</p>
<p>GENE_LIST: YALI0F25641g</p>
<p>SUBSYSTEM: Cysteine and methionine metabolism</p>
</html>
</notes>
<listOfReactants>
<speciesReference species="M_amet_c"/>
<speciesReference species="M_hcys-L_c"/>
</listOfReactants>
<listOfProducts>
<speciesReference species="M_ahcys_c"/>
<speciesReference species="M_met-L_c"/>
<speciesReference species="M_h_c"/>
</listOfProducts>
<kineticLaw>
<math xmlns="http://www.w3.org/1998/Math/MathML">
<ci>FLUX_VALUE</ci> 
</math>
<listOfParameters>
<parameter id="LOWER_BOUND" value=" 0 " units="mmol_per_gDW_per_hr" />
<parameter id="UPPER_BOUND" value=" 1000 " units="mmol_per_gDW_per_hr" />
<parameter id="OBJECTIVE_COEFFICIENT" value=" 0 "/>
<parameter id="FLUX_VALUE" value="0" units="mmol_per_gDW_per_hr" />
</listOfParameters>
</kineticLaw>
</reaction>
<reaction id="R0083" name="L-Cysteine hydrogen-sulfide-lyase (deaminating; pyruvate-forming)">
<notes>
<html xmlns="http://www.w3.org/1999/xhtml">
<p>GENE_ASSOCIATION: (YALI0D00605g or YALI0F05874g)</p>
<p>GENE_LIST: YALI0D00605g YALI0F05874g</p>
<p>SUBSYSTEM: Cysteine and methionine metabolism</p>
</html>
</notes>
<listOfReactants>
<speciesReference species="M_cys-L_c"/>
<speciesReference species="M_h2o_c"/>
</listOfReactants>
<listOfProducts>
<speciesReference species="M_h2s_c"/>
<speciesReference species="M_pyr_c"/>
<speciesReference species="M_nh4_c"/>
</listOfProducts>
<kineticLaw>
<math xmlns="http://www.w3.org/1998/Math/MathML">
<ci>FLUX_VALUE</ci> 
</math>
<listOfParameters>
<parameter id="LOWER_BOUND" value="-1000 " units="mmol_per_gDW_per_hr" />
<parameter id="UPPER_BOUND" value=" 1000 " units="mmol_per_gDW_per_hr" />
<parameter id="OBJECTIVE_COEFFICIENT" value=" 0 "/>
<parameter id="FLUX_VALUE" value="0" units="mmol_per_gDW_per_hr" />
</listOfParameters>
</kineticLaw>
</reaction>
<reaction id="R0084" name="L-Cysteine:oxygen oxidoreductase" reversible="False">
<notes>
<html xmlns="http://www.w3.org/1999/xhtml">
<p>GENE_ASSOCIATION: YALI0F11627g</p>
<p>GENE_LIST: YALI0F11627g</p>
<p>SUBSYSTEM: Cysteine and methionine metabolism</p>
</html>
</notes>
<listOfReactants>
<speciesReference species="M_cys-L_c"/>
<speciesReference species="M_o2_c"/>
</listOfReactants>
<listOfProducts>
<speciesReference species="M_3sala_c"/>
<speciesReference species="M_h_c" stoichiometry=" 2 "/>
</listOfProducts>
<kineticLaw>
<math xmlns="http://www.w3.org/1998/Math/MathML">
<ci>FLUX_VALUE</ci> 
</math>
<listOfParameters>
<parameter id="LOWER_BOUND" value=" 0 " units="mmol_per_gDW_per_hr" />
<parameter id="UPPER_BOUND" value=" 1000 " units="mmol_per_gDW_per_hr" />
<parameter id="OBJECTIVE_COEFFICIENT" value=" 0 "/>
<parameter id="FLUX_VALUE" value="0" units="mmol_per_gDW_per_hr" />
</listOfParameters>
</kineticLaw>
</reaction>
<reaction id="R0085" name="L-Cysteine:2-oxoglutarate aminotransferase">
<notes>
<html xmlns="http://www.w3.org/1999/xhtml">
<p>GENE_ASSOCIATION: (YALI0B02178g or YALI0F29337g)</p>
<p>GENE_LIST: YALI0B02178g YALI0F29337g</p>
<p>SUBSYSTEM: Cysteine and methionine metabolism</p>
</html>
</notes>
<listOfReactants>
<speciesReference species="M_cys-L_c"/>
<speciesReference species="M_akg_c"/>
</listOfReactants>
<listOfProducts>
<speciesReference species="M_mercppyr_c"/>
<speciesReference species="M_glu-L_c"/>
</listOfProducts>
<kineticLaw>
<math xmlns="http://www.w3.org/1998/Math/MathML">
<ci>FLUX_VALUE</ci> 
</math>
<listOfParameters>
<parameter id="LOWER_BOUND" value="-1000 " units="mmol_per_gDW_per_hr" />
<parameter id="UPPER_BOUND" value=" 1000 " units="mmol_per_gDW_per_hr" />
<parameter id="OBJECTIVE_COEFFICIENT" value=" 0 "/>
<parameter id="FLUX_VALUE" value="0" units="mmol_per_gDW_per_hr" />
</listOfParameters>
</kineticLaw>
</reaction>
<reaction id="R0086" name="O3-acetyl-L-serine:hydrogen-sulfide 2-amino-2-carboxyethyltransferase; O3-acetyl-L-serine acetate-lyase (adding hydrogen sulfide)" reversible="False">
<notes>
<html xmlns="http://www.w3.org/1999/xhtml">
<p>GENE_ASSOCIATION: (YALI0E08536g or YALI0F14047g)</p>
<p>GENE_LIST: YALI0E08536g YALI0F14047g</p>
<p>SUBSYSTEM: Cysteine and methionine metabolism</p>
</html>
</notes>
<listOfReactants>
<speciesReference species="M_acser_c"/>
<speciesReference species="M_h2s_c"/>
</listOfReactants>
<listOfProducts>
<speciesReference species="M_cys-L_c"/>
<speciesReference species="M_ac_c"/>
<speciesReference species="M_h_c"/>
</listOfProducts>
<kineticLaw>
<math xmlns="http://www.w3.org/1998/Math/MathML">
<ci>FLUX_VALUE</ci> 
</math>
<listOfParameters>
<parameter id="LOWER_BOUND" value=" 0 " units="mmol_per_gDW_per_hr" />
<parameter id="UPPER_BOUND" value=" 1000 " units="mmol_per_gDW_per_hr" />
<parameter id="OBJECTIVE_COEFFICIENT" value=" 0 "/>
<parameter id="FLUX_VALUE" value="0" units="mmol_per_gDW_per_hr" />
</listOfParameters>
</kineticLaw>
</reaction>
<reaction id="R0087" name="O-Succinyl-L-homoserine succinate-lyase (deaminating; 2-oxobutanoate-forming)">
<notes>
<html xmlns="http://www.w3.org/1999/xhtml">
<p>GENE_ASSOCIATION: (YALI0C22088g or YALI0D17402g)</p>
<p>GENE_LIST: YALI0C22088g YALI0D17402g</p>
<p>SUBSYSTEM: Cysteine and methionine metabolism</p>
</html>
</notes>
<listOfReactants>
<speciesReference species="M_suchms_c"/>
<speciesReference species="M_h2o_c"/>
</listOfReactants>
<listOfProducts>
<speciesReference species="M_2obut_c"/>
<speciesReference species="M_succ_c"/>
<speciesReference species="M_nh4_c"/>
<speciesReference species="M_h_c"/>
</listOfProducts>
<kineticLaw>
<math xmlns="http://www.w3.org/1998/Math/MathML">
<ci>FLUX_VALUE</ci> 
</math>
<listOfParameters>
<parameter id="LOWER_BOUND" value="-1000 " units="mmol_per_gDW_per_hr" />
<parameter id="UPPER_BOUND" value=" 1000 " units="mmol_per_gDW_per_hr" />
<parameter id="OBJECTIVE_COEFFICIENT" value=" 0 "/>
<parameter id="FLUX_VALUE" value="0" units="mmol_per_gDW_per_hr" />
</listOfParameters>
</kineticLaw>
</reaction>
<reaction id="R0088" name="L-cystathionine L-homocysteine-lyase (deaminating; pyruvate-forming)" reversible="False">
<notes>
<html xmlns="http://www.w3.org/1999/xhtml">
<p>GENE_ASSOCIATION: YALI0D00605g</p>
<p>GENE_LIST: YALI0D00605g</p>
<p>SUBSYSTEM: Cysteine and methionine metabolism</p>
</html>
</notes>
<listOfReactants>
<speciesReference species="M_cyst-L_c"/>
<speciesReference species="M_h2o_c"/>
</listOfReactants>
<listOfProducts>
<speciesReference species="M_hcys-L_c"/>
<speciesReference species="M_nh4_c"/>
<speciesReference species="M_pyr_c"/>
</listOfProducts>
<kineticLaw>
<math xmlns="http://www.w3.org/1998/Math/MathML">
<ci>FLUX_VALUE</ci> 
</math>
<listOfParameters>
<parameter id="LOWER_BOUND" value=" 0 " units="mmol_per_gDW_per_hr" />
<parameter id="UPPER_BOUND" value=" 1000 " units="mmol_per_gDW_per_hr" />
<parameter id="OBJECTIVE_COEFFICIENT" value=" 0 "/>
<parameter id="FLUX_VALUE" value="0" units="mmol_per_gDW_per_hr" />
</listOfParameters>
</kineticLaw>
</reaction>
<reaction id="R0089" name="O-acetyl-L-homoserine:hydrogen sulfide S-(3-amino-3-carboxypropyl)transferase; O-acetyl-L-homoserine acetate-lyase (adding hydrogen sulfide)" reversible="False">
<notes>
<html xmlns="http://www.w3.org/1999/xhtml">
<p>GENE_ASSOCIATION: YALI0D25168g</p>
<p>GENE_LIST: YALI0D25168g</p>
<p>SUBSYSTEM: Cysteine and methionine metabolism</p>
</html>
</notes>
<listOfReactants>
<speciesReference species="M_achms_c"/>
<speciesReference species="M_h2s_c"/>
</listOfReactants>
<listOfProducts>
<speciesReference species="M_hcys-L_c"/>
<speciesReference species="M_ac_c"/>
<speciesReference species="M_h_c"/>
</listOfProducts>
<kineticLaw>
<math xmlns="http://www.w3.org/1998/Math/MathML">
<ci>FLUX_VALUE</ci> 
</math>
<listOfParameters>
<parameter id="LOWER_BOUND" value=" 0 " units="mmol_per_gDW_per_hr" />
<parameter id="UPPER_BOUND" value=" 1000 " units="mmol_per_gDW_per_hr" />
<parameter id="OBJECTIVE_COEFFICIENT" value=" 0 "/>
<parameter id="FLUX_VALUE" value="0" units="mmol_per_gDW_per_hr" />
</listOfParameters>
</kineticLaw>
</reaction>
<reaction id="R0090" name="O4-succinyl-L-homoserine:hydrogen sulfide S-(3-amino-3-carboxypropyl)transferase; O-succinyl-L-homoserine succinate-lyase (adding hydrogen sulfide)" reversible="False">
<notes>
<html xmlns="http://www.w3.org/1999/xhtml">
<p>GENE_ASSOCIATION: (YALI0C22088g or YALI0D17402g)</p>
<p>GENE_LIST: YALI0C22088g YALI0D17402g</p>
<p>SUBSYSTEM: Cysteine and methionine metabolism</p>
</html>
</notes>
<listOfReactants>
<speciesReference species="M_suchms_c"/>
<speciesReference species="M_h2s_c"/>
</listOfReactants>
<listOfProducts>
<speciesReference species="M_hcys-L_c"/>
<speciesReference species="M_succ_c"/>
<speciesReference species="M_h_c"/>
</listOfProducts>
<kineticLaw>
<math xmlns="http://www.w3.org/1998/Math/MathML">
<ci>FLUX_VALUE</ci> 
</math>
<listOfParameters>
<parameter id="LOWER_BOUND" value=" 0 " units="mmol_per_gDW_per_hr" />
<parameter id="UPPER_BOUND" value=" 1000 " units="mmol_per_gDW_per_hr" />
<parameter id="OBJECTIVE_COEFFICIENT" value=" 0 "/>
<parameter id="FLUX_VALUE" value="0" units="mmol_per_gDW_per_hr" />
</listOfParameters>
</kineticLaw>
</reaction>
<reaction id="R0091" name="S-methyl-5'-thioadenosine:phosphate S-methyl-5-thio-alpha-D-ribosyl-transferase" reversible="False">
<notes>
<html xmlns="http://www.w3.org/1999/xhtml">
<p>GENE_ASSOCIATION: YALI0B13420g</p>
<p>GENE_LIST: YALI0B13420g</p>
<p>SUBSYSTEM: Cysteine and methionine metabolism</p>
</html>
</notes>
<listOfReactants>
<speciesReference species="M_5mta_c"/>
<speciesReference species="M_pi_c"/>
</listOfReactants>
<listOfProducts>
<speciesReference species="M_ade_c"/>
<speciesReference species="M_5mdr1p_c"/>
</listOfProducts>
<kineticLaw>
<math xmlns="http://www.w3.org/1998/Math/MathML">
<ci>FLUX_VALUE</ci> 
</math>
<listOfParameters>
<parameter id="LOWER_BOUND" value=" 0 " units="mmol_per_gDW_per_hr" />
<parameter id="UPPER_BOUND" value=" 1000 " units="mmol_per_gDW_per_hr" />
<parameter id="OBJECTIVE_COEFFICIENT" value=" 0 "/>
<parameter id="FLUX_VALUE" value="0" units="mmol_per_gDW_per_hr" />
</listOfParameters>
</kineticLaw>
</reaction>
<reaction id="R0092" name="Acetyl-CoA:L-homoserine O-acetyltransferase" reversible="False">
<notes>
<html xmlns="http://www.w3.org/1999/xhtml">
<p>GENE_ASSOCIATION: (YALI0C24233g or YALI0E00836g)</p>
<p>GENE_LIST: YALI0C24233g YALI0E00836g</p>
<p>SUBSYSTEM: Cysteine and methionine metabolism</p>
</html>
</notes>
<listOfReactants>
<speciesReference species="M_accoa_c"/>
<speciesReference species="M_hom-L_c"/>
</listOfReactants>
<listOfProducts>
<speciesReference species="M_coa_c"/>
<speciesReference species="M_achms_c"/>
</listOfProducts>
<kineticLaw>
<math xmlns="http://www.w3.org/1998/Math/MathML">
<ci>FLUX_VALUE</ci> 
</math>
<listOfParameters>
<parameter id="LOWER_BOUND" value=" 0 " units="mmol_per_gDW_per_hr" />
<parameter id="UPPER_BOUND" value=" 1000 " units="mmol_per_gDW_per_hr" />
<parameter id="OBJECTIVE_COEFFICIENT" value=" 0 "/>
<parameter id="FLUX_VALUE" value="0" units="mmol_per_gDW_per_hr" />
</listOfParameters>
</kineticLaw>
</reaction>
<reaction id="R0093" name="S-adenosylmethioninamine:putrescine 3-aminopropyltransferase" reversible="False">
<notes>
<html xmlns="http://www.w3.org/1999/xhtml">
<p>GENE_ASSOCIATION: YALI0E33143g</p>
<p>GENE_LIST: YALI0E33143g</p>
<p>SUBSYSTEM: Cysteine and methionine metabolism</p>
</html>
</notes>
<listOfReactants>
<speciesReference species="M_ametam_c"/>
<speciesReference species="M_ptrc_c"/>
</listOfReactants>
<listOfProducts>
<speciesReference species="M_5mta_c"/>
<speciesReference species="M_spmd_c"/>
<speciesReference species="M_h_c"/>
</listOfProducts>
<kineticLaw>
<math xmlns="http://www.w3.org/1998/Math/MathML">
<ci>FLUX_VALUE</ci> 
</math>
<listOfParameters>
<parameter id="LOWER_BOUND" value=" 0 " units="mmol_per_gDW_per_hr" />
<parameter id="UPPER_BOUND" value=" 1000 " units="mmol_per_gDW_per_hr" />
<parameter id="OBJECTIVE_COEFFICIENT" value=" 0 "/>
<parameter id="FLUX_VALUE" value="0" units="mmol_per_gDW_per_hr" />
</listOfParameters>
</kineticLaw>
</reaction>
<reaction id="R0094" name="O-acetyl-L-homoserine acetate-lyase (L-homocysteine forming)" reversible="False">
<notes>
<html xmlns="http://www.w3.org/1999/xhtml">
<p>GENE_ASSOCIATION: (YALI0C22088g or YALI0D17402g)</p>
<p>GENE_LIST: YALI0C22088g YALI0D17402g</p>
<p>SUBSYSTEM: Cysteine and methionine metabolism</p>
</html>
</notes>
<listOfReactants>
<speciesReference species="M_achms_c"/>
<speciesReference species="M_tsul_c"/>
<speciesReference species="M_trdrd_c"/>
</listOfReactants>
<listOfProducts>
<speciesReference species="M_hcys-L_c"/>
<speciesReference species="M_so3_c"/>
<speciesReference species="M_trdox_c"/>
<speciesReference species="M_ac_c"/>
<speciesReference species="M_h_c"/>
</listOfProducts>
<kineticLaw>
<math xmlns="http://www.w3.org/1998/Math/MathML">
<ci>FLUX_VALUE</ci> 
</math>
<listOfParameters>
<parameter id="LOWER_BOUND" value=" 0 " units="mmol_per_gDW_per_hr" />
<parameter id="UPPER_BOUND" value=" 1000 " units="mmol_per_gDW_per_hr" />
<parameter id="OBJECTIVE_COEFFICIENT" value=" 0 "/>
<parameter id="FLUX_VALUE" value="0" units="mmol_per_gDW_per_hr" />
</listOfParameters>
</kineticLaw>
</reaction>
<reaction id="R0097" name="3-sulfino-L-alanine:2-oxoglutarate aminotransferase" reversible="False">
<notes>
<html xmlns="http://www.w3.org/1999/xhtml">
<p>GENE_ASSOCIATION: (YALI0B02178g or YALI0F29337g)</p>
<p>GENE_LIST: YALI0B02178g YALI0F29337g</p>
<p>SUBSYSTEM: Cysteine and methionine metabolism</p>
</html>
</notes>
<listOfReactants>
<speciesReference species="M_3sala_c"/>
<speciesReference species="M_akg_c"/>
<speciesReference species="M_h_c"/>
</listOfReactants>
<listOfProducts>
<speciesReference species="M_3snpyr_c"/>
<speciesReference species="M_glu-L_c"/>
</listOfProducts>
<kineticLaw>
<math xmlns="http://www.w3.org/1998/Math/MathML">
<ci>FLUX_VALUE</ci> 
</math>
<listOfParameters>
<parameter id="LOWER_BOUND" value=" 0 " units="mmol_per_gDW_per_hr" />
<parameter id="UPPER_BOUND" value=" 1000 " units="mmol_per_gDW_per_hr" />
<parameter id="OBJECTIVE_COEFFICIENT" value=" 0 "/>
<parameter id="FLUX_VALUE" value="0" units="mmol_per_gDW_per_hr" />
</listOfParameters>
</kineticLaw>
</reaction>
<reaction id="R0098" name="3-Mercaptopyruvate:cyanide sulfurtransferase" reversible="False">
<notes>
<html xmlns="http://www.w3.org/1999/xhtml">
<p>GENE_ASSOCIATION: YALI0F23551g</p>
<p>GENE_LIST: YALI0F23551g</p>
<p>SUBSYSTEM: Cysteine and methionine metabolism</p>
</html>
</notes>
<listOfReactants>
<speciesReference species="M_mercppyr_c"/>
<speciesReference species="M_so3_c"/>
</listOfReactants>
<listOfProducts>
<speciesReference species="M_tsul_c"/>
<speciesReference species="M_pyr_c"/>
</listOfProducts>
<kineticLaw>
<math xmlns="http://www.w3.org/1998/Math/MathML">
<ci>FLUX_VALUE</ci> 
</math>
<listOfParameters>
<parameter id="LOWER_BOUND" value=" 0 " units="mmol_per_gDW_per_hr" />
<parameter id="UPPER_BOUND" value=" 1000 " units="mmol_per_gDW_per_hr" />
<parameter id="OBJECTIVE_COEFFICIENT" value=" 0 "/>
<parameter id="FLUX_VALUE" value="0" units="mmol_per_gDW_per_hr" />
</listOfParameters>
</kineticLaw>
</reaction>
<reaction id="R0099" name="O-Acetyl-L-homoserine succinate-lyase (adding cysteine)" reversible="False">
<notes>
<html xmlns="http://www.w3.org/1999/xhtml">
<p>GENE_ASSOCIATION: (YALI0C22088g or YALI0D17402g)</p>
<p>GENE_LIST: YALI0C22088g YALI0D17402g</p>
<p>SUBSYSTEM: Cysteine and methionine metabolism</p>
</html>
</notes>
<listOfReactants>
<speciesReference species="M_achms_c"/>
<speciesReference species="M_cys-L_c"/>
</listOfReactants>
<listOfProducts>
<speciesReference species="M_cyst-L_c"/>
<speciesReference species="M_ac_c"/>
<speciesReference species="M_h_c"/>
</listOfProducts>
<kineticLaw>
<math xmlns="http://www.w3.org/1998/Math/MathML">
<ci>FLUX_VALUE</ci> 
</math>
<listOfParameters>
<parameter id="LOWER_BOUND" value=" 0 " units="mmol_per_gDW_per_hr" />
<parameter id="UPPER_BOUND" value=" 1000 " units="mmol_per_gDW_per_hr" />
<parameter id="OBJECTIVE_COEFFICIENT" value=" 0 "/>
<parameter id="FLUX_VALUE" value="0" units="mmol_per_gDW_per_hr" />
</listOfParameters>
</kineticLaw>
</reaction>
<reaction id="R0100" name="O-Succinyl-L-homoserine succinate-lyase (adding cysteine)" reversible="False">
<notes>
<html xmlns="http://www.w3.org/1999/xhtml">
<p>GENE_ASSOCIATION: (YALI0C22088g or YALI0D17402g)</p>
<p>GENE_LIST: YALI0C22088g YALI0D17402g</p>
<p>SUBSYSTEM: Cysteine and methionine metabolism</p>
</html>
</notes>
<listOfReactants>
<speciesReference species="M_suchms_c"/>
<speciesReference species="M_cys-L_c"/>
</listOfReactants>
<listOfProducts>
<speciesReference species="M_cyst-L_c"/>
<speciesReference species="M_succ_c"/>
<speciesReference species="M_h_c"/>
</listOfProducts>
<kineticLaw>
<math xmlns="http://www.w3.org/1998/Math/MathML">
<ci>FLUX_VALUE</ci> 
</math>
<listOfParameters>
<parameter id="LOWER_BOUND" value=" 0 " units="mmol_per_gDW_per_hr" />
<parameter id="UPPER_BOUND" value=" 1000 " units="mmol_per_gDW_per_hr" />
<parameter id="OBJECTIVE_COEFFICIENT" value=" 0 "/>
<parameter id="FLUX_VALUE" value="0" units="mmol_per_gDW_per_hr" />
</listOfParameters>
</kineticLaw>
</reaction>
<reaction id="R0101" name="5-Methyltetrahydropteroyltri-L-glutamate:L-homocysteine S-methyltransferase" reversible="False">
<notes>
<html xmlns="http://www.w3.org/1999/xhtml">
<p>GENE_ASSOCIATION: YALI0E12683g</p>
<p>GENE_LIST: YALI0E12683g</p>
<p>SUBSYSTEM: Cysteine and methionine metabolism</p>
</html>
</notes>
<listOfReactants>
<speciesReference species="M_mhpglu_c"/>
<speciesReference species="M_hcys-L_c"/>
</listOfReactants>
<listOfProducts>
<speciesReference species="M_hpglu_c"/>
<speciesReference species="M_met-L_c"/>
</listOfProducts>
<kineticLaw>
<math xmlns="http://www.w3.org/1998/Math/MathML">
<ci>FLUX_VALUE</ci> 
</math>
<listOfParameters>
<parameter id="LOWER_BOUND" value=" 0 " units="mmol_per_gDW_per_hr" />
<parameter id="UPPER_BOUND" value=" 1000 " units="mmol_per_gDW_per_hr" />
<parameter id="OBJECTIVE_COEFFICIENT" value=" 0 "/>
<parameter id="FLUX_VALUE" value="0" units="mmol_per_gDW_per_hr" />
</listOfParameters>
</kineticLaw>
</reaction>
<reaction id="R0102" name="5-Methylthio-5-deoxy-D-ribose-1-phosphate ketol-isomerase" reversible="False">
<notes>
<html xmlns="http://www.w3.org/1999/xhtml">
<p>GENE_ASSOCIATION: YALI0A16698g</p>
<p>GENE_LIST: YALI0A16698g</p>
<p>SUBSYSTEM: Cysteine and methionine metabolism</p>
</html>
</notes>
<listOfReactants>
<speciesReference species="M_5mdr1p_c"/>
</listOfReactants>
<listOfProducts>
<speciesReference species="M_5mdru1p_c"/>
</listOfProducts>
<kineticLaw>
<math xmlns="http://www.w3.org/1998/Math/MathML">
<ci>FLUX_VALUE</ci> 
</math>
<listOfParameters>
<parameter id="LOWER_BOUND" value=" 0 " units="mmol_per_gDW_per_hr" />
<parameter id="UPPER_BOUND" value=" 1000 " units="mmol_per_gDW_per_hr" />
<parameter id="OBJECTIVE_COEFFICIENT" value=" 0 "/>
<parameter id="FLUX_VALUE" value="0" units="mmol_per_gDW_per_hr" />
</listOfParameters>
</kineticLaw>
</reaction>
<reaction id="R0103" name="O3-acetyl-L-serine:thiosulfate 2-amino-2-carboxyethyltransferase (reducing, L-cysteine-forming); O3-acetyl-L-serine acetate-lyase (thiosulfate-reducing, L-cysteine-forming)" reversible="False">
<notes>
<html xmlns="http://www.w3.org/1999/xhtml">
<p>GENE_ASSOCIATION: ((YALI0D25168g) or (YALI0E08536g or YALI0F14047g))</p>
<p>GENE_LIST: YALI0D25168g YALI0E08536g YALI0F14047g</p>
<p>SUBSYSTEM: Cysteine and methionine metabolism</p>
</html>
</notes>
<listOfReactants>
<speciesReference species="M_acser_c"/>
<speciesReference species="M_tsul_c"/>
<speciesReference species="M_trdrd_c"/>
</listOfReactants>
<listOfProducts>
<speciesReference species="M_cys-L_c"/>
<speciesReference species="M_so3_c"/>
<speciesReference species="M_trdox_c"/>
<speciesReference species="M_ac_c"/>
<speciesReference species="M_h_c"/>
</listOfProducts>
<kineticLaw>
<math xmlns="http://www.w3.org/1998/Math/MathML">
<ci>FLUX_VALUE</ci> 
</math>
<listOfParameters>
<parameter id="LOWER_BOUND" value=" 0 " units="mmol_per_gDW_per_hr" />
<parameter id="UPPER_BOUND" value=" 1000 " units="mmol_per_gDW_per_hr" />
<parameter id="OBJECTIVE_COEFFICIENT" value=" 0 "/>
<parameter id="FLUX_VALUE" value="0" units="mmol_per_gDW_per_hr" />
</listOfParameters>
</kineticLaw>
</reaction>
<reaction id="R0105" name="1,2-dihydroxy-5-(methylthio)pent-1-en-3-one:oxygen oxidoreductase (formate-forming)" reversible="False">
<notes>
<html xmlns="http://www.w3.org/1999/xhtml">
<p>GENE_ASSOCIATION: YALI0A14498g</p>
<p>GENE_LIST: YALI0A14498g</p>
<p>SUBSYSTEM: Cysteine and methionine metabolism</p>
</html>
</notes>
<listOfReactants>
<speciesReference species="M_ppc12dh5p_c"/>
<speciesReference species="M_o2_c"/>
</listOfReactants>
<listOfProducts>
<speciesReference species="M_2kmb_c"/>
<speciesReference species="M_for_c"/>
<speciesReference species="M_h_c" stoichiometry=" 2 "/>
</listOfProducts>
<kineticLaw>
<math xmlns="http://www.w3.org/1998/Math/MathML">
<ci>FLUX_VALUE</ci> 
</math>
<listOfParameters>
<parameter id="LOWER_BOUND" value=" 0 " units="mmol_per_gDW_per_hr" />
<parameter id="UPPER_BOUND" value=" 1000 " units="mmol_per_gDW_per_hr" />
<parameter id="OBJECTIVE_COEFFICIENT" value=" 0 "/>
<parameter id="FLUX_VALUE" value="0" units="mmol_per_gDW_per_hr" />
</listOfParameters>
</kineticLaw>
</reaction>
<reaction id="R0106" name="S-Methyl-5-thio-D-ribulose-1-phosphate hydro-lyase" reversible="False">
<notes>
<html xmlns="http://www.w3.org/1999/xhtml">
<p>GENE_ASSOCIATION: YALI0C20427g</p>
<p>GENE_LIST: YALI0C20427g</p>
<p>SUBSYSTEM: Cysteine and methionine metabolism</p>
</html>
</notes>
<listOfReactants>
<speciesReference species="M_5mdru1p_c"/>
</listOfReactants>
<listOfProducts>
<speciesReference species="M_dkmpp_c"/>
<speciesReference species="M_h2o_c"/>
</listOfProducts>
<kineticLaw>
<math xmlns="http://www.w3.org/1998/Math/MathML">
<ci>FLUX_VALUE</ci> 
</math>
<listOfParameters>
<parameter id="LOWER_BOUND" value=" 0 " units="mmol_per_gDW_per_hr" />
<parameter id="UPPER_BOUND" value=" 1000 " units="mmol_per_gDW_per_hr" />
<parameter id="OBJECTIVE_COEFFICIENT" value=" 0 "/>
<parameter id="FLUX_VALUE" value="0" units="mmol_per_gDW_per_hr" />
</listOfParameters>
</kineticLaw>
</reaction>
<reaction id="R0107" name="5-(methylthio)-2,3-dioxopentyl-phosphate phosphohydrolase (isomerizing)" reversible="False">
<notes>
<html xmlns="http://www.w3.org/1999/xhtml">
<p>GENE_ASSOCIATION: YALI0D16797g</p>
<p>GENE_LIST: YALI0D16797g</p>
<p>SUBSYSTEM: Cysteine and methionine metabolism</p>
</html>
</notes>
<listOfReactants>
<speciesReference species="M_dkmpp_c"/>
<speciesReference species="M_h2o_c"/>
</listOfReactants>
<listOfProducts>
<speciesReference species="M_ppc12dh5p_c"/>
<speciesReference species="M_pi_c"/>
</listOfProducts>
<kineticLaw>
<math xmlns="http://www.w3.org/1998/Math/MathML">
<ci>FLUX_VALUE</ci> 
</math>
<listOfParameters>
<parameter id="LOWER_BOUND" value=" 0 " units="mmol_per_gDW_per_hr" />
<parameter id="UPPER_BOUND" value=" 1000 " units="mmol_per_gDW_per_hr" />
<parameter id="OBJECTIVE_COEFFICIENT" value=" 0 "/>
<parameter id="FLUX_VALUE" value="0" units="mmol_per_gDW_per_hr" />
</listOfParameters>
</kineticLaw>
</reaction>
<reaction id="R0108" name="NO NAME" reversible="False">
<notes>
<html xmlns="http://www.w3.org/1999/xhtml">
<p>SUBSYSTEM: Cysteine and methionine metabolism</p>
</html>
</notes>
<listOfReactants>
<speciesReference species="M_3snpyr_c"/>
<speciesReference species="M_h2o_c"/>
</listOfReactants>
<listOfProducts>
<speciesReference species="M_so3_c"/>
<speciesReference species="M_pyr_c"/>
<speciesReference species="M_h_c"/>
</listOfProducts>
<kineticLaw>
<math xmlns="http://www.w3.org/1998/Math/MathML">
<ci>FLUX_VALUE</ci> 
</math>
<listOfParameters>
<parameter id="LOWER_BOUND" value=" 0 " units="mmol_per_gDW_per_hr" />
<parameter id="UPPER_BOUND" value=" 1000 " units="mmol_per_gDW_per_hr" />
<parameter id="OBJECTIVE_COEFFICIENT" value=" 0 "/>
<parameter id="FLUX_VALUE" value="0" units="mmol_per_gDW_per_hr" />
</listOfParameters>
</kineticLaw>
</reaction>
<reaction id="R0109" name="L-methionine:oxidized-thioredoxin S-oxidoreductase" reversible="False">
<notes>
<html xmlns="http://www.w3.org/1999/xhtml">
<p>GENE_ASSOCIATION: YALI0F25201g</p>
<p>GENE_LIST: YALI0F25201g</p>
<p>SUBSYSTEM: Cysteine and methionine metabolism</p>
</html>
</notes>
<listOfReactants>
<speciesReference species="M_metsox-S-L_c"/>
<speciesReference species="M_trdrd_c"/>
</listOfReactants>
<listOfProducts>
<speciesReference species="M_met-L_c"/>
<speciesReference species="M_trdox_c"/>
<speciesReference species="M_h2o_c"/>
</listOfProducts>
<kineticLaw>
<math xmlns="http://www.w3.org/1998/Math/MathML">
<ci>FLUX_VALUE</ci> 
</math>
<listOfParameters>
<parameter id="LOWER_BOUND" value=" 0 " units="mmol_per_gDW_per_hr" />
<parameter id="UPPER_BOUND" value=" 1000 " units="mmol_per_gDW_per_hr" />
<parameter id="OBJECTIVE_COEFFICIENT" value=" 0 "/>
<parameter id="FLUX_VALUE" value="0" units="mmol_per_gDW_per_hr" />
</listOfParameters>
</kineticLaw>
</reaction>
<reaction id="R0110" name="NO NAME" reversible="False">
<notes>
<html xmlns="http://www.w3.org/1999/xhtml">
<p>GENE_ASSOCIATION: YALI0E20977g</p>
<p>GENE_LIST: YALI0E20977g</p>
<p>SUBSYSTEM: Cysteine and methionine metabolism</p>
</html>
</notes>
<listOfReactants>
<speciesReference species="M_2kmb_c"/>
<speciesReference species="M_glu-L_c"/>
</listOfReactants>
<listOfProducts>
<speciesReference species="M_met-L_c"/>
<speciesReference species="M_akg_c"/>
</listOfProducts>
<kineticLaw>
<math xmlns="http://www.w3.org/1998/Math/MathML">
<ci>FLUX_VALUE</ci> 
</math>
<listOfParameters>
<parameter id="LOWER_BOUND" value=" 0 " units="mmol_per_gDW_per_hr" />
<parameter id="UPPER_BOUND" value=" 1000 " units="mmol_per_gDW_per_hr" />
<parameter id="OBJECTIVE_COEFFICIENT" value=" 0 "/>
<parameter id="FLUX_VALUE" value="0" units="mmol_per_gDW_per_hr" />
</listOfParameters>
</kineticLaw>
</reaction>
<reaction id="R0116" name="L-glutamate 1-carboxy-lyase (4-aminobutanoate-forming)" reversible="False">
<notes>
<html xmlns="http://www.w3.org/1999/xhtml">
<p>GENE_ASSOCIATION: YALI0F08415g</p>
<p>GENE_LIST: YALI0F08415g</p>
<p>SUBSYSTEM: Butanoate metabolism</p>
</html>
</notes>
<listOfReactants>
<speciesReference species="M_glu-L_c"/>
<speciesReference species="M_h_c"/>
</listOfReactants>
<listOfProducts>
<speciesReference species="M_4abut_c"/>
<speciesReference species="M_co2_c"/>
</listOfProducts>
<kineticLaw>
<math xmlns="http://www.w3.org/1998/Math/MathML">
<ci>FLUX_VALUE</ci> 
</math>
<listOfParameters>
<parameter id="LOWER_BOUND" value=" 0 " units="mmol_per_gDW_per_hr" />
<parameter id="UPPER_BOUND" value=" 1000 " units="mmol_per_gDW_per_hr" />
<parameter id="OBJECTIVE_COEFFICIENT" value=" 0 "/>
<parameter id="FLUX_VALUE" value="0" units="mmol_per_gDW_per_hr" />
</listOfParameters>
</kineticLaw>
</reaction>
<reaction id="R0118" name="4-aminobutanoate:2-oxoglutarate aminotransferase">
<notes>
<html xmlns="http://www.w3.org/1999/xhtml">
<p>GENE_ASSOCIATION: YALI0E18238g</p>
<p>GENE_LIST: YALI0E18238g</p>
<p>SUBSYSTEM: Butanoate metabolism</p>
</html>
</notes>
<listOfReactants>
<speciesReference species="M_4abut_c"/>
<speciesReference species="M_akg_c"/>
</listOfReactants>
<listOfProducts>
<speciesReference species="M_sucsal_c"/>
<speciesReference species="M_glu-L_c"/>
</listOfProducts>
<kineticLaw>
<math xmlns="http://www.w3.org/1998/Math/MathML">
<ci>FLUX_VALUE</ci> 
</math>
<listOfParameters>
<parameter id="LOWER_BOUND" value="-1000 " units="mmol_per_gDW_per_hr" />
<parameter id="UPPER_BOUND" value=" 1000 " units="mmol_per_gDW_per_hr" />
<parameter id="OBJECTIVE_COEFFICIENT" value=" 0 "/>
<parameter id="FLUX_VALUE" value="0" units="mmol_per_gDW_per_hr" />
</listOfParameters>
</kineticLaw>
</reaction>
<reaction id="R0119" name="(S)-3-Hydroxybutanoyl-CoA:NADP+ oxidoreductase">
<notes>
<html xmlns="http://www.w3.org/1999/xhtml">
<p>GENE_ASSOCIATION: YALI0C08811g</p>
<p>GENE_LIST: YALI0C08811g</p>
<p>SUBSYSTEM: Butanoate metabolism</p>
</html>
</notes>
<listOfReactants>
<speciesReference species="M_3hbcoa_c"/>
<speciesReference species="M_nadp_c"/>
</listOfReactants>
<listOfProducts>
<speciesReference species="M_aacoa_c"/>
<speciesReference species="M_nadph_c"/>
<speciesReference species="M_h_c"/>
</listOfProducts>
<kineticLaw>
<math xmlns="http://www.w3.org/1998/Math/MathML">
<ci>FLUX_VALUE</ci> 
</math>
<listOfParameters>
<parameter id="LOWER_BOUND" value="-1000 " units="mmol_per_gDW_per_hr" />
<parameter id="UPPER_BOUND" value=" 1000 " units="mmol_per_gDW_per_hr" />
<parameter id="OBJECTIVE_COEFFICIENT" value=" 0 "/>
<parameter id="FLUX_VALUE" value="0" units="mmol_per_gDW_per_hr" />
</listOfParameters>
</kineticLaw>
</reaction>
<reaction id="R0124" name="fatty acid synthase (n-C8:0), lumped reaction" reversible="False">
<notes>
<html xmlns="http://www.w3.org/1999/xhtml">
<p>GENE_ASSOCIATION: (YALI0A04983g and YALI0F11935g and YALI0A06787g)</p>
<p>GENE_LIST: YALI0A04983g YALI0F11935g YALI0A06787g</p>
<p>SUBSYSTEM: Fatty acid elongation</p>
</html>
</notes>
<listOfReactants>
<speciesReference species="M_accoa_c"/>
<speciesReference species="M_h_c" stoichiometry=" 8 "/>
<speciesReference species="M_malcoa_c" stoichiometry=" 3 "/>
<speciesReference species="M_nadph_c" stoichiometry=" 6 "/>
</listOfReactants>
<listOfProducts>
<speciesReference species="M_co2_c" stoichiometry=" 3 "/>
<speciesReference species="M_coa_c" stoichiometry=" 4 "/>
<speciesReference species="M_h2o_c" stoichiometry=" 2 "/>
<speciesReference species="M_nadp_c" stoichiometry=" 6 "/>
<speciesReference species="M_octa_c"/>
</listOfProducts>
<kineticLaw>
<math xmlns="http://www.w3.org/1998/Math/MathML">
<ci>FLUX_VALUE</ci> 
</math>
<listOfParameters>
<parameter id="LOWER_BOUND" value=" 0 " units="mmol_per_gDW_per_hr" />
<parameter id="UPPER_BOUND" value=" 1000 " units="mmol_per_gDW_per_hr" />
<parameter id="OBJECTIVE_COEFFICIENT" value=" 0 "/>
<parameter id="FLUX_VALUE" value="0" units="mmol_per_gDW_per_hr" />
</listOfParameters>
</kineticLaw>
</reaction>
<reaction id="R0125" name="fatty acyl-CoA synthase (n-C8:0CoA), lumped reaction" reversible="False">
<notes>
<html xmlns="http://www.w3.org/1999/xhtml">
<p>GENE_ASSOCIATION: (YALI0A04983g and YALI0F11935g and YALI0A06787g)</p>
<p>GENE_LIST: YALI0A04983g YALI0F11935g YALI0A06787g</p>
<p>SUBSYSTEM: Fatty acid elongation</p>
</html>
</notes>
<listOfReactants>
<speciesReference species="M_accoa_c"/>
<speciesReference species="M_h_c" stoichiometry=" 9 "/>
<speciesReference species="M_malcoa_c" stoichiometry=" 3 "/>
<speciesReference species="M_nadph_c" stoichiometry=" 6 "/>
</listOfReactants>
<listOfProducts>
<speciesReference species="M_co2_c" stoichiometry=" 3 "/>
<speciesReference species="M_coa_c" stoichiometry=" 3 "/>
<speciesReference species="M_h2o_c" stoichiometry=" 3 "/>
<speciesReference species="M_nadp_c" stoichiometry=" 6 "/>
<speciesReference species="M_occoa_c"/>
</listOfProducts>
<kineticLaw>
<math xmlns="http://www.w3.org/1998/Math/MathML">
<ci>FLUX_VALUE</ci> 
</math>
<listOfParameters>
<parameter id="LOWER_BOUND" value=" 0 " units="mmol_per_gDW_per_hr" />
<parameter id="UPPER_BOUND" value=" 1000 " units="mmol_per_gDW_per_hr" />
<parameter id="OBJECTIVE_COEFFICIENT" value=" 0 "/>
<parameter id="FLUX_VALUE" value="0" units="mmol_per_gDW_per_hr" />
</listOfParameters>
</kineticLaw>
</reaction>
<reaction id="R0126" name="fatty acyl-CoA synthase (n-C10:0CoA)" reversible="False">
<notes>
<html xmlns="http://www.w3.org/1999/xhtml">
<p>GENE_ASSOCIATION: (YALI0A04983g and YALI0F11935g and YALI0A06787g)</p>
<p>GENE_LIST: YALI0A04983g YALI0F11935g YALI0A06787g</p>
<p>SUBSYSTEM: Fatty acid elongation</p>
</html>
</notes>
<listOfReactants>
<speciesReference species="M_h_c" stoichiometry=" 3 "/>
<speciesReference species="M_malcoa_c"/>
<speciesReference species="M_nadph_c" stoichiometry=" 2 "/>
<speciesReference species="M_occoa_c"/>
</listOfReactants>
<listOfProducts>
<speciesReference species="M_co2_c"/>
<speciesReference species="M_coa_c"/>
<speciesReference species="M_dcacoa_c"/>
<speciesReference species="M_h2o_c"/>
<speciesReference species="M_nadp_c" stoichiometry=" 2 "/>
</listOfProducts>
<kineticLaw>
<math xmlns="http://www.w3.org/1998/Math/MathML">
<ci>FLUX_VALUE</ci> 
</math>
<listOfParameters>
<parameter id="LOWER_BOUND" value=" 0 " units="mmol_per_gDW_per_hr" />
<parameter id="UPPER_BOUND" value=" 1000 " units="mmol_per_gDW_per_hr" />
<parameter id="OBJECTIVE_COEFFICIENT" value=" 0 "/>
<parameter id="FLUX_VALUE" value="0" units="mmol_per_gDW_per_hr" />
</listOfParameters>
</kineticLaw>
</reaction>
<reaction id="R0127" name="fatty acid synthase (n-C10:0)" reversible="False">
<notes>
<html xmlns="http://www.w3.org/1999/xhtml">
<p>GENE_ASSOCIATION: (YALI0A04983g and YALI0F11935g and YALI0A06787g)</p>
<p>GENE_LIST: YALI0A04983g YALI0F11935g YALI0A06787g</p>
<p>SUBSYSTEM: Fatty acid elongation</p>
</html>
</notes>
<listOfReactants>
<speciesReference species="M_h_c" stoichiometry=" 3 "/>
<speciesReference species="M_malcoa_c"/>
<speciesReference species="M_nadph_c" stoichiometry=" 2 "/>
<speciesReference species="M_octa_c"/>
</listOfReactants>
<listOfProducts>
<speciesReference species="M_co2_c"/>
<speciesReference species="M_coa_c"/>
<speciesReference species="M_dca_c"/>
<speciesReference species="M_h2o_c"/>
<speciesReference species="M_nadp_c" stoichiometry=" 2 "/>
</listOfProducts>
<kineticLaw>
<math xmlns="http://www.w3.org/1998/Math/MathML">
<ci>FLUX_VALUE</ci> 
</math>
<listOfParameters>
<parameter id="LOWER_BOUND" value=" 0 " units="mmol_per_gDW_per_hr" />
<parameter id="UPPER_BOUND" value=" 1000 " units="mmol_per_gDW_per_hr" />
<parameter id="OBJECTIVE_COEFFICIENT" value=" 0 "/>
<parameter id="FLUX_VALUE" value="0" units="mmol_per_gDW_per_hr" />
</listOfParameters>
</kineticLaw>
</reaction>
<reaction id="R0128" name="fatty acid synthase (n-C12:0)" reversible="False">
<notes>
<html xmlns="http://www.w3.org/1999/xhtml">
<p>GENE_ASSOCIATION: (YALI0A04983g and YALI0F11935g and YALI0A06787g)</p>
<p>GENE_LIST: YALI0A04983g YALI0F11935g YALI0A06787g</p>
<p>SUBSYSTEM: Fatty acid elongation</p>
</html>
</notes>
<listOfReactants>
<speciesReference species="M_dca_c"/>
<speciesReference species="M_h_c" stoichiometry=" 3 "/>
<speciesReference species="M_malcoa_c"/>
<speciesReference species="M_nadph_c" stoichiometry=" 2 "/>
</listOfReactants>
<listOfProducts>
<speciesReference species="M_co2_c"/>
<speciesReference species="M_coa_c"/>
<speciesReference species="M_ddca_c"/>
<speciesReference species="M_h2o_c"/>
<speciesReference species="M_nadp_c" stoichiometry=" 2 "/>
</listOfProducts>
<kineticLaw>
<math xmlns="http://www.w3.org/1998/Math/MathML">
<ci>FLUX_VALUE</ci> 
</math>
<listOfParameters>
<parameter id="LOWER_BOUND" value=" 0 " units="mmol_per_gDW_per_hr" />
<parameter id="UPPER_BOUND" value=" 1000 " units="mmol_per_gDW_per_hr" />
<parameter id="OBJECTIVE_COEFFICIENT" value=" 0 "/>
<parameter id="FLUX_VALUE" value="0" units="mmol_per_gDW_per_hr" />
</listOfParameters>
</kineticLaw>
</reaction>
<reaction id="R0129" name="fatty-acyl-CoA synthase (n-C12:0CoA)" reversible="False">
<notes>
<html xmlns="http://www.w3.org/1999/xhtml">
<p>GENE_ASSOCIATION: (YALI0A04983g and YALI0F11935g and YALI0A06787g)</p>
<p>GENE_LIST: YALI0A04983g YALI0F11935g YALI0A06787g</p>
<p>SUBSYSTEM: Fatty acid elongation</p>
</html>
</notes>
<listOfReactants>
<speciesReference species="M_dcacoa_c"/>
<speciesReference species="M_h_c" stoichiometry=" 3 "/>
<speciesReference species="M_malcoa_c"/>
<speciesReference species="M_nadph_c" stoichiometry=" 2 "/>
</listOfReactants>
<listOfProducts>
<speciesReference species="M_co2_c"/>
<speciesReference species="M_coa_c"/>
<speciesReference species="M_ddcacoa_c"/>
<speciesReference species="M_h2o_c"/>
<speciesReference species="M_nadp_c" stoichiometry=" 2 "/>
</listOfProducts>
<kineticLaw>
<math xmlns="http://www.w3.org/1998/Math/MathML">
<ci>FLUX_VALUE</ci> 
</math>
<listOfParameters>
<parameter id="LOWER_BOUND" value=" 0 " units="mmol_per_gDW_per_hr" />
<parameter id="UPPER_BOUND" value=" 1000 " units="mmol_per_gDW_per_hr" />
<parameter id="OBJECTIVE_COEFFICIENT" value=" 0 "/>
<parameter id="FLUX_VALUE" value="0" units="mmol_per_gDW_per_hr" />
</listOfParameters>
</kineticLaw>
</reaction>
<reaction id="R0130" name="fatty acid synthase (n-C14:0)" reversible="False">
<notes>
<html xmlns="http://www.w3.org/1999/xhtml">
<p>GENE_ASSOCIATION: (YALI0A04983g and YALI0F11935g and YALI0A06787g)</p>
<p>GENE_LIST: YALI0A04983g YALI0F11935g YALI0A06787g</p>
<p>SUBSYSTEM: Fatty acid elongation</p>
</html>
</notes>
<listOfReactants>
<speciesReference species="M_ddca_c"/>
<speciesReference species="M_h_c" stoichiometry=" 3 "/>
<speciesReference species="M_malcoa_c"/>
<speciesReference species="M_nadph_c" stoichiometry=" 2 "/>
</listOfReactants>
<listOfProducts>
<speciesReference species="M_co2_c"/>
<speciesReference species="M_coa_c"/>
<speciesReference species="M_h2o_c"/>
<speciesReference species="M_nadp_c" stoichiometry=" 2 "/>
<speciesReference species="M_ttdca_c"/>
</listOfProducts>
<kineticLaw>
<math xmlns="http://www.w3.org/1998/Math/MathML">
<ci>FLUX_VALUE</ci> 
</math>
<listOfParameters>
<parameter id="LOWER_BOUND" value=" 0 " units="mmol_per_gDW_per_hr" />
<parameter id="UPPER_BOUND" value=" 1000 " units="mmol_per_gDW_per_hr" />
<parameter id="OBJECTIVE_COEFFICIENT" value=" 0 "/>
<parameter id="FLUX_VALUE" value="0" units="mmol_per_gDW_per_hr" />
</listOfParameters>
</kineticLaw>
</reaction>
<reaction id="R0131" name="fatty-acyl-CoA synthase (n-C14:0CoA)" reversible="False">
<notes>
<html xmlns="http://www.w3.org/1999/xhtml">
<p>GENE_ASSOCIATION: (YALI0A04983g and YALI0F11935g and YALI0A06787g)</p>
<p>GENE_LIST: YALI0A04983g YALI0F11935g YALI0A06787g</p>
<p>SUBSYSTEM: Fatty acid elongation</p>
</html>
</notes>
<listOfReactants>
<speciesReference species="M_ddcacoa_c"/>
<speciesReference species="M_h_c" stoichiometry=" 3 "/>
<speciesReference species="M_malcoa_c"/>
<speciesReference species="M_nadph_c" stoichiometry=" 2 "/>
</listOfReactants>
<listOfProducts>
<speciesReference species="M_co2_c"/>
<speciesReference species="M_coa_c"/>
<speciesReference species="M_h2o_c"/>
<speciesReference species="M_nadp_c" stoichiometry=" 2 "/>
<speciesReference species="M_tdcoa_c"/>
</listOfProducts>
<kineticLaw>
<math xmlns="http://www.w3.org/1998/Math/MathML">
<ci>FLUX_VALUE</ci> 
</math>
<listOfParameters>
<parameter id="LOWER_BOUND" value=" 0 " units="mmol_per_gDW_per_hr" />
<parameter id="UPPER_BOUND" value=" 1000 " units="mmol_per_gDW_per_hr" />
<parameter id="OBJECTIVE_COEFFICIENT" value=" 0 "/>
<parameter id="FLUX_VALUE" value="0" units="mmol_per_gDW_per_hr" />
</listOfParameters>
</kineticLaw>
</reaction>
<reaction id="R0132" name="fatty acid synthase (n-C16:0)" reversible="False">
<notes>
<html xmlns="http://www.w3.org/1999/xhtml">
<p>GENE_ASSOCIATION: (YALI0A04983g and YALI0F11935g and YALI0A06787g)</p>
<p>GENE_LIST: YALI0A04983g YALI0F11935g YALI0A06787g</p>
<p>SUBSYSTEM: Fatty acid elongation</p>
</html>
</notes>
<listOfReactants>
<speciesReference species="M_h_c" stoichiometry=" 3 "/>
<speciesReference species="M_malcoa_c"/>
<speciesReference species="M_nadph_c" stoichiometry=" 2 "/>
<speciesReference species="M_ttdca_c"/>
</listOfReactants>
<listOfProducts>
<speciesReference species="M_co2_c"/>
<speciesReference species="M_coa_c"/>
<speciesReference species="M_h2o_c"/>
<speciesReference species="M_hdca_c"/>
<speciesReference species="M_nadp_c" stoichiometry=" 2 "/>
</listOfProducts>
<kineticLaw>
<math xmlns="http://www.w3.org/1998/Math/MathML">
<ci>FLUX_VALUE</ci> 
</math>
<listOfParameters>
<parameter id="LOWER_BOUND" value=" 0 " units="mmol_per_gDW_per_hr" />
<parameter id="UPPER_BOUND" value=" 1000 " units="mmol_per_gDW_per_hr" />
<parameter id="OBJECTIVE_COEFFICIENT" value=" 0 "/>
<parameter id="FLUX_VALUE" value="0" units="mmol_per_gDW_per_hr" />
</listOfParameters>
</kineticLaw>
</reaction>
<reaction id="R0133" name="fatty-acyl-CoA synthase (n-C16:0CoA)" reversible="False">
<notes>
<html xmlns="http://www.w3.org/1999/xhtml">
<p>GENE_ASSOCIATION: (YALI0A04983g and YALI0F11935g and YALI0A06787g)</p>
<p>GENE_LIST: YALI0A04983g YALI0F11935g YALI0A06787g</p>
<p>SUBSYSTEM: Fatty acid elongation</p>
</html>
</notes>
<listOfReactants>
<speciesReference species="M_h_c" stoichiometry=" 3 "/>
<speciesReference species="M_malcoa_c"/>
<speciesReference species="M_nadph_c" stoichiometry=" 2 "/>
<speciesReference species="M_tdcoa_c"/>
</listOfReactants>
<listOfProducts>
<speciesReference species="M_co2_c"/>
<speciesReference species="M_coa_c"/>
<speciesReference species="M_h2o_c"/>
<speciesReference species="M_nadp_c" stoichiometry=" 2 "/>
<speciesReference species="M_pmtcoa_c"/>
</listOfProducts>
<kineticLaw>
<math xmlns="http://www.w3.org/1998/Math/MathML">
<ci>FLUX_VALUE</ci> 
</math>
<listOfParameters>
<parameter id="LOWER_BOUND" value=" 0 " units="mmol_per_gDW_per_hr" />
<parameter id="UPPER_BOUND" value=" 1000 " units="mmol_per_gDW_per_hr" />
<parameter id="OBJECTIVE_COEFFICIENT" value=" 0 "/>
<parameter id="FLUX_VALUE" value="0" units="mmol_per_gDW_per_hr" />
</listOfParameters>
</kineticLaw>
</reaction>
<reaction id="R0134" name="fatty acid synthase (n-C18:0)" reversible="False">
<notes>
<html xmlns="http://www.w3.org/1999/xhtml">
<p>GENE_ASSOCIATION: (YALI0A04983g and YALI0F11935g and YALI0A06787g)</p>
<p>GENE_LIST: YALI0A04983g YALI0F11935g YALI0A06787g</p>
<p>SUBSYSTEM: Fatty acid elongation</p>
</html>
</notes>
<listOfReactants>
<speciesReference species="M_h_c" stoichiometry=" 3 "/>
<speciesReference species="M_hdca_c"/>
<speciesReference species="M_malcoa_c"/>
<speciesReference species="M_nadph_c" stoichiometry=" 2 "/>
</listOfReactants>
<listOfProducts>
<speciesReference species="M_co2_c"/>
<speciesReference species="M_coa_c"/>
<speciesReference species="M_h2o_c"/>
<speciesReference species="M_nadp_c" stoichiometry=" 2 "/>
<speciesReference species="M_ocdca_c"/>
</listOfProducts>
<kineticLaw>
<math xmlns="http://www.w3.org/1998/Math/MathML">
<ci>FLUX_VALUE</ci> 
</math>
<listOfParameters>
<parameter id="LOWER_BOUND" value=" 0 " units="mmol_per_gDW_per_hr" />
<parameter id="UPPER_BOUND" value=" 1000 " units="mmol_per_gDW_per_hr" />
<parameter id="OBJECTIVE_COEFFICIENT" value=" 0 "/>
<parameter id="FLUX_VALUE" value="0" units="mmol_per_gDW_per_hr" />
</listOfParameters>
</kineticLaw>
</reaction>
<reaction id="R0135" name="fatty-acyl-CoA synthase (n-C18:0CoA)" reversible="False">
<notes>
<html xmlns="http://www.w3.org/1999/xhtml">
<p>GENE_ASSOCIATION: (YALI0A04983g and YALI0F11935g and YALI0A06787g)</p>
<p>GENE_LIST: YALI0A04983g YALI0F11935g YALI0A06787g</p>
<p>SUBSYSTEM: Fatty acid elongation</p>
</html>
</notes>
<listOfReactants>
<speciesReference species="M_h_c" stoichiometry=" 3 "/>
<speciesReference species="M_malcoa_c"/>
<speciesReference species="M_nadph_c" stoichiometry=" 2 "/>
<speciesReference species="M_pmtcoa_c"/>
</listOfReactants>
<listOfProducts>
<speciesReference species="M_co2_c"/>
<speciesReference species="M_coa_c"/>
<speciesReference species="M_h2o_c"/>
<speciesReference species="M_nadp_c" stoichiometry=" 2 "/>
<speciesReference species="M_stcoa_c"/>
</listOfProducts>
<kineticLaw>
<math xmlns="http://www.w3.org/1998/Math/MathML">
<ci>FLUX_VALUE</ci> 
</math>
<listOfParameters>
<parameter id="LOWER_BOUND" value=" 0 " units="mmol_per_gDW_per_hr" />
<parameter id="UPPER_BOUND" value=" 1000 " units="mmol_per_gDW_per_hr" />
<parameter id="OBJECTIVE_COEFFICIENT" value=" 0 "/>
<parameter id="FLUX_VALUE" value="0" units="mmol_per_gDW_per_hr" />
</listOfParameters>
</kineticLaw>
</reaction>
<reaction id="R0136" name="fatty acid synthase (n-C24:0), lumped reaction" reversible="False">
<notes>
<html xmlns="http://www.w3.org/1999/xhtml">
<p>GENE_ASSOCIATION: (YALI0A04983g and YALI0F11935g and YALI0A06787g)</p>
<p>GENE_LIST: YALI0A04983g YALI0F11935g YALI0A06787g</p>
<p>SUBSYSTEM: Fatty acid elongation</p>
</html>
</notes>
<listOfReactants>
<speciesReference species="M_h_c" stoichiometry=" 9 "/>
<speciesReference species="M_malcoa_c" stoichiometry=" 3 "/>
<speciesReference species="M_nadph_c" stoichiometry=" 6 "/>
<speciesReference species="M_ocdca_c"/>
</listOfReactants>
<listOfProducts>
<speciesReference species="M_co2_c" stoichiometry=" 3 "/>
<speciesReference species="M_coa_c" stoichiometry=" 3 "/>
<speciesReference species="M_h2o_c" stoichiometry=" 3 "/>
<speciesReference species="M_nadp_c" stoichiometry=" 6 "/>
<speciesReference species="M_ttc_c"/>
</listOfProducts>
<kineticLaw>
<math xmlns="http://www.w3.org/1998/Math/MathML">
<ci>FLUX_VALUE</ci> 
</math>
<listOfParameters>
<parameter id="LOWER_BOUND" value=" 0 " units="mmol_per_gDW_per_hr" />
<parameter id="UPPER_BOUND" value=" 1000 " units="mmol_per_gDW_per_hr" />
<parameter id="OBJECTIVE_COEFFICIENT" value=" 0 "/>
<parameter id="FLUX_VALUE" value="0" units="mmol_per_gDW_per_hr" />
</listOfParameters>
</kineticLaw>
</reaction>
<reaction id="R0137" name="fatty acid synthase (n-C26:0)" reversible="False">
<notes>
<html xmlns="http://www.w3.org/1999/xhtml">
<p>GENE_ASSOCIATION: (YALI0A04983g and YALI0F11935g and YALI0A06787g)</p>
<p>GENE_LIST: YALI0A04983g YALI0F11935g YALI0A06787g</p>
<p>SUBSYSTEM: Fatty acid elongation</p>
</html>
</notes>
<listOfReactants>
<speciesReference species="M_h_c" stoichiometry=" 3 "/>
<speciesReference species="M_malcoa_c"/>
<speciesReference species="M_nadph_c" stoichiometry=" 2 "/>
<speciesReference species="M_ttc_c"/>
</listOfReactants>
<listOfProducts>
<speciesReference species="M_co2_c"/>
<speciesReference species="M_coa_c"/>
<speciesReference species="M_h2o_c"/>
<speciesReference species="M_hexc_c"/>
<speciesReference species="M_nadp_c" stoichiometry=" 2 "/>
</listOfProducts>
<kineticLaw>
<math xmlns="http://www.w3.org/1998/Math/MathML">
<ci>FLUX_VALUE</ci> 
</math>
<listOfParameters>
<parameter id="LOWER_BOUND" value=" 0 " units="mmol_per_gDW_per_hr" />
<parameter id="UPPER_BOUND" value=" 1000 " units="mmol_per_gDW_per_hr" />
<parameter id="OBJECTIVE_COEFFICIENT" value=" 0 "/>
<parameter id="FLUX_VALUE" value="0" units="mmol_per_gDW_per_hr" />
</listOfParameters>
</kineticLaw>
</reaction>
<reaction id="R0138" name="fatty acid synthase (n-C14:1)" reversible="False">
<notes>
<html xmlns="http://www.w3.org/1999/xhtml">
<p>GENE_ASSOCIATION: (YALI0A04983g and YALI0F11935g and YALI0A06787g)</p>
<p>GENE_LIST: YALI0A04983g YALI0F11935g YALI0A06787g</p>
<p>SUBSYSTEM: Fatty acid elongation</p>
</html>
</notes>
<listOfReactants>
<speciesReference species="M_ddca_c"/>
<speciesReference species="M_h_c" stoichiometry=" 4 "/>
<speciesReference species="M_malcoa_c"/>
<speciesReference species="M_nadph_c" stoichiometry=" 3 "/>
<speciesReference species="M_o2_c"/>
</listOfReactants>
<listOfProducts>
<speciesReference species="M_co2_c"/>
<speciesReference species="M_coa_c"/>
<speciesReference species="M_h2o_c" stoichiometry=" 3 "/>
<speciesReference species="M_nadp_c" stoichiometry=" 3 "/>
<speciesReference species="M_ttdcea_c"/>
</listOfProducts>
<kineticLaw>
<math xmlns="http://www.w3.org/1998/Math/MathML">
<ci>FLUX_VALUE</ci> 
</math>
<listOfParameters>
<parameter id="LOWER_BOUND" value=" 0 " units="mmol_per_gDW_per_hr" />
<parameter id="UPPER_BOUND" value=" 1000 " units="mmol_per_gDW_per_hr" />
<parameter id="OBJECTIVE_COEFFICIENT" value=" 0 "/>
<parameter id="FLUX_VALUE" value="0" units="mmol_per_gDW_per_hr" />
</listOfParameters>
</kineticLaw>
</reaction>
<reaction id="R0139" name="fatty acid synthase (n-C16:1)" reversible="False">
<notes>
<html xmlns="http://www.w3.org/1999/xhtml">
<p>GENE_ASSOCIATION: (YALI0A04983g and YALI0F11935g and YALI0A06787g)</p>
<p>GENE_LIST: YALI0A04983g YALI0F11935g YALI0A06787g</p>
<p>SUBSYSTEM: Fatty acid elongation</p>
</html>
</notes>
<listOfReactants>
<speciesReference species="M_h_c" stoichiometry=" 4 "/>
<speciesReference species="M_malcoa_c"/>
<speciesReference species="M_nadph_c" stoichiometry=" 3 "/>
<speciesReference species="M_o2_c"/>
<speciesReference species="M_ttdca_c"/>
</listOfReactants>
<listOfProducts>
<speciesReference species="M_co2_c"/>
<speciesReference species="M_coa_c"/>
<speciesReference species="M_h2o_c" stoichiometry=" 3 "/>
<speciesReference species="M_hdcea_c"/>
<speciesReference species="M_nadp_c" stoichiometry=" 3 "/>
</listOfProducts>
<kineticLaw>
<math xmlns="http://www.w3.org/1998/Math/MathML">
<ci>FLUX_VALUE</ci> 
</math>
<listOfParameters>
<parameter id="LOWER_BOUND" value=" 0 " units="mmol_per_gDW_per_hr" />
<parameter id="UPPER_BOUND" value=" 1000 " units="mmol_per_gDW_per_hr" />
<parameter id="OBJECTIVE_COEFFICIENT" value=" 0 "/>
<parameter id="FLUX_VALUE" value="0" units="mmol_per_gDW_per_hr" />
</listOfParameters>
</kineticLaw>
</reaction>
<reaction id="R0140" name="fatty acid synthase (n-C18:1)" reversible="False">
<notes>
<html xmlns="http://www.w3.org/1999/xhtml">
<p>GENE_ASSOCIATION: (YALI0A04983g and YALI0F11935g and YALI0A06787g)</p>
<p>GENE_LIST: YALI0A04983g YALI0F11935g YALI0A06787g</p>
<p>SUBSYSTEM: Fatty acid elongation</p>
</html>
</notes>
<listOfReactants>
<speciesReference species="M_h_c" stoichiometry=" 4 "/>
<speciesReference species="M_hdca_c"/>
<speciesReference species="M_malcoa_c"/>
<speciesReference species="M_nadph_c" stoichiometry=" 3 "/>
<speciesReference species="M_o2_c"/>
</listOfReactants>
<listOfProducts>
<speciesReference species="M_co2_c"/>
<speciesReference species="M_coa_c"/>
<speciesReference species="M_h2o_c" stoichiometry=" 3 "/>
<speciesReference species="M_nadp_c" stoichiometry=" 3 "/>
<speciesReference species="M_ocdcea_c"/>
</listOfProducts>
<kineticLaw>
<math xmlns="http://www.w3.org/1998/Math/MathML">
<ci>FLUX_VALUE</ci> 
</math>
<listOfParameters>
<parameter id="LOWER_BOUND" value=" 0 " units="mmol_per_gDW_per_hr" />
<parameter id="UPPER_BOUND" value=" 1000 " units="mmol_per_gDW_per_hr" />
<parameter id="OBJECTIVE_COEFFICIENT" value=" 0 "/>
<parameter id="FLUX_VALUE" value="0" units="mmol_per_gDW_per_hr" />
</listOfParameters>
</kineticLaw>
</reaction>
<reaction id="R0141" name="fatty-acid--CoA ligase (decanoate)">
<notes>
<html xmlns="http://www.w3.org/1999/xhtml">
<p>GENE_ASSOCIATION: YALI0D17864g</p>
<p>GENE_LIST: YALI0D17864g</p>
<p>SUBSYSTEM: Fatty acid elongation</p>
</html>
</notes>
<listOfReactants>
<speciesReference species="M_atp_c"/>
<speciesReference species="M_coa_c"/>
<speciesReference species="M_dca_c"/>
</listOfReactants>
<listOfProducts>
<speciesReference species="M_amp_c"/>
<speciesReference species="M_dcacoa_c"/>
<speciesReference species="M_ppi_c"/>
</listOfProducts>
<kineticLaw>
<math xmlns="http://www.w3.org/1998/Math/MathML">
<ci>FLUX_VALUE</ci> 
</math>
<listOfParameters>
<parameter id="LOWER_BOUND" value="-1000 " units="mmol_per_gDW_per_hr" />
<parameter id="UPPER_BOUND" value=" 1000 " units="mmol_per_gDW_per_hr" />
<parameter id="OBJECTIVE_COEFFICIENT" value=" 0 "/>
<parameter id="FLUX_VALUE" value="0" units="mmol_per_gDW_per_hr" />
</listOfParameters>
</kineticLaw>
</reaction>
<reaction id="R0142" name="fatty-acid--CoA ligase (dodecanoate)">
<notes>
<html xmlns="http://www.w3.org/1999/xhtml">
<p>GENE_ASSOCIATION: YALI0D17864g</p>
<p>GENE_LIST: YALI0D17864g</p>
<p>SUBSYSTEM: Fatty acid elongation</p>
</html>
</notes>
<listOfReactants>
<speciesReference species="M_atp_c"/>
<speciesReference species="M_coa_c"/>
<speciesReference species="M_ddca_c"/>
</listOfReactants>
<listOfProducts>
<speciesReference species="M_amp_c"/>
<speciesReference species="M_ddcacoa_c"/>
<speciesReference species="M_ppi_c"/>
</listOfProducts>
<kineticLaw>
<math xmlns="http://www.w3.org/1998/Math/MathML">
<ci>FLUX_VALUE</ci> 
</math>
<listOfParameters>
<parameter id="LOWER_BOUND" value="-1000 " units="mmol_per_gDW_per_hr" />
<parameter id="UPPER_BOUND" value=" 1000 " units="mmol_per_gDW_per_hr" />
<parameter id="OBJECTIVE_COEFFICIENT" value=" 0 "/>
<parameter id="FLUX_VALUE" value="0" units="mmol_per_gDW_per_hr" />
</listOfParameters>
</kineticLaw>
</reaction>
<reaction id="R0143" name="fatty-acid--CoA ligase (tetradecanoate)">
<notes>
<html xmlns="http://www.w3.org/1999/xhtml">
<p>GENE_ASSOCIATION: YALI0D17864g</p>
<p>GENE_LIST: YALI0D17864g</p>
<p>SUBSYSTEM: Fatty acid elongation</p>
</html>
</notes>
<listOfReactants>
<speciesReference species="M_atp_c"/>
<speciesReference species="M_coa_c"/>
<speciesReference species="M_ttdca_c"/>
</listOfReactants>
<listOfProducts>
<speciesReference species="M_amp_c"/>
<speciesReference species="M_ppi_c"/>
<speciesReference species="M_tdcoa_c"/>
</listOfProducts>
<kineticLaw>
<math xmlns="http://www.w3.org/1998/Math/MathML">
<ci>FLUX_VALUE</ci> 
</math>
<listOfParameters>
<parameter id="LOWER_BOUND" value="-1000 " units="mmol_per_gDW_per_hr" />
<parameter id="UPPER_BOUND" value=" 1000 " units="mmol_per_gDW_per_hr" />
<parameter id="OBJECTIVE_COEFFICIENT" value=" 0 "/>
<parameter id="FLUX_VALUE" value="0" units="mmol_per_gDW_per_hr" />
</listOfParameters>
</kineticLaw>
</reaction>
<reaction id="R0144" name="fatty-acid--CoA ligase (tetradecenoate)">
<notes>
<html xmlns="http://www.w3.org/1999/xhtml">
<p>GENE_ASSOCIATION: YALI0D17864g</p>
<p>GENE_LIST: YALI0D17864g</p>
<p>SUBSYSTEM: Fatty acid elongation</p>
</html>
</notes>
<listOfReactants>
<speciesReference species="M_atp_c"/>
<speciesReference species="M_coa_c"/>
<speciesReference species="M_ttdcea_c"/>
</listOfReactants>
<listOfProducts>
<speciesReference species="M_amp_c"/>
<speciesReference species="M_ppi_c"/>
<speciesReference species="M_tdecoa_c"/>
</listOfProducts>
<kineticLaw>
<math xmlns="http://www.w3.org/1998/Math/MathML">
<ci>FLUX_VALUE</ci> 
</math>
<listOfParameters>
<parameter id="LOWER_BOUND" value="-1000 " units="mmol_per_gDW_per_hr" />
<parameter id="UPPER_BOUND" value=" 1000 " units="mmol_per_gDW_per_hr" />
<parameter id="OBJECTIVE_COEFFICIENT" value=" 0 "/>
<parameter id="FLUX_VALUE" value="0" units="mmol_per_gDW_per_hr" />
</listOfParameters>
</kineticLaw>
</reaction>
<reaction id="R0145" name="fatty-acid--CoA ligase (hexadecanoate)">
<notes>
<html xmlns="http://www.w3.org/1999/xhtml">
<p>GENE_ASSOCIATION: YALI0D17864g</p>
<p>GENE_LIST: YALI0D17864g</p>
<p>SUBSYSTEM: Fatty acid elongation</p>
</html>
</notes>
<listOfReactants>
<speciesReference species="M_atp_c"/>
<speciesReference species="M_coa_c"/>
<speciesReference species="M_hdca_c"/>
</listOfReactants>
<listOfProducts>
<speciesReference species="M_amp_c"/>
<speciesReference species="M_pmtcoa_c"/>
<speciesReference species="M_ppi_c"/>
</listOfProducts>
<kineticLaw>
<math xmlns="http://www.w3.org/1998/Math/MathML">
<ci>FLUX_VALUE</ci> 
</math>
<listOfParameters>
<parameter id="LOWER_BOUND" value="-1000 " units="mmol_per_gDW_per_hr" />
<parameter id="UPPER_BOUND" value=" 1000 " units="mmol_per_gDW_per_hr" />
<parameter id="OBJECTIVE_COEFFICIENT" value=" 0 "/>
<parameter id="FLUX_VALUE" value="0" units="mmol_per_gDW_per_hr" />
</listOfParameters>
</kineticLaw>
</reaction>
<reaction id="R0146" name="fatty-acid--CoA ligase (hexadecenoate)">
<notes>
<html xmlns="http://www.w3.org/1999/xhtml">
<p>GENE_ASSOCIATION: YALI0D17864g</p>
<p>GENE_LIST: YALI0D17864g</p>
<p>SUBSYSTEM: Fatty acid elongation</p>
</html>
</notes>
<listOfReactants>
<speciesReference species="M_atp_c"/>
<speciesReference species="M_coa_c"/>
<speciesReference species="M_hdcea_c"/>
</listOfReactants>
<listOfProducts>
<speciesReference species="M_amp_c"/>
<speciesReference species="M_hdcoa_c"/>
<speciesReference species="M_ppi_c"/>
</listOfProducts>
<kineticLaw>
<math xmlns="http://www.w3.org/1998/Math/MathML">
<ci>FLUX_VALUE</ci> 
</math>
<listOfParameters>
<parameter id="LOWER_BOUND" value="-1000 " units="mmol_per_gDW_per_hr" />
<parameter id="UPPER_BOUND" value=" 1000 " units="mmol_per_gDW_per_hr" />
<parameter id="OBJECTIVE_COEFFICIENT" value=" 0 "/>
<parameter id="FLUX_VALUE" value="0" units="mmol_per_gDW_per_hr" />
</listOfParameters>
</kineticLaw>
</reaction>
<reaction id="R0147" name="fatty-acid--CoA ligase (octadecanoate)">
<notes>
<html xmlns="http://www.w3.org/1999/xhtml">
<p>GENE_ASSOCIATION: YALI0D17864g</p>
<p>GENE_LIST: YALI0D17864g</p>
<p>SUBSYSTEM: Fatty acid elongation</p>
</html>
</notes>
<listOfReactants>
<speciesReference species="M_atp_c"/>
<speciesReference species="M_coa_c"/>
<speciesReference species="M_ocdca_c"/>
</listOfReactants>
<listOfProducts>
<speciesReference species="M_amp_c"/>
<speciesReference species="M_ppi_c"/>
<speciesReference species="M_stcoa_c"/>
</listOfProducts>
<kineticLaw>
<math xmlns="http://www.w3.org/1998/Math/MathML">
<ci>FLUX_VALUE</ci> 
</math>
<listOfParameters>
<parameter id="LOWER_BOUND" value="-1000 " units="mmol_per_gDW_per_hr" />
<parameter id="UPPER_BOUND" value=" 1000 " units="mmol_per_gDW_per_hr" />
<parameter id="OBJECTIVE_COEFFICIENT" value=" 0 "/>
<parameter id="FLUX_VALUE" value="0" units="mmol_per_gDW_per_hr" />
</listOfParameters>
</kineticLaw>
</reaction>
<reaction id="R0148" name="fatty-acid--CoA ligase (octadecenoate)">
<notes>
<html xmlns="http://www.w3.org/1999/xhtml">
<p>GENE_ASSOCIATION: YALI0D17864g</p>
<p>GENE_LIST: YALI0D17864g</p>
<p>SUBSYSTEM: Fatty acid elongation</p>
</html>
</notes>
<listOfReactants>
<speciesReference species="M_atp_c"/>
<speciesReference species="M_coa_c"/>
<speciesReference species="M_ocdcea_c"/>
</listOfReactants>
<listOfProducts>
<speciesReference species="M_amp_c"/>
<speciesReference species="M_odecoa_c"/>
<speciesReference species="M_ppi_c"/>
</listOfProducts>
<kineticLaw>
<math xmlns="http://www.w3.org/1998/Math/MathML">
<ci>FLUX_VALUE</ci> 
</math>
<listOfParameters>
<parameter id="LOWER_BOUND" value="-1000 " units="mmol_per_gDW_per_hr" />
<parameter id="UPPER_BOUND" value=" 1000 " units="mmol_per_gDW_per_hr" />
<parameter id="OBJECTIVE_COEFFICIENT" value=" 0 "/>
<parameter id="FLUX_VALUE" value="0" units="mmol_per_gDW_per_hr" />
</listOfParameters>
</kineticLaw>
</reaction>
<reaction id="R0149" name="fatty-acid--CoA ligase (octadecynoate)">
<notes>
<html xmlns="http://www.w3.org/1999/xhtml">
<p>GENE_ASSOCIATION: YALI0D17864g</p>
<p>GENE_LIST: YALI0D17864g</p>
<p>SUBSYSTEM: Fatty acid elongation</p>
</html>
</notes>
<listOfReactants>
<speciesReference species="M_atp_c"/>
<speciesReference species="M_coa_c"/>
<speciesReference species="M_ocdcya_c"/>
</listOfReactants>
<listOfProducts>
<speciesReference species="M_amp_c"/>
<speciesReference species="M_ocdycacoa_c"/>
<speciesReference species="M_ppi_c"/>
</listOfProducts>
<kineticLaw>
<math xmlns="http://www.w3.org/1998/Math/MathML">
<ci>FLUX_VALUE</ci> 
</math>
<listOfParameters>
<parameter id="LOWER_BOUND" value="-1000 " units="mmol_per_gDW_per_hr" />
<parameter id="UPPER_BOUND" value=" 1000 " units="mmol_per_gDW_per_hr" />
<parameter id="OBJECTIVE_COEFFICIENT" value=" 0 "/>
<parameter id="FLUX_VALUE" value="0" units="mmol_per_gDW_per_hr" />
</listOfParameters>
</kineticLaw>
</reaction>
<reaction id="R0150" name="fatty-acid--CoA ligase (n-C24:0)">
<notes>
<html xmlns="http://www.w3.org/1999/xhtml">
<p>GENE_ASSOCIATION: YALI0D17864g</p>
<p>GENE_LIST: YALI0D17864g</p>
<p>SUBSYSTEM: Fatty acid elongation</p>
</html>
</notes>
<listOfReactants>
<speciesReference species="M_atp_c"/>
<speciesReference species="M_coa_c"/>
<speciesReference species="M_ttc_c"/>
</listOfReactants>
<listOfProducts>
<speciesReference species="M_amp_c"/>
<speciesReference species="M_ppi_c"/>
<speciesReference species="M_ttccoa_c"/>
</listOfProducts>
<kineticLaw>
<math xmlns="http://www.w3.org/1998/Math/MathML">
<ci>FLUX_VALUE</ci> 
</math>
<listOfParameters>
<parameter id="LOWER_BOUND" value="-1000 " units="mmol_per_gDW_per_hr" />
<parameter id="UPPER_BOUND" value=" 1000 " units="mmol_per_gDW_per_hr" />
<parameter id="OBJECTIVE_COEFFICIENT" value=" 0 "/>
<parameter id="FLUX_VALUE" value="0" units="mmol_per_gDW_per_hr" />
</listOfParameters>
</kineticLaw>
</reaction>
<reaction id="R0151" name="fatty-acid--CoA ligase (n-C26:0)">
<notes>
<html xmlns="http://www.w3.org/1999/xhtml">
<p>GENE_ASSOCIATION: YALI0D17864g</p>
<p>GENE_LIST: YALI0D17864g</p>
<p>SUBSYSTEM: Fatty acid elongation</p>
</html>
</notes>
<listOfReactants>
<speciesReference species="M_atp_c"/>
<speciesReference species="M_coa_c"/>
<speciesReference species="M_hexc_c"/>
</listOfReactants>
<listOfProducts>
<speciesReference species="M_amp_c"/>
<speciesReference species="M_hexccoa_c"/>
<speciesReference species="M_ppi_c"/>
</listOfProducts>
<kineticLaw>
<math xmlns="http://www.w3.org/1998/Math/MathML">
<ci>FLUX_VALUE</ci> 
</math>
<listOfParameters>
<parameter id="LOWER_BOUND" value="-1000 " units="mmol_per_gDW_per_hr" />
<parameter id="UPPER_BOUND" value=" 1000 " units="mmol_per_gDW_per_hr" />
<parameter id="OBJECTIVE_COEFFICIENT" value=" 0 "/>
<parameter id="FLUX_VALUE" value="0" units="mmol_per_gDW_per_hr" />
</listOfParameters>
</kineticLaw>
</reaction>
<reaction id="R0152" name="fatty-acid--CoA ligase (octanoate)">
<notes>
<html xmlns="http://www.w3.org/1999/xhtml">
<p>GENE_ASSOCIATION: YALI0D17864g</p>
<p>GENE_LIST: YALI0D17864g</p>
<p>SUBSYSTEM: Fatty acid elongation</p>
</html>
</notes>
<listOfReactants>
<speciesReference species="M_atp_c"/>
<speciesReference species="M_coa_c"/>
<speciesReference species="M_octa_c"/>
</listOfReactants>
<listOfProducts>
<speciesReference species="M_amp_c"/>
<speciesReference species="M_occoa_c"/>
<speciesReference species="M_ppi_c"/>
</listOfProducts>
<kineticLaw>
<math xmlns="http://www.w3.org/1998/Math/MathML">
<ci>FLUX_VALUE</ci> 
</math>
<listOfParameters>
<parameter id="LOWER_BOUND" value="-1000 " units="mmol_per_gDW_per_hr" />
<parameter id="UPPER_BOUND" value=" 1000 " units="mmol_per_gDW_per_hr" />
<parameter id="OBJECTIVE_COEFFICIENT" value=" 0 "/>
<parameter id="FLUX_VALUE" value="0" units="mmol_per_gDW_per_hr" />
</listOfParameters>
</kineticLaw>
</reaction>
<reaction id="R0153" name="Myristicoyl-CoA desaturase (n-C14:0CoA -> n-C14:1CoA)" reversible="False">
<notes>
<html xmlns="http://www.w3.org/1999/xhtml">
<p>SUBSYSTEM: Fatty acid elongation</p>
</html>
</notes>
<listOfReactants>
<speciesReference species="M_h_c"/>
<speciesReference species="M_nadph_c"/>
<speciesReference species="M_o2_c"/>
<speciesReference species="M_tdcoa_c"/>
</listOfReactants>
<listOfProducts>
<speciesReference species="M_h2o_c" stoichiometry=" 2 "/>
<speciesReference species="M_nadp_c"/>
<speciesReference species="M_tdecoa_c"/>
</listOfProducts>
<kineticLaw>
<math xmlns="http://www.w3.org/1998/Math/MathML">
<ci>FLUX_VALUE</ci> 
</math>
<listOfParameters>
<parameter id="LOWER_BOUND" value=" 0 " units="mmol_per_gDW_per_hr" />
<parameter id="UPPER_BOUND" value=" 1000 " units="mmol_per_gDW_per_hr" />
<parameter id="OBJECTIVE_COEFFICIENT" value=" 0 "/>
<parameter id="FLUX_VALUE" value="0" units="mmol_per_gDW_per_hr" />
</listOfParameters>
</kineticLaw>
</reaction>
<reaction id="R0154" name="Palmitoyl-CoA desaturase (n-C16:0CoA -> n-C16:1CoA)" reversible="False">
<notes>
<html xmlns="http://www.w3.org/1999/xhtml">
<p>GENE_ASSOCIATION: YALI0C05951g</p>
<p>GENE_LIST: YALI0C05951g</p>
<p>SUBSYSTEM: Fatty acid elongation</p>
</html>
</notes>
<listOfReactants>
<speciesReference species="M_h_c"/>
<speciesReference species="M_nadph_c"/>
<speciesReference species="M_o2_c"/>
<speciesReference species="M_pmtcoa_c"/>
</listOfReactants>
<listOfProducts>
<speciesReference species="M_h2o_c" stoichiometry=" 2 "/>
<speciesReference species="M_hdcoa_c"/>
<speciesReference species="M_nadp_c"/>
</listOfProducts>
<kineticLaw>
<math xmlns="http://www.w3.org/1998/Math/MathML">
<ci>FLUX_VALUE</ci> 
</math>
<listOfParameters>
<parameter id="LOWER_BOUND" value=" 0 " units="mmol_per_gDW_per_hr" />
<parameter id="UPPER_BOUND" value=" 1000 " units="mmol_per_gDW_per_hr" />
<parameter id="OBJECTIVE_COEFFICIENT" value=" 0 "/>
<parameter id="FLUX_VALUE" value="0" units="mmol_per_gDW_per_hr" />
</listOfParameters>
</kineticLaw>
</reaction>
<reaction id="R0155" name="stearoyl-CoA desaturase (n-C18:0CoA -> n-C18:1CoA)" reversible="False">
<notes>
<html xmlns="http://www.w3.org/1999/xhtml">
<p>GENE_ASSOCIATION: YALI0C05951g</p>
<p>GENE_LIST: YALI0C05951g</p>
<p>SUBSYSTEM: Fatty acid elongation</p>
</html>
</notes>
<listOfReactants>
<speciesReference species="M_h_c"/>
<speciesReference species="M_nadph_c"/>
<speciesReference species="M_o2_c"/>
<speciesReference species="M_stcoa_c"/>
</listOfReactants>
<listOfProducts>
<speciesReference species="M_h2o_c" stoichiometry=" 2 "/>
<speciesReference species="M_nadp_c"/>
<speciesReference species="M_odecoa_c"/>
</listOfProducts>
<kineticLaw>
<math xmlns="http://www.w3.org/1998/Math/MathML">
<ci>FLUX_VALUE</ci> 
</math>
<listOfParameters>
<parameter id="LOWER_BOUND" value=" 0 " units="mmol_per_gDW_per_hr" />
<parameter id="UPPER_BOUND" value=" 1000 " units="mmol_per_gDW_per_hr" />
<parameter id="OBJECTIVE_COEFFICIENT" value=" 0 "/>
<parameter id="FLUX_VALUE" value="0" units="mmol_per_gDW_per_hr" />
</listOfParameters>
</kineticLaw>
</reaction>
<reaction id="R0156" name="Oleoyl-CoA desaturase (n-C18:1CoA -> n-C18:2CoA)" reversible="False">
<notes>
<html xmlns="http://www.w3.org/1999/xhtml">
<p>SUBSYSTEM: Fatty acid elongation</p>
</html>
</notes>
<listOfReactants>
<speciesReference species="M_h_c"/>
<speciesReference species="M_nadph_c"/>
<speciesReference species="M_o2_c"/>
<speciesReference species="M_odecoa_c"/>
</listOfReactants>
<listOfProducts>
<speciesReference species="M_h2o_c" stoichiometry=" 2 "/>
<speciesReference species="M_nadp_c"/>
<speciesReference species="M_ocdycacoa_c"/>
</listOfProducts>
<kineticLaw>
<math xmlns="http://www.w3.org/1998/Math/MathML">
<ci>FLUX_VALUE</ci> 
</math>
<listOfParameters>
<parameter id="LOWER_BOUND" value=" 0 " units="mmol_per_gDW_per_hr" />
<parameter id="UPPER_BOUND" value=" 1000 " units="mmol_per_gDW_per_hr" />
<parameter id="OBJECTIVE_COEFFICIENT" value=" 0 "/>
<parameter id="FLUX_VALUE" value="0" units="mmol_per_gDW_per_hr" />
</listOfParameters>
</kineticLaw>
</reaction>
<reaction id="R0160" name="acetyl-CoA:[acyl-carrier-protein] S-acetyltransferase" reversible="False">
<notes>
<html xmlns="http://www.w3.org/1999/xhtml">
<p>GENE_ASSOCIATION: (YALI0B19382g and YALI0B15059g)</p>
<p>GENE_LIST: YALI0B19382g YALI0B15059g</p>
<p>SUBSYSTEM: Fatty acid biosynthesis</p>
</html>
</notes>
<listOfReactants>
<speciesReference species="M_accoa_c"/>
<speciesReference species="M_ACP_c"/>
</listOfReactants>
<listOfProducts>
<speciesReference species="M_coa_c"/>
<speciesReference species="M_acACP_c"/>
</listOfProducts>
<kineticLaw>
<math xmlns="http://www.w3.org/1998/Math/MathML">
<ci>FLUX_VALUE</ci> 
</math>
<listOfParameters>
<parameter id="LOWER_BOUND" value=" 0 " units="mmol_per_gDW_per_hr" />
<parameter id="UPPER_BOUND" value=" 1000 " units="mmol_per_gDW_per_hr" />
<parameter id="OBJECTIVE_COEFFICIENT" value=" 0 "/>
<parameter id="FLUX_VALUE" value="0" units="mmol_per_gDW_per_hr" />
</listOfParameters>
</kineticLaw>
</reaction>
<reaction id="R0161" name="Malonyl-CoA:[acyl-carrier-protein] S-malonyltransferase">
<notes>
<html xmlns="http://www.w3.org/1999/xhtml">
<p>GENE_ASSOCIATION: (YALI0B19382g and YALI0B15059g)</p>
<p>GENE_LIST: YALI0B19382g YALI0B15059g</p>
<p>SUBSYSTEM: Fatty acid biosynthesis</p>
</html>
</notes>
<listOfReactants>
<speciesReference species="M_malcoa_c"/>
<speciesReference species="M_ACP_c"/>
</listOfReactants>
<listOfProducts>
<speciesReference species="M_coa_c"/>
<speciesReference species="M_malACP_c"/>
</listOfProducts>
<kineticLaw>
<math xmlns="http://www.w3.org/1998/Math/MathML">
<ci>FLUX_VALUE</ci> 
</math>
<listOfParameters>
<parameter id="LOWER_BOUND" value="-1000 " units="mmol_per_gDW_per_hr" />
<parameter id="UPPER_BOUND" value=" 1000 " units="mmol_per_gDW_per_hr" />
<parameter id="OBJECTIVE_COEFFICIENT" value=" 0 "/>
<parameter id="FLUX_VALUE" value="0" units="mmol_per_gDW_per_hr" />
</listOfParameters>
</kineticLaw>
</reaction>
<reaction id="R0162" name="Acetyl-CoA:carbon-dioxide ligase (ADP-forming)">
<notes>
<html xmlns="http://www.w3.org/1999/xhtml">
<p>GENE_ASSOCIATION: YALI0C11407g</p>
<p>GENE_LIST: YALI0C11407g</p>
<p>SUBSYSTEM: Fatty acid biosynthesis</p>
</html>
</notes>
<listOfReactants>
<speciesReference species="M_atp_c"/>
<speciesReference species="M_accoa_c"/>
<speciesReference species="M_hco3_c"/>
</listOfReactants>
<listOfProducts>
<speciesReference species="M_adp_c"/>
<speciesReference species="M_pi_c"/>
<speciesReference species="M_malcoa_c"/>
<speciesReference species="M_h_c"/>
</listOfProducts>
<kineticLaw>
<math xmlns="http://www.w3.org/1998/Math/MathML">
<ci>FLUX_VALUE</ci> 
</math>
<listOfParameters>
<parameter id="LOWER_BOUND" value="-1000 " units="mmol_per_gDW_per_hr" />
<parameter id="UPPER_BOUND" value=" 1000 " units="mmol_per_gDW_per_hr" />
<parameter id="OBJECTIVE_COEFFICIENT" value=" 0 "/>
<parameter id="FLUX_VALUE" value="0" units="mmol_per_gDW_per_hr" />
</listOfParameters>
</kineticLaw>
</reaction>
<reaction id="R0163" name="fatty acyl-ACP synthase (n-C8:0ACP), lumped reaction" reversible="False">
<notes>
<html xmlns="http://www.w3.org/1999/xhtml">
<p>GENE_ASSOCIATION: (YALI0B15059g and YALI0B19382g and  YALI0F30679g)</p>
<p>GENE_LIST: YALI0B15059g YALI0B19382g  YALI0F30679g</p>
<p>SUBSYSTEM: Fatty acid biosynthesis</p>
</html>
</notes>
<listOfReactants>
<speciesReference species="M_acACP_c"/>
<speciesReference species="M_h_c" stoichiometry=" 9 "/>
<speciesReference species="M_malACP_c" stoichiometry=" 3 "/>
<speciesReference species="M_nadph_c" stoichiometry=" 6 "/>
</listOfReactants>
<listOfProducts>
<speciesReference species="M_ACP_c" stoichiometry=" 3 "/>
<speciesReference species="M_co2_c" stoichiometry=" 3 "/>
<speciesReference species="M_h2o_c" stoichiometry=" 3 "/>
<speciesReference species="M_nadp_c" stoichiometry=" 6 "/>
<speciesReference species="M_ocACP_c"/>
</listOfProducts>
<kineticLaw>
<math xmlns="http://www.w3.org/1998/Math/MathML">
<ci>FLUX_VALUE</ci> 
</math>
<listOfParameters>
<parameter id="LOWER_BOUND" value=" 0 " units="mmol_per_gDW_per_hr" />
<parameter id="UPPER_BOUND" value=" 1000 " units="mmol_per_gDW_per_hr" />
<parameter id="OBJECTIVE_COEFFICIENT" value=" 0 "/>
<parameter id="FLUX_VALUE" value="0" units="mmol_per_gDW_per_hr" />
</listOfParameters>
</kineticLaw>
</reaction>
<reaction id="R0164" name="fatty-acyl-ACP synthase (n-C10:0ACP)" reversible="False">
<notes>
<html xmlns="http://www.w3.org/1999/xhtml">
<p>GENE_ASSOCIATION: (YALI0B15059g and YALI0B19382g and  YALI0F30679g)</p>
<p>GENE_LIST: YALI0B15059g YALI0B19382g  YALI0F30679g</p>
<p>SUBSYSTEM: Fatty acid biosynthesis</p>
</html>
</notes>
<listOfReactants>
<speciesReference species="M_h_c" stoichiometry=" 3 "/>
<speciesReference species="M_malACP_c"/>
<speciesReference species="M_nadph_c" stoichiometry=" 2 "/>
<speciesReference species="M_ocACP_c"/>
</listOfReactants>
<listOfProducts>
<speciesReference species="M_ACP_c"/>
<speciesReference species="M_co2_c"/>
<speciesReference species="M_dcaACP_c"/>
<speciesReference species="M_h2o_c"/>
<speciesReference species="M_nadp_c" stoichiometry=" 2 "/>
</listOfProducts>
<kineticLaw>
<math xmlns="http://www.w3.org/1998/Math/MathML">
<ci>FLUX_VALUE</ci> 
</math>
<listOfParameters>
<parameter id="LOWER_BOUND" value=" 0 " units="mmol_per_gDW_per_hr" />
<parameter id="UPPER_BOUND" value=" 1000 " units="mmol_per_gDW_per_hr" />
<parameter id="OBJECTIVE_COEFFICIENT" value=" 0 "/>
<parameter id="FLUX_VALUE" value="0" units="mmol_per_gDW_per_hr" />
</listOfParameters>
</kineticLaw>
</reaction>
<reaction id="R0165" name="fatty-acyl-ACP synthase (n-C12:0ACP)" reversible="False">
<notes>
<html xmlns="http://www.w3.org/1999/xhtml">
<p>GENE_ASSOCIATION: (YALI0B15059g and YALI0B19382g and  YALI0F30679g)</p>
<p>GENE_LIST: YALI0B15059g YALI0B19382g  YALI0F30679g</p>
<p>SUBSYSTEM: Fatty acid biosynthesis</p>
</html>
</notes>
<listOfReactants>
<speciesReference species="M_dcaACP_c"/>
<speciesReference species="M_h_c" stoichiometry=" 3 "/>
<speciesReference species="M_malACP_c"/>
<speciesReference species="M_nadph_c" stoichiometry=" 2 "/>
</listOfReactants>
<listOfProducts>
<speciesReference species="M_ACP_c"/>
<speciesReference species="M_co2_c"/>
<speciesReference species="M_ddcaACP_c"/>
<speciesReference species="M_h2o_c"/>
<speciesReference species="M_nadp_c" stoichiometry=" 2 "/>
</listOfProducts>
<kineticLaw>
<math xmlns="http://www.w3.org/1998/Math/MathML">
<ci>FLUX_VALUE</ci> 
</math>
<listOfParameters>
<parameter id="LOWER_BOUND" value=" 0 " units="mmol_per_gDW_per_hr" />
<parameter id="UPPER_BOUND" value=" 1000 " units="mmol_per_gDW_per_hr" />
<parameter id="OBJECTIVE_COEFFICIENT" value=" 0 "/>
<parameter id="FLUX_VALUE" value="0" units="mmol_per_gDW_per_hr" />
</listOfParameters>
</kineticLaw>
</reaction>
<reaction id="R0166" name="fatty-acyl-ACP synthase (n-C14:0ACP)" reversible="False">
<notes>
<html xmlns="http://www.w3.org/1999/xhtml">
<p>GENE_ASSOCIATION: (YALI0B15059g and YALI0B19382g and  YALI0F30679g)</p>
<p>GENE_LIST: YALI0B15059g YALI0B19382g  YALI0F30679g</p>
<p>SUBSYSTEM: Fatty acid biosynthesis</p>
</html>
</notes>
<listOfReactants>
<speciesReference species="M_ddcaACP_c"/>
<speciesReference species="M_h_c" stoichiometry=" 3 "/>
<speciesReference species="M_malACP_c"/>
<speciesReference species="M_nadph_c" stoichiometry=" 2 "/>
</listOfReactants>
<listOfProducts>
<speciesReference species="M_ACP_c"/>
<speciesReference species="M_co2_c"/>
<speciesReference species="M_h2o_c"/>
<speciesReference species="M_myrsACP_c"/>
<speciesReference species="M_nadp_c" stoichiometry=" 2 "/>
</listOfProducts>
<kineticLaw>
<math xmlns="http://www.w3.org/1998/Math/MathML">
<ci>FLUX_VALUE</ci> 
</math>
<listOfParameters>
<parameter id="LOWER_BOUND" value=" 0 " units="mmol_per_gDW_per_hr" />
<parameter id="UPPER_BOUND" value=" 1000 " units="mmol_per_gDW_per_hr" />
<parameter id="OBJECTIVE_COEFFICIENT" value=" 0 "/>
<parameter id="FLUX_VALUE" value="0" units="mmol_per_gDW_per_hr" />
</listOfParameters>
</kineticLaw>
</reaction>
<reaction id="R0167" name="fatty-acyl-ACP synthase (n-C14:1ACP)" reversible="False">
<notes>
<html xmlns="http://www.w3.org/1999/xhtml">
<p>GENE_ASSOCIATION: (YALI0B15059g and YALI0B19382g and  YALI0F30679g)</p>
<p>GENE_LIST: YALI0B15059g YALI0B19382g  YALI0F30679g</p>
<p>SUBSYSTEM: Fatty acid biosynthesis</p>
</html>
</notes>
<listOfReactants>
<speciesReference species="M_ddcaACP_c"/>
<speciesReference species="M_h_c" stoichiometry=" 4 "/>
<speciesReference species="M_malACP_c"/>
<speciesReference species="M_nadph_c" stoichiometry=" 3 "/>
<speciesReference species="M_o2_c"/>
</listOfReactants>
<listOfProducts>
<speciesReference species="M_ACP_c"/>
<speciesReference species="M_co2_c"/>
<speciesReference species="M_h2o_c" stoichiometry=" 3 "/>
<speciesReference species="M_nadp_c" stoichiometry=" 3 "/>
<speciesReference species="M_tdeACP_c"/>
</listOfProducts>
<kineticLaw>
<math xmlns="http://www.w3.org/1998/Math/MathML">
<ci>FLUX_VALUE</ci> 
</math>
<listOfParameters>
<parameter id="LOWER_BOUND" value=" 0 " units="mmol_per_gDW_per_hr" />
<parameter id="UPPER_BOUND" value=" 1000 " units="mmol_per_gDW_per_hr" />
<parameter id="OBJECTIVE_COEFFICIENT" value=" 0 "/>
<parameter id="FLUX_VALUE" value="0" units="mmol_per_gDW_per_hr" />
</listOfParameters>
</kineticLaw>
</reaction>
<reaction id="R0168" name="fatty-acyl-ACP synthase (n-C16:1ACP)" reversible="False">
<notes>
<html xmlns="http://www.w3.org/1999/xhtml">
<p>GENE_ASSOCIATION: (YALI0B15059g and YALI0B19382g and  YALI0F30679g)</p>
<p>GENE_LIST: YALI0B15059g YALI0B19382g  YALI0F30679g</p>
<p>SUBSYSTEM: Fatty acid biosynthesis</p>
</html>
</notes>
<listOfReactants>
<speciesReference species="M_h_c" stoichiometry=" 4 "/>
<speciesReference species="M_malACP_c"/>
<speciesReference species="M_myrsACP_c"/>
<speciesReference species="M_nadph_c" stoichiometry=" 3 "/>
<speciesReference species="M_o2_c"/>
</listOfReactants>
<listOfProducts>
<speciesReference species="M_ACP_c"/>
<speciesReference species="M_co2_c"/>
<speciesReference species="M_h2o_c" stoichiometry=" 3 "/>
<speciesReference species="M_hdeACP_c"/>
<speciesReference species="M_nadp_c" stoichiometry=" 3 "/>
</listOfProducts>
<kineticLaw>
<math xmlns="http://www.w3.org/1998/Math/MathML">
<ci>FLUX_VALUE</ci> 
</math>
<listOfParameters>
<parameter id="LOWER_BOUND" value=" 0 " units="mmol_per_gDW_per_hr" />
<parameter id="UPPER_BOUND" value=" 1000 " units="mmol_per_gDW_per_hr" />
<parameter id="OBJECTIVE_COEFFICIENT" value=" 0 "/>
<parameter id="FLUX_VALUE" value="0" units="mmol_per_gDW_per_hr" />
</listOfParameters>
</kineticLaw>
</reaction>
<reaction id="R0169" name="fatty-acyl-ACP synthase (n-C16:0ACP)" reversible="False">
<notes>
<html xmlns="http://www.w3.org/1999/xhtml">
<p>GENE_ASSOCIATION: (YALI0B15059g and YALI0B19382g and  YALI0F30679g)</p>
<p>GENE_LIST: YALI0B15059g YALI0B19382g  YALI0F30679g</p>
<p>SUBSYSTEM: Fatty acid biosynthesis</p>
</html>
</notes>
<listOfReactants>
<speciesReference species="M_h_c" stoichiometry=" 3 "/>
<speciesReference species="M_malACP_c"/>
<speciesReference species="M_myrsACP_c"/>
<speciesReference species="M_nadph_c" stoichiometry=" 2 "/>
</listOfReactants>
<listOfProducts>
<speciesReference species="M_ACP_c"/>
<speciesReference species="M_co2_c"/>
<speciesReference species="M_h2o_c"/>
<speciesReference species="M_nadp_c" stoichiometry=" 2 "/>
<speciesReference species="M_palmACP_c"/>
</listOfProducts>
<kineticLaw>
<math xmlns="http://www.w3.org/1998/Math/MathML">
<ci>FLUX_VALUE</ci> 
</math>
<listOfParameters>
<parameter id="LOWER_BOUND" value=" 0 " units="mmol_per_gDW_per_hr" />
<parameter id="UPPER_BOUND" value=" 1000 " units="mmol_per_gDW_per_hr" />
<parameter id="OBJECTIVE_COEFFICIENT" value=" 0 "/>
<parameter id="FLUX_VALUE" value="0" units="mmol_per_gDW_per_hr" />
</listOfParameters>
</kineticLaw>
</reaction>
<reaction id="R0170" name="fatty-acyl-ACP synthase (n-C18:2ACP)" reversible="False">
<notes>
<html xmlns="http://www.w3.org/1999/xhtml">
<p>GENE_ASSOCIATION: (YALI0B15059g and YALI0B19382g and  YALI0F30679g)</p>
<p>GENE_LIST: YALI0B15059g YALI0B19382g  YALI0F30679g</p>
<p>SUBSYSTEM: Fatty acid biosynthesis</p>
</html>
</notes>
<listOfReactants>
<speciesReference species="M_h_c" stoichiometry=" 5 "/>
<speciesReference species="M_malACP_c"/>
<speciesReference species="M_nadph_c" stoichiometry=" 4 "/>
<speciesReference species="M_o2_c" stoichiometry=" 2 "/>
<speciesReference species="M_palmACP_c"/>
</listOfReactants>
<listOfProducts>
<speciesReference species="M_ACP_c"/>
<speciesReference species="M_co2_c"/>
<speciesReference species="M_h2o_c" stoichiometry=" 5 "/>
<speciesReference species="M_nadp_c" stoichiometry=" 4 "/>
<speciesReference species="M_ocdcyaACP_c"/>
</listOfProducts>
<kineticLaw>
<math xmlns="http://www.w3.org/1998/Math/MathML">
<ci>FLUX_VALUE</ci> 
</math>
<listOfParameters>
<parameter id="LOWER_BOUND" value=" 0 " units="mmol_per_gDW_per_hr" />
<parameter id="UPPER_BOUND" value=" 1000 " units="mmol_per_gDW_per_hr" />
<parameter id="OBJECTIVE_COEFFICIENT" value=" 0 "/>
<parameter id="FLUX_VALUE" value="0" units="mmol_per_gDW_per_hr" />
</listOfParameters>
</kineticLaw>
</reaction>
<reaction id="R0171" name="fatty-acyl-ACP synthase (n-C18:1ACP)" reversible="False">
<notes>
<html xmlns="http://www.w3.org/1999/xhtml">
<p>GENE_ASSOCIATION: (YALI0B15059g and YALI0B19382g and  YALI0F30679g)</p>
<p>GENE_LIST: YALI0B15059g YALI0B19382g  YALI0F30679g</p>
<p>SUBSYSTEM: Fatty acid biosynthesis</p>
</html>
</notes>
<listOfReactants>
<speciesReference species="M_h_c" stoichiometry=" 4 "/>
<speciesReference species="M_malACP_c"/>
<speciesReference species="M_nadph_c" stoichiometry=" 3 "/>
<speciesReference species="M_o2_c"/>
<speciesReference species="M_palmACP_c"/>
</listOfReactants>
<listOfProducts>
<speciesReference species="M_ACP_c"/>
<speciesReference species="M_co2_c"/>
<speciesReference species="M_h2o_c" stoichiometry=" 3 "/>
<speciesReference species="M_nadp_c" stoichiometry=" 3 "/>
<speciesReference species="M_octeACP_c"/>
</listOfProducts>
<kineticLaw>
<math xmlns="http://www.w3.org/1998/Math/MathML">
<ci>FLUX_VALUE</ci> 
</math>
<listOfParameters>
<parameter id="LOWER_BOUND" value=" 0 " units="mmol_per_gDW_per_hr" />
<parameter id="UPPER_BOUND" value=" 1000 " units="mmol_per_gDW_per_hr" />
<parameter id="OBJECTIVE_COEFFICIENT" value=" 0 "/>
<parameter id="FLUX_VALUE" value="0" units="mmol_per_gDW_per_hr" />
</listOfParameters>
</kineticLaw>
</reaction>
<reaction id="R0172" name="fatty-acyl-ACP synthase (n-C18:0ACP)" reversible="False">
<notes>
<html xmlns="http://www.w3.org/1999/xhtml">
<p>GENE_ASSOCIATION: (YALI0B15059g and YALI0B19382g and  YALI0F30679g)</p>
<p>GENE_LIST: YALI0B15059g YALI0B19382g  YALI0F30679g</p>
<p>SUBSYSTEM: Fatty acid biosynthesis</p>
</html>
</notes>
<listOfReactants>
<speciesReference species="M_h_c" stoichiometry=" 3 "/>
<speciesReference species="M_malACP_c"/>
<speciesReference species="M_nadph_c" stoichiometry=" 2 "/>
<speciesReference species="M_palmACP_c"/>
</listOfReactants>
<listOfProducts>
<speciesReference species="M_ACP_c"/>
<speciesReference species="M_co2_c"/>
<speciesReference species="M_h2o_c"/>
<speciesReference species="M_nadp_c" stoichiometry=" 2 "/>
<speciesReference species="M_ocdcaACP_c"/>
</listOfProducts>
<kineticLaw>
<math xmlns="http://www.w3.org/1998/Math/MathML">
<ci>FLUX_VALUE</ci> 
</math>
<listOfParameters>
<parameter id="LOWER_BOUND" value=" 0 " units="mmol_per_gDW_per_hr" />
<parameter id="UPPER_BOUND" value=" 1000 " units="mmol_per_gDW_per_hr" />
<parameter id="OBJECTIVE_COEFFICIENT" value=" 0 "/>
<parameter id="FLUX_VALUE" value="0" units="mmol_per_gDW_per_hr" />
</listOfParameters>
</kineticLaw>
</reaction>
<reaction id="R0173" name="fatty-acyl-ACP hydrolase">
<notes>
<html xmlns="http://www.w3.org/1999/xhtml">
<p>GENE_ASSOCIATION: (YALI0B15059g and YALI0B19382g)</p>
<p>GENE_LIST: YALI0B15059g YALI0B19382g</p>
<p>SUBSYSTEM: Fatty acid biosynthesis</p>
</html>
</notes>
<listOfReactants>
<speciesReference species="M_ddcaACP_c"/>
<speciesReference species="M_h2o_c"/>
</listOfReactants>
<listOfProducts>
<speciesReference species="M_ACP_c"/>
<speciesReference species="M_ddca_c"/>
<speciesReference species="M_h_c"/>
</listOfProducts>
<kineticLaw>
<math xmlns="http://www.w3.org/1998/Math/MathML">
<ci>FLUX_VALUE</ci> 
</math>
<listOfParameters>
<parameter id="LOWER_BOUND" value="-1000 " units="mmol_per_gDW_per_hr" />
<parameter id="UPPER_BOUND" value=" 1000 " units="mmol_per_gDW_per_hr" />
<parameter id="OBJECTIVE_COEFFICIENT" value=" 0 "/>
<parameter id="FLUX_VALUE" value="0" units="mmol_per_gDW_per_hr" />
</listOfParameters>
</kineticLaw>
</reaction>
<reaction id="R0174" name="fatty-acyl-ACP hydrolase">
<notes>
<html xmlns="http://www.w3.org/1999/xhtml">
<p>GENE_ASSOCIATION: (YALI0B15059g and YALI0B19382g)</p>
<p>GENE_LIST: YALI0B15059g YALI0B19382g</p>
<p>SUBSYSTEM: Fatty acid biosynthesis</p>
</html>
</notes>
<listOfReactants>
<speciesReference species="M_h2o_c"/>
<speciesReference species="M_myrsACP_c"/>
</listOfReactants>
<listOfProducts>
<speciesReference species="M_ACP_c"/>
<speciesReference species="M_h_c"/>
<speciesReference species="M_ttdca_c"/>
</listOfProducts>
<kineticLaw>
<math xmlns="http://www.w3.org/1998/Math/MathML">
<ci>FLUX_VALUE</ci> 
</math>
<listOfParameters>
<parameter id="LOWER_BOUND" value="-1000 " units="mmol_per_gDW_per_hr" />
<parameter id="UPPER_BOUND" value=" 1000 " units="mmol_per_gDW_per_hr" />
<parameter id="OBJECTIVE_COEFFICIENT" value=" 0 "/>
<parameter id="FLUX_VALUE" value="0" units="mmol_per_gDW_per_hr" />
</listOfParameters>
</kineticLaw>
</reaction>
<reaction id="R0175" name="fatty-acyl-ACP hydrolase">
<notes>
<html xmlns="http://www.w3.org/1999/xhtml">
<p>GENE_ASSOCIATION: (YALI0B15059g and YALI0B19382g)</p>
<p>GENE_LIST: YALI0B15059g YALI0B19382g</p>
<p>SUBSYSTEM: Fatty acid biosynthesis</p>
</html>
</notes>
<listOfReactants>
<speciesReference species="M_h2o_c"/>
<speciesReference species="M_tdeACP_c"/>
</listOfReactants>
<listOfProducts>
<speciesReference species="M_ACP_c"/>
<speciesReference species="M_h_c"/>
<speciesReference species="M_ttdcea_c"/>
</listOfProducts>
<kineticLaw>
<math xmlns="http://www.w3.org/1998/Math/MathML">
<ci>FLUX_VALUE</ci> 
</math>
<listOfParameters>
<parameter id="LOWER_BOUND" value="-1000 " units="mmol_per_gDW_per_hr" />
<parameter id="UPPER_BOUND" value=" 1000 " units="mmol_per_gDW_per_hr" />
<parameter id="OBJECTIVE_COEFFICIENT" value=" 0 "/>
<parameter id="FLUX_VALUE" value="0" units="mmol_per_gDW_per_hr" />
</listOfParameters>
</kineticLaw>
</reaction>
<reaction id="R0176" name="fatty-acyl-ACP hydrolase">
<notes>
<html xmlns="http://www.w3.org/1999/xhtml">
<p>GENE_ASSOCIATION: (YALI0B15059g and YALI0B19382g)</p>
<p>GENE_LIST: YALI0B15059g YALI0B19382g</p>
<p>SUBSYSTEM: Fatty acid biosynthesis</p>
</html>
</notes>
<listOfReactants>
<speciesReference species="M_h2o_c"/>
<speciesReference species="M_palmACP_c"/>
</listOfReactants>
<listOfProducts>
<speciesReference species="M_ACP_c"/>
<speciesReference species="M_h_c"/>
<speciesReference species="M_hdca_c"/>
</listOfProducts>
<kineticLaw>
<math xmlns="http://www.w3.org/1998/Math/MathML">
<ci>FLUX_VALUE</ci> 
</math>
<listOfParameters>
<parameter id="LOWER_BOUND" value="-1000 " units="mmol_per_gDW_per_hr" />
<parameter id="UPPER_BOUND" value=" 1000 " units="mmol_per_gDW_per_hr" />
<parameter id="OBJECTIVE_COEFFICIENT" value=" 0 "/>
<parameter id="FLUX_VALUE" value="0" units="mmol_per_gDW_per_hr" />
</listOfParameters>
</kineticLaw>
</reaction>
<reaction id="R0177" name="fatty-acyl-ACP hydrolase">
<notes>
<html xmlns="http://www.w3.org/1999/xhtml">
<p>GENE_ASSOCIATION: (YALI0B15059g and YALI0B19382g)</p>
<p>GENE_LIST: YALI0B15059g YALI0B19382g</p>
<p>SUBSYSTEM: Fatty acid biosynthesis</p>
</html>
</notes>
<listOfReactants>
<speciesReference species="M_h2o_c"/>
<speciesReference species="M_hdeACP_c"/>
</listOfReactants>
<listOfProducts>
<speciesReference species="M_ACP_c"/>
<speciesReference species="M_h_c"/>
<speciesReference species="M_hdcea_c"/>
</listOfProducts>
<kineticLaw>
<math xmlns="http://www.w3.org/1998/Math/MathML">
<ci>FLUX_VALUE</ci> 
</math>
<listOfParameters>
<parameter id="LOWER_BOUND" value="-1000 " units="mmol_per_gDW_per_hr" />
<parameter id="UPPER_BOUND" value=" 1000 " units="mmol_per_gDW_per_hr" />
<parameter id="OBJECTIVE_COEFFICIENT" value=" 0 "/>
<parameter id="FLUX_VALUE" value="0" units="mmol_per_gDW_per_hr" />
</listOfParameters>
</kineticLaw>
</reaction>
<reaction id="R0178" name="fatty-acyl-ACP hydrolase">
<notes>
<html xmlns="http://www.w3.org/1999/xhtml">
<p>GENE_ASSOCIATION: (YALI0B15059g and YALI0B19382g)</p>
<p>GENE_LIST: YALI0B15059g YALI0B19382g</p>
<p>SUBSYSTEM: Fatty acid biosynthesis</p>
</html>
</notes>
<listOfReactants>
<speciesReference species="M_h2o_c"/>
<speciesReference species="M_ocdcaACP_c"/>
</listOfReactants>
<listOfProducts>
<speciesReference species="M_ACP_c"/>
<speciesReference species="M_h_c"/>
<speciesReference species="M_ocdca_c"/>
</listOfProducts>
<kineticLaw>
<math xmlns="http://www.w3.org/1998/Math/MathML">
<ci>FLUX_VALUE</ci> 
</math>
<listOfParameters>
<parameter id="LOWER_BOUND" value="-1000 " units="mmol_per_gDW_per_hr" />
<parameter id="UPPER_BOUND" value=" 1000 " units="mmol_per_gDW_per_hr" />
<parameter id="OBJECTIVE_COEFFICIENT" value=" 0 "/>
<parameter id="FLUX_VALUE" value="0" units="mmol_per_gDW_per_hr" />
</listOfParameters>
</kineticLaw>
</reaction>
<reaction id="R0179" name="fatty-acyl-ACP hydrolase">
<notes>
<html xmlns="http://www.w3.org/1999/xhtml">
<p>GENE_ASSOCIATION: (YALI0B15059g and YALI0B19382g)</p>
<p>GENE_LIST: YALI0B15059g YALI0B19382g</p>
<p>SUBSYSTEM: Fatty acid biosynthesis</p>
</html>
</notes>
<listOfReactants>
<speciesReference species="M_h2o_c"/>
<speciesReference species="M_octeACP_c"/>
</listOfReactants>
<listOfProducts>
<speciesReference species="M_ACP_c"/>
<speciesReference species="M_h_c"/>
<speciesReference species="M_ocdcea_c"/>
</listOfProducts>
<kineticLaw>
<math xmlns="http://www.w3.org/1998/Math/MathML">
<ci>FLUX_VALUE</ci> 
</math>
<listOfParameters>
<parameter id="LOWER_BOUND" value="-1000 " units="mmol_per_gDW_per_hr" />
<parameter id="UPPER_BOUND" value=" 1000 " units="mmol_per_gDW_per_hr" />
<parameter id="OBJECTIVE_COEFFICIENT" value=" 0 "/>
<parameter id="FLUX_VALUE" value="0" units="mmol_per_gDW_per_hr" />
</listOfParameters>
</kineticLaw>
</reaction>
<reaction id="R0180" name="fatty-acyl-ACP hydrolase">
<notes>
<html xmlns="http://www.w3.org/1999/xhtml">
<p>GENE_ASSOCIATION: (YALI0B15059g and YALI0B19382g)</p>
<p>GENE_LIST: YALI0B15059g YALI0B19382g</p>
<p>SUBSYSTEM: Fatty acid biosynthesis</p>
</html>
</notes>
<listOfReactants>
<speciesReference species="M_h2o_c"/>
<speciesReference species="M_ocdcyaACP_c"/>
</listOfReactants>
<listOfProducts>
<speciesReference species="M_ACP_c"/>
<speciesReference species="M_h_c"/>
<speciesReference species="M_ocdcya_c"/>
</listOfProducts>
<kineticLaw>
<math xmlns="http://www.w3.org/1998/Math/MathML">
<ci>FLUX_VALUE</ci> 
</math>
<listOfParameters>
<parameter id="LOWER_BOUND" value="-1000 " units="mmol_per_gDW_per_hr" />
<parameter id="UPPER_BOUND" value=" 1000 " units="mmol_per_gDW_per_hr" />
<parameter id="OBJECTIVE_COEFFICIENT" value=" 0 "/>
<parameter id="FLUX_VALUE" value="0" units="mmol_per_gDW_per_hr" />
</listOfParameters>
</kineticLaw>
</reaction>
<reaction id="R0181" name="UTP:alpha-D-glucose-1-phosphate uridylyltransferase">
<notes>
<html xmlns="http://www.w3.org/1999/xhtml">
<p>GENE_ASSOCIATION: YALI0A02310g</p>
<p>GENE_LIST: YALI0A02310g</p>
<p>SUBSYSTEM: Galactose metabolism</p>
</html>
</notes>
<listOfReactants>
<speciesReference species="M_utp_c"/>
<speciesReference species="M_g1p_c"/>
<speciesReference species="M_h_c"/>
</listOfReactants>
<listOfProducts>
<speciesReference species="M_ppi_c"/>
<speciesReference species="M_udpg_c"/>
</listOfProducts>
<kineticLaw>
<math xmlns="http://www.w3.org/1998/Math/MathML">
<ci>FLUX_VALUE</ci> 
</math>
<listOfParameters>
<parameter id="LOWER_BOUND" value="-1000 " units="mmol_per_gDW_per_hr" />
<parameter id="UPPER_BOUND" value=" 1000 " units="mmol_per_gDW_per_hr" />
<parameter id="OBJECTIVE_COEFFICIENT" value=" 0 "/>
<parameter id="FLUX_VALUE" value="0" units="mmol_per_gDW_per_hr" />
</listOfParameters>
</kineticLaw>
</reaction>
<reaction id="R0182" name="UDP-glucose 4-epimerase">
<notes>
<html xmlns="http://www.w3.org/1999/xhtml">
<p>GENE_ASSOCIATION: YALI0E26829g</p>
<p>GENE_LIST: YALI0E26829g</p>
<p>SUBSYSTEM: Galactose metabolism</p>
</html>
</notes>
<listOfReactants>
<speciesReference species="M_udpg_c"/>
</listOfReactants>
<listOfProducts>
<speciesReference species="M_udpgal_c"/>
</listOfProducts>
<kineticLaw>
<math xmlns="http://www.w3.org/1998/Math/MathML">
<ci>FLUX_VALUE</ci> 
</math>
<listOfParameters>
<parameter id="LOWER_BOUND" value="-1000 " units="mmol_per_gDW_per_hr" />
<parameter id="UPPER_BOUND" value=" 1000 " units="mmol_per_gDW_per_hr" />
<parameter id="OBJECTIVE_COEFFICIENT" value=" 0 "/>
<parameter id="FLUX_VALUE" value="0" units="mmol_per_gDW_per_hr" />
</listOfParameters>
</kineticLaw>
</reaction>
<reaction id="R0183" name="UDP-glucose:alpha-D-galactose-1-phosphate uridylyltransferase">
<notes>
<html xmlns="http://www.w3.org/1999/xhtml">
<p>GENE_ASSOCIATION: YALI0F23947g</p>
<p>GENE_LIST: YALI0F23947g</p>
<p>SUBSYSTEM: Galactose metabolism</p>
</html>
</notes>
<listOfReactants>
<speciesReference species="M_udpg_c"/>
<speciesReference species="M_gal1p_c"/>
</listOfReactants>
<listOfProducts>
<speciesReference species="M_g1p_c"/>
<speciesReference species="M_udpgal_c"/>
</listOfProducts>
<kineticLaw>
<math xmlns="http://www.w3.org/1998/Math/MathML">
<ci>FLUX_VALUE</ci> 
</math>
<listOfParameters>
<parameter id="LOWER_BOUND" value="-1000 " units="mmol_per_gDW_per_hr" />
<parameter id="UPPER_BOUND" value=" 1000 " units="mmol_per_gDW_per_hr" />
<parameter id="OBJECTIVE_COEFFICIENT" value=" 0 "/>
<parameter id="FLUX_VALUE" value="0" units="mmol_per_gDW_per_hr" />
</listOfParameters>
</kineticLaw>
</reaction>
<reaction id="R0184" name="ATP:D-galactose 1-phosphotransferase" reversible="False">
<notes>
<html xmlns="http://www.w3.org/1999/xhtml">
<p>GENE_ASSOCIATION: YALI0C13090g</p>
<p>GENE_LIST: YALI0C13090g</p>
<p>SUBSYSTEM: Galactose metabolism</p>
</html>
</notes>
<listOfReactants>
<speciesReference species="M_atp_c"/>
<speciesReference species="M_gal_c"/>
</listOfReactants>
<listOfProducts>
<speciesReference species="M_adp_c"/>
<speciesReference species="M_gal1p_c"/>
<speciesReference species="M_h_c"/>
</listOfProducts>
<kineticLaw>
<math xmlns="http://www.w3.org/1998/Math/MathML">
<ci>FLUX_VALUE</ci> 
</math>
<listOfParameters>
<parameter id="LOWER_BOUND" value=" 0 " units="mmol_per_gDW_per_hr" />
<parameter id="UPPER_BOUND" value=" 1000 " units="mmol_per_gDW_per_hr" />
<parameter id="OBJECTIVE_COEFFICIENT" value=" 0 "/>
<parameter id="FLUX_VALUE" value="0" units="mmol_per_gDW_per_hr" />
</listOfParameters>
</kineticLaw>
</reaction>
<reaction id="R0191" name="acyl-CoA oxidase (hexacanoyl-CoA)" reversible="False">
<notes>
<html xmlns="http://www.w3.org/1999/xhtml">
<p>GENE_ASSOCIATION: (YALI0C23859g or YALI0D24750g or YALI0F10857g)</p>
<p>GENE_LIST: YALI0C23859g YALI0D24750g YALI0F10857g</p>
<p>SUBSYSTEM: Fatty acid metabolism</p>
</html>
</notes>
<listOfReactants>
<speciesReference species="M_hexccoa_m"/>
<speciesReference species="M_o2_m"/>
</listOfReactants>
<listOfProducts>
<speciesReference species="M_h2o2_m"/>
<speciesReference species="M_hxc2coa_m"/>
</listOfProducts>
<kineticLaw>
<math xmlns="http://www.w3.org/1998/Math/MathML">
<ci>FLUX_VALUE</ci> 
</math>
<listOfParameters>
<parameter id="LOWER_BOUND" value=" 0 " units="mmol_per_gDW_per_hr" />
<parameter id="UPPER_BOUND" value=" 1000 " units="mmol_per_gDW_per_hr" />
<parameter id="OBJECTIVE_COEFFICIENT" value=" 0 "/>
<parameter id="FLUX_VALUE" value="0" units="mmol_per_gDW_per_hr" />
</listOfParameters>
</kineticLaw>
</reaction>
<reaction id="R0192" name="3-hydroxyacyl-CoA dehydratase (3-hydroxyhexacosyl-CoA)">
<notes>
<html xmlns="http://www.w3.org/1999/xhtml">
<p>GENE_ASSOCIATION: YALI0B10406g</p>
<p>GENE_LIST: YALI0B10406g</p>
<p>SUBSYSTEM: Fatty acid metabolism</p>
</html>
</notes>
<listOfReactants>
<speciesReference species="M_h2o_m"/>
<speciesReference species="M_hxc2coa_m"/>
</listOfReactants>
<listOfProducts>
<speciesReference species="M_3hxccoa_m"/>
</listOfProducts>
<kineticLaw>
<math xmlns="http://www.w3.org/1998/Math/MathML">
<ci>FLUX_VALUE</ci> 
</math>
<listOfParameters>
<parameter id="LOWER_BOUND" value="-1000 " units="mmol_per_gDW_per_hr" />
<parameter id="UPPER_BOUND" value=" 1000 " units="mmol_per_gDW_per_hr" />
<parameter id="OBJECTIVE_COEFFICIENT" value=" 0 "/>
<parameter id="FLUX_VALUE" value="0" units="mmol_per_gDW_per_hr" />
</listOfParameters>
</kineticLaw>
</reaction>
<reaction id="R0193" name="3-hydroxyacyl-CoA dehydrogenase (3-oxohexacosyl-CoA)">
<notes>
<html xmlns="http://www.w3.org/1999/xhtml">
<p>SUBSYSTEM: Fatty acid metabolism</p>
</html>
</notes>
<listOfReactants>
<speciesReference species="M_3hxccoa_m"/>
<speciesReference species="M_nad_m"/>
</listOfReactants>
<listOfProducts>
<speciesReference species="M_3ohxccoa_m"/>
<speciesReference species="M_h_m"/>
<speciesReference species="M_nadh_m"/>
</listOfProducts>
<kineticLaw>
<math xmlns="http://www.w3.org/1998/Math/MathML">
<ci>FLUX_VALUE</ci> 
</math>
<listOfParameters>
<parameter id="LOWER_BOUND" value="-1000 " units="mmol_per_gDW_per_hr" />
<parameter id="UPPER_BOUND" value=" 1000 " units="mmol_per_gDW_per_hr" />
<parameter id="OBJECTIVE_COEFFICIENT" value=" 0 "/>
<parameter id="FLUX_VALUE" value="0" units="mmol_per_gDW_per_hr" />
</listOfParameters>
</kineticLaw>
</reaction>
<reaction id="R0194" name="acetyl-CoA acyltransferase (tetracosanoyl-CoA)" reversible="False">
<notes>
<html xmlns="http://www.w3.org/1999/xhtml">
<p>GENE_ASSOCIATION: YALI0E18568g</p>
<p>GENE_LIST: YALI0E18568g</p>
<p>SUBSYSTEM: Fatty acid metabolism</p>
</html>
</notes>
<listOfReactants>
<speciesReference species="M_3ohxccoa_m"/>
<speciesReference species="M_coa_m"/>
</listOfReactants>
<listOfProducts>
<speciesReference species="M_accoa_m"/>
<speciesReference species="M_ttccoa_m"/>
</listOfProducts>
<kineticLaw>
<math xmlns="http://www.w3.org/1998/Math/MathML">
<ci>FLUX_VALUE</ci> 
</math>
<listOfParameters>
<parameter id="LOWER_BOUND" value=" 0 " units="mmol_per_gDW_per_hr" />
<parameter id="UPPER_BOUND" value=" 1000 " units="mmol_per_gDW_per_hr" />
<parameter id="OBJECTIVE_COEFFICIENT" value=" 0 "/>
<parameter id="FLUX_VALUE" value="0" units="mmol_per_gDW_per_hr" />
</listOfParameters>
</kineticLaw>
</reaction>
<reaction id="R0195" name="fatty acid oxidation (tetradecansoyl-CoA)" reversible="False">
<notes>
<html xmlns="http://www.w3.org/1999/xhtml">
<p>GENE_ASSOCIATION: ((YALI0C23859g or YALI0D24750g or YALI0F10857g) and (YALI0B10406g) and (YALI0E18568g))</p>
<p>GENE_LIST: YALI0C23859g YALI0D24750g YALI0F10857g YALI0B10406g YALI0E18568g</p>
<p>SUBSYSTEM: Fatty acid metabolism</p>
</html>
</notes>
<listOfReactants>
<speciesReference species="M_coa_m" stoichiometry=" 3 "/>
<speciesReference species="M_h2o_m" stoichiometry=" 3 "/>
<speciesReference species="M_nad_m" stoichiometry=" 3 "/>
<speciesReference species="M_o2_m" stoichiometry=" 3 "/>
<speciesReference species="M_ttccoa_m"/>
</listOfReactants>
<listOfProducts>
<speciesReference species="M_accoa_m" stoichiometry=" 3 "/>
<speciesReference species="M_h_m" stoichiometry=" 3 "/>
<speciesReference species="M_h2o2_m" stoichiometry=" 3 "/>
<speciesReference species="M_nadh_m" stoichiometry=" 3 "/>
<speciesReference species="M_stcoa_m"/>
</listOfProducts>
<kineticLaw>
<math xmlns="http://www.w3.org/1998/Math/MathML">
<ci>FLUX_VALUE</ci> 
</math>
<listOfParameters>
<parameter id="LOWER_BOUND" value=" 0 " units="mmol_per_gDW_per_hr" />
<parameter id="UPPER_BOUND" value=" 1000 " units="mmol_per_gDW_per_hr" />
<parameter id="OBJECTIVE_COEFFICIENT" value=" 0 "/>
<parameter id="FLUX_VALUE" value="0" units="mmol_per_gDW_per_hr" />
</listOfParameters>
</kineticLaw>
</reaction>
<reaction id="R0196" name="acyl-CoA oxidase (octadecanoyl-CoA)" reversible="False">
<notes>
<html xmlns="http://www.w3.org/1999/xhtml">
<p>GENE_ASSOCIATION: (YALI0C23859g or YALI0D24750g or YALI0F10857g)</p>
<p>GENE_LIST: YALI0C23859g YALI0D24750g YALI0F10857g</p>
<p>SUBSYSTEM: Fatty acid metabolism</p>
</html>
</notes>
<listOfReactants>
<speciesReference species="M_o2_m"/>
<speciesReference species="M_stcoa_m"/>
</listOfReactants>
<listOfProducts>
<speciesReference species="M_h2o2_m"/>
<speciesReference species="M_od2coa_m"/>
</listOfProducts>
<kineticLaw>
<math xmlns="http://www.w3.org/1998/Math/MathML">
<ci>FLUX_VALUE</ci> 
</math>
<listOfParameters>
<parameter id="LOWER_BOUND" value=" 0 " units="mmol_per_gDW_per_hr" />
<parameter id="UPPER_BOUND" value=" 1000 " units="mmol_per_gDW_per_hr" />
<parameter id="OBJECTIVE_COEFFICIENT" value=" 0 "/>
<parameter id="FLUX_VALUE" value="0" units="mmol_per_gDW_per_hr" />
</listOfParameters>
</kineticLaw>
</reaction>
<reaction id="R0197" name="3-hydroxyacyl-CoA dehydratase (3-hydroxyoctadecanoyl-CoA)">
<notes>
<html xmlns="http://www.w3.org/1999/xhtml">
<p>GENE_ASSOCIATION: YALI0B10406g</p>
<p>GENE_LIST: YALI0B10406g</p>
<p>SUBSYSTEM: Fatty acid metabolism</p>
</html>
</notes>
<listOfReactants>
<speciesReference species="M_3hodcoa_m"/>
</listOfReactants>
<listOfProducts>
<speciesReference species="M_h2o_m"/>
<speciesReference species="M_od2coa_m"/>
</listOfProducts>
<kineticLaw>
<math xmlns="http://www.w3.org/1998/Math/MathML">
<ci>FLUX_VALUE</ci> 
</math>
<listOfParameters>
<parameter id="LOWER_BOUND" value="-1000 " units="mmol_per_gDW_per_hr" />
<parameter id="UPPER_BOUND" value=" 1000 " units="mmol_per_gDW_per_hr" />
<parameter id="OBJECTIVE_COEFFICIENT" value=" 0 "/>
<parameter id="FLUX_VALUE" value="0" units="mmol_per_gDW_per_hr" />
</listOfParameters>
</kineticLaw>
</reaction>
<reaction id="R0198" name="3-hydroxyacyl-CoA dehydrogenase (3-oxooctadecanoyl-CoA)">
<notes>
<html xmlns="http://www.w3.org/1999/xhtml">
<p>SUBSYSTEM: Fatty acid metabolism</p>
</html>
</notes>
<listOfReactants>
<speciesReference species="M_3ohodcoa_m"/>
<speciesReference species="M_h_m"/>
<speciesReference species="M_nadh_m"/>
</listOfReactants>
<listOfProducts>
<speciesReference species="M_3hodcoa_m"/>
<speciesReference species="M_nad_m"/>
</listOfProducts>
<kineticLaw>
<math xmlns="http://www.w3.org/1998/Math/MathML">
<ci>FLUX_VALUE</ci> 
</math>
<listOfParameters>
<parameter id="LOWER_BOUND" value="-1000 " units="mmol_per_gDW_per_hr" />
<parameter id="UPPER_BOUND" value=" 1000 " units="mmol_per_gDW_per_hr" />
<parameter id="OBJECTIVE_COEFFICIENT" value=" 0 "/>
<parameter id="FLUX_VALUE" value="0" units="mmol_per_gDW_per_hr" />
</listOfParameters>
</kineticLaw>
</reaction>
<reaction id="R0199" name="acetyl-CoA acyltransferase (hexadecanoyl-CoA)" reversible="False">
<notes>
<html xmlns="http://www.w3.org/1999/xhtml">
<p>GENE_ASSOCIATION: YALI0E18568g</p>
<p>GENE_LIST: YALI0E18568g</p>
<p>SUBSYSTEM: Fatty acid metabolism</p>
</html>
</notes>
<listOfReactants>
<speciesReference species="M_3ohodcoa_m"/>
<speciesReference species="M_coa_m"/>
</listOfReactants>
<listOfProducts>
<speciesReference species="M_accoa_m"/>
<speciesReference species="M_pmtcoa_m"/>
</listOfProducts>
<kineticLaw>
<math xmlns="http://www.w3.org/1998/Math/MathML">
<ci>FLUX_VALUE</ci> 
</math>
<listOfParameters>
<parameter id="LOWER_BOUND" value=" 0 " units="mmol_per_gDW_per_hr" />
<parameter id="UPPER_BOUND" value=" 1000 " units="mmol_per_gDW_per_hr" />
<parameter id="OBJECTIVE_COEFFICIENT" value=" 0 "/>
<parameter id="FLUX_VALUE" value="0" units="mmol_per_gDW_per_hr" />
</listOfParameters>
</kineticLaw>
</reaction>
<reaction id="R0200" name="acyl-CoA oxidase (hexadecanoyl-CoA)" reversible="False">
<notes>
<html xmlns="http://www.w3.org/1999/xhtml">
<p>GENE_ASSOCIATION: (YALI0C23859g or YALI0D24750g or YALI0F10857g)</p>
<p>GENE_LIST: YALI0C23859g YALI0D24750g YALI0F10857g</p>
<p>SUBSYSTEM: Fatty acid metabolism</p>
</html>
</notes>
<listOfReactants>
<speciesReference species="M_o2_m"/>
<speciesReference species="M_pmtcoa_m"/>
</listOfReactants>
<listOfProducts>
<speciesReference species="M_h2o2_m"/>
<speciesReference species="M_hdd2coa_m"/>
</listOfProducts>
<kineticLaw>
<math xmlns="http://www.w3.org/1998/Math/MathML">
<ci>FLUX_VALUE</ci> 
</math>
<listOfParameters>
<parameter id="LOWER_BOUND" value=" 0 " units="mmol_per_gDW_per_hr" />
<parameter id="UPPER_BOUND" value=" 1000 " units="mmol_per_gDW_per_hr" />
<parameter id="OBJECTIVE_COEFFICIENT" value=" 0 "/>
<parameter id="FLUX_VALUE" value="0" units="mmol_per_gDW_per_hr" />
</listOfParameters>
</kineticLaw>
</reaction>
<reaction id="R0201" name="(S)-3-Hydroxyhexadecanoyl-CoA hydro-lyase">
<notes>
<html xmlns="http://www.w3.org/1999/xhtml">
<p>GENE_ASSOCIATION: YALI0B10406g</p>
<p>GENE_LIST: YALI0B10406g</p>
<p>SUBSYSTEM: Fatty acid metabolism</p>
</html>
</notes>
<listOfReactants>
<speciesReference species="M_3hhdcoa_m"/>
</listOfReactants>
<listOfProducts>
<speciesReference species="M_hdd2coa_m"/>
<speciesReference species="M_h2o_m"/>
</listOfProducts>
<kineticLaw>
<math xmlns="http://www.w3.org/1998/Math/MathML">
<ci>FLUX_VALUE</ci> 
</math>
<listOfParameters>
<parameter id="LOWER_BOUND" value="-1000 " units="mmol_per_gDW_per_hr" />
<parameter id="UPPER_BOUND" value=" 1000 " units="mmol_per_gDW_per_hr" />
<parameter id="OBJECTIVE_COEFFICIENT" value=" 0 "/>
<parameter id="FLUX_VALUE" value="0" units="mmol_per_gDW_per_hr" />
</listOfParameters>
</kineticLaw>
</reaction>
<reaction id="R0202" name="3-hydroxyacyl-CoA dehydrogenase (3-oxohexadecanoyl-CoA)">
<notes>
<html xmlns="http://www.w3.org/1999/xhtml">
<p>SUBSYSTEM: Fatty acid metabolism</p>
</html>
</notes>
<listOfReactants>
<speciesReference species="M_3ohdcoa_m"/>
<speciesReference species="M_h_m"/>
<speciesReference species="M_nadh_m"/>
</listOfReactants>
<listOfProducts>
<speciesReference species="M_3hhdcoa_m"/>
<speciesReference species="M_nad_m"/>
</listOfProducts>
<kineticLaw>
<math xmlns="http://www.w3.org/1998/Math/MathML">
<ci>FLUX_VALUE</ci> 
</math>
<listOfParameters>
<parameter id="LOWER_BOUND" value="-1000 " units="mmol_per_gDW_per_hr" />
<parameter id="UPPER_BOUND" value=" 1000 " units="mmol_per_gDW_per_hr" />
<parameter id="OBJECTIVE_COEFFICIENT" value=" 0 "/>
<parameter id="FLUX_VALUE" value="0" units="mmol_per_gDW_per_hr" />
</listOfParameters>
</kineticLaw>
</reaction>
<reaction id="R0203" name="myristoyl-CoA:acetylCoA C-myristoyltransferase" reversible="False">
<notes>
<html xmlns="http://www.w3.org/1999/xhtml">
<p>GENE_ASSOCIATION: YALI0E18568g</p>
<p>GENE_LIST: YALI0E18568g</p>
<p>SUBSYSTEM: Fatty acid metabolism</p>
</html>
</notes>
<listOfReactants>
<speciesReference species="M_coa_m"/>
<speciesReference species="M_3ohdcoa_m"/>
</listOfReactants>
<listOfProducts>
<speciesReference species="M_tdcoa_m"/>
<speciesReference species="M_accoa_m"/>
</listOfProducts>
<kineticLaw>
<math xmlns="http://www.w3.org/1998/Math/MathML">
<ci>FLUX_VALUE</ci> 
</math>
<listOfParameters>
<parameter id="LOWER_BOUND" value=" 0 " units="mmol_per_gDW_per_hr" />
<parameter id="UPPER_BOUND" value=" 1000 " units="mmol_per_gDW_per_hr" />
<parameter id="OBJECTIVE_COEFFICIENT" value=" 0 "/>
<parameter id="FLUX_VALUE" value="0" units="mmol_per_gDW_per_hr" />
</listOfParameters>
</kineticLaw>
</reaction>
<reaction id="R0204" name="acyl-CpA oxidase (tetradecanoyl-CoA)" reversible="False">
<notes>
<html xmlns="http://www.w3.org/1999/xhtml">
<p>GENE_ASSOCIATION: (YALI0C23859g or YALI0D24750g or YALI0F10857g)</p>
<p>GENE_LIST: YALI0C23859g YALI0D24750g YALI0F10857g</p>
<p>SUBSYSTEM: Fatty acid metabolism</p>
</html>
</notes>
<listOfReactants>
<speciesReference species="M_o2_m"/>
<speciesReference species="M_tdcoa_m"/>
</listOfReactants>
<listOfProducts>
<speciesReference species="M_h2o2_m"/>
<speciesReference species="M_td2coa_m"/>
</listOfProducts>
<kineticLaw>
<math xmlns="http://www.w3.org/1998/Math/MathML">
<ci>FLUX_VALUE</ci> 
</math>
<listOfParameters>
<parameter id="LOWER_BOUND" value=" 0 " units="mmol_per_gDW_per_hr" />
<parameter id="UPPER_BOUND" value=" 1000 " units="mmol_per_gDW_per_hr" />
<parameter id="OBJECTIVE_COEFFICIENT" value=" 0 "/>
<parameter id="FLUX_VALUE" value="0" units="mmol_per_gDW_per_hr" />
</listOfParameters>
</kineticLaw>
</reaction>
<reaction id="R0205" name="(S)-3-Hydroxytetradecanoyl-CoA hydro-lyase">
<notes>
<html xmlns="http://www.w3.org/1999/xhtml">
<p>GENE_ASSOCIATION: YALI0B10406g</p>
<p>GENE_LIST: YALI0B10406g</p>
<p>SUBSYSTEM: Fatty acid metabolism</p>
</html>
</notes>
<listOfReactants>
<speciesReference species="M_3htdcoa_m"/>
</listOfReactants>
<listOfProducts>
<speciesReference species="M_td2coa_m"/>
<speciesReference species="M_h2o_m"/>
</listOfProducts>
<kineticLaw>
<math xmlns="http://www.w3.org/1998/Math/MathML">
<ci>FLUX_VALUE</ci> 
</math>
<listOfParameters>
<parameter id="LOWER_BOUND" value="-1000 " units="mmol_per_gDW_per_hr" />
<parameter id="UPPER_BOUND" value=" 1000 " units="mmol_per_gDW_per_hr" />
<parameter id="OBJECTIVE_COEFFICIENT" value=" 0 "/>
<parameter id="FLUX_VALUE" value="0" units="mmol_per_gDW_per_hr" />
</listOfParameters>
</kineticLaw>
</reaction>
<reaction id="R0206" name="3-Hydroxyacyl-CoA dehydrogenase (3-oxotetradecanoyl-CoA)">
<notes>
<html xmlns="http://www.w3.org/1999/xhtml">
<p>SUBSYSTEM: Fatty acid metabolism</p>
</html>
</notes>
<listOfReactants>
<speciesReference species="M_3otdcoa_m"/>
<speciesReference species="M_h_m"/>
<speciesReference species="M_nadh_m"/>
</listOfReactants>
<listOfProducts>
<speciesReference species="M_3htdcoa_m"/>
<speciesReference species="M_nad_m"/>
</listOfProducts>
<kineticLaw>
<math xmlns="http://www.w3.org/1998/Math/MathML">
<ci>FLUX_VALUE</ci> 
</math>
<listOfParameters>
<parameter id="LOWER_BOUND" value="-1000 " units="mmol_per_gDW_per_hr" />
<parameter id="UPPER_BOUND" value=" 1000 " units="mmol_per_gDW_per_hr" />
<parameter id="OBJECTIVE_COEFFICIENT" value=" 0 "/>
<parameter id="FLUX_VALUE" value="0" units="mmol_per_gDW_per_hr" />
</listOfParameters>
</kineticLaw>
</reaction>
<reaction id="R0207" name="Lauroyl-CoA:acetyl-CoA C-acyltransferase" reversible="False">
<notes>
<html xmlns="http://www.w3.org/1999/xhtml">
<p>GENE_ASSOCIATION: YALI0E18568g</p>
<p>GENE_LIST: YALI0E18568g</p>
<p>SUBSYSTEM: Fatty acid metabolism</p>
</html>
</notes>
<listOfReactants>
<speciesReference species="M_coa_m"/>
<speciesReference species="M_3otdcoa_m"/>
</listOfReactants>
<listOfProducts>
<speciesReference species="M_ddcacoa_m"/>
<speciesReference species="M_accoa_m"/>
</listOfProducts>
<kineticLaw>
<math xmlns="http://www.w3.org/1998/Math/MathML">
<ci>FLUX_VALUE</ci> 
</math>
<listOfParameters>
<parameter id="LOWER_BOUND" value=" 0 " units="mmol_per_gDW_per_hr" />
<parameter id="UPPER_BOUND" value=" 1000 " units="mmol_per_gDW_per_hr" />
<parameter id="OBJECTIVE_COEFFICIENT" value=" 0 "/>
<parameter id="FLUX_VALUE" value="0" units="mmol_per_gDW_per_hr" />
</listOfParameters>
</kineticLaw>
</reaction>
<reaction id="R0208" name="acyl-CoA oxidase (dodecanoyl-CoA)" reversible="False">
<notes>
<html xmlns="http://www.w3.org/1999/xhtml">
<p>GENE_ASSOCIATION: (YALI0C23859g or YALI0D24750g or YALI0F10857g)</p>
<p>GENE_LIST: YALI0C23859g YALI0D24750g YALI0F10857g</p>
<p>SUBSYSTEM: Fatty acid metabolism</p>
</html>
</notes>
<listOfReactants>
<speciesReference species="M_ddcacoa_m"/>
<speciesReference species="M_o2_m"/>
</listOfReactants>
<listOfProducts>
<speciesReference species="M_dd2coa_m"/>
<speciesReference species="M_h2o2_m"/>
</listOfProducts>
<kineticLaw>
<math xmlns="http://www.w3.org/1998/Math/MathML">
<ci>FLUX_VALUE</ci> 
</math>
<listOfParameters>
<parameter id="LOWER_BOUND" value=" 0 " units="mmol_per_gDW_per_hr" />
<parameter id="UPPER_BOUND" value=" 1000 " units="mmol_per_gDW_per_hr" />
<parameter id="OBJECTIVE_COEFFICIENT" value=" 0 "/>
<parameter id="FLUX_VALUE" value="0" units="mmol_per_gDW_per_hr" />
</listOfParameters>
</kineticLaw>
</reaction>
<reaction id="R0209" name="(S)-3-Hydroxydodecanoyl-CoA hydro-lyase">
<notes>
<html xmlns="http://www.w3.org/1999/xhtml">
<p>GENE_ASSOCIATION: YALI0B10406g</p>
<p>GENE_LIST: YALI0B10406g</p>
<p>SUBSYSTEM: Fatty acid metabolism</p>
</html>
</notes>
<listOfReactants>
<speciesReference species="M_3hddcoa_m"/>
</listOfReactants>
<listOfProducts>
<speciesReference species="M_dd2coa_m"/>
<speciesReference species="M_h2o_m"/>
</listOfProducts>
<kineticLaw>
<math xmlns="http://www.w3.org/1998/Math/MathML">
<ci>FLUX_VALUE</ci> 
</math>
<listOfParameters>
<parameter id="LOWER_BOUND" value="-1000 " units="mmol_per_gDW_per_hr" />
<parameter id="UPPER_BOUND" value=" 1000 " units="mmol_per_gDW_per_hr" />
<parameter id="OBJECTIVE_COEFFICIENT" value=" 0 "/>
<parameter id="FLUX_VALUE" value="0" units="mmol_per_gDW_per_hr" />
</listOfParameters>
</kineticLaw>
</reaction>
<reaction id="R0210" name="3-hydroxyacyl-CoA dehydrogenase (3-oxodecanoyl-CoA)">
<notes>
<html xmlns="http://www.w3.org/1999/xhtml">
<p>SUBSYSTEM: Fatty acid metabolism</p>
</html>
</notes>
<listOfReactants>
<speciesReference species="M_3oddcoa_m"/>
<speciesReference species="M_h_m"/>
<speciesReference species="M_nadh_m"/>
</listOfReactants>
<listOfProducts>
<speciesReference species="M_3hddcoa_m"/>
<speciesReference species="M_nad_m"/>
</listOfProducts>
<kineticLaw>
<math xmlns="http://www.w3.org/1998/Math/MathML">
<ci>FLUX_VALUE</ci> 
</math>
<listOfParameters>
<parameter id="LOWER_BOUND" value="-1000 " units="mmol_per_gDW_per_hr" />
<parameter id="UPPER_BOUND" value=" 1000 " units="mmol_per_gDW_per_hr" />
<parameter id="OBJECTIVE_COEFFICIENT" value=" 0 "/>
<parameter id="FLUX_VALUE" value="0" units="mmol_per_gDW_per_hr" />
</listOfParameters>
</kineticLaw>
</reaction>
<reaction id="R0211" name="Decanoyl-CoA:acetyl-CoA C-acyltransferase" reversible="False">
<notes>
<html xmlns="http://www.w3.org/1999/xhtml">
<p>GENE_ASSOCIATION: YALI0E18568g</p>
<p>GENE_LIST: YALI0E18568g</p>
<p>SUBSYSTEM: Fatty acid metabolism</p>
</html>
</notes>
<listOfReactants>
<speciesReference species="M_coa_m"/>
<speciesReference species="M_3oddcoa_m"/>
</listOfReactants>
<listOfProducts>
<speciesReference species="M_dcacoa_m"/>
<speciesReference species="M_accoa_m"/>
</listOfProducts>
<kineticLaw>
<math xmlns="http://www.w3.org/1998/Math/MathML">
<ci>FLUX_VALUE</ci> 
</math>
<listOfParameters>
<parameter id="LOWER_BOUND" value=" 0 " units="mmol_per_gDW_per_hr" />
<parameter id="UPPER_BOUND" value=" 1000 " units="mmol_per_gDW_per_hr" />
<parameter id="OBJECTIVE_COEFFICIENT" value=" 0 "/>
<parameter id="FLUX_VALUE" value="0" units="mmol_per_gDW_per_hr" />
</listOfParameters>
</kineticLaw>
</reaction>
<reaction id="R0212" name="acyl-CoA oxidase (decanoyl-CoA)" reversible="False">
<notes>
<html xmlns="http://www.w3.org/1999/xhtml">
<p>GENE_ASSOCIATION: (YALI0C23859g or YALI0D24750g or YALI0F10857g)</p>
<p>GENE_LIST: YALI0C23859g YALI0D24750g YALI0F10857g</p>
<p>SUBSYSTEM: Fatty acid metabolism</p>
</html>
</notes>
<listOfReactants>
<speciesReference species="M_dcacoa_m"/>
<speciesReference species="M_o2_m"/>
</listOfReactants>
<listOfProducts>
<speciesReference species="M_dc2coa_m"/>
<speciesReference species="M_h2o2_m"/>
</listOfProducts>
<kineticLaw>
<math xmlns="http://www.w3.org/1998/Math/MathML">
<ci>FLUX_VALUE</ci> 
</math>
<listOfParameters>
<parameter id="LOWER_BOUND" value=" 0 " units="mmol_per_gDW_per_hr" />
<parameter id="UPPER_BOUND" value=" 1000 " units="mmol_per_gDW_per_hr" />
<parameter id="OBJECTIVE_COEFFICIENT" value=" 0 "/>
<parameter id="FLUX_VALUE" value="0" units="mmol_per_gDW_per_hr" />
</listOfParameters>
</kineticLaw>
</reaction>
<reaction id="R0213" name="(S)-Hydroxydecanoyl-CoA hydro-lyase">
<notes>
<html xmlns="http://www.w3.org/1999/xhtml">
<p>GENE_ASSOCIATION: YALI0B10406g</p>
<p>GENE_LIST: YALI0B10406g</p>
<p>SUBSYSTEM: Fatty acid metabolism</p>
</html>
</notes>
<listOfReactants>
<speciesReference species="M_3hdcoa_m"/>
</listOfReactants>
<listOfProducts>
<speciesReference species="M_dc2coa_m"/>
<speciesReference species="M_h2o_m"/>
</listOfProducts>
<kineticLaw>
<math xmlns="http://www.w3.org/1998/Math/MathML">
<ci>FLUX_VALUE</ci> 
</math>
<listOfParameters>
<parameter id="LOWER_BOUND" value="-1000 " units="mmol_per_gDW_per_hr" />
<parameter id="UPPER_BOUND" value=" 1000 " units="mmol_per_gDW_per_hr" />
<parameter id="OBJECTIVE_COEFFICIENT" value=" 0 "/>
<parameter id="FLUX_VALUE" value="0" units="mmol_per_gDW_per_hr" />
</listOfParameters>
</kineticLaw>
</reaction>
<reaction id="R0214" name="3-hydroxyacyl-CoA dehydrogenase (3-oxodecanoyl-CoA)">
<notes>
<html xmlns="http://www.w3.org/1999/xhtml">
<p>SUBSYSTEM: Fatty acid metabolism</p>
</html>
</notes>
<listOfReactants>
<speciesReference species="M_3odcoa_m"/>
<speciesReference species="M_h_m"/>
<speciesReference species="M_nadh_m"/>
</listOfReactants>
<listOfProducts>
<speciesReference species="M_3hdcoa_m"/>
<speciesReference species="M_nad_m"/>
</listOfProducts>
<kineticLaw>
<math xmlns="http://www.w3.org/1998/Math/MathML">
<ci>FLUX_VALUE</ci> 
</math>
<listOfParameters>
<parameter id="LOWER_BOUND" value="-1000 " units="mmol_per_gDW_per_hr" />
<parameter id="UPPER_BOUND" value=" 1000 " units="mmol_per_gDW_per_hr" />
<parameter id="OBJECTIVE_COEFFICIENT" value=" 0 "/>
<parameter id="FLUX_VALUE" value="0" units="mmol_per_gDW_per_hr" />
</listOfParameters>
</kineticLaw>
</reaction>
<reaction id="R0215" name="Octanoyl-CoA:acetyl-CoA C-acyltransferase" reversible="False">
<notes>
<html xmlns="http://www.w3.org/1999/xhtml">
<p>GENE_ASSOCIATION: YALI0E18568g</p>
<p>GENE_LIST: YALI0E18568g</p>
<p>SUBSYSTEM: Fatty acid metabolism</p>
</html>
</notes>
<listOfReactants>
<speciesReference species="M_coa_m"/>
<speciesReference species="M_3odcoa_m"/>
</listOfReactants>
<listOfProducts>
<speciesReference species="M_occoa_m"/>
<speciesReference species="M_accoa_m"/>
</listOfProducts>
<kineticLaw>
<math xmlns="http://www.w3.org/1998/Math/MathML">
<ci>FLUX_VALUE</ci> 
</math>
<listOfParameters>
<parameter id="LOWER_BOUND" value=" 0 " units="mmol_per_gDW_per_hr" />
<parameter id="UPPER_BOUND" value=" 1000 " units="mmol_per_gDW_per_hr" />
<parameter id="OBJECTIVE_COEFFICIENT" value=" 0 "/>
<parameter id="FLUX_VALUE" value="0" units="mmol_per_gDW_per_hr" />
</listOfParameters>
</kineticLaw>
</reaction>
<reaction id="R0216" name="fatty acid oxidation (octanoyl-CoA)" reversible="False">
<notes>
<html xmlns="http://www.w3.org/1999/xhtml">
<p>GENE_ASSOCIATION: ((YALI0C23859g or YALI0D24750g or YALI0F10857g) and (YALI0B10406g) and (YALI0E18568g))</p>
<p>GENE_LIST: YALI0C23859g YALI0D24750g YALI0F10857g YALI0B10406g YALI0E18568g</p>
<p>SUBSYSTEM: Fatty acid metabolism</p>
</html>
</notes>
<listOfReactants>
<speciesReference species="M_coa_m" stoichiometry=" 3 "/>
<speciesReference species="M_h2o_m" stoichiometry=" 3 "/>
<speciesReference species="M_nad_m" stoichiometry=" 3 "/>
<speciesReference species="M_o2_m" stoichiometry=" 3 "/>
<speciesReference species="M_occoa_m"/>
</listOfReactants>
<listOfProducts>
<speciesReference species="M_accoa_m" stoichiometry=" 4 "/>
<speciesReference species="M_h_m" stoichiometry=" 3 "/>
<speciesReference species="M_h2o2_m" stoichiometry=" 3 "/>
<speciesReference species="M_nadh_m" stoichiometry=" 3 "/>
</listOfProducts>
<kineticLaw>
<math xmlns="http://www.w3.org/1998/Math/MathML">
<ci>FLUX_VALUE</ci> 
</math>
<listOfParameters>
<parameter id="LOWER_BOUND" value=" 0 " units="mmol_per_gDW_per_hr" />
<parameter id="UPPER_BOUND" value=" 1000 " units="mmol_per_gDW_per_hr" />
<parameter id="OBJECTIVE_COEFFICIENT" value=" 0 "/>
<parameter id="FLUX_VALUE" value="0" units="mmol_per_gDW_per_hr" />
</listOfParameters>
</kineticLaw>
</reaction>
<reaction id="R0217" name="fatty acid oxidation" reversible="False">
<notes>
<html xmlns="http://www.w3.org/1999/xhtml">
<p>GENE_ASSOCIATION: ((YALI0C23859g or YALI0D24750g or YALI0F10857g) and (YALI0B10406g) and (YALI0E18568g))</p>
<p>GENE_LIST: YALI0C23859g YALI0D24750g YALI0F10857g YALI0B10406g YALI0E18568g</p>
<p>SUBSYSTEM: Fatty acid metabolism</p>
</html>
</notes>
<listOfReactants>
<speciesReference species="M_coa_m" stoichiometry=" 6 "/>
<speciesReference species="M_h2o_m" stoichiometry=" 6 "/>
<speciesReference species="M_nad_m" stoichiometry=" 6 "/>
<speciesReference species="M_nadph_m"/>
<speciesReference species="M_o2_m" stoichiometry=" 6 "/>
<speciesReference species="M_tdecoa_m"/>
</listOfReactants>
<listOfProducts>
<speciesReference species="M_accoa_m" stoichiometry=" 7 "/>
<speciesReference species="M_h_m" stoichiometry=" 5 "/>
<speciesReference species="M_h2o2_m" stoichiometry=" 6 "/>
<speciesReference species="M_nadh_m" stoichiometry=" 6 "/>
<speciesReference species="M_nadp_m"/>
</listOfProducts>
<kineticLaw>
<math xmlns="http://www.w3.org/1998/Math/MathML">
<ci>FLUX_VALUE</ci> 
</math>
<listOfParameters>
<parameter id="LOWER_BOUND" value=" 0 " units="mmol_per_gDW_per_hr" />
<parameter id="UPPER_BOUND" value=" 1000 " units="mmol_per_gDW_per_hr" />
<parameter id="OBJECTIVE_COEFFICIENT" value=" 0 "/>
<parameter id="FLUX_VALUE" value="0" units="mmol_per_gDW_per_hr" />
</listOfParameters>
</kineticLaw>
</reaction>
<reaction id="R0218" name="Fatty acid oxidation" reversible="False">
<notes>
<html xmlns="http://www.w3.org/1999/xhtml">
<p>GENE_ASSOCIATION: ((YALI0C23859g or YALI0D24750g or YALI0F10857g) and (YALI0B10406g) and (YALI0E18568g))</p>
<p>GENE_LIST: YALI0C23859g YALI0D24750g YALI0F10857g YALI0B10406g YALI0E18568g</p>
<p>SUBSYSTEM: Fatty acid metabolism</p>
</html>
</notes>
<listOfReactants>
<speciesReference species="M_coa_m" stoichiometry=" 6 "/>
<speciesReference species="M_h2o_m" stoichiometry=" 6 "/>
<speciesReference species="M_nad_m" stoichiometry=" 6 "/>
<speciesReference species="M_o2_m" stoichiometry=" 5 "/>
<speciesReference species="M_tdecoa_m"/>
</listOfReactants>
<listOfProducts>
<speciesReference species="M_accoa_m" stoichiometry=" 7 "/>
<speciesReference species="M_h_m" stoichiometry=" 6 "/>
<speciesReference species="M_h2o2_m" stoichiometry=" 5 "/>
<speciesReference species="M_nadh_m" stoichiometry=" 6 "/>
</listOfProducts>
<kineticLaw>
<math xmlns="http://www.w3.org/1998/Math/MathML">
<ci>FLUX_VALUE</ci> 
</math>
<listOfParameters>
<parameter id="LOWER_BOUND" value=" 0 " units="mmol_per_gDW_per_hr" />
<parameter id="UPPER_BOUND" value=" 1000 " units="mmol_per_gDW_per_hr" />
<parameter id="OBJECTIVE_COEFFICIENT" value=" 0 "/>
<parameter id="FLUX_VALUE" value="0" units="mmol_per_gDW_per_hr" />
</listOfParameters>
</kineticLaw>
</reaction>
<reaction id="R0219" name="Fatty acid oxidation" reversible="False">
<notes>
<html xmlns="http://www.w3.org/1999/xhtml">
<p>GENE_ASSOCIATION: ((YALI0C23859g or YALI0D24750g or YALI0F10857g) and (YALI0B10406g) and (YALI0E18568g))</p>
<p>GENE_LIST: YALI0C23859g YALI0D24750g YALI0F10857g YALI0B10406g YALI0E18568g</p>
<p>SUBSYSTEM: Fatty acid metabolism</p>
</html>
</notes>
<listOfReactants>
<speciesReference species="M_coa_m" stoichiometry=" 7 "/>
<speciesReference species="M_h2o_m" stoichiometry=" 7 "/>
<speciesReference species="M_hdcoa_m"/>
<speciesReference species="M_nad_m" stoichiometry=" 7 "/>
<speciesReference species="M_nadph_m"/>
<speciesReference species="M_o2_m" stoichiometry=" 7 "/>
</listOfReactants>
<listOfProducts>
<speciesReference species="M_accoa_m" stoichiometry=" 8 "/>
<speciesReference species="M_h_m" stoichiometry=" 6 "/>
<speciesReference species="M_h2o2_m" stoichiometry=" 7 "/>
<speciesReference species="M_nadh_m" stoichiometry=" 7 "/>
<speciesReference species="M_nadp_m"/>
</listOfProducts>
<kineticLaw>
<math xmlns="http://www.w3.org/1998/Math/MathML">
<ci>FLUX_VALUE</ci> 
</math>
<listOfParameters>
<parameter id="LOWER_BOUND" value=" 0 " units="mmol_per_gDW_per_hr" />
<parameter id="UPPER_BOUND" value=" 1000 " units="mmol_per_gDW_per_hr" />
<parameter id="OBJECTIVE_COEFFICIENT" value=" 0 "/>
<parameter id="FLUX_VALUE" value="0" units="mmol_per_gDW_per_hr" />
</listOfParameters>
</kineticLaw>
</reaction>
<reaction id="R0220" name="Fatty acid oxidation" reversible="False">
<notes>
<html xmlns="http://www.w3.org/1999/xhtml">
<p>GENE_ASSOCIATION: ((YALI0C23859g or YALI0D24750g or YALI0F10857g) and (YALI0B10406g) and (YALI0E18568g))</p>
<p>GENE_LIST: YALI0C23859g YALI0D24750g YALI0F10857g YALI0B10406g YALI0E18568g</p>
<p>SUBSYSTEM: Fatty acid metabolism</p>
</html>
</notes>
<listOfReactants>
<speciesReference species="M_coa_m" stoichiometry=" 7 "/>
<speciesReference species="M_h2o_m" stoichiometry=" 7 "/>
<speciesReference species="M_hdcoa_m"/>
<speciesReference species="M_nad_m" stoichiometry=" 7 "/>
<speciesReference species="M_o2_m" stoichiometry=" 6 "/>
</listOfReactants>
<listOfProducts>
<speciesReference species="M_accoa_m" stoichiometry=" 8 "/>
<speciesReference species="M_h_m" stoichiometry=" 7 "/>
<speciesReference species="M_h2o2_m" stoichiometry=" 6 "/>
<speciesReference species="M_nadh_m" stoichiometry=" 7 "/>
</listOfProducts>
<kineticLaw>
<math xmlns="http://www.w3.org/1998/Math/MathML">
<ci>FLUX_VALUE</ci> 
</math>
<listOfParameters>
<parameter id="LOWER_BOUND" value=" 0 " units="mmol_per_gDW_per_hr" />
<parameter id="UPPER_BOUND" value=" 1000 " units="mmol_per_gDW_per_hr" />
<parameter id="OBJECTIVE_COEFFICIENT" value=" 0 "/>
<parameter id="FLUX_VALUE" value="0" units="mmol_per_gDW_per_hr" />
</listOfParameters>
</kineticLaw>
</reaction>
<reaction id="R0221" name="Fatty acid oxidation" reversible="False">
<notes>
<html xmlns="http://www.w3.org/1999/xhtml">
<p>GENE_ASSOCIATION: ((YALI0C23859g or YALI0D24750g or YALI0F10857g) and (YALI0B10406g) and (YALI0E18568g))</p>
<p>GENE_LIST: YALI0C23859g YALI0D24750g YALI0F10857g YALI0B10406g YALI0E18568g</p>
<p>SUBSYSTEM: Fatty acid metabolism</p>
</html>
</notes>
<listOfReactants>
<speciesReference species="M_coa_m" stoichiometry=" 8 "/>
<speciesReference species="M_h2o_m" stoichiometry=" 8 "/>
<speciesReference species="M_nad_m" stoichiometry=" 8 "/>
<speciesReference species="M_nadph_m"/>
<speciesReference species="M_o2_m" stoichiometry=" 8 "/>
<speciesReference species="M_odecoa_m"/>
</listOfReactants>
<listOfProducts>
<speciesReference species="M_accoa_m" stoichiometry=" 9 "/>
<speciesReference species="M_h_m" stoichiometry=" 7 "/>
<speciesReference species="M_h2o2_m" stoichiometry=" 8 "/>
<speciesReference species="M_nadh_m" stoichiometry=" 8 "/>
<speciesReference species="M_nadp_m"/>
</listOfProducts>
<kineticLaw>
<math xmlns="http://www.w3.org/1998/Math/MathML">
<ci>FLUX_VALUE</ci> 
</math>
<listOfParameters>
<parameter id="LOWER_BOUND" value=" 0 " units="mmol_per_gDW_per_hr" />
<parameter id="UPPER_BOUND" value=" 1000 " units="mmol_per_gDW_per_hr" />
<parameter id="OBJECTIVE_COEFFICIENT" value=" 0 "/>
<parameter id="FLUX_VALUE" value="0" units="mmol_per_gDW_per_hr" />
</listOfParameters>
</kineticLaw>
</reaction>
<reaction id="R0222" name="Fatty acid oxidation" reversible="False">
<notes>
<html xmlns="http://www.w3.org/1999/xhtml">
<p>GENE_ASSOCIATION: ((YALI0C23859g or YALI0D24750g or YALI0F10857g) and (YALI0B10406g) and (YALI0E18568g))</p>
<p>GENE_LIST: YALI0C23859g YALI0D24750g YALI0F10857g YALI0B10406g YALI0E18568g</p>
<p>SUBSYSTEM: Fatty acid metabolism</p>
</html>
</notes>
<listOfReactants>
<speciesReference species="M_coa_m" stoichiometry=" 8 "/>
<speciesReference species="M_h2o_m" stoichiometry=" 8 "/>
<speciesReference species="M_nad_m" stoichiometry=" 8 "/>
<speciesReference species="M_o2_m" stoichiometry=" 7 "/>
<speciesReference species="M_odecoa_m"/>
</listOfReactants>
<listOfProducts>
<speciesReference species="M_accoa_m" stoichiometry=" 9 "/>
<speciesReference species="M_h_m" stoichiometry=" 8 "/>
<speciesReference species="M_h2o2_m" stoichiometry=" 7 "/>
<speciesReference species="M_nadh_m" stoichiometry=" 8 "/>
</listOfProducts>
<kineticLaw>
<math xmlns="http://www.w3.org/1998/Math/MathML">
<ci>FLUX_VALUE</ci> 
</math>
<listOfParameters>
<parameter id="LOWER_BOUND" value=" 0 " units="mmol_per_gDW_per_hr" />
<parameter id="UPPER_BOUND" value=" 1000 " units="mmol_per_gDW_per_hr" />
<parameter id="OBJECTIVE_COEFFICIENT" value=" 0 "/>
<parameter id="FLUX_VALUE" value="0" units="mmol_per_gDW_per_hr" />
</listOfParameters>
</kineticLaw>
</reaction>
<reaction id="R0223" name="Fatty acid oxidation" reversible="False">
<notes>
<html xmlns="http://www.w3.org/1999/xhtml">
<p>GENE_ASSOCIATION: ((YALI0C23859g or YALI0D24750g or YALI0F10857g) and (YALI0B10406g) and (YALI0E18568g))</p>
<p>GENE_LIST: YALI0C23859g YALI0D24750g YALI0F10857g YALI0B10406g YALI0E18568g</p>
<p>SUBSYSTEM: Fatty acid metabolism</p>
</html>
</notes>
<listOfReactants>
<speciesReference species="M_coa_m" stoichiometry=" 8 "/>
<speciesReference species="M_h2o_m" stoichiometry=" 8 "/>
<speciesReference species="M_nad_m" stoichiometry=" 8 "/>
<speciesReference species="M_nadph_m" stoichiometry=" 2 "/>
<speciesReference species="M_o2_m" stoichiometry=" 8 "/>
<speciesReference species="M_ocdycacoa_m"/>
</listOfReactants>
<listOfProducts>
<speciesReference species="M_accoa_m" stoichiometry=" 9 "/>
<speciesReference species="M_h_m" stoichiometry=" 6 "/>
<speciesReference species="M_h2o2_m" stoichiometry=" 8 "/>
<speciesReference species="M_nadh_m" stoichiometry=" 8 "/>
<speciesReference species="M_nadp_m" stoichiometry=" 2 "/>
</listOfProducts>
<kineticLaw>
<math xmlns="http://www.w3.org/1998/Math/MathML">
<ci>FLUX_VALUE</ci> 
</math>
<listOfParameters>
<parameter id="LOWER_BOUND" value=" 0 " units="mmol_per_gDW_per_hr" />
<parameter id="UPPER_BOUND" value=" 1000 " units="mmol_per_gDW_per_hr" />
<parameter id="OBJECTIVE_COEFFICIENT" value=" 0 "/>
<parameter id="FLUX_VALUE" value="0" units="mmol_per_gDW_per_hr" />
</listOfParameters>
</kineticLaw>
</reaction>
<reaction id="R0224" name="Fatty acid oxidation" reversible="False">
<notes>
<html xmlns="http://www.w3.org/1999/xhtml">
<p>GENE_ASSOCIATION: ((YALI0C23859g or YALI0D24750g or YALI0F10857g) and (YALI0B10406g) and (YALI0E18568g))</p>
<p>GENE_LIST: YALI0C23859g YALI0D24750g YALI0F10857g YALI0B10406g YALI0E18568g</p>
<p>SUBSYSTEM: Fatty acid metabolism</p>
</html>
</notes>
<listOfReactants>
<speciesReference species="M_coa_m" stoichiometry=" 8 "/>
<speciesReference species="M_h2o_m" stoichiometry=" 8 "/>
<speciesReference species="M_nad_m" stoichiometry=" 8 "/>
<speciesReference species="M_nadph_m"/>
<speciesReference species="M_o2_m" stoichiometry=" 7 "/>
<speciesReference species="M_ocdycacoa_m"/>
</listOfReactants>
<listOfProducts>
<speciesReference species="M_accoa_m" stoichiometry=" 9 "/>
<speciesReference species="M_h_m" stoichiometry=" 7 "/>
<speciesReference species="M_h2o2_m" stoichiometry=" 7 "/>
<speciesReference species="M_nadh_m" stoichiometry=" 8 "/>
<speciesReference species="M_nadp_m"/>
</listOfProducts>
<kineticLaw>
<math xmlns="http://www.w3.org/1998/Math/MathML">
<ci>FLUX_VALUE</ci> 
</math>
<listOfParameters>
<parameter id="LOWER_BOUND" value=" 0 " units="mmol_per_gDW_per_hr" />
<parameter id="UPPER_BOUND" value=" 1000 " units="mmol_per_gDW_per_hr" />
<parameter id="OBJECTIVE_COEFFICIENT" value=" 0 "/>
<parameter id="FLUX_VALUE" value="0" units="mmol_per_gDW_per_hr" />
</listOfParameters>
</kineticLaw>
</reaction>
<reaction id="R0225" name="Fatty acid oxidation" reversible="False">
<notes>
<html xmlns="http://www.w3.org/1999/xhtml">
<p>GENE_ASSOCIATION: ((YALI0C23859g or YALI0D24750g or YALI0F10857g) and (YALI0B10406g) and (YALI0E18568g))</p>
<p>GENE_LIST: YALI0C23859g YALI0D24750g YALI0F10857g YALI0B10406g YALI0E18568g</p>
<p>SUBSYSTEM: Fatty acid metabolism</p>
</html>
</notes>
<listOfReactants>
<speciesReference species="M_coa_m" stoichiometry=" 8 "/>
<speciesReference species="M_h2o_m" stoichiometry=" 8 "/>
<speciesReference species="M_nad_m" stoichiometry=" 8 "/>
<speciesReference species="M_o2_m" stoichiometry=" 6 "/>
<speciesReference species="M_ocdycacoa_m"/>
</listOfReactants>
<listOfProducts>
<speciesReference species="M_accoa_m" stoichiometry=" 9 "/>
<speciesReference species="M_h_m" stoichiometry=" 8 "/>
<speciesReference species="M_h2o2_m" stoichiometry=" 6 "/>
<speciesReference species="M_nadh_m" stoichiometry=" 8 "/>
</listOfProducts>
<kineticLaw>
<math xmlns="http://www.w3.org/1998/Math/MathML">
<ci>FLUX_VALUE</ci> 
</math>
<listOfParameters>
<parameter id="LOWER_BOUND" value=" 0 " units="mmol_per_gDW_per_hr" />
<parameter id="UPPER_BOUND" value=" 1000 " units="mmol_per_gDW_per_hr" />
<parameter id="OBJECTIVE_COEFFICIENT" value=" 0 "/>
<parameter id="FLUX_VALUE" value="0" units="mmol_per_gDW_per_hr" />
</listOfParameters>
</kineticLaw>
</reaction>
<reaction id="R0226" name="acyl-CoA thioesterase" reversible="False">
<notes>
<html xmlns="http://www.w3.org/1999/xhtml">
<p>GENE_ASSOCIATION: YALI0F14729g</p>
<p>GENE_LIST: YALI0F14729g</p>
<p>SUBSYSTEM: Fatty acid metabolism</p>
</html>
</notes>
<listOfReactants>
<speciesReference species="M_dcacoa_m"/>
<speciesReference species="M_h2o_m"/>
</listOfReactants>
<listOfProducts>
<speciesReference species="M_coa_m"/>
<speciesReference species="M_dca_m"/>
<speciesReference species="M_h_m"/>
</listOfProducts>
<kineticLaw>
<math xmlns="http://www.w3.org/1998/Math/MathML">
<ci>FLUX_VALUE</ci> 
</math>
<listOfParameters>
<parameter id="LOWER_BOUND" value=" 0 " units="mmol_per_gDW_per_hr" />
<parameter id="UPPER_BOUND" value=" 1000 " units="mmol_per_gDW_per_hr" />
<parameter id="OBJECTIVE_COEFFICIENT" value=" 0 "/>
<parameter id="FLUX_VALUE" value="0" units="mmol_per_gDW_per_hr" />
</listOfParameters>
</kineticLaw>
</reaction>
<reaction id="R0227" name="acyl-CoA thioesterase" reversible="False">
<notes>
<html xmlns="http://www.w3.org/1999/xhtml">
<p>GENE_ASSOCIATION: YALI0F14729g</p>
<p>GENE_LIST: YALI0F14729g</p>
<p>SUBSYSTEM: Fatty acid metabolism</p>
</html>
</notes>
<listOfReactants>
<speciesReference species="M_ddcacoa_m"/>
<speciesReference species="M_h2o_m"/>
</listOfReactants>
<listOfProducts>
<speciesReference species="M_coa_m"/>
<speciesReference species="M_ddca_m"/>
<speciesReference species="M_h_m"/>
</listOfProducts>
<kineticLaw>
<math xmlns="http://www.w3.org/1998/Math/MathML">
<ci>FLUX_VALUE</ci> 
</math>
<listOfParameters>
<parameter id="LOWER_BOUND" value=" 0 " units="mmol_per_gDW_per_hr" />
<parameter id="UPPER_BOUND" value=" 1000 " units="mmol_per_gDW_per_hr" />
<parameter id="OBJECTIVE_COEFFICIENT" value=" 0 "/>
<parameter id="FLUX_VALUE" value="0" units="mmol_per_gDW_per_hr" />
</listOfParameters>
</kineticLaw>
</reaction>
<reaction id="R0228" name="acyl-CoA thioesterase" reversible="False">
<notes>
<html xmlns="http://www.w3.org/1999/xhtml">
<p>GENE_ASSOCIATION: YALI0F14729g</p>
<p>GENE_LIST: YALI0F14729g</p>
<p>SUBSYSTEM: Fatty acid metabolism</p>
</html>
</notes>
<listOfReactants>
<speciesReference species="M_h2o_m"/>
<speciesReference species="M_ttccoa_m"/>
</listOfReactants>
<listOfProducts>
<speciesReference species="M_coa_m"/>
<speciesReference species="M_h_m"/>
<speciesReference species="M_ttc_m"/>
</listOfProducts>
<kineticLaw>
<math xmlns="http://www.w3.org/1998/Math/MathML">
<ci>FLUX_VALUE</ci> 
</math>
<listOfParameters>
<parameter id="LOWER_BOUND" value=" 0 " units="mmol_per_gDW_per_hr" />
<parameter id="UPPER_BOUND" value=" 1000 " units="mmol_per_gDW_per_hr" />
<parameter id="OBJECTIVE_COEFFICIENT" value=" 0 "/>
<parameter id="FLUX_VALUE" value="0" units="mmol_per_gDW_per_hr" />
</listOfParameters>
</kineticLaw>
</reaction>
<reaction id="R0229" name="acyl-CoA thioesterase" reversible="False">
<notes>
<html xmlns="http://www.w3.org/1999/xhtml">
<p>GENE_ASSOCIATION: YALI0F14729g</p>
<p>GENE_LIST: YALI0F14729g</p>
<p>SUBSYSTEM: Fatty acid metabolism</p>
</html>
</notes>
<listOfReactants>
<speciesReference species="M_h2o_m"/>
<speciesReference species="M_pmtcoa_m"/>
</listOfReactants>
<listOfProducts>
<speciesReference species="M_coa_m"/>
<speciesReference species="M_h_m"/>
<speciesReference species="M_hdca_m"/>
</listOfProducts>
<kineticLaw>
<math xmlns="http://www.w3.org/1998/Math/MathML">
<ci>FLUX_VALUE</ci> 
</math>
<listOfParameters>
<parameter id="LOWER_BOUND" value=" 0 " units="mmol_per_gDW_per_hr" />
<parameter id="UPPER_BOUND" value=" 1000 " units="mmol_per_gDW_per_hr" />
<parameter id="OBJECTIVE_COEFFICIENT" value=" 0 "/>
<parameter id="FLUX_VALUE" value="0" units="mmol_per_gDW_per_hr" />
</listOfParameters>
</kineticLaw>
</reaction>
<reaction id="R0230" name="acyl-CoA thioesterase" reversible="False">
<notes>
<html xmlns="http://www.w3.org/1999/xhtml">
<p>GENE_ASSOCIATION: YALI0F14729g</p>
<p>GENE_LIST: YALI0F14729g</p>
<p>SUBSYSTEM: Fatty acid metabolism</p>
</html>
</notes>
<listOfReactants>
<speciesReference species="M_h2o_m"/>
<speciesReference species="M_tdcoa_m"/>
</listOfReactants>
<listOfProducts>
<speciesReference species="M_coa_m"/>
<speciesReference species="M_h_m"/>
<speciesReference species="M_ttdca_m"/>
</listOfProducts>
<kineticLaw>
<math xmlns="http://www.w3.org/1998/Math/MathML">
<ci>FLUX_VALUE</ci> 
</math>
<listOfParameters>
<parameter id="LOWER_BOUND" value=" 0 " units="mmol_per_gDW_per_hr" />
<parameter id="UPPER_BOUND" value=" 1000 " units="mmol_per_gDW_per_hr" />
<parameter id="OBJECTIVE_COEFFICIENT" value=" 0 "/>
<parameter id="FLUX_VALUE" value="0" units="mmol_per_gDW_per_hr" />
</listOfParameters>
</kineticLaw>
</reaction>
<reaction id="R0231" name="acyl-CoA thioesterase" reversible="False">
<notes>
<html xmlns="http://www.w3.org/1999/xhtml">
<p>GENE_ASSOCIATION: YALI0F14729g</p>
<p>GENE_LIST: YALI0F14729g</p>
<p>SUBSYSTEM: Fatty acid metabolism</p>
</html>
</notes>
<listOfReactants>
<speciesReference species="M_h2o_m"/>
<speciesReference species="M_stcoa_m"/>
</listOfReactants>
<listOfProducts>
<speciesReference species="M_coa_m"/>
<speciesReference species="M_h_m"/>
<speciesReference species="M_ocdca_m"/>
</listOfProducts>
<kineticLaw>
<math xmlns="http://www.w3.org/1998/Math/MathML">
<ci>FLUX_VALUE</ci> 
</math>
<listOfParameters>
<parameter id="LOWER_BOUND" value=" 0 " units="mmol_per_gDW_per_hr" />
<parameter id="UPPER_BOUND" value=" 1000 " units="mmol_per_gDW_per_hr" />
<parameter id="OBJECTIVE_COEFFICIENT" value=" 0 "/>
<parameter id="FLUX_VALUE" value="0" units="mmol_per_gDW_per_hr" />
</listOfParameters>
</kineticLaw>
</reaction>
<reaction id="R0232" name="acyl-CoA thioesterase" reversible="False">
<notes>
<html xmlns="http://www.w3.org/1999/xhtml">
<p>GENE_ASSOCIATION: YALI0F14729g</p>
<p>GENE_LIST: YALI0F14729g</p>
<p>SUBSYSTEM: Fatty acid metabolism</p>
</html>
</notes>
<listOfReactants>
<speciesReference species="M_h2o_m"/>
<speciesReference species="M_occoa_m"/>
</listOfReactants>
<listOfProducts>
<speciesReference species="M_coa_m"/>
<speciesReference species="M_h_m"/>
<speciesReference species="M_octa_m"/>
</listOfProducts>
<kineticLaw>
<math xmlns="http://www.w3.org/1998/Math/MathML">
<ci>FLUX_VALUE</ci> 
</math>
<listOfParameters>
<parameter id="LOWER_BOUND" value=" 0 " units="mmol_per_gDW_per_hr" />
<parameter id="UPPER_BOUND" value=" 1000 " units="mmol_per_gDW_per_hr" />
<parameter id="OBJECTIVE_COEFFICIENT" value=" 0 "/>
<parameter id="FLUX_VALUE" value="0" units="mmol_per_gDW_per_hr" />
</listOfParameters>
</kineticLaw>
</reaction>
<reaction id="R0233" name="fatty-acid--CoA ligase (decanoate)">
<notes>
<html xmlns="http://www.w3.org/1999/xhtml">
<p>GENE_ASSOCIATION: YALI0D17864g</p>
<p>GENE_LIST: YALI0D17864g</p>
<p>SUBSYSTEM: Fatty acid metabolism</p>
</html>
</notes>
<listOfReactants>
<speciesReference species="M_atp_m"/>
<speciesReference species="M_coa_m"/>
<speciesReference species="M_dca_m"/>
</listOfReactants>
<listOfProducts>
<speciesReference species="M_amp_m"/>
<speciesReference species="M_dcacoa_m"/>
<speciesReference species="M_ppi_m"/>
</listOfProducts>
<kineticLaw>
<math xmlns="http://www.w3.org/1998/Math/MathML">
<ci>FLUX_VALUE</ci> 
</math>
<listOfParameters>
<parameter id="LOWER_BOUND" value="-1000 " units="mmol_per_gDW_per_hr" />
<parameter id="UPPER_BOUND" value=" 1000 " units="mmol_per_gDW_per_hr" />
<parameter id="OBJECTIVE_COEFFICIENT" value=" 0 "/>
<parameter id="FLUX_VALUE" value="0" units="mmol_per_gDW_per_hr" />
</listOfParameters>
</kineticLaw>
</reaction>
<reaction id="R0234" name="fatty-acid--CoA ligase (dodecanoate)">
<notes>
<html xmlns="http://www.w3.org/1999/xhtml">
<p>GENE_ASSOCIATION: YALI0D17864g</p>
<p>GENE_LIST: YALI0D17864g</p>
<p>SUBSYSTEM: Fatty acid metabolism</p>
</html>
</notes>
<listOfReactants>
<speciesReference species="M_atp_m"/>
<speciesReference species="M_coa_m"/>
<speciesReference species="M_ddca_m"/>
</listOfReactants>
<listOfProducts>
<speciesReference species="M_amp_m"/>
<speciesReference species="M_ddcacoa_m"/>
<speciesReference species="M_ppi_m"/>
</listOfProducts>
<kineticLaw>
<math xmlns="http://www.w3.org/1998/Math/MathML">
<ci>FLUX_VALUE</ci> 
</math>
<listOfParameters>
<parameter id="LOWER_BOUND" value="-1000 " units="mmol_per_gDW_per_hr" />
<parameter id="UPPER_BOUND" value=" 1000 " units="mmol_per_gDW_per_hr" />
<parameter id="OBJECTIVE_COEFFICIENT" value=" 0 "/>
<parameter id="FLUX_VALUE" value="0" units="mmol_per_gDW_per_hr" />
</listOfParameters>
</kineticLaw>
</reaction>
<reaction id="R0235" name="fatty-acid--CoA ligase (tetradecanoate)">
<notes>
<html xmlns="http://www.w3.org/1999/xhtml">
<p>GENE_ASSOCIATION: YALI0D17864g</p>
<p>GENE_LIST: YALI0D17864g</p>
<p>SUBSYSTEM: Fatty acid metabolism</p>
</html>
</notes>
<listOfReactants>
<speciesReference species="M_atp_m"/>
<speciesReference species="M_coa_m"/>
<speciesReference species="M_ttdca_m"/>
</listOfReactants>
<listOfProducts>
<speciesReference species="M_amp_m"/>
<speciesReference species="M_ppi_m"/>
<speciesReference species="M_tdcoa_m"/>
</listOfProducts>
<kineticLaw>
<math xmlns="http://www.w3.org/1998/Math/MathML">
<ci>FLUX_VALUE</ci> 
</math>
<listOfParameters>
<parameter id="LOWER_BOUND" value="-1000 " units="mmol_per_gDW_per_hr" />
<parameter id="UPPER_BOUND" value=" 1000 " units="mmol_per_gDW_per_hr" />
<parameter id="OBJECTIVE_COEFFICIENT" value=" 0 "/>
<parameter id="FLUX_VALUE" value="0" units="mmol_per_gDW_per_hr" />
</listOfParameters>
</kineticLaw>
</reaction>
<reaction id="R0236" name="fatty-acid--CoA ligase (tetradecenoate)">
<notes>
<html xmlns="http://www.w3.org/1999/xhtml">
<p>GENE_ASSOCIATION: YALI0D17864g</p>
<p>GENE_LIST: YALI0D17864g</p>
<p>SUBSYSTEM: Fatty acid metabolism</p>
</html>
</notes>
<listOfReactants>
<speciesReference species="M_atp_m"/>
<speciesReference species="M_coa_m"/>
<speciesReference species="M_ttdcea_m"/>
</listOfReactants>
<listOfProducts>
<speciesReference species="M_amp_m"/>
<speciesReference species="M_ppi_m"/>
<speciesReference species="M_tdecoa_m"/>
</listOfProducts>
<kineticLaw>
<math xmlns="http://www.w3.org/1998/Math/MathML">
<ci>FLUX_VALUE</ci> 
</math>
<listOfParameters>
<parameter id="LOWER_BOUND" value="-1000 " units="mmol_per_gDW_per_hr" />
<parameter id="UPPER_BOUND" value=" 1000 " units="mmol_per_gDW_per_hr" />
<parameter id="OBJECTIVE_COEFFICIENT" value=" 0 "/>
<parameter id="FLUX_VALUE" value="0" units="mmol_per_gDW_per_hr" />
</listOfParameters>
</kineticLaw>
</reaction>
<reaction id="R0237" name="fatty-acid--CoA ligase (hexadecanoate)">
<notes>
<html xmlns="http://www.w3.org/1999/xhtml">
<p>GENE_ASSOCIATION: YALI0D17864g</p>
<p>GENE_LIST: YALI0D17864g</p>
<p>SUBSYSTEM: Fatty acid metabolism</p>
</html>
</notes>
<listOfReactants>
<speciesReference species="M_atp_m"/>
<speciesReference species="M_coa_m"/>
<speciesReference species="M_hdca_m"/>
</listOfReactants>
<listOfProducts>
<speciesReference species="M_amp_m"/>
<speciesReference species="M_pmtcoa_m"/>
<speciesReference species="M_ppi_m"/>
</listOfProducts>
<kineticLaw>
<math xmlns="http://www.w3.org/1998/Math/MathML">
<ci>FLUX_VALUE</ci> 
</math>
<listOfParameters>
<parameter id="LOWER_BOUND" value="-1000 " units="mmol_per_gDW_per_hr" />
<parameter id="UPPER_BOUND" value=" 1000 " units="mmol_per_gDW_per_hr" />
<parameter id="OBJECTIVE_COEFFICIENT" value=" 0 "/>
<parameter id="FLUX_VALUE" value="0" units="mmol_per_gDW_per_hr" />
</listOfParameters>
</kineticLaw>
</reaction>
<reaction id="R0238" name="fatty-acid--CoA ligase (hexadecenoate)">
<notes>
<html xmlns="http://www.w3.org/1999/xhtml">
<p>GENE_ASSOCIATION: YALI0D17864g</p>
<p>GENE_LIST: YALI0D17864g</p>
<p>SUBSYSTEM: Fatty acid metabolism</p>
</html>
</notes>
<listOfReactants>
<speciesReference species="M_atp_m"/>
<speciesReference species="M_coa_m"/>
<speciesReference species="M_hdcea_m"/>
</listOfReactants>
<listOfProducts>
<speciesReference species="M_amp_m"/>
<speciesReference species="M_hdcoa_m"/>
<speciesReference species="M_ppi_m"/>
</listOfProducts>
<kineticLaw>
<math xmlns="http://www.w3.org/1998/Math/MathML">
<ci>FLUX_VALUE</ci> 
</math>
<listOfParameters>
<parameter id="LOWER_BOUND" value="-1000 " units="mmol_per_gDW_per_hr" />
<parameter id="UPPER_BOUND" value=" 1000 " units="mmol_per_gDW_per_hr" />
<parameter id="OBJECTIVE_COEFFICIENT" value=" 0 "/>
<parameter id="FLUX_VALUE" value="0" units="mmol_per_gDW_per_hr" />
</listOfParameters>
</kineticLaw>
</reaction>
<reaction id="R0239" name="fatty-acid--CoA ligase (octadecanoate)">
<notes>
<html xmlns="http://www.w3.org/1999/xhtml">
<p>GENE_ASSOCIATION: YALI0D17864g</p>
<p>GENE_LIST: YALI0D17864g</p>
<p>SUBSYSTEM: Fatty acid metabolism</p>
</html>
</notes>
<listOfReactants>
<speciesReference species="M_atp_m"/>
<speciesReference species="M_coa_m"/>
<speciesReference species="M_ocdca_m"/>
</listOfReactants>
<listOfProducts>
<speciesReference species="M_amp_m"/>
<speciesReference species="M_ppi_m"/>
<speciesReference species="M_stcoa_m"/>
</listOfProducts>
<kineticLaw>
<math xmlns="http://www.w3.org/1998/Math/MathML">
<ci>FLUX_VALUE</ci> 
</math>
<listOfParameters>
<parameter id="LOWER_BOUND" value="-1000 " units="mmol_per_gDW_per_hr" />
<parameter id="UPPER_BOUND" value=" 1000 " units="mmol_per_gDW_per_hr" />
<parameter id="OBJECTIVE_COEFFICIENT" value=" 0 "/>
<parameter id="FLUX_VALUE" value="0" units="mmol_per_gDW_per_hr" />
</listOfParameters>
</kineticLaw>
</reaction>
<reaction id="R0240" name="fatty-acid--CoA ligase (octadecenoate)">
<notes>
<html xmlns="http://www.w3.org/1999/xhtml">
<p>GENE_ASSOCIATION: YALI0D17864g</p>
<p>GENE_LIST: YALI0D17864g</p>
<p>SUBSYSTEM: Fatty acid metabolism</p>
</html>
</notes>
<listOfReactants>
<speciesReference species="M_atp_m"/>
<speciesReference species="M_coa_m"/>
<speciesReference species="M_ocdcea_m"/>
</listOfReactants>
<listOfProducts>
<speciesReference species="M_amp_m"/>
<speciesReference species="M_odecoa_m"/>
<speciesReference species="M_ppi_m"/>
</listOfProducts>
<kineticLaw>
<math xmlns="http://www.w3.org/1998/Math/MathML">
<ci>FLUX_VALUE</ci> 
</math>
<listOfParameters>
<parameter id="LOWER_BOUND" value="-1000 " units="mmol_per_gDW_per_hr" />
<parameter id="UPPER_BOUND" value=" 1000 " units="mmol_per_gDW_per_hr" />
<parameter id="OBJECTIVE_COEFFICIENT" value=" 0 "/>
<parameter id="FLUX_VALUE" value="0" units="mmol_per_gDW_per_hr" />
</listOfParameters>
</kineticLaw>
</reaction>
<reaction id="R0241" name="fatty-acid--CoA ligase (octadecynoate)">
<notes>
<html xmlns="http://www.w3.org/1999/xhtml">
<p>GENE_ASSOCIATION: YALI0D17864g</p>
<p>GENE_LIST: YALI0D17864g</p>
<p>SUBSYSTEM: Fatty acid metabolism</p>
</html>
</notes>
<listOfReactants>
<speciesReference species="M_atp_m"/>
<speciesReference species="M_coa_m"/>
<speciesReference species="M_ocdcya_m"/>
</listOfReactants>
<listOfProducts>
<speciesReference species="M_amp_m"/>
<speciesReference species="M_ocdycacoa_m"/>
<speciesReference species="M_ppi_m"/>
</listOfProducts>
<kineticLaw>
<math xmlns="http://www.w3.org/1998/Math/MathML">
<ci>FLUX_VALUE</ci> 
</math>
<listOfParameters>
<parameter id="LOWER_BOUND" value="-1000 " units="mmol_per_gDW_per_hr" />
<parameter id="UPPER_BOUND" value=" 1000 " units="mmol_per_gDW_per_hr" />
<parameter id="OBJECTIVE_COEFFICIENT" value=" 0 "/>
<parameter id="FLUX_VALUE" value="0" units="mmol_per_gDW_per_hr" />
</listOfParameters>
</kineticLaw>
</reaction>
<reaction id="R0242" name="fatty-acid--CoA ligase (n-C24:0)">
<notes>
<html xmlns="http://www.w3.org/1999/xhtml">
<p>GENE_ASSOCIATION: YALI0D17864g</p>
<p>GENE_LIST: YALI0D17864g</p>
<p>SUBSYSTEM: Fatty acid metabolism</p>
</html>
</notes>
<listOfReactants>
<speciesReference species="M_atp_m"/>
<speciesReference species="M_coa_m"/>
<speciesReference species="M_ttc_m"/>
</listOfReactants>
<listOfProducts>
<speciesReference species="M_amp_m"/>
<speciesReference species="M_ppi_m"/>
<speciesReference species="M_ttccoa_m"/>
</listOfProducts>
<kineticLaw>
<math xmlns="http://www.w3.org/1998/Math/MathML">
<ci>FLUX_VALUE</ci> 
</math>
<listOfParameters>
<parameter id="LOWER_BOUND" value="-1000 " units="mmol_per_gDW_per_hr" />
<parameter id="UPPER_BOUND" value=" 1000 " units="mmol_per_gDW_per_hr" />
<parameter id="OBJECTIVE_COEFFICIENT" value=" 0 "/>
<parameter id="FLUX_VALUE" value="0" units="mmol_per_gDW_per_hr" />
</listOfParameters>
</kineticLaw>
</reaction>
<reaction id="R0243" name="fatty-acid--CoA ligase (n-C26:0)">
<notes>
<html xmlns="http://www.w3.org/1999/xhtml">
<p>GENE_ASSOCIATION: YALI0D17864g</p>
<p>GENE_LIST: YALI0D17864g</p>
<p>SUBSYSTEM: Fatty acid metabolism</p>
</html>
</notes>
<listOfReactants>
<speciesReference species="M_atp_m"/>
<speciesReference species="M_coa_m"/>
<speciesReference species="M_hexc_m"/>
</listOfReactants>
<listOfProducts>
<speciesReference species="M_amp_m"/>
<speciesReference species="M_hexccoa_m"/>
<speciesReference species="M_ppi_m"/>
</listOfProducts>
<kineticLaw>
<math xmlns="http://www.w3.org/1998/Math/MathML">
<ci>FLUX_VALUE</ci> 
</math>
<listOfParameters>
<parameter id="LOWER_BOUND" value="-1000 " units="mmol_per_gDW_per_hr" />
<parameter id="UPPER_BOUND" value=" 1000 " units="mmol_per_gDW_per_hr" />
<parameter id="OBJECTIVE_COEFFICIENT" value=" 0 "/>
<parameter id="FLUX_VALUE" value="0" units="mmol_per_gDW_per_hr" />
</listOfParameters>
</kineticLaw>
</reaction>
<reaction id="R0244" name="fatty-acid--CoA ligase (octanoate)">
<notes>
<html xmlns="http://www.w3.org/1999/xhtml">
<p>GENE_ASSOCIATION: YALI0D17864g</p>
<p>GENE_LIST: YALI0D17864g</p>
<p>SUBSYSTEM: Fatty acid metabolism</p>
</html>
</notes>
<listOfReactants>
<speciesReference species="M_atp_m"/>
<speciesReference species="M_coa_m"/>
<speciesReference species="M_octa_m"/>
</listOfReactants>
<listOfProducts>
<speciesReference species="M_amp_m"/>
<speciesReference species="M_occoa_m"/>
<speciesReference species="M_ppi_m"/>
</listOfProducts>
<kineticLaw>
<math xmlns="http://www.w3.org/1998/Math/MathML">
<ci>FLUX_VALUE</ci> 
</math>
<listOfParameters>
<parameter id="LOWER_BOUND" value="-1000 " units="mmol_per_gDW_per_hr" />
<parameter id="UPPER_BOUND" value=" 1000 " units="mmol_per_gDW_per_hr" />
<parameter id="OBJECTIVE_COEFFICIENT" value=" 0 "/>
<parameter id="FLUX_VALUE" value="0" units="mmol_per_gDW_per_hr" />
</listOfParameters>
</kineticLaw>
</reaction>
<reaction id="R0245" name="Acetyl-CoA:carnitine O-acetyltransferase">
<notes>
<html xmlns="http://www.w3.org/1999/xhtml">
<p>GENE_ASSOCIATION: (YALI0B10340g or YALI0F21197g)</p>
<p>GENE_LIST: YALI0B10340g YALI0F21197g</p>
<p>SUBSYSTEM: Fatty acid metabolism</p>
</html>
</notes>
<listOfReactants>
<speciesReference species="M_accoa_c"/>
<speciesReference species="M_crn-D_c"/>
</listOfReactants>
<listOfProducts>
<speciesReference species="M_coa_c"/>
<speciesReference species="M_acrn_c"/>
</listOfProducts>
<kineticLaw>
<math xmlns="http://www.w3.org/1998/Math/MathML">
<ci>FLUX_VALUE</ci> 
</math>
<listOfParameters>
<parameter id="LOWER_BOUND" value="-1000 " units="mmol_per_gDW_per_hr" />
<parameter id="UPPER_BOUND" value=" 1000 " units="mmol_per_gDW_per_hr" />
<parameter id="OBJECTIVE_COEFFICIENT" value=" 0 "/>
<parameter id="FLUX_VALUE" value="0" units="mmol_per_gDW_per_hr" />
</listOfParameters>
</kineticLaw>
</reaction>
<reaction id="R0246" name="Acetyl-CoA:carnitine O-acetyltransferase">
<notes>
<html xmlns="http://www.w3.org/1999/xhtml">
<p>GENE_ASSOCIATION: (YALI0B10340g or YALI0F21197g)</p>
<p>GENE_LIST: YALI0B10340g YALI0F21197g</p>
<p>SUBSYSTEM: Fatty acid metabolism</p>
</html>
</notes>
<listOfReactants>
<speciesReference species="M_accoa_m"/>
<speciesReference species="M_crn-D_m"/>
</listOfReactants>
<listOfProducts>
<speciesReference species="M_coa_m"/>
<speciesReference species="M_acrn_m"/>
</listOfProducts>
<kineticLaw>
<math xmlns="http://www.w3.org/1998/Math/MathML">
<ci>FLUX_VALUE</ci> 
</math>
<listOfParameters>
<parameter id="LOWER_BOUND" value="-1000 " units="mmol_per_gDW_per_hr" />
<parameter id="UPPER_BOUND" value=" 1000 " units="mmol_per_gDW_per_hr" />
<parameter id="OBJECTIVE_COEFFICIENT" value=" 0 "/>
<parameter id="FLUX_VALUE" value="0" units="mmol_per_gDW_per_hr" />
</listOfParameters>
</kineticLaw>
</reaction>
<reaction id="R0247" name="5,6,7,8-tetrahydrofolate:NADP+ oxidoreductase">
<notes>
<html xmlns="http://www.w3.org/1999/xhtml">
<p>GENE_ASSOCIATION: YALI0C12771g</p>
<p>GENE_LIST: YALI0C12771g</p>
<p>SUBSYSTEM: Folate biosynthesis</p>
</html>
</notes>
<listOfReactants>
<speciesReference species="M_thf_c"/>
<speciesReference species="M_nadp_c"/>
</listOfReactants>
<listOfProducts>
<speciesReference species="M_dhf_c"/>
<speciesReference species="M_nadph_c"/>
<speciesReference species="M_h_c"/>
</listOfProducts>
<kineticLaw>
<math xmlns="http://www.w3.org/1998/Math/MathML">
<ci>FLUX_VALUE</ci> 
</math>
<listOfParameters>
<parameter id="LOWER_BOUND" value="-1000 " units="mmol_per_gDW_per_hr" />
<parameter id="UPPER_BOUND" value=" 1000 " units="mmol_per_gDW_per_hr" />
<parameter id="OBJECTIVE_COEFFICIENT" value=" 0 "/>
<parameter id="FLUX_VALUE" value="0" units="mmol_per_gDW_per_hr" />
</listOfParameters>
</kineticLaw>
</reaction>
<reaction id="R0248" name="2-amino-4-hydroxy-6-hydroxymethyl-7,8-dihydropteridine:4-aminobenzoate 2-amino-4-hydroxydihydropteridine-6-methenyltransferase" reversible="False">
<notes>
<html xmlns="http://www.w3.org/1999/xhtml">
<p>GENE_ASSOCIATION: YALI0A02541g</p>
<p>GENE_LIST: YALI0A02541g</p>
<p>SUBSYSTEM: Folate biosynthesis</p>
</html>
</notes>
<listOfReactants>
<speciesReference species="M_2ahhmp_m"/>
<speciesReference species="M_4abz_m"/>
</listOfReactants>
<listOfProducts>
<speciesReference species="M_dhpt_m"/>
<speciesReference species="M_h2o_m"/>
</listOfProducts>
<kineticLaw>
<math xmlns="http://www.w3.org/1998/Math/MathML">
<ci>FLUX_VALUE</ci> 
</math>
<listOfParameters>
<parameter id="LOWER_BOUND" value=" 0 " units="mmol_per_gDW_per_hr" />
<parameter id="UPPER_BOUND" value=" 1000 " units="mmol_per_gDW_per_hr" />
<parameter id="OBJECTIVE_COEFFICIENT" value=" 0 "/>
<parameter id="FLUX_VALUE" value="0" units="mmol_per_gDW_per_hr" />
</listOfParameters>
</kineticLaw>
</reaction>
<reaction id="R0249" name="2-amino-4-hydroxy-6-hydroxymethyl-7,8-dihydropteridine-diphosphate:4-aminobenzoate 2-amino-4-hydroxydihydropteridine-6-methenyltransferase" reversible="False">
<notes>
<html xmlns="http://www.w3.org/1999/xhtml">
<p>GENE_ASSOCIATION: YALI0A02541g</p>
<p>GENE_LIST: YALI0A02541g</p>
<p>SUBSYSTEM: Folate biosynthesis</p>
</html>
</notes>
<listOfReactants>
<speciesReference species="M_2ahhmd_m"/>
<speciesReference species="M_4abz_m"/>
</listOfReactants>
<listOfProducts>
<speciesReference species="M_ppi_m"/>
<speciesReference species="M_dhpt_m"/>
</listOfProducts>
<kineticLaw>
<math xmlns="http://www.w3.org/1998/Math/MathML">
<ci>FLUX_VALUE</ci> 
</math>
<listOfParameters>
<parameter id="LOWER_BOUND" value=" 0 " units="mmol_per_gDW_per_hr" />
<parameter id="UPPER_BOUND" value=" 1000 " units="mmol_per_gDW_per_hr" />
<parameter id="OBJECTIVE_COEFFICIENT" value=" 0 "/>
<parameter id="FLUX_VALUE" value="0" units="mmol_per_gDW_per_hr" />
</listOfParameters>
</kineticLaw>
</reaction>
<reaction id="R0250" name="chorismate:L-glutamine aminotransferase" reversible="False">
<notes>
<html xmlns="http://www.w3.org/1999/xhtml">
<p>GENE_ASSOCIATION: YALI0A05379g</p>
<p>GENE_LIST: YALI0A05379g</p>
<p>SUBSYSTEM: Folate biosynthesis</p>
</html>
</notes>
<listOfReactants>
<speciesReference species="M_chor_c"/>
<speciesReference species="M_gln-L_c"/>
</listOfReactants>
<listOfProducts>
<speciesReference species="M_4adcho_c"/>
<speciesReference species="M_glu-L_c"/>
</listOfProducts>
<kineticLaw>
<math xmlns="http://www.w3.org/1998/Math/MathML">
<ci>FLUX_VALUE</ci> 
</math>
<listOfParameters>
<parameter id="LOWER_BOUND" value=" 0 " units="mmol_per_gDW_per_hr" />
<parameter id="UPPER_BOUND" value=" 1000 " units="mmol_per_gDW_per_hr" />
<parameter id="OBJECTIVE_COEFFICIENT" value=" 0 "/>
<parameter id="FLUX_VALUE" value="0" units="mmol_per_gDW_per_hr" />
</listOfParameters>
</kineticLaw>
</reaction>
<reaction id="R0251" name="ATP:2-amino-4-hydroxy-6-hydroxymethyl-7,8-dihydropteridine 6'-pyrophosphotransferase" reversible="False">
<notes>
<html xmlns="http://www.w3.org/1999/xhtml">
<p>GENE_ASSOCIATION: YALI0A02541g</p>
<p>GENE_LIST: YALI0A02541g</p>
<p>SUBSYSTEM: Folate biosynthesis</p>
</html>
</notes>
<listOfReactants>
<speciesReference species="M_atp_m"/>
<speciesReference species="M_2ahhmp_m"/>
</listOfReactants>
<listOfProducts>
<speciesReference species="M_amp_m"/>
<speciesReference species="M_2ahhmd_m"/>
<speciesReference species="M_h_m"/>
</listOfProducts>
<kineticLaw>
<math xmlns="http://www.w3.org/1998/Math/MathML">
<ci>FLUX_VALUE</ci> 
</math>
<listOfParameters>
<parameter id="LOWER_BOUND" value=" 0 " units="mmol_per_gDW_per_hr" />
<parameter id="UPPER_BOUND" value=" 1000 " units="mmol_per_gDW_per_hr" />
<parameter id="OBJECTIVE_COEFFICIENT" value=" 0 "/>
<parameter id="FLUX_VALUE" value="0" units="mmol_per_gDW_per_hr" />
</listOfParameters>
</kineticLaw>
</reaction>
<reaction id="R0252" name="2-Amino-4-hydroxy-6-(erythro-1,2,3-trihydroxypropyl) dihydropteridine triphosphate phosphohydrolase (alkaline optimum)" reversible="False">
<notes>
<html xmlns="http://www.w3.org/1999/xhtml">
<p>GENE_ASSOCIATION: YALI0F16709g</p>
<p>GENE_LIST: YALI0F16709g</p>
<p>SUBSYSTEM: Folate biosynthesis</p>
</html>
</notes>
<listOfReactants>
<speciesReference species="M_ahdt_c"/>
<speciesReference species="M_h2o_c" stoichiometry=" 3 "/>
</listOfReactants>
<listOfProducts>
<speciesReference species="M_dhnpt_c"/>
<speciesReference species="M_pi_c" stoichiometry=" 3 "/>
<speciesReference species="M_h_c" stoichiometry=" 2 "/>
</listOfProducts>
<kineticLaw>
<math xmlns="http://www.w3.org/1998/Math/MathML">
<ci>FLUX_VALUE</ci> 
</math>
<listOfParameters>
<parameter id="LOWER_BOUND" value=" 0 " units="mmol_per_gDW_per_hr" />
<parameter id="UPPER_BOUND" value=" 1000 " units="mmol_per_gDW_per_hr" />
<parameter id="OBJECTIVE_COEFFICIENT" value=" 0 "/>
<parameter id="FLUX_VALUE" value="0" units="mmol_per_gDW_per_hr" />
</listOfParameters>
</kineticLaw>
</reaction>
<reaction id="R0257" name="2-amino-4-hydroxy-6-(D-erythro-1,2,3-trihydroxypropyl)-7,8-dihydropteridine glycolaldehyde-lyase" reversible="False">
<notes>
<html xmlns="http://www.w3.org/1999/xhtml">
<p>GENE_ASSOCIATION: YALI0A02541g</p>
<p>GENE_LIST: YALI0A02541g</p>
<p>SUBSYSTEM: Folate biosynthesis</p>
</html>
</notes>
<listOfReactants>
<speciesReference species="M_dhnpt_m"/>
</listOfReactants>
<listOfProducts>
<speciesReference species="M_gcald_m"/>
<speciesReference species="M_2ahhmp_m"/>
</listOfProducts>
<kineticLaw>
<math xmlns="http://www.w3.org/1998/Math/MathML">
<ci>FLUX_VALUE</ci> 
</math>
<listOfParameters>
<parameter id="LOWER_BOUND" value=" 0 " units="mmol_per_gDW_per_hr" />
<parameter id="UPPER_BOUND" value=" 1000 " units="mmol_per_gDW_per_hr" />
<parameter id="OBJECTIVE_COEFFICIENT" value=" 0 "/>
<parameter id="FLUX_VALUE" value="0" units="mmol_per_gDW_per_hr" />
</listOfParameters>
</kineticLaw>
</reaction>
<reaction id="R0258" name="Tetrahydrofolate:L-glutamate gamma-ligase (ADP-forming)">
<notes>
<html xmlns="http://www.w3.org/1999/xhtml">
<p>GENE_ASSOCIATION: (YALI0A10032g or YALI0E24497g)</p>
<p>GENE_LIST: YALI0A10032g YALI0E24497g</p>
<p>SUBSYSTEM: Folate biosynthesis</p>
</html>
</notes>
<listOfReactants>
<speciesReference species="M_atp_c"/>
<speciesReference species="M_thf_c"/>
<speciesReference species="M_glu-L_c"/>
</listOfReactants>
<listOfProducts>
<speciesReference species="M_adp_c"/>
<speciesReference species="M_pi_c"/>
<speciesReference species="M_thfglu_c"/>
<speciesReference species="M_h_c"/>
</listOfProducts>
<kineticLaw>
<math xmlns="http://www.w3.org/1998/Math/MathML">
<ci>FLUX_VALUE</ci> 
</math>
<listOfParameters>
<parameter id="LOWER_BOUND" value="-1000 " units="mmol_per_gDW_per_hr" />
<parameter id="UPPER_BOUND" value=" 1000 " units="mmol_per_gDW_per_hr" />
<parameter id="OBJECTIVE_COEFFICIENT" value=" 0 "/>
<parameter id="FLUX_VALUE" value="0" units="mmol_per_gDW_per_hr" />
</listOfParameters>
</kineticLaw>
</reaction>
<reaction id="R0259" name="7,8-dihydropteroate:L-glutamate ligase (ADP-forming)" reversible="False">
<notes>
<html xmlns="http://www.w3.org/1999/xhtml">
<p>GENE_ASSOCIATION: (YALI0A10032g or YALI0E24497g)</p>
<p>GENE_LIST: YALI0A10032g YALI0E24497g</p>
<p>SUBSYSTEM: Folate biosynthesis</p>
</html>
</notes>
<listOfReactants>
<speciesReference species="M_atp_c"/>
<speciesReference species="M_dhpt_c"/>
<speciesReference species="M_glu-L_c"/>
</listOfReactants>
<listOfProducts>
<speciesReference species="M_adp_c"/>
<speciesReference species="M_pi_c"/>
<speciesReference species="M_dhf_c"/>
<speciesReference species="M_h_c"/>
</listOfProducts>
<kineticLaw>
<math xmlns="http://www.w3.org/1998/Math/MathML">
<ci>FLUX_VALUE</ci> 
</math>
<listOfParameters>
<parameter id="LOWER_BOUND" value=" 0 " units="mmol_per_gDW_per_hr" />
<parameter id="UPPER_BOUND" value=" 1000 " units="mmol_per_gDW_per_hr" />
<parameter id="OBJECTIVE_COEFFICIENT" value=" 0 "/>
<parameter id="FLUX_VALUE" value="0" units="mmol_per_gDW_per_hr" />
</listOfParameters>
</kineticLaw>
</reaction>
<reaction id="R0260" name="D-Glucitol:NAD+ 2-oxidoreductase">
<notes>
<html xmlns="http://www.w3.org/1999/xhtml">
<p>GENE_ASSOCIATION: YALI0E12463g</p>
<p>GENE_LIST: YALI0E12463g</p>
<p>SUBSYSTEM: Fructose and mannose metabolism</p>
</html>
</notes>
<listOfReactants>
<speciesReference species="M_sbt-D_c"/>
<speciesReference species="M_nad_c"/>
</listOfReactants>
<listOfProducts>
<speciesReference species="M_fru_c"/>
<speciesReference species="M_nadh_c"/>
<speciesReference species="M_h_c"/>
</listOfProducts>
<kineticLaw>
<math xmlns="http://www.w3.org/1998/Math/MathML">
<ci>FLUX_VALUE</ci> 
</math>
<listOfParameters>
<parameter id="LOWER_BOUND" value="-1000 " units="mmol_per_gDW_per_hr" />
<parameter id="UPPER_BOUND" value=" 1000 " units="mmol_per_gDW_per_hr" />
<parameter id="OBJECTIVE_COEFFICIENT" value=" 0 "/>
<parameter id="FLUX_VALUE" value="0" units="mmol_per_gDW_per_hr" />
</listOfParameters>
</kineticLaw>
</reaction>
<reaction id="R0261" name="GTP:alpha-D-mannose-1-phosphate guanylyltransferase" reversible="False">
<notes>
<html xmlns="http://www.w3.org/1999/xhtml">
<p>GENE_ASSOCIATION: (YALI0C06490g or YALI0E15125g)</p>
<p>GENE_LIST: YALI0C06490g YALI0E15125g</p>
<p>SUBSYSTEM: Fructose and mannose metabolism</p>
</html>
</notes>
<listOfReactants>
<speciesReference species="M_gtp_c"/>
<speciesReference species="M_man1p_c"/>
<speciesReference species="M_h_c"/>
</listOfReactants>
<listOfProducts>
<speciesReference species="M_ppi_c"/>
<speciesReference species="M_gdpmann_c"/>
</listOfProducts>
<kineticLaw>
<math xmlns="http://www.w3.org/1998/Math/MathML">
<ci>FLUX_VALUE</ci> 
</math>
<listOfParameters>
<parameter id="LOWER_BOUND" value=" 0 " units="mmol_per_gDW_per_hr" />
<parameter id="UPPER_BOUND" value=" 1000 " units="mmol_per_gDW_per_hr" />
<parameter id="OBJECTIVE_COEFFICIENT" value=" 0 "/>
<parameter id="FLUX_VALUE" value="0" units="mmol_per_gDW_per_hr" />
</listOfParameters>
</kineticLaw>
</reaction>
<reaction id="R0262" name="ATP:D-mannose 6-phosphotransferase" reversible="False">
<notes>
<html xmlns="http://www.w3.org/1999/xhtml">
<p>GENE_ASSOCIATION: (YALI0B22308g or YALI0E15488g or YALI0E20207g)</p>
<p>GENE_LIST: YALI0B22308g YALI0E15488g YALI0E20207g</p>
<p>SUBSYSTEM: Fructose and mannose metabolism</p>
</html>
</notes>
<listOfReactants>
<speciesReference species="M_atp_c"/>
<speciesReference species="M_man_c"/>
</listOfReactants>
<listOfProducts>
<speciesReference species="M_adp_c"/>
<speciesReference species="M_man6p_c"/>
<speciesReference species="M_h_c"/>
</listOfProducts>
<kineticLaw>
<math xmlns="http://www.w3.org/1998/Math/MathML">
<ci>FLUX_VALUE</ci> 
</math>
<listOfParameters>
<parameter id="LOWER_BOUND" value=" 0 " units="mmol_per_gDW_per_hr" />
<parameter id="UPPER_BOUND" value=" 1000 " units="mmol_per_gDW_per_hr" />
<parameter id="OBJECTIVE_COEFFICIENT" value=" 0 "/>
<parameter id="FLUX_VALUE" value="0" units="mmol_per_gDW_per_hr" />
</listOfParameters>
</kineticLaw>
</reaction>
<reaction id="R0263" name="D-Mannose 6-phosphate 1,6-phosphomutase">
<notes>
<html xmlns="http://www.w3.org/1999/xhtml">
<p>GENE_ASSOCIATION: YALI0D13112g</p>
<p>GENE_LIST: YALI0D13112g</p>
<p>SUBSYSTEM: Fructose and mannose metabolism</p>
</html>
</notes>
<listOfReactants>
<speciesReference species="M_man6p_c"/>
</listOfReactants>
<listOfProducts>
<speciesReference species="M_man1p_c"/>
</listOfProducts>
<kineticLaw>
<math xmlns="http://www.w3.org/1998/Math/MathML">
<ci>FLUX_VALUE</ci> 
</math>
<listOfParameters>
<parameter id="LOWER_BOUND" value="-1000 " units="mmol_per_gDW_per_hr" />
<parameter id="UPPER_BOUND" value=" 1000 " units="mmol_per_gDW_per_hr" />
<parameter id="OBJECTIVE_COEFFICIENT" value=" 0 "/>
<parameter id="FLUX_VALUE" value="0" units="mmol_per_gDW_per_hr" />
</listOfParameters>
</kineticLaw>
</reaction>
<reaction id="R0264" name="D-mannose-6-phosphate aldose-ketose-isomerase">
<notes>
<html xmlns="http://www.w3.org/1999/xhtml">
<p>GENE_ASSOCIATION: YALI0B18348g</p>
<p>GENE_LIST: YALI0B18348g</p>
<p>SUBSYSTEM: Fructose and mannose metabolism</p>
</html>
</notes>
<listOfReactants>
<speciesReference species="M_man6p_c"/>
</listOfReactants>
<listOfProducts>
<speciesReference species="M_f6p_c"/>
</listOfProducts>
<kineticLaw>
<math xmlns="http://www.w3.org/1998/Math/MathML">
<ci>FLUX_VALUE</ci> 
</math>
<listOfParameters>
<parameter id="LOWER_BOUND" value="-1000 " units="mmol_per_gDW_per_hr" />
<parameter id="UPPER_BOUND" value=" 1000 " units="mmol_per_gDW_per_hr" />
<parameter id="OBJECTIVE_COEFFICIENT" value=" 0 "/>
<parameter id="FLUX_VALUE" value="0" units="mmol_per_gDW_per_hr" />
</listOfParameters>
</kineticLaw>
</reaction>
<reaction id="R0265" name="D-Fructose 1-phosphate D-glyceraldehyde-3-phosphate-lyase">
<notes>
<html xmlns="http://www.w3.org/1999/xhtml">
<p>GENE_ASSOCIATION: YALI0E26004g</p>
<p>GENE_LIST: YALI0E26004g</p>
<p>SUBSYSTEM: Fructose and mannose metabolism</p>
</html>
</notes>
<listOfReactants>
<speciesReference species="M_f1p_c"/>
</listOfReactants>
<listOfProducts>
<speciesReference species="M_dhap_c"/>
<speciesReference species="M_glyald_c"/>
</listOfProducts>
<kineticLaw>
<math xmlns="http://www.w3.org/1998/Math/MathML">
<ci>FLUX_VALUE</ci> 
</math>
<listOfParameters>
<parameter id="LOWER_BOUND" value="-1000 " units="mmol_per_gDW_per_hr" />
<parameter id="UPPER_BOUND" value=" 1000 " units="mmol_per_gDW_per_hr" />
<parameter id="OBJECTIVE_COEFFICIENT" value=" 0 "/>
<parameter id="FLUX_VALUE" value="0" units="mmol_per_gDW_per_hr" />
</listOfParameters>
</kineticLaw>
</reaction>
<reaction id="R0266" name="D-Fructose-2,6-bisphosphate 2-phosphohydrolase" reversible="False">
<notes>
<html xmlns="http://www.w3.org/1999/xhtml">
<p>GENE_ASSOCIATION: (YALI0D21010g or YALI0E17633g)</p>
<p>GENE_LIST: YALI0D21010g YALI0E17633g</p>
<p>SUBSYSTEM: Fructose and mannose metabolism</p>
</html>
</notes>
<listOfReactants>
<speciesReference species="M_f26bp_c"/>
<speciesReference species="M_h2o_c"/>
</listOfReactants>
<listOfProducts>
<speciesReference species="M_f6p_c"/>
<speciesReference species="M_pi_c"/>
</listOfProducts>
<kineticLaw>
<math xmlns="http://www.w3.org/1998/Math/MathML">
<ci>FLUX_VALUE</ci> 
</math>
<listOfParameters>
<parameter id="LOWER_BOUND" value=" 0 " units="mmol_per_gDW_per_hr" />
<parameter id="UPPER_BOUND" value=" 1000 " units="mmol_per_gDW_per_hr" />
<parameter id="OBJECTIVE_COEFFICIENT" value=" 0 "/>
<parameter id="FLUX_VALUE" value="0" units="mmol_per_gDW_per_hr" />
</listOfParameters>
</kineticLaw>
</reaction>
<reaction id="R0267" name="ATP:D-fructose-6-phosphate 2-phosphotransferase" reversible="False">
<notes>
<html xmlns="http://www.w3.org/1999/xhtml">
<p>GENE_ASSOCIATION: (YALI0F27885g or YALI0E17633g or YALI0D21010g)</p>
<p>GENE_LIST: YALI0F27885g YALI0E17633g YALI0D21010g</p>
<p>SUBSYSTEM: Fructose and mannose metabolism</p>
</html>
</notes>
<listOfReactants>
<speciesReference species="M_atp_c"/>
<speciesReference species="M_f6p_c"/>
</listOfReactants>
<listOfProducts>
<speciesReference species="M_adp_c"/>
<speciesReference species="M_f26bp_c"/>
<speciesReference species="M_h_c"/>
</listOfProducts>
<kineticLaw>
<math xmlns="http://www.w3.org/1998/Math/MathML">
<ci>FLUX_VALUE</ci> 
</math>
<listOfParameters>
<parameter id="LOWER_BOUND" value=" 0 " units="mmol_per_gDW_per_hr" />
<parameter id="UPPER_BOUND" value=" 1000 " units="mmol_per_gDW_per_hr" />
<parameter id="OBJECTIVE_COEFFICIENT" value=" 0 "/>
<parameter id="FLUX_VALUE" value="0" units="mmol_per_gDW_per_hr" />
</listOfParameters>
</kineticLaw>
</reaction>
<reaction id="R0268" name="ATP:D-fructose 6-phosphotransferase" reversible="False">
<notes>
<html xmlns="http://www.w3.org/1999/xhtml">
<p>GENE_ASSOCIATION: (YALI0B22308g or YALI0E15488g or YALI0E20207g)</p>
<p>GENE_LIST: YALI0B22308g YALI0E15488g YALI0E20207g</p>
<p>SUBSYSTEM: Fructose and mannose metabolism</p>
</html>
</notes>
<listOfReactants>
<speciesReference species="M_atp_c"/>
<speciesReference species="M_fru_c"/>
</listOfReactants>
<listOfProducts>
<speciesReference species="M_adp_c"/>
<speciesReference species="M_f6p_c"/>
<speciesReference species="M_h_c"/>
</listOfProducts>
<kineticLaw>
<math xmlns="http://www.w3.org/1998/Math/MathML">
<ci>FLUX_VALUE</ci> 
</math>
<listOfParameters>
<parameter id="LOWER_BOUND" value=" 0 " units="mmol_per_gDW_per_hr" />
<parameter id="UPPER_BOUND" value=" 1000 " units="mmol_per_gDW_per_hr" />
<parameter id="OBJECTIVE_COEFFICIENT" value=" 0 "/>
<parameter id="FLUX_VALUE" value="0" units="mmol_per_gDW_per_hr" />
</listOfParameters>
</kineticLaw>
</reaction>
<reaction id="R0269" name="L-serine ammonia-lyase" reversible="False">
<notes>
<html xmlns="http://www.w3.org/1999/xhtml">
<p>GENE_ASSOCIATION: YALI0D02497g</p>
<p>GENE_LIST: YALI0D02497g</p>
<p>SUBSYSTEM: Glycine, serine and threonine metabolism</p>
</html>
</notes>
<listOfReactants>
<speciesReference species="M_ser-L_c"/>
</listOfReactants>
<listOfProducts>
<speciesReference species="M_pyr_c"/>
<speciesReference species="M_nh4_c"/>
</listOfProducts>
<kineticLaw>
<math xmlns="http://www.w3.org/1998/Math/MathML">
<ci>FLUX_VALUE</ci> 
</math>
<listOfParameters>
<parameter id="LOWER_BOUND" value=" 0 " units="mmol_per_gDW_per_hr" />
<parameter id="UPPER_BOUND" value=" 1000 " units="mmol_per_gDW_per_hr" />
<parameter id="OBJECTIVE_COEFFICIENT" value=" 0 "/>
<parameter id="FLUX_VALUE" value="0" units="mmol_per_gDW_per_hr" />
</listOfParameters>
</kineticLaw>
</reaction>
<reaction id="R0271" name="ATP:L-aspartate 4-phosphotransferase" reversible="False">
<notes>
<html xmlns="http://www.w3.org/1999/xhtml">
<p>GENE_ASSOCIATION: YALI0D11704g</p>
<p>GENE_LIST: YALI0D11704g</p>
<p>SUBSYSTEM: Glycine, serine and threonine metabolism</p>
</html>
</notes>
<listOfReactants>
<speciesReference species="M_atp_c"/>
<speciesReference species="M_asp-L_c"/>
</listOfReactants>
<listOfProducts>
<speciesReference species="M_adp_c"/>
<speciesReference species="M_4pasp_c"/>
</listOfProducts>
<kineticLaw>
<math xmlns="http://www.w3.org/1998/Math/MathML">
<ci>FLUX_VALUE</ci> 
</math>
<listOfParameters>
<parameter id="LOWER_BOUND" value=" 0 " units="mmol_per_gDW_per_hr" />
<parameter id="UPPER_BOUND" value=" 1000 " units="mmol_per_gDW_per_hr" />
<parameter id="OBJECTIVE_COEFFICIENT" value=" 0 "/>
<parameter id="FLUX_VALUE" value="0" units="mmol_per_gDW_per_hr" />
</listOfParameters>
</kineticLaw>
</reaction>
<reaction id="R0272" name="O-phospho-L-serine phosphohydrolase" reversible="False">
<notes>
<html xmlns="http://www.w3.org/1999/xhtml">
<p>GENE_ASSOCIATION: YALI0B20438g</p>
<p>GENE_LIST: YALI0B20438g</p>
<p>SUBSYSTEM: Glycine, serine and threonine metabolism</p>
</html>
</notes>
<listOfReactants>
<speciesReference species="M_pser-L_c"/>
<speciesReference species="M_h2o_c"/>
</listOfReactants>
<listOfProducts>
<speciesReference species="M_ser-L_c"/>
<speciesReference species="M_pi_c"/>
</listOfProducts>
<kineticLaw>
<math xmlns="http://www.w3.org/1998/Math/MathML">
<ci>FLUX_VALUE</ci> 
</math>
<listOfParameters>
<parameter id="LOWER_BOUND" value=" 0 " units="mmol_per_gDW_per_hr" />
<parameter id="UPPER_BOUND" value=" 1000 " units="mmol_per_gDW_per_hr" />
<parameter id="OBJECTIVE_COEFFICIENT" value=" 0 "/>
<parameter id="FLUX_VALUE" value="0" units="mmol_per_gDW_per_hr" />
</listOfParameters>
</kineticLaw>
</reaction>
<reaction id="R0273" name="L-threonine acetaldehyde-lyase (glycine-forming)">
<notes>
<html xmlns="http://www.w3.org/1999/xhtml">
<p>GENE_ASSOCIATION: YALI0A21417g</p>
<p>GENE_LIST: YALI0A21417g</p>
<p>SUBSYSTEM: Glycine, serine and threonine metabolism</p>
</html>
</notes>
<listOfReactants>
<speciesReference species="M_thr-L_c"/>
</listOfReactants>
<listOfProducts>
<speciesReference species="M_gly_c"/>
<speciesReference species="M_acald_c"/>
</listOfProducts>
<kineticLaw>
<math xmlns="http://www.w3.org/1998/Math/MathML">
<ci>FLUX_VALUE</ci> 
</math>
<listOfParameters>
<parameter id="LOWER_BOUND" value="-1000 " units="mmol_per_gDW_per_hr" />
<parameter id="UPPER_BOUND" value=" 1000 " units="mmol_per_gDW_per_hr" />
<parameter id="OBJECTIVE_COEFFICIENT" value=" 0 "/>
<parameter id="FLUX_VALUE" value="0" units="mmol_per_gDW_per_hr" />
</listOfParameters>
</kineticLaw>
</reaction>
<reaction id="R0274" name="5,10-Methylenetetrahydrofolate:glycine hydroxymethyltransferase">
<notes>
<html xmlns="http://www.w3.org/1999/xhtml">
<p>GENE_ASSOCIATION: (YALI0D22484g or YALI0E16346g)</p>
<p>GENE_LIST: YALI0D22484g YALI0E16346g</p>
<p>SUBSYSTEM: Glycine, serine and threonine metabolism</p>
</html>
</notes>
<listOfReactants>
<speciesReference species="M_mlthf_c"/>
<speciesReference species="M_gly_c"/>
<speciesReference species="M_h2o_c"/>
</listOfReactants>
<listOfProducts>
<speciesReference species="M_thf_c"/>
<speciesReference species="M_ser-L_c"/>
</listOfProducts>
<kineticLaw>
<math xmlns="http://www.w3.org/1998/Math/MathML">
<ci>FLUX_VALUE</ci> 
</math>
<listOfParameters>
<parameter id="LOWER_BOUND" value="-1000 " units="mmol_per_gDW_per_hr" />
<parameter id="UPPER_BOUND" value=" 1000 " units="mmol_per_gDW_per_hr" />
<parameter id="OBJECTIVE_COEFFICIENT" value=" 0 "/>
<parameter id="FLUX_VALUE" value="0" units="mmol_per_gDW_per_hr" />
</listOfParameters>
</kineticLaw>
</reaction>
<reaction id="R0275" name="L-threonine ammonia-lyase (2-oxobutanoate-forming)" reversible="False">
<notes>
<html xmlns="http://www.w3.org/1999/xhtml">
<p>GENE_ASSOCIATION: YALI0D02497g</p>
<p>GENE_LIST: YALI0D02497g</p>
<p>SUBSYSTEM: Glycine, serine and threonine metabolism</p>
</html>
</notes>
<listOfReactants>
<speciesReference species="M_thr-L_c"/>
</listOfReactants>
<listOfProducts>
<speciesReference species="M_2obut_c"/>
<speciesReference species="M_nh4_c"/>
</listOfProducts>
<kineticLaw>
<math xmlns="http://www.w3.org/1998/Math/MathML">
<ci>FLUX_VALUE</ci> 
</math>
<listOfParameters>
<parameter id="LOWER_BOUND" value=" 0 " units="mmol_per_gDW_per_hr" />
<parameter id="UPPER_BOUND" value=" 1000 " units="mmol_per_gDW_per_hr" />
<parameter id="OBJECTIVE_COEFFICIENT" value=" 0 "/>
<parameter id="FLUX_VALUE" value="0" units="mmol_per_gDW_per_hr" />
</listOfParameters>
</kineticLaw>
</reaction>
<reaction id="R0276" name="L-cystathionine cysteine-lyase (deaminating; 2-oxobutanoate-forming)">
<notes>
<html xmlns="http://www.w3.org/1999/xhtml">
<p>GENE_ASSOCIATION: YALI0F05874g</p>
<p>GENE_LIST: YALI0F05874g</p>
<p>SUBSYSTEM: Glycine, serine and threonine metabolism</p>
</html>
</notes>
<listOfReactants>
<speciesReference species="M_cyst-L_c"/>
<speciesReference species="M_h2o_c"/>
</listOfReactants>
<listOfProducts>
<speciesReference species="M_cys-L_c"/>
<speciesReference species="M_nh4_c"/>
<speciesReference species="M_2obut_c"/>
</listOfProducts>
<kineticLaw>
<math xmlns="http://www.w3.org/1998/Math/MathML">
<ci>FLUX_VALUE</ci> 
</math>
<listOfParameters>
<parameter id="LOWER_BOUND" value="-1000 " units="mmol_per_gDW_per_hr" />
<parameter id="UPPER_BOUND" value=" 1000 " units="mmol_per_gDW_per_hr" />
<parameter id="OBJECTIVE_COEFFICIENT" value=" 0 "/>
<parameter id="FLUX_VALUE" value="0" units="mmol_per_gDW_per_hr" />
</listOfParameters>
</kineticLaw>
</reaction>
<reaction id="R0277" name="L-serine hydro-lyase (adding homocysteine; L-cystathionine-forming)" reversible="False">
<notes>
<html xmlns="http://www.w3.org/1999/xhtml">
<p>GENE_ASSOCIATION: YALI0E09108g</p>
<p>GENE_LIST: YALI0E09108g</p>
<p>SUBSYSTEM: Glycine, serine and threonine metabolism</p>
</html>
</notes>
<listOfReactants>
<speciesReference species="M_ser-L_c"/>
<speciesReference species="M_hcys-L_c"/>
</listOfReactants>
<listOfProducts>
<speciesReference species="M_cyst-L_c"/>
<speciesReference species="M_h2o_c"/>
</listOfProducts>
<kineticLaw>
<math xmlns="http://www.w3.org/1998/Math/MathML">
<ci>FLUX_VALUE</ci> 
</math>
<listOfParameters>
<parameter id="LOWER_BOUND" value=" 0 " units="mmol_per_gDW_per_hr" />
<parameter id="UPPER_BOUND" value=" 1000 " units="mmol_per_gDW_per_hr" />
<parameter id="OBJECTIVE_COEFFICIENT" value=" 0 "/>
<parameter id="FLUX_VALUE" value="0" units="mmol_per_gDW_per_hr" />
</listOfParameters>
</kineticLaw>
</reaction>
<reaction id="R0278" name="O-phospho-L-homoserine phosphate-lyase (adding water;L-threonine-forming)" reversible="False">
<notes>
<html xmlns="http://www.w3.org/1999/xhtml">
<p>GENE_ASSOCIATION: YALI0F23221g</p>
<p>GENE_LIST: YALI0F23221g</p>
<p>SUBSYSTEM: Glycine, serine and threonine metabolism</p>
</html>
</notes>
<listOfReactants>
<speciesReference species="M_phom_c"/>
<speciesReference species="M_h2o_c"/>
</listOfReactants>
<listOfProducts>
<speciesReference species="M_thr-L_c"/>
<speciesReference species="M_pi_c"/>
</listOfProducts>
<kineticLaw>
<math xmlns="http://www.w3.org/1998/Math/MathML">
<ci>FLUX_VALUE</ci> 
</math>
<listOfParameters>
<parameter id="LOWER_BOUND" value=" 0 " units="mmol_per_gDW_per_hr" />
<parameter id="UPPER_BOUND" value=" 1000 " units="mmol_per_gDW_per_hr" />
<parameter id="OBJECTIVE_COEFFICIENT" value=" 0 "/>
<parameter id="FLUX_VALUE" value="0" units="mmol_per_gDW_per_hr" />
</listOfParameters>
</kineticLaw>
</reaction>
<reaction id="R0279" name="3-Phospho-D-glycerate:NAD+ 2-oxidoreductase" reversible="False">
<notes>
<html xmlns="http://www.w3.org/1999/xhtml">
<p>GENE_ASSOCIATION: YALI0F09966g</p>
<p>GENE_LIST: YALI0F09966g</p>
<p>SUBSYSTEM: Glycine, serine and threonine metabolism</p>
</html>
</notes>
<listOfReactants>
<speciesReference species="M_3pg_c"/>
<speciesReference species="M_nad_c"/>
</listOfReactants>
<listOfProducts>
<speciesReference species="M_3php_c"/>
<speciesReference species="M_nadh_c"/>
<speciesReference species="M_h_c"/>
</listOfProducts>
<kineticLaw>
<math xmlns="http://www.w3.org/1998/Math/MathML">
<ci>FLUX_VALUE</ci> 
</math>
<listOfParameters>
<parameter id="LOWER_BOUND" value=" 0 " units="mmol_per_gDW_per_hr" />
<parameter id="UPPER_BOUND" value=" 1000 " units="mmol_per_gDW_per_hr" />
<parameter id="OBJECTIVE_COEFFICIENT" value=" 0 "/>
<parameter id="FLUX_VALUE" value="0" units="mmol_per_gDW_per_hr" />
</listOfParameters>
</kineticLaw>
</reaction>
<reaction id="R0280" name="ATP:L-homoserine O-phosphotransferase" reversible="False">
<notes>
<html xmlns="http://www.w3.org/1999/xhtml">
<p>GENE_ASSOCIATION: YALI0F13453g</p>
<p>GENE_LIST: YALI0F13453g</p>
<p>SUBSYSTEM: Glycine, serine and threonine metabolism</p>
</html>
</notes>
<listOfReactants>
<speciesReference species="M_atp_c"/>
<speciesReference species="M_hom-L_c"/>
</listOfReactants>
<listOfProducts>
<speciesReference species="M_adp_c"/>
<speciesReference species="M_phom_c"/>
<speciesReference species="M_h_c"/>
</listOfProducts>
<kineticLaw>
<math xmlns="http://www.w3.org/1998/Math/MathML">
<ci>FLUX_VALUE</ci> 
</math>
<listOfParameters>
<parameter id="LOWER_BOUND" value=" 0 " units="mmol_per_gDW_per_hr" />
<parameter id="UPPER_BOUND" value=" 1000 " units="mmol_per_gDW_per_hr" />
<parameter id="OBJECTIVE_COEFFICIENT" value=" 0 "/>
<parameter id="FLUX_VALUE" value="0" units="mmol_per_gDW_per_hr" />
</listOfParameters>
</kineticLaw>
</reaction>
<reaction id="R0281" name="L-homoserine:NADP+ oxidoreductase">
<notes>
<html xmlns="http://www.w3.org/1999/xhtml">
<p>GENE_ASSOCIATION: YALI0D01089g</p>
<p>GENE_LIST: YALI0D01089g</p>
<p>SUBSYSTEM: Glycine, serine and threonine metabolism</p>
</html>
</notes>
<listOfReactants>
<speciesReference species="M_hom-L_c"/>
<speciesReference species="M_nadp_c"/>
</listOfReactants>
<listOfProducts>
<speciesReference species="M_aspsa_c"/>
<speciesReference species="M_nadph_c"/>
<speciesReference species="M_h_c"/>
</listOfProducts>
<kineticLaw>
<math xmlns="http://www.w3.org/1998/Math/MathML">
<ci>FLUX_VALUE</ci> 
</math>
<listOfParameters>
<parameter id="LOWER_BOUND" value="-1000 " units="mmol_per_gDW_per_hr" />
<parameter id="UPPER_BOUND" value=" 1000 " units="mmol_per_gDW_per_hr" />
<parameter id="OBJECTIVE_COEFFICIENT" value=" 0 "/>
<parameter id="FLUX_VALUE" value="0" units="mmol_per_gDW_per_hr" />
</listOfParameters>
</kineticLaw>
</reaction>
<reaction id="R0282" name="L-Aspartate-4-semialdehyde:NADP+ oxidoreductase (phosphorylating)" reversible="False">
<notes>
<html xmlns="http://www.w3.org/1999/xhtml">
<p>GENE_ASSOCIATION: YALI0D13596g</p>
<p>GENE_LIST: YALI0D13596g</p>
<p>SUBSYSTEM: Glycine, serine and threonine metabolism</p>
</html>
</notes>
<listOfReactants>
<speciesReference species="M_4pasp_c"/>
<speciesReference species="M_nadph_c"/>
<speciesReference species="M_h_c"/>
</listOfReactants>
<listOfProducts>
<speciesReference species="M_aspsa_c"/>
<speciesReference species="M_pi_c"/>
<speciesReference species="M_nadp_c"/>
</listOfProducts>
<kineticLaw>
<math xmlns="http://www.w3.org/1998/Math/MathML">
<ci>FLUX_VALUE</ci> 
</math>
<listOfParameters>
<parameter id="LOWER_BOUND" value=" 0 " units="mmol_per_gDW_per_hr" />
<parameter id="UPPER_BOUND" value=" 1000 " units="mmol_per_gDW_per_hr" />
<parameter id="OBJECTIVE_COEFFICIENT" value=" 0 "/>
<parameter id="FLUX_VALUE" value="0" units="mmol_per_gDW_per_hr" />
</listOfParameters>
</kineticLaw>
</reaction>
<reaction id="R0284" name="glycine:lipoylprotein oxidoreductase (decarboxylating and acceptor-aminomethylating)">
<notes>
<html xmlns="http://www.w3.org/1999/xhtml">
<p>GENE_ASSOCIATION: YALI0A09856g</p>
<p>GENE_LIST: YALI0A09856g</p>
<p>SUBSYSTEM: Glycine, serine and threonine metabolism</p>
</html>
</notes>
<listOfReactants>
<speciesReference species="M_gly_m"/>
<speciesReference species="M_lpro_m"/>
<speciesReference species="M_h_m"/>
</listOfReactants>
<listOfProducts>
<speciesReference species="M_alpro_m"/>
<speciesReference species="M_co2_m"/>
</listOfProducts>
<kineticLaw>
<math xmlns="http://www.w3.org/1998/Math/MathML">
<ci>FLUX_VALUE</ci> 
</math>
<listOfParameters>
<parameter id="LOWER_BOUND" value="-1000 " units="mmol_per_gDW_per_hr" />
<parameter id="UPPER_BOUND" value=" 1000 " units="mmol_per_gDW_per_hr" />
<parameter id="OBJECTIVE_COEFFICIENT" value=" 0 "/>
<parameter id="FLUX_VALUE" value="0" units="mmol_per_gDW_per_hr" />
</listOfParameters>
</kineticLaw>
</reaction>
<reaction id="R0285" name="dihydrolipoylprotein:NAD+ oxidoreductase">
<notes>
<html xmlns="http://www.w3.org/1999/xhtml">
<p>GENE_ASSOCIATION: YALI0D20768g</p>
<p>GENE_LIST: YALI0D20768g</p>
<p>SUBSYSTEM: Glycine, serine and threonine metabolism</p>
</html>
</notes>
<listOfReactants>
<speciesReference species="M_dhlpro_m"/>
<speciesReference species="M_nad_m"/>
</listOfReactants>
<listOfProducts>
<speciesReference species="M_lpro_m"/>
<speciesReference species="M_nadh_m"/>
<speciesReference species="M_h_m"/>
</listOfProducts>
<kineticLaw>
<math xmlns="http://www.w3.org/1998/Math/MathML">
<ci>FLUX_VALUE</ci> 
</math>
<listOfParameters>
<parameter id="LOWER_BOUND" value="-1000 " units="mmol_per_gDW_per_hr" />
<parameter id="UPPER_BOUND" value=" 1000 " units="mmol_per_gDW_per_hr" />
<parameter id="OBJECTIVE_COEFFICIENT" value=" 0 "/>
<parameter id="FLUX_VALUE" value="0" units="mmol_per_gDW_per_hr" />
</listOfParameters>
</kineticLaw>
</reaction>
<reaction id="R0286" name="S-aminomethyldihydrolipoylprotein:(6S)-tetrahydrofolate aminomethyltransferase (ammonia-forming)">
<notes>
<html xmlns="http://www.w3.org/1999/xhtml">
<p>GENE_ASSOCIATION: YALI0F02849g</p>
<p>GENE_LIST: YALI0F02849g</p>
<p>SUBSYSTEM: Glycine, serine and threonine metabolism</p>
</html>
</notes>
<listOfReactants>
<speciesReference species="M_alpro_m"/>
<speciesReference species="M_thf_m"/>
</listOfReactants>
<listOfProducts>
<speciesReference species="M_dhlpro_m"/>
<speciesReference species="M_mlthf_m"/>
<speciesReference species="M_nh4_m"/>
</listOfProducts>
<kineticLaw>
<math xmlns="http://www.w3.org/1998/Math/MathML">
<ci>FLUX_VALUE</ci> 
</math>
<listOfParameters>
<parameter id="LOWER_BOUND" value="-1000 " units="mmol_per_gDW_per_hr" />
<parameter id="UPPER_BOUND" value=" 1000 " units="mmol_per_gDW_per_hr" />
<parameter id="OBJECTIVE_COEFFICIENT" value=" 0 "/>
<parameter id="FLUX_VALUE" value="0" units="mmol_per_gDW_per_hr" />
</listOfParameters>
</kineticLaw>
</reaction>
<reaction id="R0287" name="3-Phosphoserine:2-oxoglutarate aminotransferase">
<notes>
<html xmlns="http://www.w3.org/1999/xhtml">
<p>GENE_ASSOCIATION: YALI0F06468g</p>
<p>GENE_LIST: YALI0F06468g</p>
<p>SUBSYSTEM: Glycine, serine and threonine metabolism</p>
</html>
</notes>
<listOfReactants>
<speciesReference species="M_pser-L_c"/>
<speciesReference species="M_akg_c"/>
</listOfReactants>
<listOfProducts>
<speciesReference species="M_3php_c"/>
<speciesReference species="M_glu-L_c"/>
</listOfProducts>
<kineticLaw>
<math xmlns="http://www.w3.org/1998/Math/MathML">
<ci>FLUX_VALUE</ci> 
</math>
<listOfParameters>
<parameter id="LOWER_BOUND" value="-1000 " units="mmol_per_gDW_per_hr" />
<parameter id="UPPER_BOUND" value=" 1000 " units="mmol_per_gDW_per_hr" />
<parameter id="OBJECTIVE_COEFFICIENT" value=" 0 "/>
<parameter id="FLUX_VALUE" value="0" units="mmol_per_gDW_per_hr" />
</listOfParameters>
</kineticLaw>
</reaction>
<reaction id="R0288" name="L-Allothreonine acetaldehyde-lyase">
<notes>
<html xmlns="http://www.w3.org/1999/xhtml">
<p>GENE_ASSOCIATION: YALI0A21417g</p>
<p>GENE_LIST: YALI0A21417g</p>
<p>SUBSYSTEM: Glycine, serine and threonine metabolism</p>
</html>
</notes>
<listOfReactants>
<speciesReference species="M_athr-L_c"/>
</listOfReactants>
<listOfProducts>
<speciesReference species="M_gly_c"/>
<speciesReference species="M_acald_c"/>
</listOfProducts>
<kineticLaw>
<math xmlns="http://www.w3.org/1998/Math/MathML">
<ci>FLUX_VALUE</ci> 
</math>
<listOfParameters>
<parameter id="LOWER_BOUND" value="-1000 " units="mmol_per_gDW_per_hr" />
<parameter id="UPPER_BOUND" value=" 1000 " units="mmol_per_gDW_per_hr" />
<parameter id="OBJECTIVE_COEFFICIENT" value=" 0 "/>
<parameter id="FLUX_VALUE" value="0" units="mmol_per_gDW_per_hr" />
</listOfParameters>
</kineticLaw>
</reaction>
<reaction id="R0289" name="L-Serine:pyruvate aminotransferase">
<notes>
<html xmlns="http://www.w3.org/1999/xhtml">
<p>GENE_ASSOCIATION: YALI0E16643g</p>
<p>GENE_LIST: YALI0E16643g</p>
<p>SUBSYSTEM: Glycine, serine and threonine metabolism</p>
</html>
</notes>
<listOfReactants>
<speciesReference species="M_ser-L_c"/>
<speciesReference species="M_pyr_c"/>
</listOfReactants>
<listOfProducts>
<speciesReference species="M_hpyr_c"/>
<speciesReference species="M_ala-L_c"/>
</listOfProducts>
<kineticLaw>
<math xmlns="http://www.w3.org/1998/Math/MathML">
<ci>FLUX_VALUE</ci> 
</math>
<listOfParameters>
<parameter id="LOWER_BOUND" value="-1000 " units="mmol_per_gDW_per_hr" />
<parameter id="UPPER_BOUND" value=" 1000 " units="mmol_per_gDW_per_hr" />
<parameter id="OBJECTIVE_COEFFICIENT" value=" 0 "/>
<parameter id="FLUX_VALUE" value="0" units="mmol_per_gDW_per_hr" />
</listOfParameters>
</kineticLaw>
</reaction>
<reaction id="R0290" name="L-Serine:glyoxylate aminotransferase">
<notes>
<html xmlns="http://www.w3.org/1999/xhtml">
<p>GENE_ASSOCIATION: YALI0E16643g</p>
<p>GENE_LIST: YALI0E16643g</p>
<p>SUBSYSTEM: Glycine, serine and threonine metabolism</p>
</html>
</notes>
<listOfReactants>
<speciesReference species="M_ser-L_c"/>
<speciesReference species="M_glx_c"/>
</listOfReactants>
<listOfProducts>
<speciesReference species="M_hpyr_c"/>
<speciesReference species="M_gly_c"/>
</listOfProducts>
<kineticLaw>
<math xmlns="http://www.w3.org/1998/Math/MathML">
<ci>FLUX_VALUE</ci> 
</math>
<listOfParameters>
<parameter id="LOWER_BOUND" value="-1000 " units="mmol_per_gDW_per_hr" />
<parameter id="UPPER_BOUND" value=" 1000 " units="mmol_per_gDW_per_hr" />
<parameter id="OBJECTIVE_COEFFICIENT" value=" 0 "/>
<parameter id="FLUX_VALUE" value="0" units="mmol_per_gDW_per_hr" />
</listOfParameters>
</kineticLaw>
</reaction>
<reaction id="R0291" name="glutathione:NADP+ oxidoreductase" reversible="False">
<notes>
<html xmlns="http://www.w3.org/1999/xhtml">
<p>GENE_ASSOCIATION: YALI0E18029g</p>
<p>GENE_LIST: YALI0E18029g</p>
<p>SUBSYSTEM: Glutathione metabolism</p>
</html>
</notes>
<listOfReactants>
<speciesReference species="M_gthox_c"/>
<speciesReference species="M_nadph_c"/>
<speciesReference species="M_h_c"/>
</listOfReactants>
<listOfProducts>
<speciesReference species="M_gthrd_c" stoichiometry=" 2 "/>
<speciesReference species="M_nadp_c"/>
</listOfProducts>
<kineticLaw>
<math xmlns="http://www.w3.org/1998/Math/MathML">
<ci>FLUX_VALUE</ci> 
</math>
<listOfParameters>
<parameter id="LOWER_BOUND" value=" 0 " units="mmol_per_gDW_per_hr" />
<parameter id="UPPER_BOUND" value=" 1000 " units="mmol_per_gDW_per_hr" />
<parameter id="OBJECTIVE_COEFFICIENT" value=" 0 "/>
<parameter id="FLUX_VALUE" value="0" units="mmol_per_gDW_per_hr" />
</listOfParameters>
</kineticLaw>
</reaction>
<reaction id="R0292" name="5-oxo-L-proline amidohydrolase (ATP-hydrolysing)" reversible="False">
<notes>
<html xmlns="http://www.w3.org/1999/xhtml">
<p>GENE_ASSOCIATION: YALI0E02398g</p>
<p>GENE_LIST: YALI0E02398g</p>
<p>SUBSYSTEM: Glutathione metabolism</p>
</html>
</notes>
<listOfReactants>
<speciesReference species="M_atp_c"/>
<speciesReference species="M_5oxpro_c"/>
<speciesReference species="M_h2o_c" stoichiometry=" 2 "/>
</listOfReactants>
<listOfProducts>
<speciesReference species="M_adp_c"/>
<speciesReference species="M_pi_c"/>
<speciesReference species="M_glu-L_c"/>
<speciesReference species="M_h_c"/>
</listOfProducts>
<kineticLaw>
<math xmlns="http://www.w3.org/1998/Math/MathML">
<ci>FLUX_VALUE</ci> 
</math>
<listOfParameters>
<parameter id="LOWER_BOUND" value=" 0 " units="mmol_per_gDW_per_hr" />
<parameter id="UPPER_BOUND" value=" 1000 " units="mmol_per_gDW_per_hr" />
<parameter id="OBJECTIVE_COEFFICIENT" value=" 0 "/>
<parameter id="FLUX_VALUE" value="0" units="mmol_per_gDW_per_hr" />
</listOfParameters>
</kineticLaw>
</reaction>
<reaction id="R0293" name="glutathione:hydrogen-peroxide oxidoreductase" reversible="False">
<notes>
<html xmlns="http://www.w3.org/1999/xhtml">
<p>GENE_ASSOCIATION: YALI0E02310g</p>
<p>GENE_LIST: YALI0E02310g</p>
<p>SUBSYSTEM: Glutathione metabolism</p>
</html>
</notes>
<listOfReactants>
<speciesReference species="M_h2o2_c"/>
<speciesReference species="M_gthrd_c" stoichiometry=" 2 "/>
</listOfReactants>
<listOfProducts>
<speciesReference species="M_gthox_c"/>
<speciesReference species="M_h2o_c" stoichiometry=" 2 "/>
</listOfProducts>
<kineticLaw>
<math xmlns="http://www.w3.org/1998/Math/MathML">
<ci>FLUX_VALUE</ci> 
</math>
<listOfParameters>
<parameter id="LOWER_BOUND" value=" 0 " units="mmol_per_gDW_per_hr" />
<parameter id="UPPER_BOUND" value=" 1000 " units="mmol_per_gDW_per_hr" />
[truncated: 823,464 more chars]
